# Supplementary material for: A de novo reference transcriptome for Bolitoglossa vallecula, an Andean mountain salamander in Colombia
Source: Data Brief. 2020 Feb 11;29:105256. doi: 10.1016/j.dib.2020.105256 (PMC7038590; doi:10.1016/j.dib.2020.105256)
Supplement: Multimedia component 1 [file mmc1.xml]

<?xml version="1.0" encoding="utf-8" standalone="no"?>
<data>
  <datasets>
    <author>jean.delgado@udea.edu.co</author>
    <type>1</type>
    <dataset>
      <name>Bolitoglossa vallecula reads</name>
      <caption />
      <description>Reads of the samples sequenced using Illumina HiSeq 2000.</description>
      <filetype>
        <name />
      </filetype>
      <filesize />
      <source>0</source>
      <sourcename>Original Data</sourcename>
      <access>
        <type>1</type>
        <name>Data available in data repository</name>
        <reponame>Sequence Read Archive</reponame>
        <PersistentId />
        <deeplinkurl>https://www.ncbi.nlm.nih.gov/sra?term=SRP125550</deeplinkurl>
      </access>
    </dataset>
    <dataset>
      <name>Bolitoglossa vallecula expression data</name>
      <caption />
      <description>Expression profiling by high throughput sequencing</description>
      <filetype>
        <name />
      </filetype>
      <filesize />
      <source>0</source>
      <sourcename>Original Data</sourcename>
      <access>
        <type>1</type>
        <name>Data available in data repository</name>
        <reponame>The Gene Expression Omnibus (GEO)</reponame>
        <PersistentId />
        <deeplinkurl>https://www.ncbi.nlm.nih.gov/geo/query/acc.cgi?acc=GSE107213</deeplinkurl>
      </access>
    </dataset>
    <dataset>
      <name>De novo reference transcriptome of Bolitoglossa vallecula</name>
      <caption />
      <description> The Transcriptome was assembled through the Trinity software pipeline, using the default Trimmomatic parameter to remove sequence adapters and low quality reads (Phred score &lt; 5). In silico reads were further normalized according to the depth of sequencing coverage using default settings (k =25) for Kmer coverage. Transcriptome assembly quality was assessed based on the calculated E90N50 transcript contig length and BUSCO.</description>
      <filetype>
        <name />
      </filetype>
      <filesize />
      <source>0</source>
      <sourcename>Original Data</sourcename>
      <access>
        <type>1</type>
        <name>Data available in data repository</name>
        <reponame>Transcriptome Shotgun Assembly </reponame>
        <PersistentId />
        <deeplinkurl>https://www.ncbi.nlm.nih.gov/Traces/wgs/GHME01</deeplinkurl>
      </access>
    </dataset>
  </datasets>
</data>
