# Supplementary material for: A de novo reference transcriptome for Bolitoglossa vallecula, an Andean mountain salamander in Colombia
Source: Data Brief. 2020 Feb 11;29:105256. doi: 10.1016/j.dib.2020.105256 (PMC7038590; doi:10.1016/j.dib.2020.105256)
Supplement: Supp table 1 — Output of RBH-blast comparing the B. vallecula reference transcriptome with seven different vertebrate databases, including homology assignment (ortholog, paralog). [file mmc2.xlsx]

## Sheet: Boli_vallecula_ANOCAR_RBLASTX
Query	Target	%ID	Aln length	Mismatch	Gap-open count	Query Start	Query End	Target Start	Target End	e-value	bitscore	ASSIGNMENT
ENSACAG00000023924	Boli_valle_TR10002_c0_g1_i1	61.11	144	52	2	12	507	3	386	4e-33	140	r_ORTHOLOG
ENSACAG00000023924	Boli_valle_TR10002_c0_g2_i1	61.11	144	52	2	12	507	3	386	3e-33	140	PARALOG
ENSACAG00000007090	Boli_valle_TR100035_c0_g1_i1	90.38	104	10	0	514	617	3	314	2e-53	211	R_PARALOG
ENSACAG00000011205	Boli_valle_TR100035_c0_g1_i1	85.58	104	15	0	423	526	3	314	2e-50	200	R_PARALOG
ENSACAG00000013896	Boli_valle_TR100035_c0_g1_i1	97.12	104	3	0	93	507	3	314	4e-57	221	R_ORTHOLOG
ENSACAG00000001550	Boli_valle_TR10003_c0_g1_i1	94.81	154	8	0	163	507	2	463	3e-155	313	R_ORTHOLOG
ENSACAG00000015074	Boli_valle_TR10003_c0_g1_i1	71.24	153	44	0	28	507	5	463	3e-78	247	R_PARALOG
ENSACAG00000017328	Boli_valle_TR10003_c0_g1_i1	68.34	199	63	2	204	507	445	984	3e-143	266	R_PARALOG
ENSACAG00000013400	Boli_valle_TR100120_c0_g1_i1	94.87	78	4	0	78	155	1	234	3e-36	150	R_PARALOG
ENSACAG00000014359	Boli_valle_TR10020_c0_g1_i1	65.55	119	41	0	507	1194	4	360	1e-39	165	R_ORTHOLOG
ENSACAG00000000813	Boli_valle_TR10028_c0_g1_i1	81.71	82	15	0	316	507	1	246	9e-34	144	R_PARALOG
ENSACAG00000005521	Boli_valle_TR10028_c0_g1_i1	95.12	82	4	0	460	507	1	246	2e-40	167	R_ORTHOLOG
ENSACAG00000010469	Boli_valle_TR10028_c0_g1_i1	84.15	82	13	0	459	507	1	246	1e-35	152	R_PARALOG
ENSACAG00000016220	Boli_valle_TR10028_c0_g1_i1	87.8	82	10	0	420	507	1	246	7e-39	162	R_PARALOG
ENSACAG00000008382	Boli_valle_TR100318_c0_g1_i1	72.27	119	33	0	1381	1499	4	360	2e-46	187	R_PARALOG
ENSACAG00000012115	Boli_valle_TR100318_c0_g1_i1	88.24	119	14	0	1277	1395	4	360	3e-56	220	PARALOG
ENSACAG00000011917	Boli_valle_TR100336_c0_g1_i1	55.56	117	52	0	158	274	9	359	8e-32	136	R_PARALOG
ENSACAG00000010989	Boli_valle_TR100344_c0_g1_i1	67.57	111	36	0	234	344	2	334	2e-39	164	R_PARALOG
ENSACAG00000002960	Boli_valle_TR10034_c0_g1_i1	52.71	129	60	2	1211	1338	2	373	2e-31	137	R_PARALOG
ENSACAG00000012698	Boli_valle_TR100400_c0_g1_i1	100	87	0	0	333	419	2	262	2e-42	173	R_PARALOG
ENSACAG00000005159	Boli_valle_TR100456_c0_g1_i1	78.63	117	25	0	53	507	4	354	5e-50	200	PARALOG
ENSACAG00000009855	Boli_valle_TR100456_c0_g1_i1	93.22	118	8	0	273	390	1	354	5e-59	230	R_PARALOG
ENSACAG00000002293	Boli_valle_TR100720_c0_g1_i1	69.57	92	22	1	251	336	3	278	4e-23	108	R_PARALOG
ENSACAG00000002362	Boli_valle_TR100880_c0_g1_i1	76.85	108	25	1	507	953	1	321	7e-41	168	R_ORTHOLOG
ENSACAG00000016361	Boli_valle_TR10091_c0_g1_i1	53.77	318	145	2	35	350	124	1077	2e-96	351	R_ORTHOLOG
ENSACAG00000009385	Boli_valle_TR10092_c0_g1_i1	82.4	250	44	1	13	262	102	836	8e-113	408	R_PARALOG
ENSACAG00000004256	Boli_valle_TR100965_c0_g1_i1	70.19	104	31	1	946	1049	3	311	1e-24	114	R_PARALOG
ENSACAG00000002091	Boli_valle_TR100981_c0_g1_i1	77.78	108	24	0	5	112	1	324	1e-42	176	R_PARALOG
ENSACAG00000004748	Boli_valle_TR10108_c0_g1_i1	50	138	69	1	182	319	3	395	2e-32	139	R_PARALOG
ENSACAG00000009025	Boli_valle_TR10108_c0_g1_i1	56.15	130	57	0	181	310	6	395	6e-39	161	R_PARALOG
ENSACAG00000005839	Boli_valle_TR101235_c0_g1_i1	84.11	107	17	0	127	233	1	321	4e-48	191	R_PARALOG
ENSACAG00000016115	Boli_valle_TR101271_c0_g1_i1	75.53	94	23	0	270	363	12	293	7e-33	140	R_PARALOG
ENSACAG00000005208	Boli_valle_TR101310_c0_g1_i1	100	55	0	0	54	108	37	201	9e-24	107	R_PARALOG
ENSACAG00000012515	Boli_valle_TR101410_c0_g1_i1	58.82	85	35	0	30	114	6	260	3e-22	104	PARALOG
ENSACAG00000009768	Boli_valle_TR101504_c0_g1_i1	91.86	86	7	0	229	314	3	260	6e-41	167	R_PARALOG
ENSACAG00000014219	Boli_valle_TR101525_c0_g1_i1	66.67	87	29	0	939	1025	91	351	1e-27	125	R_PARALOG
ENSACAG00000009544	Boli_valle_TR10158_c0_g1_i1	65.56	363	123	2	1	361	2	1018	2e-141	502	R_PARALOG
ENSACAG00000015247	Boli_valle_TR10158_c0_g1_i1	56.33	371	157	2	1	366	2	1018	4e-120	431	R_PARALOG
ENSACAG00000015830	Boli_valle_TR101608_c0_g1_i1	64.58	96	34	0	656	751	1	288	7e-23	109	R_PARALOG
ENSACAG00000003817	Boli_valle_TR101655_c0_g1_i1	97.66	128	3	0	701	828	1	384	9e-64	245	R_PARALOG
ENSACAG00000014771	Boli_valle_TR101655_c0_g1_i1	66.41	131	44	1	702	832	1	381	5e-42	172	R_PARALOG
ENSACAG00000017706	Boli_valle_TR101664_c0_g1_i1	100	95	0	0	434	528	2	286	2e-52	206	R_PARALOG
ENSACAG00000005667	Boli_valle_TR101673_c0_g1_i1	72.5	80	19	2	428	507	3	242	1e-20	102	R_PARALOG
ENSACAG00000006249	Boli_valle_TR101673_c0_g1_i1	82.5	80	14	0	192	507	3	242	8e-28	125	R_ORTHOLOG
ENSACAG00000005172	Boli_valle_TR101744_c0_g1_i1	88.14	118	14	1	38	155	1	351	5e-59	227	R_PARALOG
ENSACAG00000011060	Boli_valle_TR101744_c0_g1_i1	94.02	117	7	0	32	148	1	351	8e-63	240	R_PARALOG
ENSACAG00000015545	Boli_valle_TR101744_c0_g1_i1	73.11	119	32	1	26	144	1	351	7e-49	193	R_PARALOG
ENSACAG00000005887	Boli_valle_TR101752_c0_g1_i1	69.3	114	35	0	219	507	82	423	3e-41	168	R_ORTHOLOG
ENSACAG00000010695	Boli_valle_TR101752_c0_g1_i1	53.97	126	57	1	76	507	82	459	8e-29	125	R_PARALOG
ENSACAG00000026031	Boli_valle_TR10186_c0_g1_i1	55.7	158	70	0	277	434	695	1168	1e-43	177	PARALOG
ENSACAG00000015620	Boli_valle_TR10198_c0_g1_i1	57.55	139	58	2	1	138	60	455	7e-36	152	R_PARALOG
ENSACAG00000025283	Boli_valle_TR10198_c0_g1_i1	82.76	116	20	0	1	116	120	467	1e-47	187	PARALOG
ENSACAG00000015526	Boli_valle_TR1025_c0_g1_i1	58.76	354	133	3	340	507	37	1095	8e-124	443	R_ORTHOLOG
ENSACAG00000015526	Boli_valle_TR1025_c0_g2_i1	57.24	145	62	1	536	680	206	637	2e-46	186	R_PARALOG
ENSACAG00000017711	Boli_valle_TR102679_c0_g1_i1	72.8	125	34	0	248	372	2	376	4e-52	204	R_ORTHOLOG
ENSACAG00000009434	Boli_valle_TR102832_c0_g1_i1	92.25	142	11	0	46	507	1	426	2e-70	265	R_ORTHOLOG
ENSACAG00000006458	Boli_valle_TR102856_c0_g1_i1	85	60	9	0	18	507	3	182	5e-22	104	R_ORTHOLOG
ENSACAG00000000959	Boli_valle_TR10287_c0_g1_i1	96.94	392	12	0	4	507	1098	2273	0	799	R_ORTHOLOG
ENSACAG00000012614	Boli_valle_TR10287_c0_g1_i1	81.54	325	60	0	1	325	1098	2072	5e-162	569	R_PARALOG
ENSACAG00000004510	Boli_valle_TR102925_c0_g1_i1	92.16	102	8	0	36	137	1	306	3e-54	212	R_PARALOG
ENSACAG00000009025	Boli_valle_TR102927_c0_g1_i1	82.35	85	15	0	219	303	2	256	2e-35	149	R_PARALOG
ENSACAG00000009408	Boli_valle_TR1029_c0_g1_i1	75.36	966	238	0	1	966	1447	4344	0	1464	R_ORTHOLOG
ENSACAG00000011186	Boli_valle_TR103010_c0_g1_i1	74.53	106	26	1	240	344	3	320	2e-38	159	R_PARALOG
ENSACAG00000003992	Boli_valle_TR10314_c0_g1_i1	70.77	390	114	3	31	507	289	1437	2e-118	425	R_ORTHOLOG
ENSACAG00000003992	Boli_valle_TR10314_c0_g2_i1	71.86	295	83	1	31	325	289	1170	9e-90	330	R_PARALOG
ENSACAG00000011915	Boli_valle_TR103300_c0_g1_i1	67.47	83	24	1	748	827	2	250	5e-21	102	R_ORTHOLOG
ENSACAG00000026629	Boli_valle_TR103304_c0_g1_i1	71.7	106	30	0	89	194	5	322	5e-40	164	R_PARALOG
ENSACAG00000013115	Boli_valle_TR103384_c0_g1_i1	54.7	181	82	1	7	187	123	653	2e-45	182	R_PARALOG
ENSACAG00000013209	Boli_valle_TR103408_c0_g1_i1	63.55	214	78	1	350	563	49	684	9e-75	281	R_PARALOG
ENSACAG00000013209	Boli_valle_TR103408_c0_g2_i1	64.51	324	115	1	350	507	98	1063	4e-122	438	R_ORTHOLOG
ENSACAG00000012360	Boli_valle_TR10344_c0_g1_i1	56.78	273	118	1	15	507	449	1255	4e-89	327	R_PARALOG
ENSACAG00000012372	Boli_valle_TR10344_c0_g1_i1	56.81	301	130	1	1	507	398	1291	1e-98	358	R_PARALOG
ENSACAG00000012491	Boli_valle_TR10344_c0_g1_i1	64.44	284	101	0	1	284	440	1291	3e-105	380	R_PARALOG
ENSACAG00000024632	Boli_valle_TR10344_c0_g1_i1	61.74	264	101	0	13	507	464	1255	2e-101	367	R_PARALOG
ENSACAG00000012360	Boli_valle_TR10344_c0_g2_i1	56.78	273	118	1	15	507	172	978	4e-89	327	R_PARALOG
ENSACAG00000012372	Boli_valle_TR10344_c0_g2_i1	56.81	301	130	1	1	507	121	1014	1e-98	358	R_PARALOG
ENSACAG00000012491	Boli_valle_TR10344_c0_g2_i1	64.44	284	101	0	1	284	163	1014	3e-105	380	R_PARALOG
ENSACAG00000017997	Boli_valle_TR10344_c0_g2_i1	51.97	254	120	3	46	297	229	972	5e-71	266	R_PARALOG
ENSACAG00000024632	Boli_valle_TR10344_c0_g2_i1	61.74	264	101	0	13	507	187	978	2e-101	367	R_PARALOG
ENSACAG00000016258	Boli_valle_TR103517_c0_g1_i1	74.11	112	29	0	1	112	111	446	7e-41	166	R_PARALOG
ENSACAG00000024243	Boli_valle_TR103517_c0_g1_i1	64.58	144	51	0	98	241	3	434	1e-51	201	R_PARALOG
ENSACAG00000016718	Boli_valle_TR103545_c0_g1_i1	76.67	450	101	2	77	522	895	2238	1e-171	602	R_PARALOG
ENSACAG00000016718	Boli_valle_TR103545_c0_g2_i1	76.67	450	101	2	77	507	895	2238	2e-172	604	R_ORTHOLOG
ENSACAG00000007024	Boli_valle_TR103554_c0_g1_i1	68.16	446	139	3	3	507	75	1409	0	634	R_PARALOG
ENSACAG00000013990	Boli_valle_TR103554_c0_g1_i1	78.59	467	99	6	10	507	75	1379	0	723	R_ORTHOLOG
ENSACAG00000014692	Boli_valle_TR103554_c0_g1_i1	69.89	435	130	4	46	507	75	1355	0	645	R_PARALOG
ENSACAG00000009434	Boli_valle_TR103578_c0_g1_i1	88.89	72	8	0	242	313	2	217	7e-32	136	R_PARALOG
ENSACAG00000003843	Boli_valle_TR10358_c0_g1_i1	52.46	122	58	1	85	206	73	429	1e-21	104	PARALOG
ENSACAG00000007299	Boli_valle_TR103593_c0_g1_i1	61.43	446	171	4	27	471	19	1335	1e-164	580	R_PARALOG
ENSACAG00000010981	Boli_valle_TR103593_c0_g1_i1	58.3	446	183	6	27	469	19	1335	7e-150	531	R_PARALOG
ENSACAG00000016098	Boli_valle_TR103593_c0_g1_i1	76.61	449	104	3	20	467	4	1335	0	716	R_PARALOG
ENSACAG00000011146	Boli_valle_TR103706_c0_g1_i1	78.59	313	67	0	283	507	2	940	1e-155	548	R_ORTHOLOG
ENSACAG00000001002	Boli_valle_TR103709_c0_g1_i1	73.73	335	88	1	1	507	247	1248	6e-152	535	R_ORTHOLOG
ENSACAG00000001962	Boli_valle_TR103759_c0_g1_i1	50.52	382	174	7	28	394	255	1385	7e-97	355	R_PARALOG
ENSACAG00000006021	Boli_valle_TR103766_c0_g1_i1	74.81	135	34	0	4	138	97	501	5e-54	212	R_PARALOG
ENSACAG00000015069	Boli_valle_TR103782_c0_g1_i1	71.09	128	37	0	507	751	2	385	4e-49	196	R_ORTHOLOG
ENSACAG00000010692	Boli_valle_TR103853_c0_g1_i1	57.14	119	50	2	623	740	6	359	3e-34	149	R_PARALOG
ENSACAG00000001632	Boli_valle_TR103854_c0_g1_i1	82.96	135	23	0	976	1110	6	410	5e-56	219	R_PARALOG
ENSACAG00000008609	Boli_valle_TR103854_c0_g1_i1	71.19	118	34	0	778	895	12	365	1e-42	175	R_PARALOG
ENSACAG00000028225	Boli_valle_TR103933_c0_g1_i1	87.33	150	19	0	43	192	35	484	3e-46	185	R_PARALOG
ENSACAG00000001493	Boli_valle_TR103988_c0_g1_i1	70.95	241	70	1	1	241	607	1317	2e-99	361	R_PARALOG
ENSACAG00000012562	Boli_valle_TR103988_c0_g1_i1	58.31	391	162	2	6	395	121	1290	6e-128	457	R_PARALOG
ENSACAG00000015462	Boli_valle_TR104005_c0_g1_i1	58.48	224	82	1	1	213	139	810	1e-46	185	R_ORTHOLOG
ENSACAG00000016786	Boli_valle_TR104017_c0_g1_i1	92.59	162	12	0	321	482	388	873	3e-84	311	R_PARALOG
ENSACAG00000002362	Boli_valle_TR104039_c0_g1_i1	68.04	97	31	0	825	921	2	292	2e-34	147	R_PARALOG
ENSACAG00000005201	Boli_valle_TR104072_c0_g1_i1	61.21	348	134	2	1344	1690	153	1193	3e-115	416	R_ORTHOLOG
ENSACAG00000008607	Boli_valle_TR104078_c0_g1_i1	87.46	295	36	2	28	321	1	882	6e-150	533	R_PARALOG
ENSACAG00000013236	Boli_valle_TR104094_c0_g1_i1	51.02	98	48	0	303	400	3	296	7e-23	109	R_PARALOG
ENSACAG00000004434	Boli_valle_TR104117_c0_g1_i1	55.39	343	149	4	409	507	2	1018	7e-86	318	R_ORTHOLOG
ENSACAG00000012527	Boli_valle_TR104118_c0_g1_i1	74.05	131	34	0	1722	1852	3	395	6e-51	203	R_PARALOG
ENSACAG00000004065	Boli_valle_TR104126_c0_g1_i1	95.08	122	6	0	2	507	23	388	2e-29	126	R_ORTHOLOG
ENSACAG00000017726	Boli_valle_TR104127_c0_g1_i1	74.58	118	30	0	505	507	2	355	4e-52	205	R_ORTHOLOG
ENSACAG00000005106	Boli_valle_TR104137_c0_g1_i1	85.62	153	22	0	507	752	2	460	3e-72	272	R_ORTHOLOG
ENSACAG00000003082	Boli_valle_TR104175_c0_g1_i1	61.3	460	174	7	45	500	85	1398	3e-161	567	R_ORTHOLOG
ENSACAG00000012364	Boli_valle_TR104183_c0_g1_i1	64.56	412	144	2	28	437	35	1264	2e-155	550	R_PARALOG
ENSACAG00000016051	Boli_valle_TR104183_c0_g1_i1	77.64	398	86	3	3	507	14	1204	0	649	R_ORTHOLOG
ENSACAG00000014488	Boli_valle_TR104207_c0_g1_i1	85.94	434	61	2	203	636	2	1291	0	749	R_ORTHOLOG
ENSACAG00000027788	Boli_valle_TR104335_c0_g1_i1	65.79	266	91	0	4	507	263	1060	1e-106	386	R_ORTHOLOG
ENSACAG00000003354	Boli_valle_TR104360_c0_g1_i1	96.04	101	4	0	30	130	83	385	1e-32	140	R_PARALOG
ENSACAG00000000602	Boli_valle_TR104386_c0_g1_i1	73.78	164	43	0	64	227	32	523	5e-67	253	R_ORTHOLOG
ENSACAG00000025960	Boli_valle_TR104396_c0_g1_i1	97.26	73	2	0	12	84	129	347	5e-30	128	PARALOG
ENSACAG00000013218	Boli_valle_TR104446_c0_g1_i1	90.24	205	20	0	1	205	202	816	5e-108	389	R_ORTHOLOG
ENSACAG00000013321	Boli_valle_TR104485_c0_g1_i1	67.34	248	62	4	1	229	1453	2190	2e-89	327	R_PARALOG
ENSACAG00000025658	Boli_valle_TR104485_c0_g1_i1	79.46	112	20	2	1	507	1453	1788	2e-47	186	PARALOG
ENSACAG00000007902	Boli_valle_TR104530_c0_g1_i1	87.95	166	20	1	1102	1267	239	733	3e-83	309	R_PARALOG
ENSACAG00000001727	Boli_valle_TR104560_c0_g1_i1	93.75	80	5	0	602	681	3	242	9e-25	115	R_PARALOG
ENSACAG00000016985	Boli_valle_TR104564_c0_g1_i1	68.44	244	77	1	507	1391	65	781	1e-77	291	R_ORTHOLOG
ENSACAG00000005625	Boli_valle_TR104577_c0_g1_i1	65.88	255	87	0	2398	2652	1	765	3e-96	354	R_ORTHOLOG
ENSACAG00000017883	Boli_valle_TR104589_c0_g1_i1	76.88	160	37	2	507	2040	1	456	2e-58	228	R_ORTHOLOG
ENSACAG00000004807	Boli_valle_TR104591_c0_g1_i1	98.95	95	1	0	231	325	54	338	9e-47	187	R_PARALOG
ENSACAG00000009972	Boli_valle_TR104591_c0_g1_i1	71.58	95	27	0	45	507	54	338	3e-35	149	PARALOG
ENSACAG00000017854	Boli_valle_TR104599_c0_g1_i1	55.24	143	62	2	9	149	55	480	4e-37	152	R_ORTHOLOG
ENSACAG00000017699	Boli_valle_TR10459_c0_g1_i1	64.38	233	83	0	1157	1389	9	707	2e-83	310	R_PARALOG
ENSACAG00000009312	Boli_valle_TR104636_c0_g1_i1	76.55	226	53	1	275	500	2	676	2e-71	271	R_PARALOG
ENSACAG00000017872	Boli_valle_TR104681_c0_g1_i1	59.74	231	92	2	235	507	4	690	5e-76	284	R_ORTHOLOG
ENSACAG00000005237	Boli_valle_TR104710_c0_g1_i1	57.27	110	47	1	369	478	78	404	4e-29	128	R_PARALOG
ENSACAG00000011629	Boli_valle_TR104710_c0_g1_i1	70.48	105	31	0	387	491	90	404	2e-36	152	R_PARALOG
ENSACAG00000011953	Boli_valle_TR104710_c0_g1_i1	60.58	104	41	0	117	220	90	401	3e-31	134	R_PARALOG
ENSACAG00000014195	Boli_valle_TR104763_c0_g1_i1	80.85	188	36	0	813	1000	2	565	5e-93	344	R_PARALOG
ENSACAG00000015458	Boli_valle_TR104763_c0_g1_i1	62.84	183	67	2	656	837	41	565	3e-66	255	R_PARALOG
ENSACAG00000013076	Boli_valle_TR104882_c0_g1_i1	71.7	106	30	0	1	106	34	351	3e-38	155	R_PARALOG
ENSACAG00000029156	Boli_valle_TR104882_c0_g1_i1	68.57	105	33	0	1	507	40	354	1e-36	150	PARALOG
ENSACAG00000015694	Boli_valle_TR104893_c0_g1_i1	85.55	173	25	0	604	776	3	521	1e-85	317	R_PARALOG
ENSACAG00000015076	Boli_valle_TR104976_c0_g1_i1	82.8	93	16	0	119	211	3	281	8e-41	166	R_PARALOG
ENSACAG00000008637	Boli_valle_TR105008_c0_g1_i1	93.21	280	19	1	1	280	813	1649	3e-142	503	R_ORTHOLOG
ENSACAG00000008061	Boli_valle_TR105016_c0_g1_i1	87.39	333	42	0	1	333	136	1134	3e-166	584	PARALOG
ENSACAG00000013066	Boli_valle_TR105043_c0_g1_i1	57.17	460	149	8	1	412	610	1983	5e-118	423	R_ORTHOLOG
ENSACAG00000002504	Boli_valle_TR105079_c0_g1_i1	92.61	379	28	0	434	812	3	1139	0	733	R_PARALOG
ENSACAG00000007732	Boli_valle_TR105079_c0_g1_i1	59.49	353	143	0	448	800	81	1139	2e-125	449	R_PARALOG
ENSACAG00000016000	Boli_valle_TR105079_c0_g1_i1	73.35	364	97	0	444	807	48	1139	8e-163	574	R_PARALOG
ENSACAG00000004499	Boli_valle_TR105086_c0_g1_i1	100	92	0	0	1	92	59	334	1e-37	153	R_PARALOG
ENSACAG00000008513	Boli_valle_TR105086_c0_g1_i1	100	91	0	0	3	93	62	334	4e-37	152	R_PARALOG
ENSACAG00000010161	Boli_valle_TR105086_c0_g1_i1	100	91	0	0	1	91	62	334	5e-37	151	R_PARALOG
ENSACAG00000015712	Boli_valle_TR105086_c0_g1_i1	100	92	0	0	1	92	59	334	1e-37	153	R_PARALOG
ENSACAG00000025273	Boli_valle_TR105086_c0_g1_i1	77.27	88	20	0	6	93	71	334	1e-29	127	R_PARALOG
ENSACAG00000004520	Boli_valle_TR105117_c0_g1_i1	73.06	271	73	3	42	507	783	1586	6e-113	407	R_PARALOG
ENSACAG00000005579	Boli_valle_TR105117_c0_g1_i1	88.89	306	34	0	3	507	669	1586	5e-153	541	R_ORTHOLOG
ENSACAG00000015196	Boli_valle_TR105117_c0_g1_i1	67.72	285	92	2	52	507	795	1586	2e-112	405	R_PARALOG
ENSACAG00000013033	Boli_valle_TR105118_c0_g1_i1	87.65	332	41	1	513	844	3	995	2e-163	577	R_PARALOG
ENSACAG00000016298	Boli_valle_TR10515_c0_g1_i1	61.54	78	30	0	1	78	5	238	8e-22	104	R_PARALOG
ENSACAG00000015325	Boli_valle_TR105163_c0_g1_i1	86.39	147	20	0	364	510	3	443	1e-72	273	R_PARALOG
ENSACAG00000015934	Boli_valle_TR105163_c0_g1_i1	93.88	147	9	0	512	658	3	443	1e-79	296	R_PARALOG
ENSACAG00000004920	Boli_valle_TR105165_c0_g1_i1	89.47	76	8	0	43	118	1	228	3e-35	149	R_PARALOG
ENSACAG00000000994	Boli_valle_TR105224_c0_g1_i1	80.66	181	35	1	72	252	1	531	3e-79	296	R_PARALOG
ENSACAG00000008172	Boli_valle_TR105235_c0_g1_i1	78.44	269	58	0	2	270	660	1466	3e-121	433	R_ORTHOLOG
ENSACAG00000002716	Boli_valle_TR105297_c0_g1_i1	87.2	125	16	0	198	507	55	429	2e-50	198	R_ORTHOLOG
ENSACAG00000008179	Boli_valle_TR105299_c0_g1_i1	73.25	243	62	3	134	507	3	728	8e-90	330	R_ORTHOLOG
ENSACAG00000016597	Boli_valle_TR105299_c0_g1_i1	75.89	141	34	0	507	597	3	425	2e-58	226	R_PARALOG
ENSACAG00000009627	Boli_valle_TR10532_c0_g1_i1	58.44	308	120	2	46	345	253	1176	4e-98	357	R_PARALOG
ENSACAG00000009627	Boli_valle_TR10532_c0_g2_i1	57.34	354	142	3	1	507	253	1314	4e-108	390	R_ORTHOLOG
ENSACAG00000003024	Boli_valle_TR105351_c0_g1_i1	94.2	207	12	0	226	432	2	622	1e-111	402	R_PARALOG
ENSACAG00000004487	Boli_valle_TR105351_c0_g1_i1	67.66	201	65	0	254	454	5	607	2e-79	295	R_PARALOG
ENSACAG00000007188	Boli_valle_TR105351_c0_g1_i1	66.67	201	67	0	177	377	2	604	2e-74	278	R_PARALOG
ENSACAG00000007699	Boli_valle_TR105361_c0_g1_i1	73.02	126	34	0	19	507	3	380	5e-42	168	R_ORTHOLOG
ENSACAG00000015331	Boli_valle_TR105365_c0_g1_i1	54.69	128	57	2	1	127	39	416	2e-30	130	R_ORTHOLOG
ENSACAG00000016984	Boli_valle_TR105392_c0_g1_i1	53.98	402	181	7	3	400	1128	2324	4e-121	434	R_ORTHOLOG
ENSACAG00000028030	Boli_valle_TR105408_c0_g1_i1	73.66	262	67	3	383	642	3	785	3e-100	365	R_PARALOG
ENSACAG00000001973	Boli_valle_TR105425_c0_g1_i1	51.39	251	121	4	550	799	1	669	5e-60	232	R_PARALOG
ENSACAG00000016499	Boli_valle_TR105439_c0_g1_i1	70.89	79	23	0	260	338	447	683	2e-29	129	R_PARALOG
ENSACAG00000003511	Boli_valle_TR105495_c0_g1_i1	58.56	111	46	0	135	245	220	552	3e-36	150	R_PARALOG
ENSACAG00000007528	Boli_valle_TR105495_c0_g1_i1	64.18	134	48	0	1	507	148	549	5e-51	197	R_ORTHOLOG
ENSACAG00000001938	Boli_valle_TR105561_c0_g1_i1	53.48	359	163	7	1	355	118	1020	2e-97	354	R_PARALOG
ENSACAG00000001938	Boli_valle_TR105561_c0_g2_i1	66.02	359	118	3	1	507	118	1194	2e-140	497	R_ORTHOLOG
ENSACAG00000003188	Boli_valle_TR105568_c0_g1_i1	53.7	108	49	1	13	119	92	415	7e-22	101	PARALOG
ENSACAG00000008607	Boli_valle_TR105572_c0_g1_i1	82.94	170	29	0	381	550	2	511	8e-92	270	R_PARALOG
ENSACAG00000002026	Boli_valle_TR105662_c0_g1_i1	87.54	281	35	1	367	647	3	800	2e-147	522	R_PARALOG
ENSACAG00000002979	Boli_valle_TR105662_c0_g1_i1	53.01	266	122	3	305	567	12	800	4e-73	275	R_PARALOG
ENSACAG00000003488	Boli_valle_TR105662_c0_g1_i1	50.38	266	129	3	134	396	12	800	5e-71	268	R_PARALOG
ENSACAG00000010029	Boli_valle_TR105662_c0_g1_i1	79.4	267	55	1	284	507	3	800	3e-128	457	R_PARALOG
ENSACAG00000017294	Boli_valle_TR105662_c0_g1_i1	72.83	265	72	0	283	507	6	800	3e-119	429	R_PARALOG
ENSACAG00000002391	Boli_valle_TR105693_c0_g1_i1	71.19	177	47	5	202	507	9	497	1e-60	233	R_ORTHOLOG
ENSACAG00000017473	Boli_valle_TR105712_c0_g1_i1	61.81	893	287	9	118	956	118	2769	0	830	R_ORTHOLOG
ENSACAG00000006543	Boli_valle_TR105734_c0_g1_i1	76.47	85	19	1	1	507	4	258	1e-28	123	R_PARALOG
ENSACAG00000010967	Boli_valle_TR105734_c0_g1_i1	58.19	299	107	12	2	507	4	819	1e-61	236	R_ORTHOLOG
ENSACAG00000029356	Boli_valle_TR105734_c0_g1_i1	65.12	86	30	1	118	507	4	255	9e-25	112	R_PARALOG
ENSACAG00000007386	Boli_valle_TR105755_c0_g1_i1	93.1	116	8	0	707	822	1	348	4e-64	246	R_PARALOG
ENSACAG00000004482	Boli_valle_TR105758_c0_g1_i1	62.34	154	57	1	7	159	916	1377	9e-41	164	R_ORTHOLOG
ENSACAG00000000714	Boli_valle_TR105781_c1_g1_i1	65.37	436	147	3	105	507	303	1607	7e-171	599	R_ORTHOLOG
ENSACAG00000003395	Boli_valle_TR105781_c1_g1_i1	50.46	436	211	5	158	588	303	1601	1e-128	459	R_PARALOG
ENSACAG00000008430	Boli_valle_TR105781_c1_g1_i1	54.82	436	191	5	157	586	303	1607	6e-139	493	R_PARALOG
ENSACAG00000016796	Boli_valle_TR105791_c0_g1_i1	80.65	124	24	0	203	507	2	373	1e-48	192	PARALOG
ENSACAG00000006439	Boli_valle_TR105805_c0_g1_i1	71.51	358	101	2	4	360	608	1678	4e-150	530	R_ORTHOLOG
ENSACAG00000003970	Boli_valle_TR105817_c0_g1_i1	64.21	542	190	5	507	637	924	2543	0	743	R_ORTHOLOG
ENSACAG00000008058	Boli_valle_TR105820_c0_g1_i1	61.94	134	51	2	11	144	7	399	4e-32	137	R_ORTHOLOG
ENSACAG00000004060	Boli_valle_TR105873_c0_g1_i1	67.43	878	259	11	60	507	2	2560	0	818	R_ORTHOLOG
ENSACAG00000009857	Boli_valle_TR105883_c0_g1_i1	83.5	103	17	1	103	205	3	305	9e-43	173	R_ORTHOLOG
ENSACAG00000007554	Boli_valle_TR105953_c0_g1_i1	77.86	384	84	1	278	660	2	1153	6e-118	424	PARALOG
ENSACAG00000010211	Boli_valle_TR106012_c0_g1_i1	50.87	230	109	1	2	227	1	690	5e-62	238	R_PARALOG
ENSACAG00000007172	Boli_valle_TR106042_c0_g1_i1	64.61	243	86	1	68	310	1238	1960	1e-89	328	R_ORTHOLOG
ENSACAG00000003020	Boli_valle_TR106114_c0_g1_i1	76	125	29	1	177	300	2	376	1e-52	206	R_PARALOG
ENSACAG00000015546	Boli_valle_TR106114_c0_g1_i1	75.2	125	31	0	179	303	2	376	1e-54	213	R_PARALOG
ENSACAG00000000688	Boli_valle_TR106152_c0_g1_i1	67.93	184	59	0	38	221	36	587	2e-70	266	R_PARALOG
ENSACAG00000008362	Boli_valle_TR106152_c0_g1_i1	66.3	184	62	0	38	221	36	587	3e-67	256	R_PARALOG
ENSACAG00000012947	Boli_valle_TR10626_c1_g1_i1	73.6	394	101	3	65	507	5	1186	1e-173	609	R_ORTHOLOG
ENSACAG00000008182	Boli_valle_TR106305_c0_g1_i1	53.53	170	70	4	507	1995	237	740	2e-40	168	R_ORTHOLOG
ENSACAG00000016949	Boli_valle_TR106354_c0_g1_i1	55.12	127	57	1	331	457	14	391	9e-29	127	R_PARALOG
ENSACAG00000003970	Boli_valle_TR106357_c0_g1_i1	80.09	231	46	0	150	380	3	695	2e-111	403	R_PARALOG
ENSACAG00000012786	Boli_valle_TR106361_c0_g1_i1	88.41	328	12	1	202	507	3	986	1e-174	612	R_ORTHOLOG
ENSACAG00000013865	Boli_valle_TR106361_c0_g1_i1	83.23	328	29	1	416	507	3	986	3e-162	572	R_PARALOG
ENSACAG00000006412	Boli_valle_TR106366_c0_g1_i1	75.76	66	11	1	194	254	3	200	6e-21	100	R_PARALOG
ENSACAG00000017699	Boli_valle_TR106445_c0_g1_i1	52.17	276	131	3	875	1149	1	810	2e-78	294	R_PARALOG
ENSACAG00000002094	Boli_valle_TR106449_c0_g1_i1	57.99	169	69	2	93	507	308	811	2e-48	192	R_ORTHOLOG
ENSACAG00000029451	Boli_valle_TR106449_c0_g1_i1	59.06	127	52	0	82	507	431	811	1e-40	164	R_PARALOG
ENSACAG00000014663	Boli_valle_TR106456_c0_g1_i1	55.1	98	43	1	310	406	12	305	2e-24	115	R_PARALOG
ENSACAG00000017955	Boli_valle_TR106456_c0_g1_i1	71.29	101	29	0	330	507	3	305	5e-40	166	R_ORTHOLOG
ENSACAG00000029122	Boli_valle_TR10658_c0_g1_i1	70.11	87	26	0	39	125	175	435	4e-31	132	R_ORTHOLOG
ENSACAG00000016419	Boli_valle_TR106629_c0_g1_i2	51.96	383	183	5	26	407	114	1205	8e-89	326	R_PARALOG
ENSACAG00000016419	Boli_valle_TR106629_c0_g1_i3	60.41	293	116	1	115	407	207	1082	8e-88	323	R_PARALOG
ENSACAG00000025777	Boli_valle_TR106639_c0_g1_i1	78.1	105	23	0	28	132	3	317	5e-42	170	R_PARALOG
ENSACAG00000017903	Boli_valle_TR10663_c0_g1_i1	80.59	505	98	0	18	507	198	1712	0	893	R_ORTHOLOG
ENSACAG00000017918	Boli_valle_TR10663_c0_g1_i1	74.42	520	133	0	1	507	153	1712	0	823	R_PARALOG
ENSACAG00000002260	Boli_valle_TR106682_c0_g1_i1	91.36	81	7	0	2844	2924	1	243	3e-40	168	R_PARALOG
ENSACAG00000004113	Boli_valle_TR106682_c0_g1_i1	56.98	86	37	1	2764	2849	1	243	6e-24	114	R_PARALOG
ENSACAG00000005645	Boli_valle_TR106685_c0_g1_i1	74.45	317	81	0	6003	6319	2	952	1e-98	363	R_PARALOG
ENSACAG00000010335	Boli_valle_TR106827_c0_g1_i1	55.17	87	39	0	109	507	2	262	1e-24	112	R_PARALOG
ENSACAG00000012462	Boli_valle_TR106827_c0_g1_i1	86.21	87	12	0	114	200	2	262	6e-43	173	PARALOG
ENSACAG00000017931	Boli_valle_TR106827_c0_g1_i1	58.62	87	36	0	49	507	2	262	3e-28	124	R_PARALOG
ENSACAG00000028734	Boli_valle_TR106827_c0_g1_i1	56.32	87	38	0	71	507	2	262	4e-27	120	R_PARALOG
ENSACAG00000006709	Boli_valle_TR106831_c0_g1_i1	79.23	207	39	2	810	1012	371	991	3e-91	336	R_PARALOG
ENSACAG00000001162	Boli_valle_TR106981_c0_g1_i1	56.1	123	51	1	17	136	317	685	2e-57	141	R_PARALOG
ENSACAG00000015024	Boli_valle_TR106981_c0_g1_i1	86.96	115	15	0	65	179	317	661	2e-108	209	R_PARALOG
ENSACAG00000000202	Boli_valle_TR10698_c0_g1_i1	99.14	116	1	0	506	621	115	462	2e-67	256	R_PARALOG
ENSACAG00000000202	Boli_valle_TR10698_c1_g1_i1	78.85	156	33	1	342	497	2	463	3e-66	252	R_PARALOG
ENSACAG00000008387	Boli_valle_TR107074_c0_g1_i1	89.05	137	15	0	1	507	469	879	6e-69	259	R_UNRESOLVED
ENSACAG00000008387	Boli_valle_TR107074_c0_g2_i1	89.05	137	15	0	1	507	469	879	6e-69	259	R_UNRESOLVED
ENSACAG00000014633	Boli_valle_TR107112_c0_g2_i1	75	72	17	1	368	438	692	907	5e-25	114	R_PARALOG
ENSACAG00000001745	Boli_valle_TR107149_c0_g1_i1	56.58	532	230	1	2	507	2	1597	9e-125	447	R_ORTHOLOG
ENSACAG00000009106	Boli_valle_TR107285_c0_g1_i1	63.89	144	51	1	507	543	189	620	8e-48	191	R_ORTHOLOG
ENSACAG00000011328	Boli_valle_TR107317_c0_g1_i1	83.58	67	11	0	22	88	251	451	9e-28	121	R_PARALOG
ENSACAG00000016777	Boli_valle_TR107437_c0_g1_i1	74.85	163	41	1	179	341	2	487	1e-69	262	R_PARALOG
ENSACAG00000011477	Boli_valle_TR107454_c0_g1_i1	73.33	90	24	0	312	401	1	270	2e-36	154	R_PARALOG
ENSACAG00000009287	Boli_valle_TR107470_c0_g1_i1	75.83	120	28	1	1	119	88	447	5e-48	187	R_PARALOG
ENSACAG00000028717	Boli_valle_TR107470_c0_g1_i1	78.64	220	46	1	1	507	88	747	6e-99	358	R_ORTHOLOG
ENSACAG00000003262	Boli_valle_TR10749_c0_g1_i1	65.27	167	55	4	50	213	2	484	1e-51	204	R_PARALOG
ENSACAG00000011146	Boli_valle_TR10751_c1_g1_i1	71.67	180	51	0	103	282	1	540	2e-67	256	R_PARALOG
ENSACAG00000012026	Boli_valle_TR107615_c0_g1_i1	75.12	201	49	1	2048	2247	3	605	1e-87	326	R_PARALOG
ENSACAG00000005763	Boli_valle_TR107657_c0_g1_i1	95.29	85	4	0	507	656	2	256	5e-42	172	R_ORTHOLOG
ENSACAG00000003829	Boli_valle_TR107734_c0_g1_i1	84.52	84	13	0	59	142	5	256	3e-32	135	R_PARALOG
ENSACAG00000015697	Boli_valle_TR107848_c0_g1_i1	98.17	109	2	0	16	124	3	329	5e-52	202	R_PARALOG
ENSACAG00000013093	Boli_valle_TR10787_c1_g1_i1	72.41	87	24	0	25	111	54	314	6e-32	137	R_PARALOG
ENSACAG00000027252	Boli_valle_TR108020_c0_g1_i1	67.86	112	36	0	1	112	11	346	1e-32	136	R_ORTHOLOG
ENSACAG00000005237	Boli_valle_TR108184_c0_g1_i1	68.87	151	47	0	139	289	102	554	7e-57	221	R_PARALOG
ENSACAG00000005856	Boli_valle_TR108184_c0_g1_i1	61.62	99	37	1	98	195	102	398	7e-31	132	R_PARALOG
ENSACAG00000011629	Boli_valle_TR108184_c0_g1_i1	52.63	152	66	4	162	307	102	554	4e-38	158	R_PARALOG
ENSACAG00000010395	Boli_valle_TR108198_c0_g1_i1	64.29	70	25	0	116	185	15	224	1e-21	104	R_PARALOG
ENSACAG00000014909	Boli_valle_TR1081_c0_g1_i1	51.02	443	212	4	165	602	2023	3321	1e-120	432	R_ORTHOLOG
ENSACAG00000017910	Boli_valle_TR108243_c0_g1_i1	93.18	88	5	1	1	507	2	265	2e-33	142	R_ORTHOLOG
ENSACAG00000028967	Boli_valle_TR108272_c0_g1_i1	50.76	132	65	0	2	133	551	946	7e-28	121	R_ORTHOLOG
ENSACAG00000010995	Boli_valle_TR108358_c0_g1_i1	59.22	255	103	2	40	507	2	760	2e-66	252	R_ORTHOLOG
ENSACAG00000004005	Boli_valle_TR108383_c0_g1_i1	78.31	83	18	0	27	109	1	249	4e-36	152	R_PARALOG
ENSACAG00000001660	Boli_valle_TR10839_c1_g1_i1	81.04	211	40	0	25	235	8	640	9e-98	356	R_PARALOG
ENSACAG00000011892	Boli_valle_TR10839_c1_g1_i1	78.8	184	39	0	1	184	2	553	3e-79	295	R_PARALOG
ENSACAG00000012255	Boli_valle_TR10839_c1_g1_i1	92.49	213	16	0	19	231	2	640	9e-110	396	PARALOG
ENSACAG00000012880	Boli_valle_TR10839_c1_g1_i1	78.77	212	43	1	21	230	2	637	2e-91	335	R_PARALOG
ENSACAG00000009074	Boli_valle_TR10852_c0_g1_i1	66.32	570	185	3	312	507	3214	4917	3e-151	535	R_PARALOG
ENSACAG00000012897	Boli_valle_TR10852_c0_g1_i1	73.91	686	168	7	325	507	2896	4923	0	711	R_ORTHOLOG
ENSACAG00000028911	Boli_valle_TR10852_c0_g1_i1	65.44	136	47	2	101	507	617	1009	5e-45	179	R_PARALOG
ENSACAG00000009074	Boli_valle_TR10852_c0_g1_i2	60.39	563	223	3	312	874	3214	4755	4e-142	504	R_PARALOG
ENSACAG00000028911	Boli_valle_TR10852_c0_g1_i2	65.44	136	47	2	101	507	617	1009	5e-45	179	R_PARALOG
ENSACAG00000000288	Boli_valle_TR10859_c0_g1_i1	57.47	174	74	0	12	185	171	692	2e-58	223	R_ORTHOLOG
ENSACAG00000012225	Boli_valle_TR108612_c0_g1_i1	96.97	99	3	0	1	99	3	299	3e-44	175	R_PARALOG
ENSACAG00000003471	Boli_valle_TR10861_c0_g1_i1	68.48	165	51	2	4	507	74	565	5e-58	222	R_ORTHOLOG
ENSACAG00000009860	Boli_valle_TR10861_c0_g1_i1	57.14	161	69	2	37	197	140	610	5e-48	189	R_PARALOG
ENSACAG00000017882	Boli_valle_TR108748_c0_g1_i1	93.96	149	9	0	149	297	1	447	7e-82	303	R_ORTHOLOG
ENSACAG00000000404	Boli_valle_TR10877_c0_g1_i1	67.6	250	81	0	333	507	585	1334	2e-107	389	R_PARALOG
ENSACAG00000002830	Boli_valle_TR10877_c0_g1_i1	85.77	260	37	0	306	507	585	1364	3e-141	501	R_ORTHOLOG
ENSACAG00000016322	Boli_valle_TR10877_c0_g1_i1	64.82	253	89	0	91	507	585	1343	5e-103	373	R_PARALOG
ENSACAG00000005570	Boli_valle_TR10878_c0_g1_i1	67	297	98	1	41	507	340	1227	2e-116	417	R_ORTHOLOG
ENSACAG00000008056	Boli_valle_TR108791_c0_g1_i1	56.88	436	184	1	46	477	63	1370	1e-144	512	R_ORTHOLOG
ENSACAG00000002607	Boli_valle_TR108847_c0_g1_i1	81.94	72	13	0	11	82	173	388	1e-26	120	R_PARALOG
ENSACAG00000003690	Boli_valle_TR10884_c0_g2_i1	69.9	289	87	0	331	619	817	1683	1e-124	446	R_PARALOG
ENSACAG00000006427	Boli_valle_TR10884_c0_g2_i1	65.12	215	73	1	336	548	1039	1683	2e-79	295	R_PARALOG
ENSACAG00000012167	Boli_valle_TR10884_c0_g2_i1	51.42	282	137	1	384	507	847	1683	8e-85	314	PARALOG
ENSACAG00000014838	Boli_valle_TR10886_c0_g1_i1	61.68	334	123	5	1	329	1269	2228	3e-84	310	R_ORTHOLOG
ENSACAG00000003228	Boli_valle_TR108893_c0_g1_i1	71.43	119	34	1	204	322	2	355	5e-42	171	R_PARALOG
ENSACAG00000000956	Boli_valle_TR10894_c0_g1_i1	76.7	309	72	1	17	325	324	1244	2e-135	481	R_PARALOG
ENSACAG00000002404	Boli_valle_TR10894_c0_g1_i1	80.67	300	58	0	22	321	345	1244	5e-136	482	R_PARALOG
ENSACAG00000010376	Boli_valle_TR10894_c0_g1_i1	96.3	324	12	0	1	507	273	1244	3e-179	626	R_UNRESOLVED
ENSACAG00000000956	Boli_valle_TR10894_c0_g2_i1	76.7	309	72	1	17	325	328	1248	2e-135	481	R_PARALOG
ENSACAG00000002404	Boli_valle_TR10894_c0_g2_i1	80.67	300	58	0	22	321	349	1248	5e-136	482	R_PARALOG
ENSACAG00000010376	Boli_valle_TR10894_c0_g2_i1	96.3	324	12	0	1	507	277	1248	3e-179	626	R_UNRESOLVED
ENSACAG00000004024	Boli_valle_TR10895_c0_g1_i1	55.34	356	151	5	209	556	1685	2725	2e-105	382	R_ORTHOLOG
ENSACAG00000008216	Boli_valle_TR10897_c0_g1_i1	84.25	146	22	1	4	148	1	438	2e-68	260	R_PARALOG
ENSACAG00000015565	Boli_valle_TR10897_c0_g1_i1	59.8	102	40	1	89	507	4	309	2e-29	130	PARALOG
ENSACAG00000013367	Boli_valle_TR109014_c0_g1_i1	67.1	155	50	1	1	507	32	496	7e-60	229	R_ORTHOLOG
ENSACAG00000015476	Boli_valle_TR109014_c0_g1_i1	83.33	66	11	0	7	72	299	496	1e-26	117	R_PARALOG
ENSACAG00000003105	Boli_valle_TR10901_c0_g2_i1	76.9	277	63	1	29	507	267	1097	9e-127	452	R_ORTHOLOG
ENSACAG00000009924	Boli_valle_TR109065_c0_g1_i1	73.47	98	26	0	348	507	129	422	3e-33	143	R_ORTHOLOG
ENSACAG00000002790	Boli_valle_TR10916_c0_g1_i1	57.66	111	47	0	138	248	1002	1334	3e-30	131	R_PARALOG
ENSACAG00000007919	Boli_valle_TR10916_c0_g1_i1	65.2	227	79	2	2	228	993	1661	3e-62	238	R_PARALOG
ENSACAG00000002790	Boli_valle_TR10916_c0_g2_i1	55.79	190	84	0	138	507	963	1532	3e-57	221	R_PARALOG
ENSACAG00000007919	Boli_valle_TR10916_c0_g2_i1	72.33	318	88	2	2	507	918	1859	1e-112	405	R_ORTHOLOG
ENSACAG00000003521	Boli_valle_TR10917_c0_g1_i1	60.42	240	95	0	1004	1243	14	733	1e-87	324	R_PARALOG
ENSACAG00000008772	Boli_valle_TR10919_c0_g1_i1	75.04	677	169	6	309	985	2	1981	0	1036	R_PARALOG
ENSACAG00000009232	Boli_valle_TR10919_c0_g1_i1	66.87	664	214	6	199	856	2	1981	0	907	R_PARALOG
ENSACAG00000015230	Boli_valle_TR10919_c0_g1_i1	92.9	662	47	2	383	1044	2	1981	0	1269	R_PARALOG
ENSACAG00000008772	Boli_valle_TR10919_c1_g1_i1	71.24	153	37	3	982	1127	2	457	9e-52	205	R_PARALOG
ENSACAG00000009232	Boli_valle_TR10919_c1_g1_i1	75.16	153	38	1	853	1005	2	457	4e-63	243	R_PARALOG
ENSACAG00000015230	Boli_valle_TR10919_c1_g1_i1	98.68	152	2	0	1041	1192	2	457	4e-84	312	R_PARALOG
ENSACAG00000022884	Boli_valle_TR109201_c0_g1_i1	61.73	81	31	0	209	289	3	245	3e-22	105	R_ORTHOLOG
ENSACAG00000004526	Boli_valle_TR10923_c0_g1_i1	55.43	92	41	0	90	181	504	779	9e-23	105	R_PARALOG
ENSACAG00000004509	Boli_valle_TR10923_c0_g2_i1	59.49	158	64	1	299	507	147	617	6e-50	197	R_ORTHOLOG
ENSACAG00000004526	Boli_valle_TR10923_c0_g2_i1	53.29	167	78	1	15	181	99	596	1e-41	168	R_PARALOG
ENSACAG00000011734	Boli_valle_TR10923_c0_g2_i1	51.12	178	87	2	441	507	72	596	9e-45	182	R_PARALOG
ENSACAG00000001353	Boli_valle_TR109252_c0_g1_i1	85	80	12	0	234	313	1	240	5e-36	150	R_PARALOG
ENSACAG00000017167	Boli_valle_TR109297_c0_g1_i1	59.44	180	73	0	161	507	2	541	9e-57	219	R_ORTHOLOG
ENSACAG00000013910	Boli_valle_TR109336_c0_g1_i1	90.12	81	8	0	554	634	3	245	6e-38	158	R_PARALOG
ENSACAG00000014235	Boli_valle_TR109336_c0_g1_i1	92.59	81	6	0	570	650	3	245	4e-40	166	R_PARALOG
ENSACAG00000004741	Boli_valle_TR109377_c0_g1_i1	73.26	172	46	0	310	507	3	518	9e-75	280	R_ORTHOLOG
ENSACAG00000008315	Boli_valle_TR109377_c0_g1_i1	60.47	172	68	0	340	507	3	518	2e-59	229	R_PARALOG
ENSACAG00000001510	Boli_valle_TR109387_c0_g1_i1	63.64	110	38	2	144	251	3	329	2e-29	128	R_PARALOG
ENSACAG00000003792	Boli_valle_TR109387_c0_g1_i1	81.98	111	20	0	125	507	3	335	3e-42	170	R_ORTHOLOG
ENSACAG00000016466	Boli_valle_TR109387_c0_g1_i1	61.47	109	40	1	126	232	3	329	8e-29	125	R_PARALOG
ENSACAG00000000067	Boli_valle_TR109396_c0_g1_i1	83.76	117	19	0	243	359	3	353	2e-53	209	R_PARALOG
ENSACAG00000005116	Boli_valle_TR109421_c0_g1_i1	75	116	28	1	176	290	108	455	9e-48	189	R_ORTHOLOG
ENSACAG00000022167	Boli_valle_TR109422_c0_g1_i1	79.01	81	17	0	215	295	6	248	3e-31	134	R_ORTHOLOG
ENSACAG00000016258	Boli_valle_TR109438_c0_g1_i1	73.29	161	43	0	68	507	508	990	6e-60	229	PARALOG
ENSACAG00000017393	Boli_valle_TR109438_c0_g1_i1	71	231	67	0	424	654	298	990	6e-92	337	R_PARALOG
ENSACAG00000003499	Boli_valle_TR109449_c0_g1_i1	65.96	141	48	0	1	141	1	423	3e-53	209	R_PARALOG
ENSACAG00000004637	Boli_valle_TR109449_c0_g1_i1	58.87	141	58	0	1	141	1	423	1e-47	190	R_PARALOG
ENSACAG00000015654	Boli_valle_TR109449_c0_g1_i1	84.4	141	22	0	1	141	1	423	2e-65	249	PARALOG
ENSACAG00000017587	Boli_valle_TR109449_c0_g1_i1	60.99	141	55	0	1	141	1	423	3e-46	185	R_PARALOG
ENSACAG00000007174	Boli_valle_TR109457_c0_g1_i1	96.61	118	4	0	15	507	1	354	5e-37	152	R_ORTHOLOG
ENSACAG00000001614	Boli_valle_TR10951_c0_g1_i1	68.16	515	160	3	8	518	803	2341	0	768	R_PARALOG
ENSACAG00000001614	Boli_valle_TR10951_c0_g1_i2	70.11	629	187	2	8	507	559	2439	0	972	R_ORTHOLOG
ENSACAG00000004360	Boli_valle_TR109577_c0_g1_i1	68.84	292	78	4	1	507	100	972	7e-103	373	R_ORTHOLOG
ENSACAG00000003256	Boli_valle_TR109627_c0_g1_i1	81.25	144	27	1	470	613	2	430	8e-61	234	R_PARALOG
ENSACAG00000013239	Boli_valle_TR10967_c0_g1_i1	69.48	688	207	8	340	1024	293	2329	0	789	R_ORTHOLOG
ENSACAG00000001947	Boli_valle_TR109695_c0_g2_i1	81.55	206	22	2	106	295	2	616	2e-82	306	R_PARALOG
ENSACAG00000009704	Boli_valle_TR109695_c0_g2_i1	60.19	206	80	3	41	244	2	616	3e-59	229	R_PARALOG
ENSACAG00000015808	Boli_valle_TR109695_c0_g2_i1	65.05	206	40	2	114	287	2	616	6e-63	242	R_PARALOG
ENSACAG00000009988	Boli_valle_TR10970_c0_g1_i1	52.7	444	207	3	35	475	1837	3165	5e-117	420	R_PARALOG
ENSACAG00000012991	Boli_valle_TR10977_c0_g1_i1	62.97	532	195	4	113	507	43	1602	0	669	R_ORTHOLOG
ENSACAG00000012991	Boli_valle_TR10977_c0_g1_i2	70.03	287	86	0	177	463	49	909	4e-116	417	R_PARALOG
ENSACAG00000004011	Boli_valle_TR109791_c0_g1_i1	77.01	87	20	0	96	182	2	262	5e-37	154	R_PARALOG
ENSACAG00000013210	Boli_valle_TR10979_c0_g1_i1	52.98	319	142	3	327	637	481	1428	1e-91	336	R_PARALOG
ENSACAG00000013210	Boli_valle_TR10979_c0_g2_i1	51.79	336	154	4	310	637	481	1476	2e-92	339	R_PARALOG
ENSACAG00000013210	Boli_valle_TR10979_c0_g3_i1	61	623	235	4	23	507	481	2337	0	791	R_ORTHOLOG
ENSACAG00000012266	Boli_valle_TR109859_c0_g1_i1	72.73	66	18	0	10	507	29	226	3e-24	110	R_ORTHOLOG
ENSACAG00000009000	Boli_valle_TR109867_c0_g1_i1	69.44	72	22	0	9	80	121	336	1e-24	114	R_PARALOG
ENSACAG00000007395	Boli_valle_TR109934_c0_g1_i1	67.24	116	38	0	104	219	4	351	5e-39	160	PARALOG
ENSACAG00000007395	Boli_valle_TR109934_c0_g2_i1	68.1	116	37	0	104	507	4	351	3e-39	161	r_ORTHOLOG
ENSACAG00000006805	Boli_valle_TR10994_c0_g1_i1	60.55	469	185	1	296	764	3	1331	3e-101	369	R_ORTHOLOG
ENSACAG00000015955	Boli_valle_TR10995_c0_g1_i1	64.15	159	57	0	2	507	401	877	2e-48	190	R_ORTHOLOG
ENSACAG00000001221	Boli_valle_TR109997_c0_g1_i1	82.44	131	23	0	39	169	3	395	5e-63	241	R_PARALOG
ENSACAG00000008140	Boli_valle_TR10999_c0_g2_i1	91.41	617	53	1	1	507	614	2419	0	1202	PARALOG
ENSACAG00000015014	Boli_valle_TR11001_c2_g1_i1	85.83	127	18	0	40	166	34	414	2e-59	229	R_PARALOG
ENSACAG00000016632	Boli_valle_TR11001_c2_g1_i1	84.4	141	22	1	39	507	4	414	6e-63	240	R_ORTHOLOG
ENSACAG00000008719	Boli_valle_TR110043_c0_g1_i1	66.67	87	29	0	114	200	246	506	2e-22	106	R_PARALOG
ENSACAG00000001095	Boli_valle_TR11005_c0_g1_i1	67.92	240	77	0	1	507	486	1205	5e-99	359	R_PARALOG
ENSACAG00000007307	Boli_valle_TR11005_c0_g1_i1	76.2	353	84	1	166	507	486	1529	2e-158	558	R_ORTHOLOG
ENSACAG00000010215	Boli_valle_TR110066_c0_g1_i1	62.04	274	104	0	139	507	3	824	2e-72	273	R_ORTHOLOG
ENSACAG00000014709	Boli_valle_TR11006_c0_g1_i1	67.75	462	147	5	2	507	551	1894	8e-179	625	R_UNRESOLVED
ENSACAG00000021076	Boli_valle_TR11006_c0_g1_i1	54.91	499	212	7	26	507	536	1975	2e-150	531	R_PARALOG
ENSACAG00000014709	Boli_valle_TR11006_c0_g2_i1	67.75	462	147	5	2	507	551	1894	8e-179	625	R_UNRESOLVED
ENSACAG00000021076	Boli_valle_TR11006_c0_g2_i1	54.91	499	212	7	26	507	536	1975	2e-150	531	R_PARALOG
ENSACAG00000007475	Boli_valle_TR110189_c0_g1_i1	54.12	340	155	4	32	370	2	1009	8e-65	248	R_PARALOG
ENSACAG00000002572	Boli_valle_TR11018_c0_g1_i2	50.21	474	236	1	13	486	180	1598	2e-149	528	R_PARALOG
ENSACAG00000015635	Boli_valle_TR110258_c0_g1_i1	91	211	19	0	378	588	3	635	3e-113	410	R_PARALOG
ENSACAG00000006252	Boli_valle_TR11026_c0_g1_i1	71.08	491	142	2	109	507	3	1463	0	701	R_ORTHOLOG
ENSACAG00000001928	Boli_valle_TR110312_c0_g1_i1	90.24	164	16	0	1	507	15	506	1e-81	300	R_ORTHOLOG
ENSACAG00000002688	Boli_valle_TR110312_c0_g1_i1	67.08	161	53	0	139	299	21	503	8e-62	236	R_PARALOG
ENSACAG00000004362	Boli_valle_TR110312_c0_g1_i1	79.01	162	34	0	44	205	21	506	3e-74	276	R_PARALOG
ENSACAG00000006969	Boli_valle_TR110312_c0_g1_i1	63.86	166	59	2	43	207	18	509	8e-52	202	R_PARALOG
ENSACAG00000016476	Boli_valle_TR110312_c0_g1_i1	60.23	171	68	1	15	185	21	509	3e-52	205	R_PARALOG
ENSACAG00000009569	Boli_valle_TR11033_c0_g1_i1	69.37	542	163	4	13	551	130	1749	0	782	R_PARALOG
ENSACAG00000012799	Boli_valle_TR11033_c0_g1_i1	87.58	459	57	0	1	459	373	1749	0	821	R_PARALOG
ENSACAG00000009569	Boli_valle_TR11033_c0_g2_i1	64.04	89	32	1	13	101	130	390	1e-28	127	R_PARALOG
ENSACAG00000015942	Boli_valle_TR110405_c0_g1_i1	73.75	240	63	0	5	244	113	832	3e-94	343	R_ORTHOLOG
ENSACAG00000004614	Boli_valle_TR11042_c0_g1_i1	59.66	409	165	0	1	507	14	1240	1e-148	525	R_ORTHOLOG
ENSACAG00000012795	Boli_valle_TR11042_c0_g1_i1	53.25	385	170	5	21	507	62	1210	1e-118	425	R_PARALOG
ENSACAG00000004614	Boli_valle_TR11042_c0_g1_i2	58.8	415	165	1	1	409	14	1258	1e-146	518	R_PARALOG
ENSACAG00000012795	Boli_valle_TR11042_c0_g1_i2	52.43	391	170	6	21	395	62	1228	8e-117	419	R_PARALOG
ENSACAG00000005650	Boli_valle_TR110522_c0_g1_i1	58.29	211	85	5	31	507	2	622	4e-60	231	R_PARALOG
ENSACAG00000009688	Boli_valle_TR110522_c0_g1_i1	58.88	197	75	5	38	507	2	571	3e-59	228	R_PARALOG
ENSACAG00000010567	Boli_valle_TR110522_c0_g1_i1	59.72	211	82	5	26	507	2	622	1e-61	236	R_PARALOG
ENSACAG00000014362	Boli_valle_TR110522_c0_g1_i1	60.51	195	74	5	45	507	2	571	5e-60	231	R_PARALOG
ENSACAG00000016786	Boli_valle_TR110522_c0_g1_i1	92.82	209	15	0	55	507	2	628	1e-116	419	R_ORTHOLOG
ENSACAG00000004722	Boli_valle_TR110563_c0_g1_i1	53.73	201	90	4	330	527	2	592	8e-55	214	R_ORTHOLOG
ENSACAG00000017402	Boli_valle_TR11056_c0_g1_i1	78.57	70	15	0	348	417	19	228	2e-21	102	R_PARALOG
ENSACAG00000017402	Boli_valle_TR11056_c0_g2_i1	60.27	438	150	6	4	507	582	1880	7e-136	483	R_ORTHOLOG
ENSACAG00000005167	Boli_valle_TR110626_c0_g1_i1	99.04	104	1	0	1	104	79	390	8e-53	204	R_ORTHOLOG
ENSACAG00000012062	Boli_valle_TR11065_c0_g1_i1	64.04	445	160	1	1	507	110	1438	7e-175	612	R_ORTHOLOG
ENSACAG00000012062	Boli_valle_TR11065_c0_g1_i2	64	425	153	1	21	445	27	1295	1e-164	578	R_PARALOG
ENSACAG00000012062	Boli_valle_TR11065_c0_g2_i1	65.82	392	134	0	54	445	115	1290	5e-158	556	R_PARALOG
ENSACAG00000005058	Boli_valle_TR110683_c0_g1_i1	98.83	171	2	0	8	178	3	515	6e-91	331	R_PARALOG
ENSACAG00000001382	Boli_valle_TR11069_c0_g1_i2	77.06	109	25	0	58	166	258	584	4e-67	201	R_PARALOG
ENSACAG00000005329	Boli_valle_TR11078_c1_g1_i1	69.85	199	51	3	276	465	3	599	4e-65	249	R_PARALOG
ENSACAG00000012280	Boli_valle_TR11078_c1_g1_i1	88.1	210	25	0	255	464	3	632	4e-95	348	R_PARALOG
ENSACAG00000001958	Boli_valle_TR110791_c0_g1_i1	88.33	120	14	0	24	507	1	360	5e-56	217	R_ORTHOLOG
ENSACAG00000013461	Boli_valle_TR110818_c0_g1_i1	56.99	186	80	2	465	650	3	548	2e-56	219	R_PARALOG
ENSACAG00000005383	Boli_valle_TR110862_c0_g1_i1	53.12	96	45	0	1142	1237	57	344	3e-24	114	R_ORTHOLOG
ENSACAG00000011576	Boli_valle_TR11090_c0_g1_i1	69.5	282	85	1	1158	1438	1	846	1e-105	385	R_PARALOG
ENSACAG00000011576	Boli_valle_TR11090_c0_g2_i1	69.5	282	85	1	1158	1438	1	846	1e-105	385	R_PARALOG
ENSACAG00000011576	Boli_valle_TR11090_c1_g1_i1	60.26	234	92	1	918	1150	4	705	5e-73	276	R_PARALOG
ENSACAG00000008263	Boli_valle_TR110965_c0_g1_i1	72.55	153	42	0	371	523	3	461	3e-63	242	R_PARALOG
ENSACAG00000015072	Boli_valle_TR11098_c0_g1_i1	67.04	355	71	5	5	507	74	1135	5e-128	456	R_ORTHOLOG
ENSACAG00000027532	Boli_valle_TR111034_c0_g1_i1	94.59	74	4	0	757	830	6	227	8e-35	149	R_PARALOG
ENSACAG00000015700	Boli_valle_TR111196_c0_g1_i1	90.48	126	12	0	51	176	59	436	3e-57	219	R_PARALOG
ENSACAG00000008268	Boli_valle_TR11121_c0_g1_i1	76.58	222	52	9	1	507	1001	1585	3e-56	217	R_ORTHOLOG
ENSACAG00000011655	Boli_valle_TR11121_c0_g1_i1	66.67	81	27	0	20	100	1475	1717	3e-25	113	R_PARALOG
ENSACAG00000017620	Boli_valle_TR111282_c0_g1_i1	70.53	190	56	1	1	507	1	567	3e-74	277	R_ORTHOLOG
ENSACAG00000004809	Boli_valle_TR11129_c0_g1_i1	53.22	295	135	2	9	507	7	876	1e-79	295	R_ORTHOLOG
ENSACAG00000017362	Boli_valle_TR111357_c0_g1_i1	93.42	76	5	0	253	328	1	228	8e-35	146	R_ORTHOLOG
ENSACAG00000014184	Boli_valle_TR11137_c0_g1_i1	66.3	362	113	4	251	603	235	1317	2e-133	476	R_ORTHOLOG
ENSACAG00000017290	Boli_valle_TR111386_c0_g1_i1	72.16	97	26	1	333	507	2	292	5e-33	141	R_ORTHOLOG
ENSACAG00000009858	Boli_valle_TR111404_c0_g1_i1	79.17	96	20	0	896	991	3	290	1e-35	151	R_PARALOG
ENSACAG00000015717	Boli_valle_TR111406_c0_g1_i1	64.74	156	55	1	142	297	6	419	7e-27	124	R_PARALOG
ENSACAG00000003335	Boli_valle_TR111420_c0_g1_i1	71.2	191	55	0	277	467	3	575	5e-77	287	R_PARALOG
ENSACAG00000012786	Boli_valle_TR111420_c0_g1_i1	79.63	216	41	3	1	213	3	650	3e-95	348	R_PARALOG
ENSACAG00000013865	Boli_valle_TR111420_c0_g1_i1	70.49	183	53	2	246	427	3	548	1e-70	267	R_PARALOG
ENSACAG00000017359	Boli_valle_TR111428_c0_g1_i1	75	168	41	1	137	303	1	504	2e-64	246	R_PARALOG
ENSACAG00000025780	Boli_valle_TR111445_c0_g1_i1	71.83	71	20	0	4	74	79	291	1e-23	107	R_ORTHOLOG
ENSACAG00000007144	Boli_valle_TR111450_c0_g1_i1	77.14	280	62	2	223	500	109	948	4e-75	281	R_ORTHOLOG
ENSACAG00000003752	Boli_valle_TR111487_c0_g1_i1	84.26	108	17	0	6	113	160	483	4e-40	164	R_PARALOG
ENSACAG00000006320	Boli_valle_TR111487_c0_g1_i1	67.96	103	33	0	29	131	175	483	2e-32	139	R_PARALOG
ENSACAG00000015853	Boli_valle_TR111487_c0_g1_i1	71.84	103	29	0	47	149	175	483	6e-36	150	R_PARALOG
ENSACAG00000013496	Boli_valle_TR111549_c0_g1_i1	66.45	152	48	1	193	507	5	460	6e-50	197	R_ORTHOLOG
ENSACAG00000001748	Boli_valle_TR111598_c0_g1_i1	63.21	106	39	0	124	229	2	319	1e-34	147	R_ORTHOLOG
ENSACAG00000015061	Boli_valle_TR111606_c0_g1_i1	66.12	121	41	0	177	507	3	365	5e-43	174	R_ORTHOLOG
ENSACAG00000017725	Boli_valle_TR111609_c0_g1_i1	64.71	85	30	0	139	223	2	256	1e-25	115	R_ORTHOLOG
ENSACAG00000002088	Boli_valle_TR111612_c0_g1_i1	66.9	145	47	1	389	532	23	457	3e-26	122	R_PARALOG
ENSACAG00000011954	Boli_valle_TR11164_c0_g1_i1	63.39	112	41	0	187	298	3	338	3e-38	158	R_PARALOG
ENSACAG00000013056	Boli_valle_TR111675_c0_g1_i1	78.95	152	32	0	531	682	3	458	5e-67	255	R_PARALOG
ENSACAG00000004864	Boli_valle_TR11169_c0_g1_i1	78.81	236	50	0	135	370	422	1129	5e-150	421	R_PARALOG
ENSACAG00000009284	Boli_valle_TR11169_c0_g1_i1	86.02	236	33	0	160	395	422	1129	3e-163	452	R_PARALOG
ENSACAG00000004864	Boli_valle_TR11169_c0_g2_i1	63.44	331	98	4	63	370	180	1172	9e-121	432	R_PARALOG
ENSACAG00000009284	Boli_valle_TR11169_c0_g2_i1	71	331	73	4	88	395	180	1172	6e-134	476	R_PARALOG
ENSACAG00000016819	Boli_valle_TR11173_c0_g1_i1	88.89	351	39	1	507	1449	1	1050	0	652	PARALOG
ENSACAG00000016819	Boli_valle_TR11173_c1_g1_i1	80.65	341	66	1	1794	2134	3	1016	2e-159	563	R_PARALOG
ENSACAG00000017241	Boli_valle_TR111742_c0_g1_i1	50.82	244	120	0	1	244	43	774	5e-75	279	R_PARALOG
ENSACAG00000001214	Boli_valle_TR111875_c0_g1_i1	50.77	130	64	0	358	507	21	410	2e-34	146	R_PARALOG
ENSACAG00000010570	Boli_valle_TR111875_c0_g1_i1	87.5	136	17	0	370	505	3	410	7e-68	257	R_PARALOG
ENSACAG00000015377	Boli_valle_TR111875_c0_g1_i1	52.99	134	63	0	389	507	9	410	9e-42	171	R_PARALOG
ENSACAG00000013524	Boli_valle_TR111881_c0_g1_i1	97.14	70	2	0	53	122	77	286	3e-25	112	R_PARALOG
ENSACAG00000003267	Boli_valle_TR11189_c0_g1_i1	67.89	190	61	1	59	248	397	963	1e-72	271	R_PARALOG
ENSACAG00000003649	Boli_valle_TR11189_c0_g1_i1	68.42	152	47	2	1	151	418	870	3e-56	215	R_PARALOG
ENSACAG00000008514	Boli_valle_TR11189_c0_g1_i1	95.83	72	3	0	2	507	418	633	9e-34	140	R_PARALOG
ENSACAG00000014969	Boli_valle_TR11189_c0_g1_i1	67.03	185	53	3	1	177	418	960	1e-64	244	R_PARALOG
ENSACAG00000025835	Boli_valle_TR11189_c0_g1_i1	94.59	111	6	1	1	111	634	963	3e-51	198	R_PARALOG
ENSACAG00000003267	Boli_valle_TR11189_c0_g1_i2	70.33	182	54	1	67	248	123	665	2e-71	267	R_PARALOG
ENSACAG00000003649	Boli_valle_TR11189_c0_g1_i2	67.76	152	48	2	1	151	120	572	3e-56	216	R_PARALOG
ENSACAG00000008514	Boli_valle_TR11189_c0_g1_i2	94.44	72	4	0	2	73	120	335	5e-33	138	R_PARALOG
ENSACAG00000014969	Boli_valle_TR11189_c0_g1_i2	66.49	185	54	3	1	177	120	662	2e-64	243	R_PARALOG
ENSACAG00000025835	Boli_valle_TR11189_c0_g1_i2	94.59	111	6	1	1	507	336	665	5e-52	201	PARALOG
ENSACAG00000027084	Boli_valle_TR11193_c0_g1_i1	54.26	411	188	1	35	445	94	1323	2e-127	454	R_PARALOG
ENSACAG00000005219	Boli_valle_TR111998_c0_g1_i1	85.2	196	29	0	1	507	117	704	3e-92	336	R_ORTHOLOG
ENSACAG00000012895	Boli_valle_TR111998_c0_g1_i1	57.79	199	84	0	17	507	117	713	5e-63	239	R_PARALOG
ENSACAG00000002247	Boli_valle_TR11210_c0_g1_i1	76.64	107	25	0	126	232	119	439	5e-38	157	R_PARALOG
ENSACAG00000004044	Boli_valle_TR11210_c0_g1_i1	73.74	99	26	0	36	134	119	415	5e-34	142	R_PARALOG
ENSACAG00000010752	Boli_valle_TR112127_c0_g2_i1	80.34	117	23	0	671	787	2	352	8e-41	168	R_PARALOG
ENSACAG00000029168	Boli_valle_TR112326_c0_g1_i1	67.47	83	27	0	587	669	2	250	2e-29	130	R_PARALOG
ENSACAG00000011030	Boli_valle_TR112384_c0_g1_i1	66.23	77	26	0	135	211	2	232	1e-22	105	R_PARALOG
ENSACAG00000012008	Boli_valle_TR112388_c0_g1_i1	100	159	0	0	20	178	2	478	8e-85	312	R_PARALOG
ENSACAG00000003618	Boli_valle_TR112473_c0_g1_i1	59.38	96	39	0	15	110	15	302	1e-25	115	R_PARALOG
ENSACAG00000005481	Boli_valle_TR11264_c0_g1_i1	64.58	96	34	0	183	278	10	297	2e-30	132	R_PARALOG
ENSACAG00000009728	Boli_valle_TR11264_c0_g1_i1	65.31	98	34	1	185	282	4	294	7e-31	133	R_PARALOG
ENSACAG00000005481	Boli_valle_TR11264_c1_g1_i1	52.57	175	83	2	16	507	30	527	3e-42	171	R_PARALOG
ENSACAG00000009728	Boli_valle_TR11264_c1_g1_i1	61.63	172	66	1	17	507	3	509	2e-48	192	R_ORTHOLOG
ENSACAG00000015004	Boli_valle_TR11272_c0_g1_i1	100	108	0	0	18	125	1	324	3e-55	212	R_PARALOG
ENSACAG00000003826	Boli_valle_TR112793_c0_g1_i1	67.57	111	36	2	9	119	3	326	3e-28	124	R_ORTHOLOG
ENSACAG00000001682	Boli_valle_TR112817_c0_g1_i1	93.88	98	6	1	643	740	3	290	7e-44	179	R_PARALOG
ENSACAG00000011477	Boli_valle_TR112822_c0_g1_i1	60.14	138	50	1	507	550	1	414	1e-44	181	R_ORTHOLOG
ENSACAG00000010068	Boli_valle_TR112827_c0_g2_i1	78.95	76	16	0	33	108	2	229	3e-32	139	R_PARALOG
ENSACAG00000005102	Boli_valle_TR112902_c0_g1_i1	75.68	74	18	0	400	473	6	227	3e-25	115	R_PARALOG
ENSACAG00000007654	Boli_valle_TR11290_c0_g1_i1	73.21	112	30	0	1	112	694	1029	8e-45	181	R_PARALOG
ENSACAG00000000240	Boli_valle_TR11290_c1_g1_i1	60.68	117	46	0	127	243	6	356	3e-33	142	R_PARALOG
ENSACAG00000007654	Boli_valle_TR11290_c1_g1_i1	92.37	118	9	0	116	233	3	356	8e-55	214	R_PARALOG
ENSACAG00000016901	Boli_valle_TR11290_c1_g1_i1	58.97	117	48	0	125	241	6	356	2e-33	143	R_PARALOG
ENSACAG00000003707	Boli_valle_TR11300_c0_g1_i1	87.05	193	25	1	4	507	120	686	1e-97	353	R_ORTHOLOG
ENSACAG00000004963	Boli_valle_TR113039_c0_g1_i1	93.16	117	8	0	1298	1414	3	353	3e-62	240	R_PARALOG
ENSACAG00000004005	Boli_valle_TR113085_c0_g1_i1	65.41	159	22	1	163	507	1	477	6e-50	197	R_PARALOG
ENSACAG00000007902	Boli_valle_TR113085_c0_g1_i1	98.74	159	2	0	507	775	1	477	1e-87	324	R_ORTHOLOG
ENSACAG00000008106	Boli_valle_TR113085_c0_g1_i1	70.97	93	27	0	1	507	199	477	9e-34	142	R_PARALOG
ENSACAG00000015668	Boli_valle_TR113176_c0_g1_i1	71.23	73	19	1	141	507	5	223	4e-23	108	R_PARALOG
ENSACAG00000025358	Boli_valle_TR113176_c0_g1_i1	69.86	73	22	0	74	507	5	223	2e-23	109	R_ORTHOLOG
ENSACAG00000014843	Boli_valle_TR11317_c0_g1_i1	52.23	291	134	4	13	298	659	1429	1e-54	215	R_PARALOG
ENSACAG00000014843	Boli_valle_TR11317_c0_g2_i1	57.05	319	132	4	13	507	3	857	9e-73	275	R_ORTHOLOG
ENSACAG00000007307	Boli_valle_TR113232_c0_g1_i1	55.06	158	67	6	2	155	125	580	1e-28	127	R_PARALOG
ENSACAG00000002543	Boli_valle_TR113264_c0_g1_i1	67.42	132	43	1	4	507	1	384	4e-38	155	R_ORTHOLOG
ENSACAG00000004642	Boli_valle_TR11331_c0_g1_i1	85.22	433	64	2	1	507	28	1251	0	739	R_ORTHOLOG
ENSACAG00000009142	Boli_valle_TR11331_c0_g1_i1	73.72	411	107	4	2	411	28	1236	1e-169	594	R_PARALOG
ENSACAG00000017423	Boli_valle_TR11331_c0_g1_i1	58.78	444	176	10	1	437	37	1326	1e-133	475	R_PARALOG
ENSACAG00000005185	Boli_valle_TR113323_c0_g1_i1	82.43	74	13	0	96	507	12	233	7e-27	119	PARALOG
ENSACAG00000011211	Boli_valle_TR113323_c0_g1_i1	93.94	66	4	0	1	507	36	233	1e-27	121	PARALOG
ENSACAG00000011574	Boli_valle_TR113397_c0_g1_i1	68.39	174	55	1	404	577	1	519	2e-63	244	R_PARALOG
ENSACAG00000009663	Boli_valle_TR113567_c0_g1_i1	58.85	243	100	2	920	1162	4	726	1e-77	292	R_PARALOG
ENSACAG00000005358	Boli_valle_TR113666_c0_g1_i1	95.49	133	5	1	1661	1792	2	400	4e-62	240	R_ORTHOLOG
ENSACAG00000006376	Boli_valle_TR113677_c0_g1_i1	76.43	140	33	0	158	297	3	422	8e-58	223	R_PARALOG
ENSACAG00000003255	Boli_valle_TR113684_c0_g1_i1	86.71	158	21	0	173	330	1	474	7e-73	273	R_PARALOG
ENSACAG00000013600	Boli_valle_TR113722_c0_g1_i1	79.12	91	19	1	638	728	1	270	2e-25	117	R_PARALOG
ENSACAG00000004122	Boli_valle_TR113802_c0_g1_i1	93.79	145	9	0	744	888	2	436	1e-70	268	R_PARALOG
ENSACAG00000012059	Boli_valle_TR113833_c0_g1_i1	67.8	118	38	0	355	472	3	356	2e-41	170	R_PARALOG
ENSACAG00000001533	Boli_valle_TR113839_c0_g1_i1	74.24	132	30	1	613	740	3	398	2e-31	137	R_PARALOG
ENSACAG00000013897	Boli_valle_TR113841_c0_g1_i1	70.91	110	32	0	603	712	2	331	5e-42	173	R_PARALOG
ENSACAG00000001454	Boli_valle_TR1138_c0_g1_i1	67.43	697	218	3	179	866	711	2783	0	978	R_PARALOG
ENSACAG00000012003	Boli_valle_TR1138_c0_g1_i1	85.31	708	98	1	10	507	711	2834	0	1260	R_ORTHOLOG
ENSACAG00000011026	Boli_valle_TR113982_c0_g1_i1	86.02	93	13	0	17	109	2	280	1e-40	165	PARALOG
ENSACAG00000016386	Boli_valle_TR113982_c0_g1_i1	54.84	93	42	0	9	507	2	280	2e-25	112	PARALOG
ENSACAG00000016486	Boli_valle_TR113982_c0_g1_i1	62.37	93	35	0	15	107	2	280	2e-28	127	R_PARALOG
ENSACAG00000005633	Boli_valle_TR114057_c0_g1_i1	91.94	62	5	0	187	248	121	306	6e-25	113	R_PARALOG
ENSACAG00000007383	Boli_valle_TR11427_c0_g1_i1	81.96	571	89	3	1	507	462	2174	0	976	R_ORTHOLOG
ENSACAG00000017738	Boli_valle_TR114310_c0_g1_i1	57.8	173	73	1	1128	1300	5	514	4e-32	140	R_PARALOG
ENSACAG00000012841	Boli_valle_TR114373_c0_g1_i1	80	80	16	0	25	104	26	265	3e-31	132	R_ORTHOLOG
ENSACAG00000003308	Boli_valle_TR114376_c0_g1_i1	92.65	68	5	0	158	225	3	206	3e-29	129	R_PARALOG
ENSACAG00000005317	Boli_valle_TR114376_c0_g1_i1	66.67	78	26	1	25	102	3	221	8e-23	107	R_PARALOG
ENSACAG00000008236	Boli_valle_TR114376_c0_g1_i1	82.35	68	12	0	226	293	3	206	2e-26	120	R_PARALOG
ENSACAG00000025864	Boli_valle_TR114376_c0_g1_i1	78.08	73	16	0	161	233	3	221	2e-25	116	R_PARALOG
ENSACAG00000005154	Boli_valle_TR114481_c0_g1_i1	61.54	130	48	2	3	130	2	382	3e-29	129	R_PARALOG
ENSACAG00000002781	Boli_valle_TR114490_c0_g1_i1	89.66	87	9	0	35	121	2	262	6e-39	158	PARALOG
ENSACAG00000002488	Boli_valle_TR114499_c0_g1_i1	63.89	108	39	0	21	128	2	325	1e-31	135	R_ORTHOLOG
ENSACAG00000008557	Boli_valle_TR1144_c0_g1_i1	77.65	595	133	1	1	507	4	1782	0	957	R_ORTHOLOG
ENSACAG00000014959	Boli_valle_TR11459_c0_g1_i1	73.27	419	108	3	168	507	1	1257	0	638	R_ORTHOLOG
ENSACAG00000010138	Boli_valle_TR114657_c0_g1_i1	82.05	78	14	0	233	310	1	234	1e-29	130	R_ORTHOLOG
ENSACAG00000005120	Boli_valle_TR11467_c0_g1_i1	78.16	293	63	3	262	507	4	861	1e-129	462	R_ORTHOLOG
ENSACAG00000009826	Boli_valle_TR11467_c0_g1_i1	72.11	294	80	5	275	566	1	861	2e-114	412	R_PARALOG
ENSACAG00000012612	Boli_valle_TR11467_c0_g1_i1	71.43	287	81	2	297	582	4	861	1e-113	410	R_PARALOG
ENSACAG00000001332	Boli_valle_TR114807_c0_g1_i1	71.67	120	34	1	1	507	33	389	1e-37	156	R_ORTHOLOG
ENSACAG00000000328	Boli_valle_TR11482_c0_g1_i1	66.67	141	45	1	643	781	3	425	7e-48	192	R_PARALOG
ENSACAG00000016075	Boli_valle_TR114913_c0_g1_i1	72.86	70	19	0	1	70	5	214	1e-23	106	R_ORTHOLOG
ENSACAG00000015883	Boli_valle_TR11492_c0_g1_i1	78.39	560	120	6	507	622	3	1640	0	858	R_ORTHOLOG
ENSACAG00000007090	Boli_valle_TR114978_c0_g1_i1	86.57	134	18	0	336	507	1	402	4e-61	236	R_ORTHOLOG
ENSACAG00000011205	Boli_valle_TR114978_c0_g1_i1	85.07	134	20	0	245	507	1	402	3e-59	229	R_PARALOG
ENSACAG00000013896	Boli_valle_TR114978_c0_g1_i1	95.83	48	2	0	1	48	1	144	7e-23	108	R_PARALOG
ENSACAG00000004239	Boli_valle_TR114996_c0_g1_i1	77.92	231	51	3	499	729	3	686	4e-94	345	R_PARALOG
ENSACAG00000010229	Boli_valle_TR114_c0_g1_i1	65.52	203	70	0	219	421	6	614	9e-72	270	R_PARALOG
ENSACAG00000010229	Boli_valle_TR114_c0_g2_i1	70.53	190	56	0	232	421	6	575	1e-74	280	R_PARALOG
ENSACAG00000007277	Boli_valle_TR11509_c0_g1_i1	60.4	250	99	0	60	309	943	1692	6e-81	300	R_PARALOG
ENSACAG00000023669	Boli_valle_TR11509_c0_g1_i1	54.04	272	123	2	100	507	880	1689	3e-80	298	R_PARALOG
ENSACAG00000026829	Boli_valle_TR11509_c0_g1_i1	57.69	390	127	6	56	507	520	1689	6e-121	433	R_ORTHOLOG
ENSACAG00000009075	Boli_valle_TR11521_c0_g1_i1	77.66	376	74	4	63	507	1	1125	8e-136	482	R_ORTHOLOG
ENSACAG00000010503	Boli_valle_TR11522_c0_g1_i1	59.33	268	103	2	4	265	52	855	6e-85	312	R_ORTHOLOG
ENSACAG00000015271	Boli_valle_TR11523_c0_g1_i1	92.44	172	13	1	1	172	364	870	1e-84	314	R_PARALOG
ENSACAG00000015271	Boli_valle_TR11523_c0_g1_i2	92.44	172	13	1	1	172	214	720	1e-84	314	R_PARALOG
ENSACAG00000015271	Boli_valle_TR11523_c0_g1_i3	92.44	172	13	1	1	172	195	701	1e-84	314	R_PARALOG
ENSACAG00000007750	Boli_valle_TR11525_c1_g1_i1	81.86	204	34	2	507	526	2	613	9e-83	309	R_ORTHOLOG
ENSACAG00000008907	Boli_valle_TR115289_c0_g1_i1	97.92	96	2	0	290	385	3	290	2e-50	199	R_PARALOG
ENSACAG00000014539	Boli_valle_TR115289_c0_g1_i1	97.92	96	2	0	197	292	3	290	5e-50	197	PARALOG
ENSACAG00000017258	Boli_valle_TR115289_c0_g1_i1	63.27	98	35	2	29	125	3	290	4e-28	123	R_PARALOG
ENSACAG00000023192	Boli_valle_TR115289_c0_g1_i1	96.88	96	3	0	182	277	3	290	9e-50	196	R_PARALOG
ENSACAG00000001367	Boli_valle_TR115296_c0_g1_i1	71.07	121	35	0	166	286	1	363	4e-46	185	R_PARALOG
ENSACAG00000000240	Boli_valle_TR115477_c0_g1_i1	90.91	77	7	0	271	347	1	231	2e-36	153	R_PARALOG
ENSACAG00000000868	Boli_valle_TR115580_c0_g1_i1	60.48	124	49	1	6	129	2	370	5e-35	146	R_PARALOG
ENSACAG00000016328	Boli_valle_TR115782_c0_g1_i1	52.94	272	126	4	1815	2084	7	816	3e-72	274	R_PARALOG
ENSACAG00000013666	Boli_valle_TR11582_c0_g1_i1	66	300	100	2	3	300	371	1267	9e-104	376	R_PARALOG
ENSACAG00000017505	Boli_valle_TR11582_c0_g1_i1	92.7	315	23	0	1	315	326	1270	3e-160	563	R_PARALOG
ENSACAG00000013666	Boli_valle_TR11582_c1_g1_i1	75.19	133	33	0	290	422	1	399	4e-52	204	R_PARALOG
ENSACAG00000017505	Boli_valle_TR11582_c1_g1_i1	97.74	133	3	0	304	436	1	399	8e-69	260	R_PARALOG
ENSACAG00000005464	Boli_valle_TR11587_c0_g2_i1	66.67	201	67	0	8	507	315	917	7e-74	275	R_ORTHOLOG
ENSACAG00000002478	Boli_valle_TR115901_c0_g1_i1	79.41	170	35	0	256	425	1	510	6e-81	300	R_PARALOG
ENSACAG00000003490	Boli_valle_TR115930_c0_g1_i1	50.93	108	53	0	9	116	1	324	1e-24	110	R_PARALOG
ENSACAG00000007528	Boli_valle_TR115930_c0_g1_i1	65.74	108	37	0	9	116	1	324	7e-38	154	R_PARALOG
ENSACAG00000013132	Boli_valle_TR115930_c0_g1_i1	52.78	108	51	0	26	133	1	324	2e-27	120	R_PARALOG
ENSACAG00000016414	Boli_valle_TR115943_c0_g1_i1	63.21	106	39	0	78	507	3	320	5e-31	134	R_ORTHOLOG
ENSACAG00000003283	Boli_valle_TR11607_c0_g1_i1	53.85	260	120	1	1	260	304	1080	1e-74	278	R_PARALOG
ENSACAG00000005952	Boli_valle_TR11607_c0_g1_i1	91.51	259	21	1	1	507	304	1080	6e-133	472	R_ORTHOLOG
ENSACAG00000001849	Boli_valle_TR116097_c0_g1_i1	69.88	83	25	0	106	188	1	249	2e-26	119	R_PARALOG
ENSACAG00000029573	Boli_valle_TR116143_c0_g1_i1	63.29	79	27	1	280	507	3	239	9e-22	103	R_ORTHOLOG
ENSACAG00000006586	Boli_valle_TR116243_c0_g1_i1	71.7	106	30	0	315	420	24	341	7e-37	154	R_PARALOG
ENSACAG00000006573	Boli_valle_TR116275_c0_g1_i1	86.25	80	11	0	120	199	3	242	2e-35	149	R_PARALOG
ENSACAG00000000262	Boli_valle_TR11630_c0_g1_i1	83.18	107	18	0	1741	1847	1	321	1e-45	186	R_PARALOG
ENSACAG00000008494	Boli_valle_TR11630_c0_g1_i1	69.39	98	30	1	1646	1743	1	291	3e-32	141	R_PARALOG
ENSACAG00000001016	Boli_valle_TR116310_c0_g1_i1	75.81	62	15	0	1	62	36	221	9e-22	100	R_PARALOG
ENSACAG00000000070	Boli_valle_TR116337_c0_g1_i1	68.23	277	88	0	438	714	6	836	1e-110	400	R_PARALOG
ENSACAG00000006790	Boli_valle_TR116337_c0_g1_i1	80.58	278	54	0	471	748	6	839	1e-134	479	R_PARALOG
ENSACAG00000017581	Boli_valle_TR116353_c0_g1_i1	85.51	69	10	0	1	69	182	388	1e-28	124	R_PARALOG
ENSACAG00000012030	Boli_valle_TR116424_c0_g1_i1	51.18	127	62	1	2	128	73	450	3e-32	137	R_PARALOG
ENSACAG00000015165	Boli_valle_TR116424_c0_g1_i1	77.48	151	34	1	2258	2408	1	450	5e-69	263	PARALOG
ENSACAG00000003008	Boli_valle_TR116501_c0_g1_i1	54.35	92	42	0	416	507	6	281	4e-25	115	R_ORTHOLOG
ENSACAG00000007082	Boli_valle_TR116603_c0_g1_i1	50.42	119	59	0	480	598	2	358	2e-25	117	R_ORTHOLOG
ENSACAG00000009785	Boli_valle_TR11664_c0_g1_i1	52.02	173	83	1	16	188	209	724	3e-49	193	R_PARALOG
ENSACAG00000010171	Boli_valle_TR11664_c0_g1_i1	50.56	178	88	1	14	191	194	724	3e-50	196	R_PARALOG
ENSACAG00000014395	Boli_valle_TR11664_c0_g1_i1	50.29	173	86	1	24	196	209	724	8e-44	175	R_PARALOG
ENSACAG00000029168	Boli_valle_TR116725_c0_g1_i1	62.41	133	50	0	18	507	1	399	1e-48	194	R_ORTHOLOG
ENSACAG00000000792	Boli_valle_TR11677_c0_g1_i1	74.44	133	34	1	1	133	466	780	8e-41	164	R_PARALOG
ENSACAG00000000792	Boli_valle_TR11677_c0_g1_i2	93.98	133	8	0	1	507	466	864	1e-59	226	R_ORTHOLOG
ENSACAG00000009169	Boli_valle_TR116815_c0_g1_i1	92.31	78	6	0	1109	1186	64	297	7e-34	145	R_PARALOG
ENSACAG00000006354	Boli_valle_TR116912_c0_g1_i1	92.24	116	9	0	187	507	15	362	2e-56	218	R_ORTHOLOG
ENSACAG00000017700	Boli_valle_TR11692_c0_g2_i1	69.31	290	89	2	5	294	3	857	5e-78	292	R_PARALOG
ENSACAG00000017700	Boli_valle_TR11692_c1_g1_i1	77.55	147	33	0	293	439	4	444	6e-30	132	R_PARALOG
ENSACAG00000012809	Boli_valle_TR117015_c0_g1_i1	70.32	155	45	5	376	529	28	468	5e-44	178	R_PARALOG
ENSACAG00000016244	Boli_valle_TR117015_c0_g1_i1	77.45	102	23	1	367	468	28	330	2e-36	152	R_PARALOG
ENSACAG00000017360	Boli_valle_TR117015_c0_g1_i1	89.7	165	17	0	504	668	28	522	3e-75	282	R_PARALOG
ENSACAG00000007014	Boli_valle_TR117046_c0_g1_i1	56.67	150	65	1	1396	1545	3	449	3e-49	198	R_PARALOG
ENSACAG00000006823	Boli_valle_TR11705_c0_g1_i1	51.22	287	140	3	3	507	187	1026	3e-77	287	R_PARALOG
ENSACAG00000006857	Boli_valle_TR11705_c0_g1_i1	64.57	254	89	2	88	340	187	924	3e-89	327	R_PARALOG
ENSACAG00000011049	Boli_valle_TR11705_c0_g1_i1	58.65	208	85	1	8	507	190	813	2e-75	280	R_PARALOG
ENSACAG00000024007	Boli_valle_TR1170_c0_g1_i1	64.1	78	28	0	473	550	4	237	5e-23	108	R_ORTHOLOG
ENSACAG00000003773	Boli_valle_TR11710_c0_g1_i1	78.62	449	90	2	1	443	50	1396	4e-175	613	R_PARALOG
ENSACAG00000004964	Boli_valle_TR11710_c0_g1_i1	95.85	434	18	0	1	434	50	1351	0	724	R_PARALOG
ENSACAG00000010630	Boli_valle_TR11710_c0_g1_i1	86.35	447	59	1	206	650	47	1387	0	692	R_PARALOG
ENSACAG00000014793	Boli_valle_TR11710_c0_g1_i1	86.84	114	15	0	1	114	923	1264	5e-48	189	R_PARALOG
ENSACAG00000004390	Boli_valle_TR11720_c0_g1_i1	95.97	248	10	0	112	507	1	744	1e-132	471	R_ORTHOLOG
ENSACAG00000004390	Boli_valle_TR11720_c1_g1_i1	98.73	79	1	0	40	118	3	239	4e-43	174	R_PARALOG
ENSACAG00000003117	Boli_valle_TR11722_c0_g1_i1	67.1	541	176	4	99	637	70	1674	0	795	R_PARALOG
ENSACAG00000004649	Boli_valle_TR11722_c0_g1_i1	58.2	555	230	8	16	568	76	1668	0	639	R_PARALOG
ENSACAG00000009367	Boli_valle_TR11722_c0_g1_i1	93.84	552	34	0	2	507	46	1701	0	1073	R_ORTHOLOG
ENSACAG00000024213	Boli_valle_TR11722_c0_g1_i1	86.78	227	30	1	1	507	46	723	1e-115	414	R_PARALOG
ENSACAG00000003756	Boli_valle_TR117272_c0_g1_i1	96.3	81	3	0	169	249	2	244	1e-39	162	R_PARALOG
ENSACAG00000016974	Boli_valle_TR117300_c0_g1_i1	66.23	77	26	0	13	89	2	232	9e-25	114	R_PARALOG
ENSACAG00000009280	Boli_valle_TR11730_c0_g1_i1	70.97	279	71	2	6	274	17	853	4e-107	386	PARALOG
ENSACAG00000013323	Boli_valle_TR11730_c0_g1_i1	54.43	158	72	1	47	204	383	853	7e-46	182	R_PARALOG
ENSACAG00000009280	Boli_valle_TR11730_c0_g3_i1	71.64	275	68	2	10	507	191	1015	1e-108	391	PARALOG
ENSACAG00000013323	Boli_valle_TR11730_c0_g3_i1	54.43	158	72	1	47	204	545	1015	2e-45	180	R_PARALOG
ENSACAG00000004741	Boli_valle_TR117403_c0_g1_i1	92.56	121	9	0	577	697	3	365	2e-61	236	R_PARALOG
ENSACAG00000008315	Boli_valle_TR117403_c0_g1_i1	71.07	121	35	0	608	728	3	365	4e-44	179	R_PARALOG
ENSACAG00000006976	Boli_valle_TR11744_c0_g1_i1	53.33	105	49	1	2	106	183	494	3e-22	106	PARALOG
ENSACAG00000005172	Boli_valle_TR11749_c0_g1_i1	90.85	164	15	1	51	507	857	1345	2e-85	315	R_ORTHOLOG
ENSACAG00000011060	Boli_valle_TR11749_c0_g1_i1	79.27	193	40	0	24	507	797	1375	3e-82	305	R_PARALOG
ENSACAG00000015545	Boli_valle_TR11749_c0_g1_i1	74.69	162	41	1	40	507	857	1339	9e-71	266	R_PARALOG
ENSACAG00000016554	Boli_valle_TR11750_c0_g1_i1	50.78	384	133	12	34	361	3	1124	5e-69	260	R_ORTHOLOG
ENSACAG00000010459	Boli_valle_TR117553_c0_g1_i1	65.88	85	29	0	20	104	9	263	1e-25	115	R_PARALOG
ENSACAG00000017742	Boli_valle_TR117553_c0_g1_i1	77.46	71	16	0	1	71	51	263	9e-28	123	R_PARALOG
ENSACAG00000017754	Boli_valle_TR117553_c0_g1_i1	73.56	87	23	0	41	127	3	263	7e-32	137	R_PARALOG
ENSACAG00000000343	Boli_valle_TR117578_c0_g1_i1	67.58	182	59	0	194	507	1	546	2e-73	276	R_PARALOG
ENSACAG00000006929	Boli_valle_TR117578_c0_g1_i1	65.92	179	61	0	153	507	10	546	2e-75	283	R_PARALOG
ENSACAG00000013827	Boli_valle_TR117578_c0_g1_i1	79.12	182	38	0	190	507	1	546	1e-88	327	R_PARALOG
ENSACAG00000015868	Boli_valle_TR117578_c0_g1_i1	84.62	182	28	0	181	362	1	546	8e-94	344	R_PARALOG
ENSACAG00000002197	Boli_valle_TR117619_c0_g1_i1	59.43	106	43	1	364	507	3	308	6e-28	125	R_PARALOG
ENSACAG00000014078	Boli_valle_TR117619_c0_g1_i1	54.74	95	43	1	1	507	39	308	2e-21	102	R_PARALOG
ENSACAG00000014133	Boli_valle_TR117619_c0_g1_i1	84.31	102	16	0	507	601	3	308	9e-45	181	R_ORTHOLOG
ENSACAG00000006412	Boli_valle_TR117690_c0_g1_i1	67.29	107	34	2	1	507	93	404	2e-29	127	R_ORTHOLOG
ENSACAG00000009528	Boli_valle_TR11770_c0_g1_i1	61.12	517	197	1	316	828	3	1553	0	644	R_PARALOG
ENSACAG00000005904	Boli_valle_TR11771_c0_g1_i1	51.99	954	429	22	262	507	1	2769	0	816	R_PARALOG
ENSACAG00000013195	Boli_valle_TR11771_c0_g1_i1	75.96	911	214	7	285	507	4442	7156	0	1305	R_ORTHOLOG
ENSACAG00000013195	Boli_valle_TR11771_c0_g2_i1	77.08	192	44	1	285	476	55	624	2e-80	300	R_PARALOG
ENSACAG00000002843	Boli_valle_TR117726_c0_g1_i1	50	118	59	1	80	197	1	351	4e-22	104	PARALOG
ENSACAG00000007021	Boli_valle_TR11785_c0_g1_i1	51.06	141	67	1	354	492	151	573	1e-40	167	R_PARALOG
ENSACAG00000008193	Boli_valle_TR11785_c0_g1_i1	75.89	141	34	0	446	586	151	573	1e-64	246	R_PARALOG
ENSACAG00000008555	Boli_valle_TR11785_c0_g1_i1	68.79	141	44	0	343	483	151	573	2e-57	222	R_PARALOG
ENSACAG00000014308	Boli_valle_TR11785_c0_g1_i1	55.74	122	52	1	327	446	208	573	3e-36	152	R_PARALOG
ENSACAG00000016649	Boli_valle_TR11785_c0_g1_i1	90.07	141	14	0	324	464	151	573	1e-76	286	R_PARALOG
ENSACAG00000000960	Boli_valle_TR11787_c1_g1_i1	78.72	188	40	2	1122	1309	2	556	2e-77	291	R_PARALOG
ENSACAG00000003374	Boli_valle_TR117983_c0_g1_i1	91.95	87	7	0	501	587	9	269	2e-47	190	R_PARALOG
ENSACAG00000008910	Boli_valle_TR117983_c0_g1_i1	94.37	71	4	0	221	291	3	215	6e-37	153	R_PARALOG
ENSACAG00000002216	Boli_valle_TR117_c0_g1_i1	70.18	114	34	0	1	114	119	460	3e-46	182	R_PARALOG
ENSACAG00000013451	Boli_valle_TR117_c0_g1_i1	79.19	149	31	0	1	149	119	565	2e-69	261	PARALOG
ENSACAG00000009181	Boli_valle_TR118151_c0_g1_i1	71.54	123	35	0	68	190	33	401	5e-42	171	PARALOG
ENSACAG00000005287	Boli_valle_TR118190_c0_g1_i1	80	80	16	0	127	507	14	253	2e-33	142	R_ORTHOLOG
ENSACAG00000005704	Boli_valle_TR118190_c0_g1_i1	78.57	84	18	0	126	209	2	253	4e-33	140	R_PARALOG
ENSACAG00000007873	Boli_valle_TR118190_c0_g1_i1	70.59	68	20	0	136	507	14	217	1e-22	105	R_PARALOG
ENSACAG00000017359	Boli_valle_TR118251_c0_g1_i1	74.65	142	36	1	319	460	3	425	5e-50	199	R_PARALOG
ENSACAG00000003178	Boli_valle_TR118397_c0_g1_i1	75.34	73	18	0	1226	1298	11	229	2e-23	110	R_PARALOG
ENSACAG00000006212	Boli_valle_TR118411_c0_g1_i1	97.62	84	2	0	8	91	2	253	3e-36	149	R_PARALOG
ENSACAG00000008281	Boli_valle_TR118411_c0_g1_i1	96.43	84	2	1	8	90	2	253	5e-34	141	R_PARALOG
ENSACAG00000009328	Boli_valle_TR1184_c0_g1_i1	62.75	153	57	3	6	158	3	446	3e-47	189	R_PARALOG
ENSACAG00000013883	Boli_valle_TR118613_c0_g1_i1	83.61	122	20	0	1604	1725	3	368	2e-54	214	R_PARALOG
ENSACAG00000004037	Boli_valle_TR118872_c0_g1_i1	81.94	155	28	0	165	319	1	465	3e-71	269	R_PARALOG
ENSACAG00000004176	Boli_valle_TR118872_c0_g1_i1	77.42	155	35	0	108	262	1	465	4e-69	261	R_PARALOG
ENSACAG00000028273	Boli_valle_TR118872_c0_g1_i1	60.65	155	61	0	89	243	1	465	5e-51	201	R_PARALOG
ENSACAG00000016585	Boli_valle_TR11911_c0_g1_i1	89.38	160	17	1	1	507	103	534	1e-62	237	R_UNRESOLVED
ENSACAG00000023149	Boli_valle_TR11911_c0_g1_i1	66.23	151	51	1	1	507	103	507	8e-43	171	R_PARALOG
ENSACAG00000029355	Boli_valle_TR11911_c0_g1_i1	68.12	160	51	1	1	507	103	534	2e-44	177	R_PARALOG
ENSACAG00000016585	Boli_valle_TR11911_c0_g2_i1	89.38	160	17	1	1	507	103	534	1e-62	237	R_UNRESOLVED
ENSACAG00000023149	Boli_valle_TR11911_c0_g2_i1	66.23	151	51	1	1	507	103	507	8e-43	171	R_PARALOG
ENSACAG00000029355	Boli_valle_TR11911_c0_g2_i1	68.12	160	51	1	1	507	103	534	2e-44	177	R_PARALOG
ENSACAG00000013113	Boli_valle_TR119134_c0_g1_i1	98.51	67	1	0	1	67	39	239	3e-27	119	R_PARALOG
ENSACAG00000001243	Boli_valle_TR11924_c0_g1_i1	89.07	302	33	0	9	310	185	1090	3e-158	556	R_ORTHOLOG
ENSACAG00000002709	Boli_valle_TR119322_c0_g1_i1	100	106	0	0	14	507	2	319	1e-44	176	PARALOG
ENSACAG00000016073	Boli_valle_TR119322_c0_g1_i1	76.19	105	24	1	10	113	5	319	6e-29	124	R_PARALOG
ENSACAG00000009574	Boli_valle_TR119341_c0_g1_i1	64.95	97	34	0	981	1077	2	292	1e-36	155	R_PARALOG
ENSACAG00000014882	Boli_valle_TR119467_c0_g1_i1	95.1	102	5	0	331	507	2	307	4e-50	199	R_ORTHOLOG
ENSACAG00000016194	Boli_valle_TR11954_c0_g1_i1	77.53	405	91	1	58	462	171	1382	0	664	R_PARALOG
ENSACAG00000016194	Boli_valle_TR11954_c0_g1_i2	77.26	409	93	1	54	507	90	1313	0	673	R_ORTHOLOG
ENSACAG00000003521	Boli_valle_TR11956_c0_g1_i1	52.26	199	95	4	455	653	30	614	5e-52	206	R_PARALOG
ENSACAG00000013461	Boli_valle_TR11956_c0_g1_i1	51.19	168	81	1	444	610	111	614	4e-46	186	R_PARALOG
ENSACAG00000029044	Boli_valle_TR119679_c0_g1_i1	64.2	81	29	0	56	507	1	243	4e-26	115	R_ORTHOLOG
ENSACAG00000002607	Boli_valle_TR11972_c0_g1_i1	69.87	478	139	6	11	507	64	1470	0	682	PARALOG
ENSACAG00000003211	Boli_valle_TR11972_c0_g1_i1	65.44	489	164	6	3	507	64	1509	0	669	R_PARALOG
ENSACAG00000004696	Boli_valle_TR11987_c0_g2_i1	96.69	121	4	0	1	121	206	568	1e-50	196	R_PARALOG
ENSACAG00000004700	Boli_valle_TR11987_c0_g2_i1	96.69	121	4	0	1	121	206	568	1e-50	196	R_PARALOG
ENSACAG00000011596	Boli_valle_TR11987_c0_g2_i1	81.69	142	26	0	1	142	143	568	1e-49	193	PARALOG
ENSACAG00000011601	Boli_valle_TR11987_c0_g2_i1	81.69	142	26	0	1	142	143	568	2e-49	192	PARALOG
ENSACAG00000015302	Boli_valle_TR11987_c0_g2_i1	96.69	121	4	0	1	121	206	568	4e-50	194	R_PARALOG
ENSACAG00000012993	Boli_valle_TR119963_c0_g1_i1	74.65	71	18	0	127	197	36	248	3e-25	114	R_PARALOG
ENSACAG00000003125	Boli_valle_TR119979_c0_g1_i1	99.05	105	1	0	72	176	22	336	1e-50	197	R_PARALOG
ENSACAG00000005315	Boli_valle_TR12003_c0_g1_i1	73.91	161	42	0	173	333	1	483	3e-63	241	R_PARALOG
ENSACAG00000008276	Boli_valle_TR12003_c0_g1_i1	56.52	161	70	1	208	368	1	480	4e-46	184	R_PARALOG
ENSACAG00000008955	Boli_valle_TR120140_c0_g1_i1	79.39	427	88	0	507	2030	3	1283	0	712	R_ORTHOLOG
ENSACAG00000016779	Boli_valle_TR120155_c0_g1_i1	98.29	117	2	0	2	507	306	656	1e-44	176	R_ORTHOLOG
ENSACAG00000012635	Boli_valle_TR120159_c0_g1_i1	53.48	230	106	2	35	507	157	843	7e-69	259	PARALOG
ENSACAG00000008713	Boli_valle_TR120176_c0_g1_i1	86.49	185	25	0	363	547	40	594	2e-86	319	R_PARALOG
ENSACAG00000007308	Boli_valle_TR120208_c0_g1_i1	83.56	657	97	2	8	507	452	2422	0	1049	R_ORTHOLOG
ENSACAG00000007308	Boli_valle_TR120208_c0_g2_i1	80.21	283	49	1	8	283	46	894	1e-119	429	R_PARALOG
ENSACAG00000005763	Boli_valle_TR120231_c0_g1_i1	75	92	23	0	320	411	3	278	4e-30	132	R_PARALOG
ENSACAG00000000336	Boli_valle_TR120259_c0_g1_i1	84.17	139	22	0	103	241	2	418	1e-68	261	R_PARALOG
ENSACAG00000012238	Boli_valle_TR120259_c0_g1_i1	94.24	139	8	0	191	329	2	418	8e-77	288	R_PARALOG
ENSACAG00000012822	Boli_valle_TR120259_c0_g1_i1	80.58	139	27	0	144	282	2	418	2e-65	249	R_PARALOG
ENSACAG00000005569	Boli_valle_TR120272_c0_g1_i1	88.81	545	60	4	1	544	134	1744	0	890	R_ORTHOLOG
ENSACAG00000013700	Boli_valle_TR120350_c0_g1_i1	50.63	399	190	3	29	420	95	1282	3e-90	331	R_ORTHOLOG
ENSACAG00000008406	Boli_valle_TR120392_c0_g1_i1	75.97	308	74	0	475	507	2	925	2e-139	496	R_ORTHOLOG
ENSACAG00000001261	Boli_valle_TR1203_c0_g1_i1	62.32	138	52	1	507	1079	3	413	4e-46	186	R_ORTHOLOG
ENSACAG00000001261	Boli_valle_TR1203_c0_g2_i1	59.09	132	54	1	1085	1216	3	395	7e-41	169	R_PARALOG
ENSACAG00000001073	Boli_valle_TR120411_c0_g1_i1	57.73	194	82	1	4	197	38	616	8e-61	234	R_PARALOG
ENSACAG00000017546	Boli_valle_TR120427_c0_g1_i1	75.42	415	100	1	1	413	143	1387	1e-175	615	R_ORTHOLOG
ENSACAG00000017726	Boli_valle_TR120434_c0_g1_i1	68	125	40	0	287	411	7	381	2e-51	203	R_PARALOG
ENSACAG00000004784	Boli_valle_TR120442_c0_g1_i1	52.36	254	109	3	9	250	65	811	1e-62	238	R_ORTHOLOG
ENSACAG00000000606	Boli_valle_TR120502_c0_g1_i1	65.51	432	138	6	1	421	39	1289	2e-137	487	PARALOG
ENSACAG00000000606	Boli_valle_TR120502_c0_g2_i1	65.65	428	136	6	5	507	55	1293	1e-137	488	PARALOG
ENSACAG00000024796	Boli_valle_TR120525_c0_g1_i1	86.4	228	31	0	1	507	332	1015	7e-114	408	R_ORTHOLOG
ENSACAG00000028207	Boli_valle_TR120624_c0_g1_i1	67.02	191	63	0	1	507	5	577	3e-70	264	R_ORTHOLOG
ENSACAG00000007014	Boli_valle_TR120632_c0_g1_i1	81.74	367	65	2	507	3429	3889	4977	2e-172	608	R_ORTHOLOG
ENSACAG00000016679	Boli_valle_TR120632_c0_g1_i1	75	308	77	1	2231	2538	3889	4809	2e-133	477	R_PARALOG
ENSACAG00000009457	Boli_valle_TR120645_c0_g1_i1	62.16	111	40	2	507	784	6	329	8e-31	135	R_ORTHOLOG
ENSACAG00000012631	Boli_valle_TR120652_c0_g1_i1	65.7	516	176	3	142	656	7	1539	0	664	R_ORTHOLOG
ENSACAG00000025134	Boli_valle_TR120653_c0_g1_i1	68.94	161	50	1	3	507	46	522	7e-57	218	R_ORTHOLOG
ENSACAG00000014727	Boli_valle_TR120685_c0_g1_i1	79.45	73	15	0	267	339	24	242	8e-30	131	R_PARALOG
ENSACAG00000016974	Boli_valle_TR120685_c0_g1_i1	81.94	72	13	0	173	244	27	242	3e-31	135	R_PARALOG
ENSACAG00000012474	Boli_valle_TR120698_c0_g1_i1	51.64	122	59	0	1	507	5	370	7e-33	137	PARALOG
ENSACAG00000015643	Boli_valle_TR120698_c0_g1_i1	51.69	118	57	0	4	507	8	361	3e-31	132	R_PARALOG
ENSACAG00000013425	Boli_valle_TR120736_c0_g1_i1	59.7	201	81	1	53	253	3	602	1e-63	241	R_ORTHOLOG
ENSACAG00000015957	Boli_valle_TR120745_c0_g1_i1	56.1	451	198	0	430	507	60	1412	5e-96	352	R_ORTHOLOG
ENSACAG00000007317	Boli_valle_TR120770_c0_g1_i1	94.48	163	9	0	1	163	3	491	4e-80	296	R_PARALOG
ENSACAG00000000478	Boli_valle_TR120793_c0_g1_i1	55.3	264	111	6	1030	1286	1024	1794	2e-66	254	R_PARALOG
ENSACAG00000012748	Boli_valle_TR120793_c0_g1_i1	54.39	239	106	6	887	1122	1039	1725	2e-55	217	R_PARALOG
ENSACAG00000014399	Boli_valle_TR120793_c0_g1_i1	80.47	297	58	1	1050	1346	1024	1911	3e-128	459	R_PARALOG
ENSACAG00000005986	Boli_valle_TR120831_c0_g1_i1	70.59	272	80	0	157	428	1	816	1e-112	405	R_PARALOG
ENSACAG00000016325	Boli_valle_TR120831_c0_g1_i1	77.6	433	97	1	169	507	1	1293	0	682	R_ORTHOLOG
ENSACAG00000014183	Boli_valle_TR120854_c0_g1_i1	66.2	432	146	3	140	507	5	1270	1e-159	562	R_ORTHOLOG
ENSACAG00000016375	Boli_valle_TR120854_c0_g1_i1	60.59	203	80	0	67	269	5	613	5e-64	243	R_PARALOG
ENSACAG00000013367	Boli_valle_TR120927_c0_g1_i1	92.16	102	8	0	92	193	2	307	2e-47	188	R_PARALOG
ENSACAG00000015476	Boli_valle_TR120927_c0_g1_i1	79.41	102	21	0	10	507	2	307	4e-39	159	PARALOG
ENSACAG00000015003	Boli_valle_TR120935_c0_g1_i1	67.19	253	80	1	352	601	1	759	7e-82	305	R_ORTHOLOG
ENSACAG00000012298	Boli_valle_TR120972_c0_g1_i1	85.38	212	31	0	280	491	5	640	1e-108	394	R_PARALOG
ENSACAG00000016923	Boli_valle_TR120972_c0_g1_i1	59.42	207	84	1	228	434	23	640	3e-74	279	R_PARALOG
ENSACAG00000028403	Boli_valle_TR120988_c0_g1_i1	64.29	84	30	0	55	138	181	432	3e-22	102	R_PARALOG
ENSACAG00000007014	Boli_valle_TR121014_c0_g1_i1	67.89	109	35	0	1291	1399	2	328	1e-46	190	R_PARALOG
ENSACAG00000002930	Boli_valle_TR12110_c0_g1_i1	59.2	125	51	1	456	580	2	370	1e-36	154	R_PARALOG
ENSACAG00000007420	Boli_valle_TR12110_c0_g1_i1	69.92	123	37	0	383	505	2	370	1e-45	183	PARALOG
ENSACAG00000004410	Boli_valle_TR121153_c0_g1_i1	68.48	92	29	0	34	125	2	277	8e-27	117	R_PARALOG
ENSACAG00000015297	Boli_valle_TR121153_c0_g1_i1	68.48	92	29	0	34	125	2	277	5e-27	118	R_PARALOG
ENSACAG00000015318	Boli_valle_TR121153_c0_g1_i1	68.48	92	29	0	34	125	2	277	3e-27	119	R_PARALOG
ENSACAG00000026549	Boli_valle_TR121153_c0_g1_i1	68.48	92	29	0	34	125	2	277	5e-27	118	R_PARALOG
ENSACAG00000027274	Boli_valle_TR121153_c0_g1_i1	68.48	92	29	0	34	125	2	277	5e-27	118	R_PARALOG
ENSACAG00000008207	Boli_valle_TR121203_c0_g1_i1	70.29	175	52	0	507	2045	2	526	2e-71	271	R_ORTHOLOG
ENSACAG00000002370	Boli_valle_TR121233_c0_g1_i1	90.91	110	10	0	1084	1193	642	971	7e-55	215	R_PARALOG
ENSACAG00000006571	Boli_valle_TR121233_c0_g1_i1	77.27	110	25	0	1204	1313	642	971	1e-47	191	R_PARALOG
ENSACAG00000011888	Boli_valle_TR121255_c0_g1_i1	69.57	368	112	0	34	401	704	1807	4e-155	546	R_ORTHOLOG
ENSACAG00000007490	Boli_valle_TR12125_c0_g1_i1	77.59	232	51	2	1	231	2	691	5e-81	303	R_PARALOG
ENSACAG00000003045	Boli_valle_TR121302_c0_g1_i1	88.49	139	16	0	2738	2876	2	418	3e-68	262	R_PARALOG
ENSACAG00000002343	Boli_valle_TR12133_c0_g1_i1	86.17	188	26	0	189	376	1	564	3e-92	338	R_PARALOG
ENSACAG00000028080	Boli_valle_TR121354_c0_g1_i1	88.16	76	9	0	1	507	243	470	3e-34	143	R_ORTHOLOG
ENSACAG00000008379	Boli_valle_TR121378_c0_g1_i1	50.34	145	69	2	368	509	3	437	4e-46	134	R_ORTHOLOG
ENSACAG00000016138	Boli_valle_TR12142_c0_g1_i1	94.91	216	11	0	1375	1590	2	649	7e-145	427	R_PARALOG
ENSACAG00000016138	Boli_valle_TR12142_c0_g1_i2	88.89	216	24	1	1375	1590	2	595	8e-132	384	R_PARALOG
ENSACAG00000016138	Boli_valle_TR121430_c0_g1_i1	93.68	253	16	0	1	253	1	759	7e-131	469	R_PARALOG
ENSACAG00000011592	Boli_valle_TR121447_c0_g2_i1	79.35	310	61	3	1	307	3	926	1e-143	509	r_ORTHOLOG
ENSACAG00000015798	Boli_valle_TR121456_c0_g1_i1	67.86	84	27	1	141	224	5	253	4e-23	107	R_PARALOG
ENSACAG00000012217	Boli_valle_TR121473_c0_g1_i1	50.27	183	78	2	267	436	3	551	7e-48	190	R_PARALOG
ENSACAG00000013142	Boli_valle_TR121473_c0_g1_i1	73.48	181	30	1	219	381	3	545	6e-76	283	R_PARALOG
ENSACAG00000008662	Boli_valle_TR121496_c0_g1_i1	54.87	308	126	7	131	425	1	879	1e-80	300	R_PARALOG
ENSACAG00000008708	Boli_valle_TR121496_c0_g1_i1	65.15	330	112	4	131	507	1	972	5e-105	380	R_ORTHOLOG
ENSACAG00000003145	Boli_valle_TR121509_c0_g1_i1	66.67	219	72	2	454	671	444	1091	1e-87	323	R_PARALOG
ENSACAG00000013485	Boli_valle_TR121529_c0_g1_i1	74.17	151	36	3	72	219	1	450	2e-54	212	R_ORTHOLOG
ENSACAG00000001042	Boli_valle_TR121546_c0_g1_i1	68.96	422	129	4	1	507	387	1640	6e-172	602	R_ORTHOLOG
ENSACAG00000025595	Boli_valle_TR121546_c0_g1_i1	57.01	421	177	5	1	417	387	1634	1e-141	502	R_PARALOG
ENSACAG00000005460	Boli_valle_TR121580_c0_g1_i1	81.68	262	47	1	208	468	3	788	3e-134	480	R_PARALOG
ENSACAG00000008361	Boli_valle_TR121580_c0_g1_i1	76.14	264	63	1	169	432	3	788	3e-127	456	R_PARALOG
ENSACAG00000007983	Boli_valle_TR121613_c0_g1_i1	54.19	179	82	0	78	256	2	538	2e-50	199	R_PARALOG
ENSACAG00000011320	Boli_valle_TR121613_c0_g1_i1	69.83	116	35	0	1	116	2	349	4e-44	179	R_PARALOG
ENSACAG00000012066	Boli_valle_TR121613_c0_g1_i1	93.51	185	12	0	64	248	2	556	1e-99	364	R_PARALOG
ENSACAG00000000361	Boli_valle_TR121619_c0_g1_i1	61.43	363	139	4	1	362	57	1118	7e-111	399	R_ORTHOLOG
ENSACAG00000002331	Boli_valle_TR121658_c0_g1_i1	87.89	190	23	0	107	296	2	571	1e-99	363	R_PARALOG
ENSACAG00000005029	Boli_valle_TR1216_c0_g1_i1	52.71	277	129	3	75	349	57	884	1e-65	250	R_PARALOG
ENSACAG00000008713	Boli_valle_TR1216_c0_g1_i1	87.06	286	37	0	1	507	27	884	7e-131	467	R_ORTHOLOG
ENSACAG00000008713	Boli_valle_TR1216_c0_g2_i1	89.64	222	23	0	65	286	53	718	2e-97	356	R_PARALOG
ENSACAG00000000252	Boli_valle_TR121702_c0_g1_i1	92.36	406	31	0	535	940	2	1219	0	816	R_PARALOG
ENSACAG00000010506	Boli_valle_TR121702_c0_g1_i1	74.38	406	104	0	240	645	2	1219	0	684	R_PARALOG
ENSACAG00000015069	Boli_valle_TR122014_c0_g1_i1	52.21	136	65	0	614	749	5	412	3e-41	169	R_PARALOG
ENSACAG00000001352	Boli_valle_TR122071_c0_g1_i1	79.55	176	36	0	139	507	5	532	1e-79	295	R_PARALOG
ENSACAG00000006406	Boli_valle_TR122071_c0_g1_i1	71.19	177	51	0	507	568	5	535	9e-72	271	R_PARALOG
ENSACAG00000009849	Boli_valle_TR122071_c0_g1_i1	89.33	178	19	0	259	507	2	535	5e-91	334	R_ORTHOLOG
ENSACAG00000015953	Boli_valle_TR122071_c0_g1_i1	76.84	177	41	0	507	579	5	535	8e-78	291	R_PARALOG
ENSACAG00000003621	Boli_valle_TR122156_c0_g1_i1	83.1	71	12	0	649	719	2	214	6e-26	119	PARALOG
ENSACAG00000008192	Boli_valle_TR122173_c0_g1_i1	98.56	209	3	0	1	507	45	671	6e-117	418	R_ORTHOLOG
ENSACAG00000004882	Boli_valle_TR122210_c0_g1_i1	66.83	202	66	4	84	284	44	631	5e-71	267	R_PARALOG
ENSACAG00000002898	Boli_valle_TR122232_c0_g1_i1	87.9	281	34	0	1	281	15	857	2e-135	481	PARALOG
ENSACAG00000011465	Boli_valle_TR122232_c0_g1_i1	83.53	249	41	0	26	274	108	854	1e-115	415	R_PARALOG
ENSACAG00000010752	Boli_valle_TR122299_c0_g1_i1	94.68	94	5	0	789	882	2	283	3e-38	159	R_PARALOG
ENSACAG00000028147	Boli_valle_TR122326_c0_g1_i1	81	100	19	0	140	507	2	301	5e-44	179	R_ORTHOLOG
ENSACAG00000000787	Boli_valle_TR122389_c0_g1_i1	75.54	605	144	2	2	507	1040	2848	0	876	R_ORTHOLOG
ENSACAG00000012527	Boli_valle_TR122402_c0_g1_i1	64.97	197	69	0	1528	1724	2	592	1e-67	258	R_PARALOG
ENSACAG00000016853	Boli_valle_TR122451_c0_g1_i1	81.94	155	28	0	189	507	149	613	2e-73	275	R_ORTHOLOG
ENSACAG00000013033	Boli_valle_TR122473_c0_g1_i1	80.85	376	72	1	507	1305	2	1126	1e-176	620	R_ORTHOLOG
ENSACAG00000004264	Boli_valle_TR122517_c0_g1_i1	66.19	139	47	2	27	165	722	1126	8e-44	174	R_ORTHOLOG
ENSACAG00000009074	Boli_valle_TR122545_c0_g1_i1	69.77	354	101	3	451	798	6	1043	3e-110	399	PARALOG
ENSACAG00000012897	Boli_valle_TR122545_c0_g1_i1	65.03	346	115	1	577	916	6	1043	5e-99	362	R_PARALOG
ENSACAG00000007282	Boli_valle_TR122548_c0_g1_i1	69.14	81	13	1	211	279	3	245	4e-23	107	R_PARALOG
ENSACAG00000010304	Boli_valle_TR122548_c0_g1_i1	69.62	79	24	1	224	302	3	227	6e-22	103	R_PARALOG
ENSACAG00000010848	Boli_valle_TR122548_c0_g1_i1	82.86	70	12	0	225	294	3	212	4e-25	114	R_PARALOG
ENSACAG00000010854	Boli_valle_TR122556_c0_g1_i1	79.22	77	16	0	183	259	3	233	2e-32	139	R_ORTHOLOG
ENSACAG00000000947	Boli_valle_TR122603_c0_g1_i1	78.15	119	19	1	221	332	955	1311	3e-38	158	R_PARALOG
ENSACAG00000017202	Boli_valle_TR122603_c0_g1_i1	67.68	99	31	2	181	278	961	1251	3e-25	114	R_PARALOG
ENSACAG00000011308	Boli_valle_TR122618_c0_g1_i1	68.12	69	22	0	109	177	266	472	2e-48	106	R_ORTHOLOG
ENSACAG00000013056	Boli_valle_TR122669_c0_g1_i1	80.25	162	32	0	507	679	44	529	7e-70	265	R_ORTHOLOG
ENSACAG00000006531	Boli_valle_TR122760_c0_g1_i1	85.38	171	25	0	1	507	198	710	8e-80	294	R_ORTHOLOG
ENSACAG00000015164	Boli_valle_TR122793_c0_g1_i1	85.59	229	32	1	398	507	116	802	1e-102	373	R_ORTHOLOG
ENSACAG00000017328	Boli_valle_TR122821_c0_g1_i1	86.18	123	17	0	76	198	2	370	1e-56	221	R_PARALOG
ENSACAG00000010551	Boli_valle_TR122875_c0_g1_i1	76.92	65	14	1	290	353	138	332	2e-21	102	R_ORTHOLOG
ENSACAG00000001324	Boli_valle_TR122973_c0_g1_i1	55.34	206	92	1	109	507	350	964	4e-44	178	R_ORTHOLOG
ENSACAG00000014601	Boli_valle_TR122988_c0_g1_i1	97.56	82	2	0	181	262	16	261	3e-39	160	R_PARALOG
ENSACAG00000010522	Boli_valle_TR123039_c0_g1_i1	64.93	134	46	1	12	144	250	651	2e-48	192	R_PARALOG
ENSACAG00000009826	Boli_valle_TR123058_c0_g1_i1	75.12	430	105	3	2	507	518	1756	5e-166	583	R_ORTHOLOG
ENSACAG00000012612	Boli_valle_TR123058_c0_g1_i1	50.77	453	215	8	1	445	515	1756	7e-106	384	R_PARALOG
ENSACAG00000008542	Boli_valle_TR123119_c0_g1_i1	78.46	130	28	0	742	871	1	390	1e-53	212	R_PARALOG
ENSACAG00000016831	Boli_valle_TR123119_c0_g1_i1	83.85	130	21	0	685	814	1	390	1e-55	218	R_PARALOG
ENSACAG00000006717	Boli_valle_TR123175_c0_g1_i1	85.11	141	21	0	1	141	74	496	2e-67	257	R_PARALOG
ENSACAG00000012925	Boli_valle_TR123224_c0_g1_i1	54.14	338	153	3	15	350	164	1165	4e-86	317	R_ORTHOLOG
ENSACAG00000009144	Boli_valle_TR123245_c0_g1_i1	60.7	430	161	3	23	444	2	1285	3e-152	538	R_ORTHOLOG
ENSACAG00000000527	Boli_valle_TR123306_c0_g1_i1	88.73	71	8	0	3	73	2	214	7e-35	145	R_PARALOG
ENSACAG00000001722	Boli_valle_TR123313_c0_g1_i1	51.95	333	158	4	245	575	2	991	1e-88	328	R_PARALOG
ENSACAG00000007791	Boli_valle_TR123326_c0_g1_i1	93	100	7	0	130	229	3	302	7e-48	191	R_PARALOG
ENSACAG00000010660	Boli_valle_TR123326_c0_g1_i1	63	100	37	0	126	225	3	302	9e-31	134	R_PARALOG
ENSACAG00000016219	Boli_valle_TR123326_c0_g1_i1	64	100	36	0	126	507	3	302	2e-30	132	PARALOG
ENSACAG00000020981	Boli_valle_TR123326_c0_g1_i1	67	100	33	0	127	226	3	302	8e-35	147	R_PARALOG
ENSACAG00000005225	Boli_valle_TR123328_c0_g1_i1	76.47	136	32	0	7	142	112	519	2e-32	140	R_ORTHOLOG
ENSACAG00000023382	Boli_valle_TR123338_c0_g1_i1	55.81	129	57	1	1	129	706	1086	6e-37	151	R_ORTHOLOG
ENSACAG00000009131	Boli_valle_TR123346_c0_g1_i1	54.88	328	147	4	1	507	158	1033	1e-97	355	PARALOG
ENSACAG00000012460	Boli_valle_TR123346_c0_g1_i1	63.69	347	123	1	17	360	197	1237	9e-139	492	R_PARALOG
ENSACAG00000006418	Boli_valle_TR123371_c0_g1_i1	90.79	76	7	0	61	507	6	233	9e-32	134	PARALOG
ENSACAG00000015778	Boli_valle_TR123371_c0_g1_i1	88.16	76	9	0	172	507	6	233	3e-34	144	R_PARALOG
ENSACAG00000016680	Boli_valle_TR123371_c0_g1_i1	89.47	76	8	0	181	507	6	233	6e-35	146	PARALOG
ENSACAG00000001404	Boli_valle_TR123372_c0_g1_i1	59.71	273	110	1	10	282	573	1385	8e-84	309	R_PARALOG
ENSACAG00000005850	Boli_valle_TR123372_c0_g1_i1	74.63	67	17	0	1	67	378	578	6e-29	124	R_PARALOG
ENSACAG00000010918	Boli_valle_TR123372_c0_g1_i1	54.79	146	66	1	1	146	381	803	1e-38	157	R_PARALOG
ENSACAG00000017719	Boli_valle_TR123372_c0_g1_i1	60.56	355	136	3	1	351	378	1427	1e-120	432	R_PARALOG
ENSACAG00000023243	Boli_valle_TR123372_c0_g1_i1	60.89	225	88	1	13	237	729	1385	3e-72	270	R_PARALOG
ENSACAG00000008862	Boli_valle_TR123395_c0_g1_i1	78.65	89	19	0	107	195	2	268	2e-36	152	R_PARALOG
ENSACAG00000002563	Boli_valle_TR123500_c0_g1_i1	51.52	231	110	2	8	236	250	942	5e-67	253	R_PARALOG
ENSACAG00000008577	Boli_valle_TR123516_c0_g1_i1	58.2	122	51	0	188	309	7	372	1e-25	116	R_PARALOG
ENSACAG00000005926	Boli_valle_TR123535_c0_g1_i1	80.9	89	17	0	260	348	3	269	2e-35	149	PARALOG
ENSACAG00000028875	Boli_valle_TR12353_c0_g1_i1	52.17	115	51	2	30	140	261	605	5e-27	118	PARALOG
ENSACAG00000006521	Boli_valle_TR123545_c0_g1_i1	61.32	212	77	5	1	507	59	640	1e-43	176	R_PARALOG
ENSACAG00000010430	Boli_valle_TR123545_c0_g1_i1	78.87	213	44	6	1	507	59	649	7e-70	263	R_ORTHOLOG
ENSACAG00000014231	Boli_valle_TR123546_c0_g1_i1	73.45	113	29	1	247	358	68	406	8e-36	150	PARALOG
ENSACAG00000002030	Boli_valle_TR123552_c0_g1_i1	89.04	73	8	0	260	332	3	221	2e-44	120	PARALOG
ENSACAG00000008657	Boli_valle_TR123552_c0_g1_i1	66.67	75	25	0	316	390	3	227	1e-33	103	R_PARALOG
ENSACAG00000014894	Boli_valle_TR123594_c0_g1_i1	52.22	180	84	5	846	1023	4	528	9e-41	170	R_PARALOG
ENSACAG00000003185	Boli_valle_TR12360_c0_g1_i1	66.02	777	244	15	287	1043	857	3142	0	882	R_ORTHOLOG
ENSACAG00000010769	Boli_valle_TR123631_c0_g1_i1	75.34	146	36	1	525	670	14	442	2e-55	217	R_PARALOG
ENSACAG00000016464	Boli_valle_TR123669_c0_g1_i1	75.45	110	27	0	137	507	4	333	4e-45	182	R_ORTHOLOG
ENSACAG00000005914	Boli_valle_TR123673_c0_g1_i1	58.46	130	52	3	29	156	2	379	9e-37	154	R_PARALOG
ENSACAG00000005678	Boli_valle_TR12369_c0_g1_i1	84.94	332	50	0	1	507	773	1768	7e-167	585	r_ORTHOLOG
ENSACAG00000005678	Boli_valle_TR12369_c0_g2_i1	84.94	332	50	0	1	332	773	1768	2e-162	570	PARALOG
ENSACAG00000004005	Boli_valle_TR123729_c0_g1_i1	60.58	137	54	4	402	538	1	357	1e-34	147	R_PARALOG
ENSACAG00000002548	Boli_valle_TR123749_c0_g1_i1	58.4	125	52	0	207	331	1	375	8e-38	156	R_PARALOG
ENSACAG00000012467	Boli_valle_TR12383_c0_g1_i1	81.04	575	108	1	1	507	98	1822	0	884	R_ORTHOLOG
ENSACAG00000012467	Boli_valle_TR12383_c0_g2_i1	79.59	490	99	1	86	574	474	1943	0	737	R_PARALOG
ENSACAG00000002751	Boli_valle_TR123863_c0_g1_i1	54.76	84	38	0	86	507	26	277	1e-23	108	PARALOG
ENSACAG00000002962	Boli_valle_TR123863_c0_g1_i1	61.18	85	32	1	88	171	26	280	4e-26	117	R_PARALOG
ENSACAG00000017170	Boli_valle_TR123880_c0_g1_i1	78.14	183	40	0	48	230	40	588	2e-76	286	R_PARALOG
ENSACAG00000015881	Boli_valle_TR123902_c0_g1_i1	90.12	162	16	0	17	507	53	538	4e-84	309	PARALOG
ENSACAG00000026570	Boli_valle_TR123902_c0_g1_i1	93.87	212	13	0	1	212	2	637	7e-117	421	R_PARALOG
ENSACAG00000000988	Boli_valle_TR12391_c0_g1_i1	70.32	219	65	0	308	526	1524	2180	3e-88	325	R_PARALOG
ENSACAG00000001048	Boli_valle_TR12391_c0_g1_i1	52.25	178	85	1	2	179	2602	3129	2e-49	193	R_PARALOG
ENSACAG00000000988	Boli_valle_TR12391_c0_g1_i2	52.97	538	209	8	2	507	1524	3128	4e-153	540	R_ORTHOLOG
ENSACAG00000001048	Boli_valle_TR12391_c0_g1_i2	52.25	178	85	1	2	179	2601	3128	2e-49	194	R_PARALOG
ENSACAG00000016268	Boli_valle_TR12394_c0_g1_i1	68.72	374	116	1	20	507	214	1335	3e-153	540	R_ORTHOLOG
ENSACAG00000012762	Boli_valle_TR124048_c0_g1_i1	65.49	142	49	0	83	507	282	707	2e-70	203	R_ORTHOLOG
ENSACAG00000012762	Boli_valle_TR124048_c0_g2_i1	53.71	175	48	1	83	224	282	806	3e-66	189	R_PARALOG
ENSACAG00000004282	Boli_valle_TR124071_c0_g1_i1	59.69	129	52	1	4	132	155	538	3e-36	148	R_ORTHOLOG
ENSACAG00000006660	Boli_valle_TR12407_c0_g1_i1	65.15	264	89	5	6	507	475	1218	2e-63	241	R_ORTHOLOG
ENSACAG00000000665	Boli_valle_TR12408_c0_g1_i1	68.42	247	69	3	3	240	21	761	3e-81	300	R_PARALOG
ENSACAG00000006150	Boli_valle_TR12408_c0_g1_i1	91.16	249	22	1	1	507	18	761	6e-109	392	R_ORTHOLOG
ENSACAG00000006150	Boli_valle_TR12408_c0_g3_i1	91.3	92	8	0	1	92	18	293	2e-40	165	R_PARALOG
ENSACAG00000011994	Boli_valle_TR124093_c0_g1_i1	90.58	138	13	0	750	887	1	414	5e-70	265	R_PARALOG
ENSACAG00000017835	Boli_valle_TR124096_c0_g1_i1	66.35	208	70	0	118	325	7	630	5e-78	292	R_PARALOG
ENSACAG00000003812	Boli_valle_TR124123_c0_g1_i1	65.35	202	70	0	161	362	150	755	4e-80	298	R_PARALOG
ENSACAG00000009328	Boli_valle_TR124123_c0_g1_i1	81.67	251	46	0	172	422	3	755	2e-122	438	R_PARALOG
ENSACAG00000015694	Boli_valle_TR124218_c0_g1_i1	85.55	263	38	0	2	507	3	791	7e-125	447	R_ORTHOLOG
ENSACAG00000015310	Boli_valle_TR12421_c0_g1_i1	62.22	397	125	5	4	375	194	1357	9e-96	349	R_ORTHOLOG
ENSACAG00000011969	Boli_valle_TR12422_c0_g1_i1	70.64	109	32	0	48	156	4	330	3e-39	159	R_PARALOG
ENSACAG00000011969	Boli_valle_TR12422_c0_g2_i1	69.93	153	46	0	4	507	183	641	1e-56	217	R_ORTHOLOG
ENSACAG00000005320	Boli_valle_TR124253_c0_g1_i1	88.55	131	15	0	715	845	191	583	1e-44	181	PARALOG
ENSACAG00000004461	Boli_valle_TR12426_c0_g1_i1	59.19	397	156	4	402	792	324	1496	9e-128	457	R_PARALOG
ENSACAG00000005249	Boli_valle_TR12426_c0_g1_i1	56.63	392	155	2	29	405	324	1496	1e-122	438	R_PARALOG
ENSACAG00000017307	Boli_valle_TR12429_c0_g1_i1	72.16	679	185	7	348	1022	3	1973	0	907	R_PARALOG
ENSACAG00000004807	Boli_valle_TR124309_c0_g1_i1	75.29	170	42	2	307	507	1	501	1e-63	244	R_ORTHOLOG
ENSACAG00000005701	Boli_valle_TR124309_c0_g1_i1	51.97	152	71	2	162	311	1	456	1e-37	157	R_PARALOG
ENSACAG00000004775	Boli_valle_TR12437_c0_g3_i1	100	110	0	0	1	507	90	419	1e-49	193	R_ORTHOLOG
ENSACAG00000000477	Boli_valle_TR124384_c0_g1_i1	93.55	465	29	1	1	507	39	1433	0	669	R_ORTHOLOG
ENSACAG00000003724	Boli_valle_TR124384_c0_g1_i1	76.97	469	108	2	12	507	42	1433	4e-159	560	R_PARALOG
ENSACAG00000005388	Boli_valle_TR124389_c0_g1_i1	90.59	85	6	1	16	98	3	257	9e-37	152	R_ORTHOLOG
ENSACAG00000014305	Boli_valle_TR12441_c0_g1_i1	84.93	73	11	0	254	326	3	221	4e-32	137	R_PARALOG
ENSACAG00000006218	Boli_valle_TR124429_c0_g1_i1	75.29	170	36	1	439	602	1	510	2e-71	269	R_ORTHOLOG
ENSACAG00000007053	Boli_valle_TR124459_c0_g1_i1	68.99	158	49	0	103	507	473	946	1e-59	211	R_PARALOG
ENSACAG00000010003	Boli_valle_TR124459_c0_g1_i1	66.89	151	49	1	163	507	494	946	3e-48	188	R_PARALOG
ENSACAG00000013273	Boli_valle_TR124459_c0_g1_i1	75.95	158	38	0	107	507	473	946	1e-64	227	R_PARALOG
ENSACAG00000014668	Boli_valle_TR124459_c0_g1_i1	86.08	158	22	0	181	507	473	946	2e-83	252	R_ORTHOLOG
ENSACAG00000008406	Boli_valle_TR124573_c0_g1_i1	77.69	130	29	0	774	903	158	547	5e-53	208	R_PARALOG
ENSACAG00000006867	Boli_valle_TR12460_c0_g2_i1	53.42	380	177	1	5	384	99	1232	4e-103	374	R_PARALOG
ENSACAG00000009014	Boli_valle_TR12460_c0_g2_i1	74.74	190	48	0	4	507	249	818	4e-70	262	R_PARALOG
ENSACAG00000012571	Boli_valle_TR12460_c0_g2_i1	65.35	101	35	0	1	507	816	1118	8e-31	126	R_PARALOG
ENSACAG00000015871	Boli_valle_TR124649_c0_g1_i1	55.03	169	75	1	507	719	9	515	6e-42	172	R_ORTHOLOG
ENSACAG00000012306	Boli_valle_TR124682_c0_g1_i1	78.08	333	69	3	3	507	3	1001	2e-141	502	R_ORTHOLOG
ENSACAG00000005346	Boli_valle_TR12471_c0_g2_i1	69.84	126	37	1	1	507	187	564	2e-42	169	R_ORTHOLOG
ENSACAG00000007290	Boli_valle_TR124742_c0_g1_i1	66.89	151	49	1	28	177	359	811	1e-57	222	R_PARALOG
ENSACAG00000006714	Boli_valle_TR12475_c0_g1_i1	52.33	537	241	4	1	522	987	2561	8e-141	499	R_ORTHOLOG
ENSACAG00000015148	Boli_valle_TR124779_c0_g1_i1	71.17	111	32	0	89	199	100	432	2e-41	167	R_PARALOG
ENSACAG00000000686	Boli_valle_TR124887_c0_g1_i1	59.2	174	71	1	498	671	2	487	4e-48	193	R_PARALOG
ENSACAG00000004428	Boli_valle_TR124887_c0_g1_i1	75.41	183	45	1	434	507	2	547	2e-70	267	PARALOG
ENSACAG00000024761	Boli_valle_TR12497_c0_g1_i1	52.87	87	41	0	32	507	12	272	4e-26	111	R_ORTHOLOG
ENSACAG00000027450	Boli_valle_TR12497_c0_g1_i1	55.17	87	39	0	29	507	12	272	3e-28	106	R_PARALOG
ENSACAG00000028215	Boli_valle_TR125000_c0_g1_i1	65.25	118	41	0	139	256	32	385	9e-28	123	R_PARALOG
ENSACAG00000010623	Boli_valle_TR125033_c0_g1_i1	61.34	119	46	1	257	375	6	359	9e-33	142	R_PARALOG
ENSACAG00000011681	Boli_valle_TR125034_c0_g1_i1	90	90	9	0	112	201	2	271	2e-42	171	PARALOG
ENSACAG00000000864	Boli_valle_TR12506_c0_g1_i1	89	836	76	4	1	507	218	2713	0	1513	R_ORTHOLOG
ENSACAG00000005140	Boli_valle_TR12506_c0_g1_i1	60.48	835	312	8	8	824	269	2752	0	1021	R_PARALOG
ENSACAG00000015737	Boli_valle_TR12509_c0_g1_i1	51.49	437	210	7	608	1042	1621	2877	9e-93	341	PARALOG
ENSACAG00000000580	Boli_valle_TR125106_c0_g1_i1	63.21	212	76	1	65	274	62	697	8e-76	282	R_ORTHOLOG
ENSACAG00000006301	Boli_valle_TR125151_c0_g1_i1	85.59	111	12	2	12	118	31	357	2e-51	202	R_PARALOG
ENSACAG00000009330	Boli_valle_TR125151_c0_g1_i1	89.66	58	6	0	1	58	184	357	3e-26	119	R_PARALOG
ENSACAG00000010636	Boli_valle_TR12517_c0_g1_i1	74.39	449	113	2	466	507	352	1695	0	699	R_ORTHOLOG
ENSACAG00000004085	Boli_valle_TR12520_c0_g1_i1	89.55	268	28	1	1	268	132	932	7e-136	484	R_PARALOG
ENSACAG00000004085	Boli_valle_TR12520_c0_g2_i1	89.55	268	28	1	1	268	421	1221	7e-136	484	R_PARALOG
ENSACAG00000004085	Boli_valle_TR12520_c0_g3_i1	89.55	268	28	1	1	268	263	1063	7e-136	484	R_PARALOG
ENSACAG00000014675	Boli_valle_TR12521_c0_g1_i1	63.55	107	39	0	199	507	5	325	4e-34	145	R_PARALOG
ENSACAG00000017595	Boli_valle_TR12521_c0_g1_i1	81.48	108	20	0	202	507	2	325	8e-45	180	R_ORTHOLOG
ENSACAG00000008585	Boli_valle_TR12533_c0_g1_i1	67.23	119	37	1	2	507	25	381	4e-43	171	R_ORTHOLOG
ENSACAG00000004358	Boli_valle_TR125358_c0_g1_i1	52.09	215	73	3	460	644	271	915	6e-48	191	R_PARALOG
ENSACAG00000015055	Boli_valle_TR125358_c0_g1_i1	86.54	260	35	0	507	1083	250	1029	2e-124	447	R_ORTHOLOG
ENSACAG00000014697	Boli_valle_TR125480_c0_g1_i1	93.88	98	6	0	96	193	1	294	8e-49	193	R_PARALOG
ENSACAG00000012026	Boli_valle_TR125533_c0_g1_i1	68.18	110	35	0	1146	1255	1	330	1e-41	173	R_PARALOG
ENSACAG00000006739	Boli_valle_TR12557_c0_g1_i1	84.29	961	150	2	507	534	952	3831	0	1619	R_ORTHOLOG
ENSACAG00000006739	Boli_valle_TR12557_c0_g2_i1	84.37	742	115	2	534	1274	82	2304	0	1247	R_PARALOG
ENSACAG00000003262	Boli_valle_TR125580_c0_g1_i1	99.24	132	1	0	153	284	18	413	3e-70	266	R_PARALOG
ENSACAG00000015355	Boli_valle_TR125580_c0_g1_i1	67.53	77	25	0	49	125	90	320	5e-22	105	R_PARALOG
ENSACAG00000015671	Boli_valle_TR125580_c0_g1_i1	75.68	111	27	0	417	527	18	350	2e-42	173	R_PARALOG
ENSACAG00000004634	Boli_valle_TR12560_c0_g2_i1	52.71	351	155	5	1130	1469	23	1054	7e-82	305	R_PARALOG
ENSACAG00000007808	Boli_valle_TR125629_c0_g1_i1	56.64	143	52	3	493	625	2	418	8e-41	167	R_PARALOG
ENSACAG00000017718	Boli_valle_TR125629_c0_g1_i1	72.99	137	37	0	498	634	2	412	3e-62	239	R_PARALOG
ENSACAG00000017826	Boli_valle_TR125629_c0_g1_i1	85.32	109	16	0	268	376	2	328	8e-53	206	R_PARALOG
ENSACAG00000012547	Boli_valle_TR125733_c0_g1_i1	54.02	87	40	0	49	135	4	264	5e-23	106	R_ORTHOLOG
ENSACAG00000009397	Boli_valle_TR125745_c0_g1_i1	95.38	65	3	0	401	465	71	265	2e-29	129	R_PARALOG
ENSACAG00000008710	Boli_valle_TR125753_c0_g1_i1	81.48	81	15	1	2	82	32	271	5e-32	138	R_ORTHOLOG
ENSACAG00000015076	Boli_valle_TR125835_c0_g1_i1	66.91	136	43	1	226	507	3	410	3e-46	184	R_ORTHOLOG
ENSACAG00000015076	Boli_valle_TR125835_c0_g2_i1	65.6	125	41	1	226	348	3	377	1e-39	163	R_PARALOG
ENSACAG00000008445	Boli_valle_TR12586_c0_g1_i1	51.38	399	191	2	1	507	63	1247	9e-113	405	R_ORTHOLOG
ENSACAG00000008445	Boli_valle_TR12586_c0_g2_i1	51.16	389	187	2	11	396	68	1222	1e-110	398	R_PARALOG
ENSACAG00000002356	Boli_valle_TR125967_c0_g1_i1	60	165	63	4	168	507	66	542	3e-31	134	R_ORTHOLOG
ENSACAG00000017927	Boli_valle_TR12600_c0_g1_i1	71.57	313	89	0	4	316	3	941	5e-121	433	R_ORTHOLOG
ENSACAG00000000033	Boli_valle_TR126134_c0_g1_i1	58.16	294	123	2	245	507	4	789	2e-65	249	R_ORTHOLOG
ENSACAG00000009301	Boli_valle_TR126217_c0_g1_i1	90.48	84	8	0	18	101	165	416	6e-38	159	R_PARALOG
ENSACAG00000013560	Boli_valle_TR126250_c0_g1_i1	80.92	152	29	1	167	318	2	454	3e-67	255	PARALOG
ENSACAG00000014422	Boli_valle_TR126250_c0_g1_i1	56.13	155	68	1	171	325	2	460	7e-45	181	R_PARALOG
ENSACAG00000006433	Boli_valle_TR126284_c0_g1_i1	96.88	96	3	0	189	284	2	289	2e-50	198	R_PARALOG
ENSACAG00000007098	Boli_valle_TR126284_c0_g1_i1	73.83	107	27	1	211	507	2	322	1e-42	173	PARALOG
ENSACAG00000013831	Boli_valle_TR126284_c0_g1_i1	70.21	94	28	0	184	277	2	283	2e-34	145	R_PARALOG
ENSACAG00000026026	Boli_valle_TR126284_c0_g1_i1	78.79	99	21	1	226	324	2	289	2e-41	168	R_PARALOG
ENSACAG00000005832	Boli_valle_TR126292_c0_g1_i1	65.82	158	54	0	178	335	1	474	9e-57	221	R_PARALOG
ENSACAG00000029168	Boli_valle_TR126522_c0_g1_i1	53.57	112	51	2	273	383	3	329	2e-24	114	R_PARALOG
ENSACAG00000004758	Boli_valle_TR126531_c0_g1_i1	75.08	333	69	4	129	447	3	980	2e-140	500	R_PARALOG
ENSACAG00000000214	Boli_valle_TR12653_c0_g1_i1	74.39	328	83	3	1	327	8	907	7e-144	511	R_PARALOG
ENSACAG00000004019	Boli_valle_TR12653_c0_g1_i1	75.71	210	51	0	1	210	11	640	2e-95	348	R_PARALOG
ENSACAG00000006624	Boli_valle_TR12653_c0_g1_i1	95	300	15	0	1	300	8	907	8e-174	611	R_PARALOG
ENSACAG00000007889	Boli_valle_TR12653_c0_g1_i1	87.98	208	25	0	1	208	14	637	2e-108	392	R_PARALOG
ENSACAG00000005211	Boli_valle_TR12657_c1_g1_i1	66.25	80	27	0	523	602	3	242	4e-29	129	R_PARALOG
ENSACAG00000013636	Boli_valle_TR12657_c1_g1_i1	57.73	97	40	2	549	644	6	287	7e-27	122	R_PARALOG
ENSACAG00000004133	Boli_valle_TR126670_c0_g1_i1	71.81	149	31	2	1	138	5	448	3e-38	160	R_PARALOG
ENSACAG00000009467	Boli_valle_TR126677_c0_g1_i1	67.95	78	25	0	111	188	10	243	3e-25	114	R_ORTHOLOG
ENSACAG00000013936	Boli_valle_TR12670_c0_g1_i1	65.68	373	125	5	1	507	276	1373	2e-136	484	R_ORTHOLOG
ENSACAG00000014390	Boli_valle_TR12670_c0_g1_i1	53.72	242	111	2	1	507	276	998	2e-71	268	R_PARALOG
ENSACAG00000009126	Boli_valle_TR126770_c0_g1_i1	63.33	120	44	0	199	318	98	457	1e-37	156	R_PARALOG
ENSACAG00000009615	Boli_valle_TR126770_c0_g1_i1	87.2	125	16	0	183	307	83	457	3e-57	221	R_PARALOG
ENSACAG00000006845	Boli_valle_TR126787_c0_g1_i1	69.75	119	36	0	97	215	2	358	2e-45	181	R_PARALOG
ENSACAG00000006901	Boli_valle_TR126787_c0_g1_i1	93.28	119	8	0	102	507	2	358	8e-62	237	R_ORTHOLOG
ENSACAG00000011363	Boli_valle_TR126787_c0_g1_i1	81.51	119	22	0	109	507	2	358	1e-53	210	R_PARALOG
ENSACAG00000013798	Boli_valle_TR126787_c0_g1_i1	80.67	119	20	1	80	507	2	358	4e-51	201	R_PARALOG
ENSACAG00000014898	Boli_valle_TR126787_c0_g1_i1	89.08	119	13	0	102	507	2	358	2e-58	225	R_PARALOG
ENSACAG00000001446	Boli_valle_TR126805_c0_g1_i1	51.8	334	161	0	1	507	341	1342	1e-85	315	R_ORTHOLOG
ENSACAG00000028564	Boli_valle_TR126805_c0_g1_i1	56.94	144	62	0	1	507	1364	1795	1e-41	167	R_PARALOG
ENSACAG00000002911	Boli_valle_TR126829_c0_g1_i1	62.3	122	36	2	159	507	89	454	1e-31	136	R_ORTHOLOG
ENSACAG00000015791	Boli_valle_TR12684_c0_g1_i1	51.91	235	105	4	268	494	11	706	3e-40	165	R_ORTHOLOG
ENSACAG00000004471	Boli_valle_TR126949_c0_g1_i1	95.69	116	5	0	526	641	2	349	1e-59	230	R_PARALOG
ENSACAG00000006145	Boli_valle_TR126949_c0_g1_i1	75.86	116	28	0	428	543	2	349	4e-48	192	R_PARALOG
ENSACAG00000000730	Boli_valle_TR126980_c0_g1_i1	71.76	85	24	2	262	346	1	249	8e-29	127	PARALOG
ENSACAG00000001947	Boli_valle_TR126988_c0_g1_i1	79.84	124	25	0	580	703	2	373	3e-60	199	R_PARALOG
ENSACAG00000005513	Boli_valle_TR127001_c0_g1_i1	74.04	104	27	0	457	560	3	314	3e-40	166	R_PARALOG
ENSACAG00000002099	Boli_valle_TR127064_c0_g1_i1	50.22	229	109	4	2	507	130	810	3e-53	207	PARALOG
ENSACAG00000016882	Boli_valle_TR127185_c0_g1_i1	99.4	167	1	0	1	167	2	502	2e-76	283	R_PARALOG
ENSACAG00000001646	Boli_valle_TR12728_c0_g1_i1	51.59	314	152	0	128	441	1	942	2e-99	363	R_PARALOG
ENSACAG00000005234	Boli_valle_TR12728_c0_g1_i1	74.56	169	43	0	1	507	4	510	1e-78	293	PARALOG
ENSACAG00000006446	Boli_valle_TR12728_c0_g1_i1	84.19	329	52	0	129	457	1	987	6e-168	589	R_PARALOG
ENSACAG00000010184	Boli_valle_TR127428_c0_g1_i1	61.18	85	33	0	19	507	2	256	7e-30	128	R_ORTHOLOG
ENSACAG00000028650	Boli_valle_TR12744_c0_g1_i1	56.6	106	46	1	9	114	776	1090	2e-32	136	R_ORTHOLOG
ENSACAG00000009768	Boli_valle_TR127502_c0_g1_i1	87.39	111	14	0	2	112	123	455	1e-52	206	R_PARALOG
ENSACAG00000006376	Boli_valle_TR127503_c0_g1_i1	83.92	143	23	0	31	173	1	429	7e-68	257	R_PARALOG
ENSACAG00000009171	Boli_valle_TR12750_c0_g1_i1	64.86	387	111	7	1	507	343	1503	2e-124	444	R_ORTHOLOG
ENSACAG00000009171	Boli_valle_TR12750_c0_g2_i1	83.9	236	38	0	1	236	307	1014	1e-105	382	R_PARALOG
ENSACAG00000013545	Boli_valle_TR12759_c0_g1_i1	64.75	366	128	3	54	507	1	1074	5e-128	457	R_ORTHOLOG
ENSACAG00000013545	Boli_valle_TR12759_c1_g1_i1	84.76	105	16	0	419	523	3	317	2e-46	186	R_PARALOG
ENSACAG00000004360	Boli_valle_TR127601_c0_g1_i1	87.67	73	9	0	334	406	224	442	4e-32	138	R_PARALOG
ENSACAG00000011189	Boli_valle_TR127720_c0_g1_i1	53.82	340	154	7	170	507	1	876	2e-82	305	R_ORTHOLOG
ENSACAG00000001638	Boli_valle_TR12772_c0_g1_i1	51.27	511	236	9	9	506	375	1868	2e-122	438	R_ORTHOLOG
ENSACAG00000015101	Boli_valle_TR127800_c0_g1_i1	93.6	125	8	0	18	142	1	375	2e-64	245	R_PARALOG
ENSACAG00000016678	Boli_valle_TR127800_c0_g1_i1	51.22	123	60	0	197	319	1	369	8e-33	140	R_PARALOG
ENSACAG00000015061	Boli_valle_TR127806_c0_g1_i1	78.82	85	17	1	396	479	153	407	4e-32	138	R_PARALOG
ENSACAG00000003341	Boli_valle_TR127860_c0_g1_i1	92.31	65	5	0	665	729	1	195	3e-29	130	R_PARALOG
ENSACAG00000016753	Boli_valle_TR12786_c0_g1_i1	89.11	101	11	0	510	610	413	715	3e-40	166	R_PARALOG
ENSACAG00000001162	Boli_valle_TR12787_c0_g1_i1	54.81	613	274	6	274	507	270	1925	0	651	R_ORTHOLOG
ENSACAG00000015024	Boli_valle_TR12787_c0_g1_i1	59.69	392	158	0	507	555	747	1922	2e-150	532	R_PARALOG
ENSACAG00000005174	Boli_valle_TR1279_c0_g1_i1	61.05	380	138	3	202	571	1107	2246	2e-141	502	R_PARALOG
ENSACAG00000007314	Boli_valle_TR1279_c0_g1_i1	76.44	382	90	0	172	507	1101	2246	2e-180	631	R_ORTHOLOG
ENSACAG00000004545	Boli_valle_TR128007_c0_g1_i1	76.6	94	22	0	1	507	246	527	5e-35	145	R_ORTHOLOG
ENSACAG00000005980	Boli_valle_TR128007_c0_g1_i1	78.69	61	13	0	36	96	345	527	1e-22	104	R_PARALOG
ENSACAG00000017046	Boli_valle_TR128007_c0_g1_i1	71.43	70	20	0	147	216	342	551	1e-23	109	R_PARALOG
ENSACAG00000009951	Boli_valle_TR128169_c0_g1_i1	60.66	122	48	1	222	343	3	335	4e-39	161	R_PARALOG
ENSACAG00000017304	Boli_valle_TR128169_c0_g1_i1	68.47	111	35	0	296	406	3	335	2e-42	172	R_PARALOG
ENSACAG00000007713	Boli_valle_TR128355_c0_g1_i1	66.36	107	36	0	1	107	1	321	2e-37	155	R_PARALOG
ENSACAG00000002018	Boli_valle_TR12837_c0_g1_i1	59.5	279	112	1	2	279	763	1599	4e-98	356	R_PARALOG
ENSACAG00000002653	Boli_valle_TR12837_c0_g1_i1	97.41	309	8	0	1	507	763	1689	0	657	R_ORTHOLOG
ENSACAG00000003237	Boli_valle_TR12837_c0_g1_i1	96.12	309	12	0	1	309	763	1689	0	648	R_PARALOG
ENSACAG00000014977	Boli_valle_TR12837_c0_g1_i1	65.68	303	103	2	6	307	763	1665	1e-124	444	R_PARALOG
ENSACAG00000009766	Boli_valle_TR12846_c1_g1_i1	78.8	217	29	2	29	228	1	642	4e-88	324	R_PARALOG
ENSACAG00000008435	Boli_valle_TR12850_c0_g1_i1	72.92	1008	267	5	157	1158	1	3009	0	1514	R_PARALOG
ENSACAG00000010774	Boli_valle_TR12850_c0_g1_i1	87.15	794	102	1	1	507	643	3018	0	1424	PARALOG
ENSACAG00000010768	Boli_valle_TR12850_c1_g1_i1	55	220	99	9	1	220	77	613	2e-42	172	PARALOG
ENSACAG00000003828	Boli_valle_TR128691_c0_g1_i1	81.38	145	27	0	67	211	668	1102	2e-66	250	R_PARALOG
ENSACAG00000006094	Boli_valle_TR128691_c0_g1_i1	93.15	146	10	0	43	507	668	1105	7e-76	281	R_ORTHOLOG
ENSACAG00000015941	Boli_valle_TR128691_c0_g1_i1	74.48	145	36	1	58	201	668	1102	3e-59	226	R_PARALOG
ENSACAG00000008238	Boli_valle_TR128699_c0_g1_i1	79.84	248	45	2	507	2787	17	760	4e-97	357	R_ORTHOLOG
ENSACAG00000003013	Boli_valle_TR12872_c0_g1_i1	87.5	88	11	0	52	139	191	454	5e-39	158	R_PARALOG
ENSACAG00000011390	Boli_valle_TR12872_c0_g1_i1	63.79	417	143	13	1	507	80	1228	9e-114	409	R_ORTHOLOG
ENSACAG00000015446	Boli_valle_TR128769_c0_g1_i1	62.98	208	75	3	7	212	82	639	3e-36	150	R_ORTHOLOG
ENSACAG00000001301	Boli_valle_TR128787_c0_g1_i1	56.1	82	36	0	247	328	24	269	1e-21	104	R_ORTHOLOG
ENSACAG00000001073	Boli_valle_TR129005_c0_g1_i1	68.04	97	31	0	193	289	2	292	2e-35	150	R_PARALOG
ENSACAG00000016099	Boli_valle_TR129077_c0_g1_i1	86	150	21	2	3779	3928	2	445	2e-52	209	R_PARALOG
ENSACAG00000029318	Boli_valle_TR129158_c0_g1_i1	50.77	130	64	1	38	167	7	393	5e-33	139	R_ORTHOLOG
ENSACAG00000013607	Boli_valle_TR129175_c0_g1_i1	83.24	179	29	1	74	507	1	537	8e-76	283	R_ORTHOLOG
ENSACAG00000011766	Boli_valle_TR129187_c0_g1_i1	56.19	105	46	1	115	219	220	531	4e-26	116	R_ORTHOLOG
ENSACAG00000016466	Boli_valle_TR129224_c0_g1_i1	63.41	123	42	2	89	507	3	371	5e-35	146	R_PARALOG
ENSACAG00000007932	Boli_valle_TR129288_c0_g1_i1	66.37	113	38	0	464	576	4	342	2e-24	113	R_PARALOG
ENSACAG00000014798	Boli_valle_TR129288_c0_g1_i1	70.18	114	34	0	442	555	1	342	1e-26	120	R_PARALOG
ENSACAG00000010691	Boli_valle_TR129521_c0_g1_i1	66.87	326	107	1	13	507	164	1141	3e-119	428	R_PARALOG
ENSACAG00000011513	Boli_valle_TR129521_c0_g1_i1	84.18	335	53	0	2	507	137	1141	3e-154	544	R_ORTHOLOG
ENSACAG00000005932	Boli_valle_TR129556_c0_g1_i1	84.38	96	15	0	17	112	166	453	2e-44	180	R_PARALOG
ENSACAG00000002677	Boli_valle_TR129557_c0_g1_i1	51	100	49	1	221	507	2	277	2e-24	112	R_PARALOG
ENSACAG00000003127	Boli_valle_TR129557_c0_g1_i1	75	92	23	0	194	507	2	277	1e-33	142	R_PARALOG
ENSACAG00000006466	Boli_valle_TR129557_c0_g1_i1	69.57	92	28	0	187	507	2	277	4e-30	131	R_PARALOG
ENSACAG00000017833	Boli_valle_TR129557_c0_g1_i1	85.71	91	13	0	156	507	5	277	9e-36	149	R_ORTHOLOG
ENSACAG00000001353	Boli_valle_TR129649_c0_g1_i1	92.7	137	10	0	98	507	1	411	2e-72	271	R_ORTHOLOG
ENSACAG00000005800	Boli_valle_TR129649_c0_g1_i1	56.62	136	58	1	295	429	1	408	7e-39	160	R_PARALOG
ENSACAG00000007569	Boli_valle_TR12968_c0_g1_i1	70.29	377	110	7	1	507	105	1211	3e-148	523	R_ORTHOLOG
ENSACAG00000007569	Boli_valle_TR12968_c0_g1_i2	70.83	264	76	3	1	263	105	890	9e-106	382	R_PARALOG
ENSACAG00000010994	Boli_valle_TR12969_c1_g1_i1	80.26	76	15	0	2	77	690	917	4e-30	131	R_PARALOG
ENSACAG00000013404	Boli_valle_TR12969_c1_g1_i1	79.22	255	51	1	85	507	153	917	1e-117	422	R_ORTHOLOG
ENSACAG00000025579	Boli_valle_TR12969_c1_g1_i1	66.67	147	49	0	6	507	294	734	9e-59	224	R_PARALOG
ENSACAG00000001402	Boli_valle_TR12979_c0_g1_i1	92.86	364	22	1	7	507	202	1293	0	708	R_ORTHOLOG
ENSACAG00000005943	Boli_valle_TR129889_c0_g1_i1	75.61	82	20	0	228	309	3	248	2e-31	137	R_ORTHOLOG
ENSACAG00000009704	Boli_valle_TR12990_c0_g2_i1	98.17	109	2	0	835	943	1	327	3e-60	233	R_PARALOG
ENSACAG00000026082	Boli_valle_TR129986_c0_g1_i1	56.88	276	119	1	1	276	153	977	5e-76	283	R_ORTHOLOG
ENSACAG00000011342	Boli_valle_TR12998_c0_g1_i1	63.2	250	89	1	10	256	517	1266	9e-91	332	R_PARALOG
ENSACAG00000013940	Boli_valle_TR12998_c0_g1_i1	65.87	126	43	0	9	134	748	1125	2e-46	182	R_PARALOG
ENSACAG00000015305	Boli_valle_TR12998_c0_g1_i1	59.54	262	105	3	19	507	499	1272	6e-89	326	R_ORTHOLOG
ENSACAG00000003853	Boli_valle_TR12999_c0_g2_i1	60.68	590	228	3	26	507	547	2313	0	783	R_ORTHOLOG
ENSACAG00000008662	Boli_valle_TR130070_c0_g1_i1	77.42	248	55	1	110	507	2	745	1e-107	389	R_ORTHOLOG
ENSACAG00000008708	Boli_valle_TR130070_c0_g1_i1	68.57	245	73	3	110	350	2	715	8e-89	327	R_PARALOG
ENSACAG00000003277	Boli_valle_TR130144_c0_g1_i1	81.61	87	16	0	164	250	2	262	6e-37	155	R_PARALOG
ENSACAG00000012381	Boli_valle_TR130204_c0_g1_i1	78.67	75	16	0	917	991	13	237	9e-28	125	R_PARALOG
ENSACAG00000004731	Boli_valle_TR130215_c0_g1_i1	92.41	79	6	0	14	92	3	239	3e-38	158	R_PARALOG
ENSACAG00000002412	Boli_valle_TR130305_c0_g1_i1	66.86	169	50	1	447	507	1	507	2e-52	207	R_ORTHOLOG
ENSACAG00000015277	Boli_valle_TR13032_c0_g1_i1	58.52	176	73	0	500	675	1104	1631	2e-57	223	R_ORTHOLOG
ENSACAG00000007305	Boli_valle_TR130345_c0_g1_i1	90.09	111	11	0	662	772	1	333	8e-53	208	R_ORTHOLOG
ENSACAG00000013460	Boli_valle_TR130480_c0_g1_i1	68.49	73	23	0	125	197	133	351	5e-23	106	R_PARALOG
ENSACAG00000027899	Boli_valle_TR130480_c0_g1_i1	89.47	76	8	0	2	507	130	357	2e-29	126	PARALOG
ENSACAG00000001737	Boli_valle_TR130533_c0_g1_i1	66.41	131	44	0	135	265	1	393	1e-42	172	R_ORTHOLOG
ENSACAG00000013093	Boli_valle_TR130605_c0_g1_i1	84.39	173	27	0	163	507	1	519	1e-83	309	R_ORTHOLOG
ENSACAG00000016244	Boli_valle_TR130634_c0_g1_i1	72.57	113	31	0	72	184	3	341	2e-43	176	R_PARALOG
ENSACAG00000017360	Boli_valle_TR130634_c0_g1_i1	92.92	113	8	0	68	180	3	341	1e-55	217	R_PARALOG
ENSACAG00000015024	Boli_valle_TR130657_c0_g1_i1	80.18	111	22	0	701	811	6	338	5e-49	196	R_PARALOG
ENSACAG00000003211	Boli_valle_TR130733_c0_g1_i1	71.28	188	54	0	833	1020	2	565	3e-80	299	R_PARALOG
ENSACAG00000004556	Boli_valle_TR13073_c0_g1_i1	97.97	394	8	0	69	462	6	1187	0	772	R_PARALOG
ENSACAG00000006007	Boli_valle_TR13073_c0_g1_i1	90.59	393	37	0	69	461	6	1184	0	726	R_PARALOG
ENSACAG00000004337	Boli_valle_TR130960_c0_g1_i1	88.96	163	18	1	447	507	1	483	9e-59	227	R_ORTHOLOG
ENSACAG00000003739	Boli_valle_TR130975_c0_g1_i1	85.06	87	13	0	150	236	1	261	5e-40	164	R_PARALOG
ENSACAG00000028589	Boli_valle_TR131041_c0_g1_i1	82.47	97	17	0	1	507	5	295	2e-39	161	R_ORTHOLOG
ENSACAG00000011671	Boli_valle_TR131067_c0_g1_i1	77.63	219	49	0	43	261	2	658	2e-96	354	R_PARALOG
ENSACAG00000010848	Boli_valle_TR131093_c0_g1_i1	64	200	58	8	62	247	41	607	2e-42	172	R_PARALOG
ENSACAG00000004471	Boli_valle_TR13117_c0_g1_i1	66.23	302	102	3	422	507	451	1302	1e-146	405	R_PARALOG
ENSACAG00000006145	Boli_valle_TR13117_c0_g1_i1	78.9	327	66	4	302	507	451	1377	2e-143	509	R_ORTHOLOG
ENSACAG00000014307	Boli_valle_TR131211_c0_g1_i1	71.25	80	23	0	420	499	2	241	2e-28	127	R_PARALOG
ENSACAG00000000267	Boli_valle_TR131264_c0_g1_i1	74.43	219	56	0	358	576	1	657	7e-93	342	R_PARALOG
ENSACAG00000010651	Boli_valle_TR131350_c0_g1_i1	56.21	153	67	1	65	217	1	456	9e-45	179	PARALOG
ENSACAG00000013276	Boli_valle_TR131352_c0_g1_i1	98.57	70	1	0	1	70	23	232	6e-31	134	R_PARALOG
ENSACAG00000003010	Boli_valle_TR13141_c0_g1_i1	80.82	558	101	4	159	710	162	1817	0	793	PARALOG
ENSACAG00000003010	Boli_valle_TR13141_c0_g2_i1	82.17	544	96	3	168	507	46	1659	0	795	PARALOG
ENSACAG00000001000	Boli_valle_TR13150_c0_g2_i1	54.82	228	102	3	15	241	211	888	4e-23	107	R_ORTHOLOG
ENSACAG00000005948	Boli_valle_TR13166_c0_g1_i1	53.37	163	76	0	217	379	2	490	3e-51	201	R_ORTHOLOG
ENSACAG00000007142	Boli_valle_TR131679_c0_g1_i1	74.38	121	31	1	68	507	2	361	1e-37	156	R_ORTHOLOG
ENSACAG00000009297	Boli_valle_TR13167_c0_g1_i1	72.67	589	161	0	1	589	190	1956	0	939	R_PARALOG
ENSACAG00000014718	Boli_valle_TR13167_c0_g1_i1	67.63	587	190	0	1	587	190	1950	0	875	R_PARALOG
ENSACAG00000002948	Boli_valle_TR131760_c0_g1_i1	73.53	204	53	1	10	212	1	612	2e-73	274	R_ORTHOLOG
ENSACAG00000006896	Boli_valle_TR131825_c0_g1_i1	88.46	52	6	0	2626	2677	2	157	9e-21	103	R_PARALOG
ENSACAG00000015397	Boli_valle_TR132060_c0_g1_i1	69.61	102	28	1	285	383	22	327	9e-36	150	R_ORTHOLOG
ENSACAG00000007014	Boli_valle_TR13208_c0_g1_i1	70.53	207	61	0	1756	1962	3	623	6e-96	353	R_PARALOG
ENSACAG00000016679	Boli_valle_TR13208_c0_g1_i1	79.02	205	43	1	1408	1612	3	614	3e-102	374	R_PARALOG
ENSACAG00000011633	Boli_valle_TR13211_c0_g1_i1	56.81	426	176	5	123	540	5	1273	1e-139	496	R_PARALOG
ENSACAG00000016675	Boli_valle_TR13211_c0_g1_i1	83.05	466	74	4	35	507	2	1390	0	764	R_UNRESOLVED
ENSACAG00000011633	Boli_valle_TR13211_c0_g2_i1	56.81	426	176	5	123	540	5	1273	1e-139	496	R_PARALOG
ENSACAG00000016675	Boli_valle_TR13211_c0_g2_i1	83.05	466	74	4	35	507	2	1390	0	764	R_UNRESOLVED
ENSACAG00000006363	Boli_valle_TR13220_c0_g1_i1	73.73	217	57	0	64	280	2	652	3e-100	364	R_PARALOG
ENSACAG00000007179	Boli_valle_TR13220_c0_g1_i1	77.42	217	49	0	151	367	2	652	8e-110	397	R_PARALOG
ENSACAG00000001679	Boli_valle_TR132248_c0_g1_i1	53.33	90	42	1	179	268	2	262	3e-22	105	R_PARALOG
ENSACAG00000012717	Boli_valle_TR132248_c0_g1_i1	77.27	88	20	0	107	194	2	265	6e-35	147	R_PARALOG
ENSACAG00000028215	Boli_valle_TR132390_c0_g1_i1	70.21	141	40	1	4	142	3	425	3e-29	128	R_PARALOG
ENSACAG00000009915	Boli_valle_TR132437_c0_g1_i1	94.67	75	4	0	3	77	2	226	2e-34	144	R_PARALOG
ENSACAG00000008207	Boli_valle_TR132445_c0_g1_i1	59.26	108	44	1	2299	2406	3	323	9e-31	136	R_PARALOG
ENSACAG00000013863	Boli_valle_TR13248_c0_g1_i1	70.19	587	175	1	449	507	368	2122	0	810	R_ORTHOLOG
ENSACAG00000010962	Boli_valle_TR132565_c0_g1_i1	58.87	124	45	2	36	153	1	369	7e-34	144	R_PARALOG
ENSACAG00000024024	Boli_valle_TR132565_c0_g1_i1	52.7	148	69	4	18	164	1	405	2e-31	136	R_PARALOG
ENSACAG00000025579	Boli_valle_TR132614_c0_g1_i1	57.73	97	40	3	25	120	98	355	6e-25	112	R_PARALOG
ENSACAG00000006278	Boli_valle_TR132673_c0_g1_i1	60	90	34	1	61	148	2	271	2e-26	117	R_PARALOG
ENSACAG00000028986	Boli_valle_TR132673_c0_g1_i1	71.11	90	23	2	105	191	2	271	2e-31	134	R_PARALOG
ENSACAG00000012138	Boli_valle_TR13280_c0_g1_i1	77.46	488	109	4	28	514	676	2130	0	725	R_ORTHOLOG
ENSACAG00000001162	Boli_valle_TR132848_c0_g1_i1	72.54	142	39	0	494	635	67	492	2e-59	230	R_PARALOG
ENSACAG00000015024	Boli_valle_TR132848_c0_g1_i1	85.9	156	22	0	544	699	25	492	4e-75	282	R_PARALOG
ENSACAG00000006121	Boli_valle_TR132873_c0_g1_i1	73.68	190	47	1	232	418	1	570	1e-68	261	R_PARALOG
ENSACAG00000001952	Boli_valle_TR132896_c0_g1_i1	55.64	133	57	2	1	131	30	422	2e-26	116	R_ORTHOLOG
ENSACAG00000007997	Boli_valle_TR13294_c0_g1_i1	74.43	657	149	14	1	507	791	2572	0	830	R_ORTHOLOG
ENSACAG00000008988	Boli_valle_TR13294_c0_g1_i1	56.26	631	266	17	1	507	791	2572	4e-171	600	R_PARALOG
ENSACAG00000016775	Boli_valle_TR13294_c0_g1_i1	57.89	615	228	13	1	584	791	2572	0	637	R_PARALOG
ENSACAG00000005864	Boli_valle_TR132969_c0_g1_i1	80.26	76	15	1	151	226	3	227	3e-26	117	R_ORTHOLOG
ENSACAG00000010879	Boli_valle_TR132972_c0_g1_i1	52.69	93	44	0	602	694	3	281	3e-23	110	R_PARALOG
ENSACAG00000014070	Boli_valle_TR132972_c0_g1_i1	69.79	96	29	1	635	730	3	284	5e-34	145	R_PARALOG
ENSACAG00000015614	Boli_valle_TR132972_c0_g1_i1	52.69	93	44	0	629	721	3	281	3e-23	110	R_PARALOG
ENSACAG00000009230	Boli_valle_TR1329_c0_g2_i1	66.27	424	99	6	176	507	178	1449	1e-128	459	R_ORTHOLOG
ENSACAG00000009839	Boli_valle_TR1329_c0_g2_i1	60.42	480	175	9	149	613	31	1449	1e-119	430	R_PARALOG
ENSACAG00000002919	Boli_valle_TR133013_c0_g1_i1	63.29	79	29	0	642	720	5	241	9e-26	118	R_PARALOG
ENSACAG00000001849	Boli_valle_TR133144_c0_g1_i1	86.23	138	19	0	188	507	2	415	1e-68	259	R_ORTHOLOG
ENSACAG00000007811	Boli_valle_TR133144_c0_g1_i1	61.19	134	52	0	447	580	14	415	2e-48	193	R_PARALOG
ENSACAG00000015624	Boli_valle_TR133144_c0_g1_i1	65.44	136	47	0	203	507	8	415	5e-55	214	R_PARALOG
ENSACAG00000004212	Boli_valle_TR13321_c0_g1_i1	99.35	768	5	0	1	768	1057	3360	0	1499	R_ORTHOLOG
ENSACAG00000008641	Boli_valle_TR13327_c0_g1_i1	75.42	179	44	2	175	353	2	532	9e-76	286	R_PARALOG
ENSACAG00000008641	Boli_valle_TR13327_c2_g1_i1	65	180	63	3	1	180	267	791	3e-37	158	R_PARALOG
ENSACAG00000015697	Boli_valle_TR133295_c0_g1_i1	97.65	85	2	0	124	208	3	257	1e-29	128	R_PARALOG
ENSACAG00000004279	Boli_valle_TR133301_c0_g1_i1	50	110	47	1	394	507	1	330	3e-26	119	PARALOG
ENSACAG00000007623	Boli_valle_TR133301_c0_g1_i1	61.06	113	44	0	645	757	1	339	2e-38	160	R_PARALOG
ENSACAG00000003262	Boli_valle_TR133302_c0_g1_i1	96.03	126	5	0	509	634	3	380	2e-97	245	R_PARALOG
ENSACAG00000015671	Boli_valle_TR133302_c0_g1_i1	85.6	125	18	0	750	874	3	377	2e-65	219	R_PARALOG
ENSACAG00000002962	Boli_valle_TR133312_c0_g1_i1	62.96	108	39	1	112	507	2	325	1e-34	145	R_ORTHOLOG
ENSACAG00000017490	Boli_valle_TR133457_c0_g1_i1	60.71	140	45	5	53	182	2	412	1e-24	112	PARALOG
ENSACAG00000000289	Boli_valle_TR133476_c0_g1_i1	76.4	89	21	0	163	251	1	267	2e-33	141	R_PARALOG
ENSACAG00000016914	Boli_valle_TR13349_c0_g1_i1	70.75	106	31	1	4	109	768	1082	5e-33	141	R_PARALOG
ENSACAG00000009119	Boli_valle_TR13360_c0_g1_i1	85.19	594	87	1	8	600	195	1976	0	1073	R_ORTHOLOG
ENSACAG00000008827	Boli_valle_TR13361_c0_g1_i1	58.06	93	38	1	165	507	50	328	1e-24	112	R_PARALOG
ENSACAG00000012537	Boli_valle_TR13361_c0_g1_i1	89.69	97	10	0	242	507	50	340	7e-45	180	R_ORTHOLOG
ENSACAG00000012605	Boli_valle_TR13361_c0_g1_i1	53.41	88	41	0	252	507	50	313	1e-21	103	R_PARALOG
ENSACAG00000014258	Boli_valle_TR13361_c0_g1_i1	57.29	96	41	0	234	507	53	340	6e-28	124	R_PARALOG
ENSACAG00000016065	Boli_valle_TR13361_c0_g1_i1	58.82	102	42	1	228	507	44	340	2e-28	125	R_PARALOG
ENSACAG00000001594	Boli_valle_TR13364_c0_g1_i1	86.46	229	31	0	507	1049	2	688	1e-118	427	R_ORTHOLOG
ENSACAG00000005926	Boli_valle_TR13364_c0_g1_i1	69	229	71	0	120	507	2	688	9e-97	353	R_PARALOG
ENSACAG00000001594	Boli_valle_TR13364_c1_g1_i1	86.49	111	15	0	1271	1381	2	334	3e-56	220	R_PARALOG
ENSACAG00000005926	Boli_valle_TR13364_c1_g1_i1	75.68	111	27	0	342	452	2	334	1e-44	180	R_PARALOG
ENSACAG00000017734	Boli_valle_TR133685_c0_g1_i1	89.04	73	8	0	301	373	2	220	2e-33	142	R_PARALOG
ENSACAG00000004239	Boli_valle_TR13380_c0_g1_i1	54.92	366	143	4	330	673	2	1096	1e-97	357	R_PARALOG
ENSACAG00000011901	Boli_valle_TR13380_c0_g1_i1	77.53	365	70	1	348	700	2	1096	1e-150	533	R_PARALOG
ENSACAG00000022360	Boli_valle_TR13387_c0_g1_i1	73.27	101	25	3	1	507	11	310	3e-29	127	PARALOG
ENSACAG00000009633	Boli_valle_TR13394_c0_g1_i1	52.42	351	155	4	7	345	120	1166	2e-97	354	R_ORTHOLOG
ENSACAG00000005991	Boli_valle_TR133980_c0_g1_i1	61.36	88	34	1	193	280	10	261	6e-21	102	R_PARALOG
ENSACAG00000014852	Boli_valle_TR134026_c0_g1_i1	77.66	94	17	1	507	947	3	284	2e-35	151	R_ORTHOLOG
ENSACAG00000003514	Boli_valle_TR134040_c0_g1_i1	66.67	111	37	0	135	245	1	333	8e-41	168	R_PARALOG
ENSACAG00000013206	Boli_valle_TR134040_c0_g1_i1	90.99	111	10	0	154	264	1	333	4e-55	216	R_PARALOG
ENSACAG00000011657	Boli_valle_TR134113_c0_g1_i1	84.54	97	15	1	504	600	3	290	2e-34	146	R_PARALOG
ENSACAG00000007924	Boli_valle_TR13413_c0_g1_i1	61.08	167	57	2	182	340	24	524	3e-52	204	R_PARALOG
ENSACAG00000015447	Boli_valle_TR13413_c0_g1_i1	74.4	168	39	4	185	348	39	524	1e-66	252	R_PARALOG
ENSACAG00000007924	Boli_valle_TR13413_c1_g1_i1	68.31	183	50	2	9	507	336	884	4e-65	247	R_PARALOG
ENSACAG00000009728	Boli_valle_TR13413_c1_g1_i1	51.32	152	74	2	31	182	372	818	5e-34	144	R_PARALOG
ENSACAG00000015447	Boli_valle_TR13413_c1_g1_i1	80.65	186	36	1	1	507	333	884	5e-83	307	R_ORTHOLOG
ENSACAG00000011290	Boli_valle_TR13416_c0_g1_i1	55.86	111	49	1	43	153	975	1304	2e-29	127	R_PARALOG
ENSACAG00000012573	Boli_valle_TR13416_c0_g1_i1	96.71	152	5	0	1	507	963	1418	1e-77	287	R_UNRESOLVED
ENSACAG00000011290	Boli_valle_TR13416_c0_g2_i1	55.86	111	49	1	43	153	974	1303	2e-29	127	R_PARALOG
ENSACAG00000012573	Boli_valle_TR13416_c0_g2_i1	96.71	152	5	0	1	507	962	1417	1e-77	287	R_UNRESOLVED
ENSACAG00000013423	Boli_valle_TR134216_c0_g1_i1	70.87	103	30	0	616	718	15	323	6e-32	138	R_ORTHOLOG
ENSACAG00000004837	Boli_valle_TR134445_c0_g1_i1	57.66	111	47	0	109	219	3	335	1e-27	122	R_ORTHOLOG
ENSACAG00000007809	Boli_valle_TR13446_c0_g1_i1	88.5	565	65	3	168	507	106	1737	0	991	R_ORTHOLOG
ENSACAG00000015700	Boli_valle_TR13446_c0_g1_i1	84.39	173	27	0	4	507	553	1071	8e-85	311	R_PARALOG
ENSACAG00000014366	Boli_valle_TR134610_c0_g1_i1	85.23	88	13	1	507	648	4	264	2e-34	146	R_ORTHOLOG
ENSACAG00000008207	Boli_valle_TR134624_c0_g1_i1	56.52	115	50	2	299	413	3	335	8e-27	123	R_PARALOG
ENSACAG00000017706	Boli_valle_TR134797_c0_g1_i1	92.59	108	8	0	315	422	2	325	2e-50	199	R_PARALOG
ENSACAG00000001133	Boli_valle_TR13488_c0_g1_i1	66.1	236	80	2	13	507	268	960	2e-87	321	PARALOG
ENSACAG00000004977	Boli_valle_TR13488_c0_g1_i1	61.65	412	154	5	8	415	268	1473	4e-144	510	R_PARALOG
ENSACAG00000016245	Boli_valle_TR134912_c0_g1_i1	93.24	74	5	0	984	1057	1	222	1e-36	154	R_PARALOG
ENSACAG00000025163	Boli_valle_TR134912_c0_g1_i1	84	75	9	2	11	82	1	222	9e-29	124	R_PARALOG
ENSACAG00000015617	Boli_valle_TR13496_c0_g1_i1	60.19	422	164	6	18	435	170	1423	4e-160	563	R_ORTHOLOG
ENSACAG00000004201	Boli_valle_TR135176_c0_g1_i1	90.53	95	9	0	1	95	2	286	4e-46	185	R_PARALOG
ENSACAG00000005033	Boli_valle_TR135215_c0_g1_i1	89.23	65	7	0	11	75	116	310	3e-22	102	R_PARALOG
ENSACAG00000006678	Boli_valle_TR135215_c0_g1_i1	89.71	68	7	0	26	93	107	310	3e-25	112	R_PARALOG
ENSACAG00000023444	Boli_valle_TR135215_c0_g1_i1	94.12	68	4	0	8	75	107	310	5e-29	125	R_PARALOG
ENSACAG00000002862	Boli_valle_TR13524_c0_g1_i1	69.56	634	193	1	310	943	562	2451	0	680	R_PARALOG
ENSACAG00000006813	Boli_valle_TR13524_c0_g1_i1	76.93	802	167	7	310	1093	49	2451	0	977	R_PARALOG
ENSACAG00000007071	Boli_valle_TR13524_c0_g1_i1	64.15	636	226	4	308	941	562	2451	3e-175	615	R_PARALOG
ENSACAG00000002862	Boli_valle_TR13524_c0_g1_i2	69.45	635	193	2	310	943	562	2454	0	674	R_PARALOG
ENSACAG00000006813	Boli_valle_TR13524_c0_g1_i2	76.84	803	167	8	310	1093	49	2454	0	972	R_PARALOG
ENSACAG00000007071	Boli_valle_TR13524_c0_g1_i2	64.21	637	225	5	308	941	562	2454	4e-174	611	R_PARALOG
ENSACAG00000010927	Boli_valle_TR135382_c0_g1_i1	63.33	210	77	2	1	507	83	619	2e-41	167	R_ORTHOLOG
ENSACAG00000016446	Boli_valle_TR13540_c1_g1_i1	86.11	252	35	0	44	507	605	1360	6e-116	416	R_ORTHOLOG
ENSACAG00000007218	Boli_valle_TR135491_c0_g1_i1	71.25	80	20	1	35	111	3	242	9e-26	116	R_ORTHOLOG
ENSACAG00000011465	Boli_valle_TR13550_c0_g1_i1	88.52	122	14	0	378	499	19	384	2e-61	235	R_PARALOG
ENSACAG00000007005	Boli_valle_TR135575_c0_g1_i1	100	91	0	0	87	177	2	274	4e-45	181	PARALOG
ENSACAG00000021048	Boli_valle_TR135575_c0_g1_i1	79.12	91	19	0	87	177	2	274	3e-38	158	R_PARALOG
ENSACAG00000006745	Boli_valle_TR13559_c0_g1_i1	57.89	285	108	5	20	292	173	949	1e-68	261	R_PARALOG
ENSACAG00000029017	Boli_valle_TR135650_c0_g1_i1	64.71	102	30	1	64	159	3	308	6e-30	129	PARALOG
ENSACAG00000001276	Boli_valle_TR13573_c0_g1_i1	80.42	756	141	2	1	507	744	3008	0	1247	R_ORTHOLOG
ENSACAG00000006631	Boli_valle_TR13573_c0_g1_i1	56.77	798	337	8	27	816	651	3005	0	892	R_PARALOG
ENSACAG00000004259	Boli_valle_TR13579_c1_g1_i1	86.06	251	35	0	282	507	470	1222	2e-130	464	PARALOG
ENSACAG00000016300	Boli_valle_TR13579_c1_g1_i1	74.26	202	50	2	227	426	503	1105	1e-86	319	R_PARALOG
ENSACAG00000017066	Boli_valle_TR135812_c0_g1_i1	79.79	94	19	2	39	132	3	266	1e-35	148	PARALOG
ENSACAG00000000336	Boli_valle_TR13598_c0_g1_i1	79.59	294	60	1	430	723	1	876	2e-139	495	R_PARALOG
ENSACAG00000012238	Boli_valle_TR13598_c0_g1_i1	75.85	294	71	1	519	812	1	876	7e-136	484	R_PARALOG
ENSACAG00000012822	Boli_valle_TR13598_c0_g1_i1	89.46	294	31	1	470	763	1	876	2e-155	549	R_PARALOG
ENSACAG00000000336	Boli_valle_TR13598_c1_g1_i1	77.81	347	69	3	105	443	4	1029	7e-161	566	R_PARALOG
ENSACAG00000012238	Boli_valle_TR13598_c1_g1_i1	78.36	342	72	2	193	532	4	1029	2e-161	568	R_PARALOG
ENSACAG00000012822	Boli_valle_TR13598_c1_g1_i1	90.38	343	29	2	146	484	1	1029	0	640	R_PARALOG
ENSACAG00000014304	Boli_valle_TR13617_c0_g1_i1	80.19	1242	240	4	1	1236	81	3635	0	2068	R_ORTHOLOG
ENSACAG00000006742	Boli_valle_TR13626_c0_g1_i1	97.29	442	5	1	18	452	795	2120	0	869	R_PARALOG
ENSACAG00000006742	Boli_valle_TR13626_c0_g1_i2	97.29	442	5	1	18	452	366	1691	0	869	R_PARALOG
ENSACAG00000006742	Boli_valle_TR13626_c0_g2_i1	98.85	435	5	0	18	507	795	2099	0	875	R_ORTHOLOG
ENSACAG00000006742	Boli_valle_TR13626_c0_g3_i1	99.45	361	2	0	92	452	1042	2124	0	723	R_PARALOG
ENSACAG00000004378	Boli_valle_TR136301_c0_g1_i1	80.36	112	22	0	290	401	3	338	1e-46	186	PARALOG
ENSACAG00000011928	Boli_valle_TR13632_c1_g1_i1	90.72	194	18	0	21	507	621	1202	1e-96	351	R_ORTHOLOG
ENSACAG00000025540	Boli_valle_TR13632_c1_g1_i1	56.67	180	73	3	25	507	651	1190	7e-52	202	R_PARALOG
ENSACAG00000006433	Boli_valle_TR136332_c0_g1_i1	66.32	95	21	1	112	195	1	285	9e-29	126	R_PARALOG
ENSACAG00000000625	Boli_valle_TR13636_c0_g2_i1	65.71	105	36	0	1	105	143	457	6e-28	124	R_ORTHOLOG
ENSACAG00000002428	Boli_valle_TR136394_c0_g1_i1	95.77	71	2	1	116	185	1	213	1e-26	118	PARALOG
ENSACAG00000028488	Boli_valle_TR13643_c0_g1_i1	61.95	226	85	1	1	225	541	1218	1e-84	311	R_ORTHOLOG
ENSACAG00000002760	Boli_valle_TR13648_c0_g1_i1	64.04	228	82	1	150	377	1	648	6e-85	313	R_PARALOG
ENSACAG00000006191	Boli_valle_TR13648_c0_g1_i1	81.5	227	42	0	177	403	1	681	8e-109	392	R_PARALOG
ENSACAG00000009759	Boli_valle_TR136571_c0_g1_i1	94.57	129	7	0	149	277	3	389	2e-58	224	R_PARALOG
ENSACAG00000008441	Boli_valle_TR136626_c0_g1_i1	66.95	239	79	0	1	239	1001	1717	1e-89	328	R_PARALOG
ENSACAG00000016924	Boli_valle_TR136626_c0_g1_i1	54.81	239	105	2	3	238	998	1714	4e-68	256	R_PARALOG
ENSACAG00000000545	Boli_valle_TR136631_c0_g1_i1	59.82	112	45	0	671	782	8	343	2e-33	144	R_PARALOG
ENSACAG00000013316	Boli_valle_TR136631_c0_g1_i1	85.22	115	17	0	714	828	2	346	1e-48	195	R_PARALOG
ENSACAG00000013984	Boli_valle_TR13664_c0_g1_i1	56.82	528	228	0	449	976	313	1896	3e-119	429	R_ORTHOLOG
ENSACAG00000017676	Boli_valle_TR136663_c0_g1_i1	57.2	243	102	2	507	552	2	730	2e-56	220	R_ORTHOLOG
ENSACAG00000004273	Boli_valle_TR136670_c0_g1_i1	68.64	169	49	2	360	524	2	505	2e-52	206	R_PARALOG
ENSACAG00000012490	Boli_valle_TR136670_c0_g1_i1	78.53	163	34	1	431	592	2	490	2e-66	252	R_PARALOG
ENSACAG00000001367	Boli_valle_TR136705_c0_g1_i1	55.19	154	69	1	2	155	1	453	7e-33	141	R_PARALOG
ENSACAG00000015385	Boli_valle_TR136744_c0_g1_i1	82.89	526	90	2	746	1271	2	1561	0	813	R_PARALOG
ENSACAG00000003427	Boli_valle_TR136746_c0_g1_i1	68.16	179	56	1	28	205	388	924	6e-66	249	R_PARALOG
ENSACAG00000006969	Boli_valle_TR136746_c0_g1_i1	77.88	217	47	2	2	507	379	1023	1e-93	341	R_ORTHOLOG
ENSACAG00000002547	Boli_valle_TR136756_c0_g1_i1	53.39	118	45	2	344	507	58	411	1e-25	117	R_UNRESOLVED
ENSACAG00000002547	Boli_valle_TR136756_c0_g2_i1	53.39	118	45	2	344	507	58	411	1e-25	117	R_UNRESOLVED
ENSACAG00000004060	Boli_valle_TR136782_c0_g1_i1	75.63	279	68	1	904	1182	2	826	2e-94	347	R_PARALOG
ENSACAG00000008667	Boli_valle_TR136840_c0_g1_i1	89.29	84	9	0	2283	2366	3	254	6e-37	157	R_ORTHOLOG
ENSACAG00000005073	Boli_valle_TR136851_c0_g2_i1	64.69	422	141	7	54	467	1	1257	3e-157	554	R_PARALOG
ENSACAG00000008408	Boli_valle_TR136851_c0_g2_i1	67.21	427	106	5	140	532	4	1257	4e-170	597	R_PARALOG
ENSACAG00000022527	Boli_valle_TR136851_c0_g2_i1	68.84	215	65	2	1	507	115	756	7e-83	305	PARALOG
ENSACAG00000000470	Boli_valle_TR136867_c0_g1_i1	62.68	209	78	0	231	439	1	627	2e-77	288	R_PARALOG
ENSACAG00000006413	Boli_valle_TR136867_c0_g1_i1	56.72	201	87	1	244	444	28	627	2e-65	249	R_PARALOG
ENSACAG00000014339	Boli_valle_TR136892_c0_g1_i1	93.5	246	15	1	1	507	135	872	4e-100	362	R_PARALOG
ENSACAG00000017634	Boli_valle_TR136892_c0_g1_i1	97.15	246	7	0	1	507	135	872	2e-102	370	R_ORTHOLOG
ENSACAG00000009228	Boli_valle_TR136894_c0_g1_i1	68.97	87	27	0	289	375	1	261	9e-27	120	R_PARALOG
ENSACAG00000010106	Boli_valle_TR136904_c0_g1_i1	76.4	89	21	0	518	606	118	384	2e-31	136	PARALOG
ENSACAG00000004542	Boli_valle_TR136988_c0_g1_i1	51	300	134	2	4	507	415	1311	1e-84	311	R_ORTHOLOG
ENSACAG00000024492	Boli_valle_TR137024_c0_g1_i1	84.78	92	14	0	6	97	1	276	7e-41	164	R_PARALOG
ENSACAG00000002098	Boli_valle_TR137080_c0_g1_i1	50.45	222	98	5	1	210	786	1412	8e-49	194	R_PARALOG
ENSACAG00000002757	Boli_valle_TR137080_c0_g1_i1	50.9	332	155	9	1	324	588	1541	3e-74	277	R_PARALOG
ENSACAG00000015886	Boli_valle_TR137090_c0_g1_i1	59.65	114	43	2	1	111	13	342	6e-29	125	R_PARALOG
ENSACAG00000005705	Boli_valle_TR137091_c0_g1_i1	66.19	210	71	3	1	210	748	1368	1e-65	248	R_ORTHOLOG
ENSACAG00000004434	Boli_valle_TR137094_c0_g1_i1	62.28	167	62	3	170	335	1	495	1e-40	167	R_PARALOG
ENSACAG00000000262	Boli_valle_TR137128_c0_g1_i1	73.2	194	52	0	507	1580	10	591	2e-72	275	R_ORTHOLOG
ENSACAG00000008494	Boli_valle_TR137128_c0_g1_i1	50	186	87	1	1499	1678	34	591	3e-41	171	R_PARALOG
ENSACAG00000013841	Boli_valle_TR13716_c0_g1_i1	73.62	1065	239	15	41	1063	584	3655	0	1426	R_ORTHOLOG
ENSACAG00000014957	Boli_valle_TR13723_c0_g1_i1	64.75	139	49	1	88	507	3	413	7e-44	176	R_ORTHOLOG
ENSACAG00000014957	Boli_valle_TR13723_c1_g1_i1	62.2	82	31	0	12	93	3	248	4e-23	107	R_PARALOG
ENSACAG00000006622	Boli_valle_TR137270_c0_g1_i1	85.98	164	23	0	271	434	2	493	3e-79	295	R_PARALOG
ENSACAG00000012148	Boli_valle_TR137270_c0_g1_i1	90.85	164	15	0	369	532	2	493	2e-82	306	R_PARALOG
ENSACAG00000028055	Boli_valle_TR137270_c0_g1_i1	73.78	164	43	0	248	411	2	493	3e-72	272	R_PARALOG
ENSACAG00000000470	Boli_valle_TR137299_c0_g1_i1	69.96	233	70	0	1	233	75	773	9e-95	346	R_PARALOG
ENSACAG00000006413	Boli_valle_TR137299_c0_g1_i1	61.74	230	88	1	4	233	84	770	7e-74	277	R_PARALOG
ENSACAG00000001975	Boli_valle_TR137326_c0_g1_i1	59	639	244	6	211	507	2	1909	0	719	R_ORTHOLOG
ENSACAG00000026642	Boli_valle_TR137338_c0_g1_i1	71.03	107	31	0	1	507	717	1037	7e-39	157	R_ORTHOLOG
ENSACAG00000004191	Boli_valle_TR13735_c0_g1_i1	91.64	359	30	0	1	359	564	1640	0	691	R_PARALOG
ENSACAG00000004191	Boli_valle_TR13735_c0_g1_i2	91.64	359	30	0	1	359	564	1640	0	691	R_PARALOG
ENSACAG00000012175	Boli_valle_TR137361_c0_g1_i1	69.61	102	31	0	192	293	4	309	9e-25	115	R_PARALOG
ENSACAG00000016439	Boli_valle_TR137361_c0_g1_i1	73.27	101	22	1	221	316	1	303	6e-29	129	R_PARALOG
ENSACAG00000000825	Boli_valle_TR13742_c1_g1_i1	60.92	174	67	2	585	757	437	949	2e-32	140	R_PARALOG
ENSACAG00000009335	Boli_valle_TR137438_c0_g1_i1	63.55	203	74	2	433	635	2	601	1e-40	167	PARALOG
ENSACAG00000017780	Boli_valle_TR137440_c0_g1_i1	51.85	108	50	1	2013	2118	126	449	6e-31	137	R_PARALOG
ENSACAG00000007342	Boli_valle_TR137449_c0_g1_i1	65.52	174	57	2	566	736	5	523	2e-59	229	R_PARALOG
ENSACAG00000024414	Boli_valle_TR137449_c0_g1_i1	65.71	175	60	1	579	753	2	523	1e-60	233	PARALOG
ENSACAG00000006243	Boli_valle_TR137512_c0_g1_i1	73.94	188	49	1	41	507	578	1135	1e-79	294	R_ORTHOLOG
ENSACAG00000006199	Boli_valle_TR137592_c0_g1_i1	83.33	120	20	0	446	565	377	736	1e-47	190	R_PARALOG
ENSACAG00000007995	Boli_valle_TR137592_c0_g1_i1	91.04	134	10	1	636	767	335	736	7e-58	224	R_PARALOG
ENSACAG00000013538	Boli_valle_TR137592_c0_g1_i1	78.29	129	28	1	451	579	356	736	2e-45	183	R_PARALOG
ENSACAG00000000119	Boli_valle_TR137619_c0_g1_i1	87.88	165	20	0	2	507	380	874	4e-57	219	R_ORTHOLOG
ENSACAG00000011939	Boli_valle_TR137619_c0_g1_i1	50.98	153	75	0	13	165	389	847	9e-30	128	R_PARALOG
ENSACAG00000015832	Boli_valle_TR137619_c0_g1_i1	57.62	151	64	0	16	166	389	841	3e-33	139	R_PARALOG
ENSACAG00000000619	Boli_valle_TR137705_c0_g1_i1	84.44	270	35	2	37	299	2	811	1e-125	451	R_PARALOG
ENSACAG00000011030	Boli_valle_TR137747_c0_g1_i1	51.13	266	130	1	39	507	469	1254	5e-69	260	R_ORTHOLOG
ENSACAG00000013287	Boli_valle_TR137758_c0_g1_i1	51.92	339	160	2	40	375	301	1314	1e-97	355	R_ORTHOLOG
ENSACAG00000012748	Boli_valle_TR137819_c0_g1_i1	64.53	172	57	4	860	1027	5	496	2e-51	203	R_PARALOG
ENSACAG00000014399	Boli_valle_TR137819_c0_g1_i1	65.79	114	39	3	1130	1243	152	481	1e-32	141	R_PARALOG
ENSACAG00000016138	Boli_valle_TR137844_c0_g1_i1	98.43	319	5	0	1061	1379	6	962	3e-174	613	R_PARALOG
ENSACAG00000014729	Boli_valle_TR137888_c0_g1_i1	59.25	454	182	3	22	472	588	1949	8e-172	602	R_ORTHOLOG
ENSACAG00000005655	Boli_valle_TR13788_c0_g1_i1	75.95	420	101	0	1	420	89	1348	0	677	R_PARALOG
ENSACAG00000015936	Boli_valle_TR13788_c0_g1_i1	50.58	431	212	3	1	430	188	1342	1e-120	435	R_PARALOG
ENSACAG00000013461	Boli_valle_TR137896_c0_g1_i1	69.5	141	43	0	309	449	6	428	2e-54	214	R_PARALOG
ENSACAG00000004772	Boli_valle_TR137972_c1_g1_i1	69.01	342	104	4	49	388	102	1112	2e-123	441	R_PARALOG
ENSACAG00000008137	Boli_valle_TR137972_c1_g1_i1	85.29	374	55	1	11	507	6	1112	2e-175	615	R_ORTHOLOG
ENSACAG00000005633	Boli_valle_TR138001_c0_g1_i1	96.88	96	3	0	95	190	3	290	1e-45	182	R_PARALOG
ENSACAG00000006783	Boli_valle_TR13801_c0_g1_i1	86.73	211	28	2	1	507	169	795	4e-105	379	R_ORTHOLOG
ENSACAG00000000167	Boli_valle_TR138105_c0_g1_i1	68.69	412	120	4	11	413	2	1204	5e-165	580	R_PARALOG
ENSACAG00000003385	Boli_valle_TR138105_c0_g1_i1	96.5	400	14	0	4	403	5	1204	0	813	R_PARALOG
ENSACAG00000017275	Boli_valle_TR138105_c0_g1_i1	75.84	389	83	4	17	394	35	1189	3e-172	605	R_PARALOG
ENSACAG00000029174	Boli_valle_TR138105_c0_g1_i1	77.84	334	65	2	1	325	203	1204	1e-155	549	R_PARALOG
ENSACAG00000011657	Boli_valle_TR138155_c0_g1_i1	64.53	344	111	4	125	507	6	1028	1e-115	416	R_ORTHOLOG
ENSACAG00000005827	Boli_valle_TR138162_c0_g1_i1	83.96	106	17	0	244	349	37	354	2e-52	205	R_PARALOG
ENSACAG00000017751	Boli_valle_TR138162_c0_g1_i1	58.7	92	38	1	10	101	85	354	4e-26	115	R_PARALOG
ENSACAG00000012397	Boli_valle_TR138270_c0_g1_i1	87.18	117	15	0	294	410	3	353	3e-61	235	R_PARALOG
ENSACAG00000000619	Boli_valle_TR138299_c0_g1_i1	52.45	938	368	20	371	507	1	2763	0	655	R_ORTHOLOG
ENSACAG00000016850	Boli_valle_TR138343_c0_g1_i1	80.53	303	59	2	2	507	3	899	4e-144	511	R_ORTHOLOG
ENSACAG00000014404	Boli_valle_TR138351_c0_g1_i1	88.1	126	15	0	946	1071	2	379	4e-62	241	R_PARALOG
ENSACAG00000001660	Boli_valle_TR138429_c0_g1_i1	77.72	395	88	0	20	507	405	1589	0	632	R_ORTHOLOG
ENSACAG00000011892	Boli_valle_TR138429_c0_g1_i1	66.76	376	125	1	1	376	507	1628	1e-146	518	R_PARALOG
ENSACAG00000012255	Boli_valle_TR138429_c0_g1_i1	70.53	414	122	1	12	425	399	1631	7e-169	592	R_PARALOG
ENSACAG00000012880	Boli_valle_TR138429_c0_g1_i1	68.37	411	128	2	13	421	399	1625	1e-161	568	R_PARALOG
ENSACAG00000013431	Boli_valle_TR138445_c0_g1_i1	77.34	203	46	1	6017	6219	224	808	1e-89	333	R_ORTHOLOG
ENSACAG00000000780	Boli_valle_TR138447_c0_g1_i1	54.88	246	111	0	329	574	1230	1967	5e-74	278	R_PARALOG
ENSACAG00000026371	Boli_valle_TR138447_c0_g1_i1	60.06	696	270	9	1	507	60	2126	0	740	R_ORTHOLOG
ENSACAG00000002890	Boli_valle_TR13844_c0_g1_i1	84.75	177	27	0	1	177	281	811	3e-84	309	R_PARALOG
ENSACAG00000006923	Boli_valle_TR13844_c0_g1_i1	97.79	181	4	0	1	507	281	823	1e-99	360	r_ORTHOLOG
ENSACAG00000008240	Boli_valle_TR13844_c0_g1_i1	95.58	181	8	0	1	507	281	823	7e-97	351	R_PARALOG
ENSACAG00000011602	Boli_valle_TR13844_c0_g1_i1	57.54	179	76	0	1	179	281	817	9e-58	221	R_PARALOG
ENSACAG00000017659	Boli_valle_TR138483_c0_g1_i1	67.74	155	35	4	60	199	370	825	4e-48	194	PARALOG
ENSACAG00000000384	Boli_valle_TR138513_c0_g1_i1	97.56	82	2	0	220	301	2	247	4e-41	167	R_PARALOG
ENSACAG00000008188	Boli_valle_TR138513_c0_g1_i1	74.39	82	21	0	117	198	2	247	2e-31	135	R_PARALOG
ENSACAG00000010344	Boli_valle_TR138513_c0_g1_i1	81.71	82	15	0	219	300	2	247	9e-35	146	R_PARALOG
ENSACAG00000008981	Boli_valle_TR138522_c0_g1_i1	76.99	113	24	2	127	237	14	352	2e-39	161	PARALOG
ENSACAG00000002967	Boli_valle_TR138525_c0_g1_i1	68.29	123	39	0	1	123	46	414	1e-41	172	R_PARALOG
ENSACAG00000001404	Boli_valle_TR138526_c0_g1_i1	59.8	102	40	1	181	281	1	306	5e-23	107	R_PARALOG
ENSACAG00000017719	Boli_valle_TR138526_c0_g1_i1	75.41	122	30	0	186	307	1	366	8e-45	180	R_PARALOG
ENSACAG00000005655	Boli_valle_TR138546_c0_g1_i1	56.42	413	177	4	751	1160	8	1234	3e-119	431	R_PARALOG
ENSACAG00000000251	Boli_valle_TR13855_c0_g1_i1	85.86	99	14	0	19	117	162	458	7e-42	167	R_PARALOG
ENSACAG00000000251	Boli_valle_TR13855_c0_g1_i2	87.18	117	15	0	1	507	137	487	2e-50	196	R_ORTHOLOG
ENSACAG00000013993	Boli_valle_TR138561_c0_g1_i1	67.06	85	28	0	4	88	6	260	5e-29	127	R_PARALOG
ENSACAG00000004343	Boli_valle_TR13857_c0_g2_i1	52.92	342	147	3	1	507	130	1080	2e-94	344	R_ORTHOLOG
ENSACAG00000004343	Boli_valle_TR13857_c0_g2_i2	55.09	334	144	4	1	328	130	1122	7e-94	342	R_PARALOG
ENSACAG00000028448	Boli_valle_TR13859_c0_g1_i1	65.15	198	69	1	163	360	798	1382	1e-68	259	PARALOG
ENSACAG00000004510	Boli_valle_TR138608_c0_g1_i1	91.57	166	14	0	347	512	3	500	6e-81	301	R_PARALOG
ENSACAG00000006730	Boli_valle_TR138608_c0_g1_i1	73.49	166	42	1	358	521	3	500	4e-63	241	R_PARALOG
ENSACAG00000010137	Boli_valle_TR13860_c0_g1_i1	64.93	1058	356	10	22	1064	891	4031	0	1422	R_ORTHOLOG
ENSACAG00000003141	Boli_valle_TR138624_c0_g1_i1	87.01	77	10	1	297	373	3	230	3e-30	132	R_ORTHOLOG
ENSACAG00000000102	Boli_valle_TR13864_c0_g1_i1	98.11	634	12	0	332	965	3	1904	0	1232	R_PARALOG
ENSACAG00000000102	Boli_valle_TR13864_c0_g2_i1	98.25	628	11	0	332	959	71	1954	0	1224	R_PARALOG
ENSACAG00000010300	Boli_valle_TR138654_c0_g1_i1	89.47	266	27	1	123	387	2143	2940	9e-142	502	R_PARALOG
ENSACAG00000015583	Boli_valle_TR138654_c0_g1_i1	82.89	263	45	0	257	519	2152	2940	5e-126	450	R_PARALOG
ENSACAG00000015897	Boli_valle_TR138713_c0_g1_i1	65.55	328	112	1	55	381	152	1135	5e-124	443	R_ORTHOLOG
ENSACAG00000014123	Boli_valle_TR138820_c0_g1_i1	84.44	90	14	0	182	271	9	278	8e-38	157	R_PARALOG
ENSACAG00000023141	Boli_valle_TR13883_c0_g1_i1	65.82	196	65	2	1	507	291	878	4e-65	246	R_ORTHOLOG
ENSACAG00000023141	Boli_valle_TR13883_c0_g2_i1	63.52	159	57	1	1	158	8	484	1e-49	194	R_PARALOG
ENSACAG00000002614	Boli_valle_TR138874_c0_g1_i1	76.61	171	40	0	985	1155	1	513	6e-70	265	PARALOG
ENSACAG00000014241	Boli_valle_TR138895_c0_g1_i1	82.61	92	16	0	118	209	88	363	3e-40	164	PARALOG
ENSACAG00000002026	Boli_valle_TR138896_c0_g1_i1	86.15	296	35	1	81	507	3	890	3e-154	545	R_ORTHOLOG
ENSACAG00000010029	Boli_valle_TR138896_c0_g1_i1	73.87	287	75	2	1	507	3	848	3e-128	457	R_PARALOG
ENSACAG00000017294	Boli_valle_TR138896_c0_g1_i1	66.32	285	96	1	1	285	3	848	1e-115	417	R_PARALOG
ENSACAG00000007094	Boli_valle_TR1388_c0_g1_i1	60.42	288	112	1	42	327	155	1018	1e-94	345	R_ORTHOLOG
ENSACAG00000002504	Boli_valle_TR13890_c0_g1_i1	50.09	1068	531	11	1	1066	192	3272	0	1068	R_PARALOG
ENSACAG00000005730	Boli_valle_TR13890_c0_g1_i1	55.75	583	245	5	2	507	324	2072	0	642	R_PARALOG
ENSACAG00000007732	Boli_valle_TR13890_c0_g1_i1	77.13	1032	236	3	1	507	192	3275	0	1649	R_ORTHOLOG
ENSACAG00000003789	Boli_valle_TR138931_c0_g1_i1	52	150	68	3	329	474	168	617	1e-38	160	R_PARALOG
ENSACAG00000013742	Boli_valle_TR138931_c0_g1_i1	90.67	193	17	1	334	525	39	617	2e-98	358	R_PARALOG
ENSACAG00000010304	Boli_valle_TR13893_c0_g2_i1	66.77	331	102	11	1	507	80	970	4e-91	333	R_ORTHOLOG
ENSACAG00000010848	Boli_valle_TR13893_c0_g2_i1	52.24	312	135	9	18	507	74	970	7e-68	256	R_PARALOG
ENSACAG00000007282	Boli_valle_TR13893_c0_g3_i1	90.67	75	7	0	226	300	1413	1637	4e-36	150	R_PARALOG
ENSACAG00000010304	Boli_valle_TR13893_c0_g3_i1	95.06	81	4	0	243	323	1395	1637	1e-38	159	R_PARALOG
ENSACAG00000010829	Boli_valle_TR13893_c0_g3_i1	53.82	314	143	10	1	312	22	900	5e-69	260	R_PARALOG
ENSACAG00000017915	Boli_valle_TR13893_c0_g3_i1	58.17	208	86	6	13	507	316	900	1e-58	224	R_PARALOG
ENSACAG00000015360	Boli_valle_TR13897_c0_g1_i1	69.57	207	63	0	1	207	184	804	1e-77	288	R_ORTHOLOG
ENSACAG00000004037	Boli_valle_TR13899_c0_g1_i1	63.41	317	115	4	382	697	540	1478	1e-103	376	PARALOG
ENSACAG00000004176	Boli_valle_TR13899_c0_g1_i1	58.79	313	121	3	326	630	537	1475	9e-91	333	R_PARALOG
ENSACAG00000009977	Boli_valle_TR13899_c0_g1_i1	55.96	302	133	3	306	607	630	1475	2e-81	303	R_PARALOG
ENSACAG00000013209	Boli_valle_TR139033_c0_g1_i1	51.18	340	157	6	21	351	2	997	1e-84	314	R_PARALOG
ENSACAG00000010488	Boli_valle_TR13905_c0_g1_i1	89.09	541	59	0	1	541	135	1757	0	963	R_ORTHOLOG
ENSACAG00000000837	Boli_valle_TR13909_c0_g1_i1	76.21	660	157	5	4	663	1037	2998	0	1041	R_ORTHOLOG
ENSACAG00000002955	Boli_valle_TR139141_c0_g1_i1	75.76	66	16	0	1	66	19	216	3e-26	119	R_PARALOG
ENSACAG00000012306	Boli_valle_TR139141_c0_g1_i1	75	64	16	0	7	70	19	210	4e-25	115	R_PARALOG
ENSACAG00000008783	Boli_valle_TR139142_c0_g1_i1	94.23	156	9	0	258	507	2	469	5e-85	314	R_ORTHOLOG
ENSACAG00000013224	Boli_valle_TR139142_c0_g1_i1	67.95	156	50	0	291	446	2	469	7e-64	244	R_PARALOG
ENSACAG00000000706	Boli_valle_TR139184_c0_g1_i1	80	165	33	1	400	564	2	493	4e-70	265	R_ORTHOLOG
ENSACAG00000028231	Boli_valle_TR139217_c0_g1_i1	64.33	157	56	0	70	226	27	497	2e-26	117	R_PARALOG
ENSACAG00000028232	Boli_valle_TR139217_c0_g1_i1	67.21	244	80	0	1	244	503	1234	1e-77	288	R_PARALOG
ENSACAG00000002293	Boli_valle_TR13922_c1_g1_i1	72.26	465	123	1	50	507	1820	3214	0	654	R_PARALOG
ENSACAG00000016222	Boli_valle_TR13922_c1_g1_i1	78.34	577	125	2	31	507	1607	3307	0	806	R_ORTHOLOG
ENSACAG00000008153	Boli_valle_TR139231_c0_g1_i1	68.7	115	36	0	1	115	4	348	1e-42	172	R_PARALOG
ENSACAG00000016464	Boli_valle_TR139267_c0_g1_i1	77.78	63	14	0	618	680	12	200	1e-23	110	R_PARALOG
ENSACAG00000007652	Boli_valle_TR13928_c0_g1_i1	76.21	1030	239	6	460	507	3711	6791	0	1534	R_ORTHOLOG
ENSACAG00000010696	Boli_valle_TR139310_c0_g1_i1	87.5	96	12	0	1051	1146	3	290	6e-44	179	R_PARALOG
ENSACAG00000015585	Boli_valle_TR139310_c0_g1_i1	94.79	96	5	0	507	1039	3	290	3e-47	190	R_ORTHOLOG
ENSACAG00000025764	Boli_valle_TR13932_c0_g1_i1	57.14	133	52	2	385	512	338	736	3e-35	149	R_PARALOG
ENSACAG00000009501	Boli_valle_TR139342_c0_g1_i1	57.46	134	56	1	268	507	1	402	9e-39	161	R_PARALOG
ENSACAG00000010849	Boli_valle_TR139342_c0_g1_i1	71.64	134	38	0	211	507	1	402	1e-54	213	R_ORTHOLOG
ENSACAG00000017083	Boli_valle_TR139350_c0_g1_i1	63.87	119	43	1	235	353	17	370	2e-39	162	R_PARALOG
ENSACAG00000001298	Boli_valle_TR139486_c0_g1_i1	75.47	265	55	3	91	345	2	793	6e-100	363	R_PARALOG
ENSACAG00000001395	Boli_valle_TR139486_c0_g1_i1	57.19	278	115	7	108	381	2	793	8e-71	266	R_PARALOG
ENSACAG00000003905	Boli_valle_TR139486_c0_g1_i1	55.4	278	114	5	54	321	2	793	6e-70	263	R_PARALOG
ENSACAG00000004920	Boli_valle_TR139518_c0_g1_i1	89.1	156	17	1	126	507	3	467	2e-79	295	R_ORTHOLOG
ENSACAG00000009336	Boli_valle_TR139541_c0_g1_i1	62.64	91	34	0	21	507	3	275	2e-26	119	R_ORTHOLOG
ENSACAG00000013214	Boli_valle_TR13955_c0_g1_i1	59.07	540	185	6	13	507	654	2096	2e-152	538	R_UNRESOLVED
ENSACAG00000013214	Boli_valle_TR13955_c0_g2_i1	59.07	540	185	6	13	507	654	2096	2e-152	538	R_UNRESOLVED
ENSACAG00000008256	Boli_valle_TR139562_c0_g1_i1	71.56	225	62	2	19	241	2	673	6e-82	303	R_ORTHOLOG
ENSACAG00000014688	Boli_valle_TR139674_c0_g1_i1	76.19	63	15	0	236	298	41	229	6e-22	103	R_PARALOG
ENSACAG00000007302	Boli_valle_TR139676_c0_g1_i1	55.16	281	124	1	79	357	3	845	5e-77	288	R_PARALOG
ENSACAG00000009460	Boli_valle_TR139676_c0_g1_i1	87.54	281	35	0	80	507	3	845	3e-131	468	R_ORTHOLOG
ENSACAG00000014544	Boli_valle_TR139676_c0_g1_i1	53.96	278	126	1	43	318	3	836	4e-69	261	R_PARALOG
ENSACAG00000007189	Boli_valle_TR13970_c0_g1_i1	60.53	674	264	9	38	507	136	2112	0	796	R_ORTHOLOG
ENSACAG00000005252	Boli_valle_TR139736_c0_g1_i1	80.65	93	18	0	221	313	5	283	6e-37	154	R_PARALOG
ENSACAG00000005252	Boli_valle_TR139736_c0_g2_i1	76.86	350	81	1	221	507	114	1160	4e-161	567	R_ORTHOLOG
ENSACAG00000003006	Boli_valle_TR139790_c0_g1_i1	86.29	248	34	0	599	846	1	744	3e-135	482	R_PARALOG
ENSACAG00000004945	Boli_valle_TR139790_c0_g1_i1	67.34	248	81	0	591	838	1	744	7e-103	375	R_PARALOG
ENSACAG00000023409	Boli_valle_TR139790_c0_g1_i1	82.2	118	21	0	1	507	391	744	8e-60	230	PARALOG
ENSACAG00000005770	Boli_valle_TR139796_c0_g1_i1	55.56	162	70	2	343	502	3	488	1e-46	186	R_PARALOG
ENSACAG00000017105	Boli_valle_TR139796_c0_g1_i1	62.35	162	58	3	337	495	3	488	5e-48	191	R_PARALOG
ENSACAG00000002871	Boli_valle_TR13979_c0_g1_i1	69.48	616	169	11	1	507	168	1997	0	645	R_ORTHOLOG
ENSACAG00000013896	Boli_valle_TR139800_c0_g1_i1	54.64	183	83	4	413	595	6	491	1e-29	130	R_PARALOG
ENSACAG00000001533	Boli_valle_TR139808_c0_g1_i1	88.72	133	15	0	104	236	6	404	1e-51	204	R_PARALOG
ENSACAG00000015542	Boli_valle_TR139808_c0_g1_i1	72.31	130	36	0	176	305	6	395	9e-38	157	R_PARALOG
ENSACAG00000003474	Boli_valle_TR139811_c0_g1_i1	79.76	168	34	0	790	957	2	505	9e-76	284	R_PARALOG
ENSACAG00000009335	Boli_valle_TR139821_c0_g1_i1	55.17	261	117	3	625	885	16	639	1e-33	144	R_PARALOG
ENSACAG00000011637	Boli_valle_TR13983_c0_g1_i1	56.95	302	130	1	507	1093	44	943	4e-93	343	R_ORTHOLOG
ENSACAG00000000845	Boli_valle_TR139846_c0_g1_i1	55.08	118	53	1	4	121	100	447	3e-33	141	R_ORTHOLOG
ENSACAG00000010791	Boli_valle_TR13985_c0_g1_i1	96.61	177	6	0	5	181	128	658	2e-99	360	R_PARALOG
ENSACAG00000010791	Boli_valle_TR13985_c0_g1_i2	96.69	181	6	0	1	507	128	670	9e-102	367	R_ORTHOLOG
ENSACAG00000010791	Boli_valle_TR13985_c0_g2_i1	89.32	103	11	0	79	181	128	436	5e-50	195	R_PARALOG
ENSACAG00000011157	Boli_valle_TR13990_c0_g1_i1	70.64	361	90	3	1	507	610	1686	1e-96	352	R_UNRESOLVED
ENSACAG00000011157	Boli_valle_TR13990_c0_g1_i2	70.64	361	90	3	1	507	610	1686	1e-96	352	R_UNRESOLVED
ENSACAG00000001679	Boli_valle_TR13992_c0_g1_i1	78.76	565	120	1	12	507	144	1829	0	953	R_ORTHOLOG
ENSACAG00000012717	Boli_valle_TR13992_c0_g1_i1	58.65	503	202	5	2	507	321	1817	6e-174	609	R_PARALOG
ENSACAG00000008849	Boli_valle_TR140034_c0_g1_i1	85.39	89	13	0	2	90	3	269	3e-40	163	R_PARALOG
ENSACAG00000010056	Boli_valle_TR14004_c0_g1_i1	52.75	546	232	11	1	520	287	1888	2e-102	372	R_ORTHOLOG
ENSACAG00000011462	Boli_valle_TR14006_c0_g1_i1	56	125	55	0	8	132	135	509	1e-32	136	R_ORTHOLOG
ENSACAG00000003679	Boli_valle_TR140114_c0_g1_i1	94.17	120	7	0	277	396	3	362	3e-49	196	R_PARALOG
ENSACAG00000001538	Boli_valle_TR140129_c0_g1_i1	71.89	217	61	4	5	507	60	680	1e-91	334	R_ORTHOLOG
ENSACAG00000001973	Boli_valle_TR14013_c0_g2_i1	63.53	329	120	1	1	507	408	1388	1e-125	449	R_ORTHOLOG
ENSACAG00000001973	Boli_valle_TR14013_c1_g1_i1	57.45	235	99	1	323	556	2	706	6e-72	271	R_PARALOG
ENSACAG00000013367	Boli_valle_TR140146_c0_g1_i1	79.12	91	19	0	1	91	3	275	5e-37	153	R_PARALOG
ENSACAG00000007137	Boli_valle_TR140162_c0_g1_i1	60.3	199	79	0	215	507	941	1537	9e-60	231	PARALOG
ENSACAG00000004685	Boli_valle_TR140261_c0_g1_i1	65.12	172	60	0	54	225	192	707	6e-61	232	R_PARALOG
ENSACAG00000013348	Boli_valle_TR140261_c0_g1_i1	60.69	173	68	0	13	185	192	710	2e-59	226	R_PARALOG
ENSACAG00000029107	Boli_valle_TR140261_c0_g1_i1	63.08	130	48	0	1	130	291	680	4e-44	175	R_PARALOG
ENSACAG00000007281	Boli_valle_TR14029_c0_g1_i1	56.04	853	324	20	409	1210	1616	4114	0	673	PARALOG
ENSACAG00000007281	Boli_valle_TR14029_c0_g1_i2	56.04	853	324	20	409	1210	1393	3891	0	674	PARALOG
ENSACAG00000007281	Boli_valle_TR14029_c0_g1_i3	56.04	853	324	20	409	507	1461	3959	0	679	r_ORTHOLOG
ENSACAG00000000319	Boli_valle_TR14030_c0_g1_i1	61.69	522	198	5	10	529	91	1641	0	650	R_PARALOG
ENSACAG00000026491	Boli_valle_TR14030_c0_g1_i1	53.17	331	146	5	1	507	214	1203	1e-89	328	PARALOG
ENSACAG00000016404	Boli_valle_TR140321_c0_g1_i1	97.94	97	2	0	159	255	3	293	2e-47	189	R_PARALOG
ENSACAG00000006301	Boli_valle_TR140355_c0_g1_i1	96.09	230	9	1	116	345	1	687	2e-125	448	R_PARALOG
ENSACAG00000009330	Boli_valle_TR140355_c0_g1_i1	51.78	253	117	8	56	303	1	687	2e-58	226	R_PARALOG
ENSACAG00000010328	Boli_valle_TR14035_c0_g1_i1	52.59	232	110	0	3	234	284	979	2e-60	231	PARALOG
ENSACAG00000010328	Boli_valle_TR14035_c0_g2_i1	52.59	232	110	0	3	234	284	979	2e-60	231	PARALOG
ENSACAG00000010328	Boli_valle_TR14035_c0_g4_i1	52.59	232	110	0	3	507	284	979	2e-61	234	r_ORTHOLOG
ENSACAG00000004871	Boli_valle_TR14036_c0_g1_i1	62.31	329	124	0	222	507	118	1104	2e-125	448	R_ORTHOLOG
ENSACAG00000004871	Boli_valle_TR14036_c1_g1_i1	73.04	204	54	1	22	224	20	631	3e-85	315	R_PARALOG
ENSACAG00000003631	Boli_valle_TR140370_c0_g1_i1	90.69	204	19	0	1	204	6	617	2e-101	369	R_PARALOG
ENSACAG00000013488	Boli_valle_TR140370_c0_g1_i1	62.12	132	50	1	15	146	192	584	6e-41	166	R_PARALOG
ENSACAG00000007820	Boli_valle_TR140447_c0_g1_i1	61.29	93	36	0	61	507	2	280	2e-23	108	R_PARALOG
ENSACAG00000010991	Boli_valle_TR140447_c0_g1_i1	65.96	94	32	0	49	507	2	283	4e-26	117	R_ORTHOLOG
ENSACAG00000024396	Boli_valle_TR140447_c0_g1_i1	61.29	93	36	0	49	507	5	283	6e-22	103	R_PARALOG
ENSACAG00000027815	Boli_valle_TR140447_c0_g1_i1	60.64	94	37	0	53	146	2	283	3e-24	111	R_PARALOG
ENSACAG00000009237	Boli_valle_TR14045_c0_g1_i1	50.72	276	135	2	8	282	274	1098	2e-81	301	R_ORTHOLOG
ENSACAG00000003799	Boli_valle_TR14046_c0_g1_i1	74.22	128	33	1	159	286	1	381	3e-41	167	R_PARALOG
ENSACAG00000017706	Boli_valle_TR140489_c0_g1_i1	84.41	340	53	3	1	507	374	1381	4e-153	540	R_ORTHOLOG
ENSACAG00000002273	Boli_valle_TR140564_c0_g1_i1	54.74	137	62	1	12	507	7	408	5e-70	145	R_ORTHOLOG
ENSACAG00000014623	Boli_valle_TR140594_c0_g1_i1	52.59	232	109	5	1	507	2	664	3e-47	189	PARALOG
ENSACAG00000012527	Boli_valle_TR140614_c0_g1_i1	74.09	220	57	0	507	1851	3	662	1e-86	322	R_ORTHOLOG
ENSACAG00000000582	Boli_valle_TR14066_c0_g1_i1	76.59	205	46	2	22	224	351	956	4e-78	289	R_PARALOG
ENSACAG00000000582	Boli_valle_TR14066_c0_g1_i2	78.76	226	46	2	1	507	351	1019	1e-88	324	R_ORTHOLOG
ENSACAG00000025612	Boli_valle_TR140675_c0_g1_i1	70.27	111	32	1	177	286	3	335	2e-35	149	R_ORTHOLOG
ENSACAG00000003808	Boli_valle_TR140676_c0_g1_i1	59.89	177	66	3	1	172	18	545	2e-53	209	R_PARALOG
ENSACAG00000015213	Boli_valle_TR14068_c0_g1_i1	79.59	147	30	1	1	147	148	585	3e-65	245	PARALOG
ENSACAG00000007290	Boli_valle_TR14068_c0_g1_i2	74.16	178	45	1	29	205	140	673	3e-77	286	R_PARALOG
ENSACAG00000015213	Boli_valle_TR14068_c0_g1_i2	80.27	147	29	1	1	507	329	766	2e-67	253	PARALOG
ENSACAG00000000214	Boli_valle_TR14070_c0_g1_i1	62.01	695	261	4	309	1000	3	2075	0	746	R_PARALOG
ENSACAG00000006624	Boli_valle_TR14070_c0_g1_i1	83.31	713	119	0	282	994	3	2141	0	1054	R_PARALOG
ENSACAG00000014988	Boli_valle_TR140830_c0_g1_i1	92.12	165	12	1	8	171	1	495	2e-79	293	R_PARALOG
ENSACAG00000003681	Boli_valle_TR140846_c0_g1_i1	88.16	76	9	0	155	230	3	230	5e-34	144	R_PARALOG
ENSACAG00000006940	Boli_valle_TR140846_c0_g1_i1	88.16	76	9	0	153	507	3	230	5e-32	136	R_ORTHOLOG
ENSACAG00000006947	Boli_valle_TR140846_c0_g1_i1	88.16	76	9	0	257	332	3	230	4e-33	141	R_PARALOG
ENSACAG00000001379	Boli_valle_TR140866_c0_g1_i1	85.04	234	35	0	227	507	1	702	1e-108	392	R_ORTHOLOG
ENSACAG00000029633	Boli_valle_TR14088_c0_g1_i1	64.66	116	40	2	1	507	170	505	4e-32	135	R_ORTHOLOG
ENSACAG00000003418	Boli_valle_TR14094_c0_g1_i1	68.71	163	51	0	10	507	113	601	2e-62	236	R_ORTHOLOG
ENSACAG00000003418	Boli_valle_TR14094_c0_g1_i2	72.14	140	39	0	33	172	57	476	8e-57	218	R_PARALOG
ENSACAG00000008414	Boli_valle_TR14095_c0_g1_i1	60.24	254	100	2	224	476	5	763	5e-78	291	R_ORTHOLOG
ENSACAG00000001382	Boli_valle_TR1409_c0_g1_i1	71.66	187	53	1	144	330	399	956	4e-78	290	R_PARALOG
ENSACAG00000013493	Boli_valle_TR141025_c0_g1_i1	77.46	71	14	1	302	370	29	241	2e-24	112	R_PARALOG
ENSACAG00000005200	Boli_valle_TR14104_c0_g1_i1	77.43	443	100	0	1828	2270	3	1331	0	758	R_PARALOG
ENSACAG00000007232	Boli_valle_TR14104_c0_g1_i1	53.5	428	193	5	1896	2317	3	1268	2e-133	477	R_PARALOG
ENSACAG00000012957	Boli_valle_TR14104_c0_g1_i1	59.35	428	165	4	160	578	3	1265	7e-156	550	R_PARALOG
ENSACAG00000014282	Boli_valle_TR14104_c0_g1_i1	61.89	433	161	3	1805	2233	3	1286	1e-165	584	R_PARALOG
ENSACAG00000017625	Boli_valle_TR141059_c0_g1_i1	79.78	89	18	0	507	555	1	267	4e-35	149	R_ORTHOLOG
ENSACAG00000014325	Boli_valle_TR141088_c0_g1_i1	60.37	328	114	4	1	312	101	1078	6e-114	412	R_ORTHOLOG
ENSACAG00000015303	Boli_valle_TR141138_c0_g1_i1	66.67	81	27	0	1928	2008	2	244	1e-26	122	R_PARALOG
ENSACAG00000006459	Boli_valle_TR14127_c0_g1_i1	52.67	393	183	1	20	409	755	1933	9e-127	452	R_ORTHOLOG
ENSACAG00000002577	Boli_valle_TR14128_c0_g1_i1	74.85	676	160	9	1	666	429	2438	0	881	R_ORTHOLOG
ENSACAG00000013016	Boli_valle_TR141291_c0_g1_i1	63.82	246	79	4	1	236	1	714	2e-85	315	R_ORTHOLOG
ENSACAG00000015199	Boli_valle_TR141303_c0_g1_i1	59.64	166	67	0	1	166	8	505	6e-49	197	R_PARALOG
ENSACAG00000002379	Boli_valle_TR14130_c0_g2_i1	58.11	487	156	4	26	507	349	1788	6e-172	602	R_ORTHOLOG
ENSACAG00000006903	Boli_valle_TR14130_c0_g2_i1	73.9	341	89	1	12	507	781	1785	9e-155	545	R_PARALOG
ENSACAG00000000825	Boli_valle_TR141327_c0_g1_i1	77.04	196	45	0	9	204	186	773	4e-50	199	R_PARALOG
ENSACAG00000005758	Boli_valle_TR141355_c0_g1_i1	69.09	427	125	7	198	617	257	1528	6e-159	561	R_PARALOG
ENSACAG00000012059	Boli_valle_TR141414_c0_g1_i1	97.08	137	4	0	507	519	1	411	5e-72	272	R_ORTHOLOG
ENSACAG00000009312	Boli_valle_TR14142_c0_g1_i1	81.4	172	32	2	118	289	2	511	3e-71	271	R_PARALOG
ENSACAG00000009312	Boli_valle_TR14142_c2_g1_i1	92.73	110	8	0	13	122	2	331	3e-52	207	R_PARALOG
ENSACAG00000001327	Boli_valle_TR14146_c0_g1_i1	80.78	489	90	6	437	507	1172	2626	0	753	R_ORTHOLOG
ENSACAG00000004657	Boli_valle_TR14146_c0_g1_i1	66.53	484	150	5	3	474	1076	2509	0	651	R_PARALOG
ENSACAG00000005920	Boli_valle_TR141515_c0_g1_i1	70.24	84	25	0	1175	1258	6	257	1e-21	105	R_ORTHOLOG
ENSACAG00000014070	Boli_valle_TR141598_c0_g1_i1	52.67	131	58	4	372	498	3	383	8e-26	118	R_PARALOG
ENSACAG00000010662	Boli_valle_TR14160_c0_g1_i1	65.17	600	204	5	19	507	619	2415	2e-165	581	R_ORTHOLOG
ENSACAG00000010662	Boli_valle_TR14160_c0_g2_i1	70.79	291	84	1	19	308	1545	2417	6e-161	347	R_PARALOG
ENSACAG00000014750	Boli_valle_TR14165_c0_g1_i1	86.72	384	41	3	47	420	625	1770	0	620	R_PARALOG
ENSACAG00000014750	Boli_valle_TR14165_c0_g1_i2	88.14	430	41	3	1	507	625	1908	0	719	R_ORTHOLOG
ENSACAG00000014750	Boli_valle_TR14165_c0_g1_i3	86.72	384	41	3	47	420	625	1770	2e-177	620	R_PARALOG
ENSACAG00000003452	Boli_valle_TR14166_c0_g2_i1	64.45	557	194	4	1	507	148	1815	0	747	R_ORTHOLOG
ENSACAG00000003650	Boli_valle_TR14166_c0_g2_i1	59.7	541	212	2	1	507	148	1770	0	706	R_PARALOG
ENSACAG00000013073	Boli_valle_TR14168_c0_g1_i1	59.91	469	168	8	1	449	135	1526	1e-139	497	PARALOG
ENSACAG00000006405	Boli_valle_TR141780_c0_g1_i1	96	150	6	0	18	167	1	450	3e-72	270	PARALOG
ENSACAG00000002234	Boli_valle_TR14181_c0_g1_i1	61	241	92	2	1	239	1066	1785	1e-87	322	R_PARALOG
ENSACAG00000013462	Boli_valle_TR14181_c0_g1_i1	55.05	218	93	1	1	213	1132	1785	2e-70	264	R_PARALOG
ENSACAG00000015186	Boli_valle_TR14181_c0_g1_i1	78.08	219	48	0	1	507	1129	1785	3e-104	377	R_ORTHOLOG
ENSACAG00000015186	Boli_valle_TR14181_c1_g1_i1	72.46	167	46	0	1	167	127	627	5e-74	276	R_PARALOG
ENSACAG00000004527	Boli_valle_TR141836_c0_g1_i1	95.25	358	16	2	8	507	218	1258	0	667	R_ORTHOLOG
ENSACAG00000016958	Boli_valle_TR141836_c0_g1_i1	83.66	355	49	3	25	507	221	1258	2e-165	581	R_PARALOG
ENSACAG00000017521	Boli_valle_TR141836_c0_g1_i1	89.14	350	37	3	50	507	215	1258	6e-179	625	R_PARALOG
ENSACAG00000014495	Boli_valle_TR141842_c0_g1_i1	72.04	93	26	0	164	256	59	337	4e-35	147	R_ORTHOLOG
ENSACAG00000004010	Boli_valle_TR141930_c0_g1_i1	59.15	306	124	5	1	305	206	1000	1e-80	299	R_PARALOG
ENSACAG00000004186	Boli_valle_TR141930_c0_g1_i1	63.33	330	112	5	1	321	98	1000	4e-97	353	R_PARALOG
ENSACAG00000003084	Boli_valle_TR14194_c0_g1_i1	77.05	366	84	0	1	507	19	1116	2e-170	597	R_ORTHOLOG
ENSACAG00000004828	Boli_valle_TR14197_c0_g1_i1	62.47	477	178	4	95	570	15	1436	4e-167	587	R_PARALOG
ENSACAG00000011289	Boli_valle_TR141983_c0_g1_i1	89.9	99	10	0	163	261	3	299	2e-46	185	R_PARALOG
ENSACAG00000001975	Boli_valle_TR142117_c0_g1_i1	75.34	73	18	1	1068	1140	3	218	1e-24	114	R_PARALOG
ENSACAG00000005064	Boli_valle_TR14211_c0_g1_i1	68	400	127	10	1	507	656	1807	6e-113	406	R_ORTHOLOG
ENSACAG00000010430	Boli_valle_TR142131_c0_g1_i1	63.38	213	70	4	181	385	460	1050	4e-52	204	R_PARALOG
ENSACAG00000008809	Boli_valle_TR142144_c0_g1_i1	58	200	82	3	431	507	2	595	3e-59	229	R_ORTHOLOG
ENSACAG00000001073	Boli_valle_TR14214_c0_g1_i1	60.93	215	82	1	475	507	500	1144	3e-70	265	R_ORTHOLOG
ENSACAG00000001073	Boli_valle_TR14214_c2_g1_i1	63.83	188	68	0	293	480	1	564	4e-67	255	R_PARALOG
ENSACAG00000006121	Boli_valle_TR142194_c0_g1_i1	78.66	253	54	0	412	507	1	759	2e-114	413	R_ORTHOLOG
ENSACAG00000015570	Boli_valle_TR142194_c0_g1_i1	61.26	253	95	1	380	629	1	759	2e-87	323	R_PARALOG
ENSACAG00000013074	Boli_valle_TR142225_c0_g1_i1	97.53	81	2	0	53	507	3	245	7e-38	156	R_ORTHOLOG
ENSACAG00000006573	Boli_valle_TR14222_c0_g1_i1	63.61	393	142	4	1	507	46	1149	2e-140	497	R_ORTHOLOG
ENSACAG00000004981	Boli_valle_TR14223_c0_g1_i1	68.75	272	85	5	213	484	48	833	2e-88	325	R_PARALOG
ENSACAG00000001481	Boli_valle_TR14223_c1_g1_i1	75.4	126	30	1	5	507	355	732	1e-45	181	R_PARALOG
ENSACAG00000004981	Boli_valle_TR14223_c1_g1_i1	81.86	226	41	2	1	226	250	915	2e-91	335	R_PARALOG
ENSACAG00000010563	Boli_valle_TR14223_c1_g1_i1	75.4	126	30	1	6	507	355	732	4e-44	177	R_PARALOG
ENSACAG00000011033	Boli_valle_TR14223_c1_g1_i1	74.8	123	30	1	16	137	349	717	2e-46	183	R_PARALOG
ENSACAG00000011646	Boli_valle_TR14223_c1_g1_i1	72.44	127	34	1	16	141	352	732	2e-45	182	R_PARALOG
ENSACAG00000016552	Boli_valle_TR142259_c0_g1_i1	58.49	159	66	0	105	263	1	477	3e-43	176	R_PARALOG
ENSACAG00000003178	Boli_valle_TR14226_c0_g1_i1	62.11	380	141	7	1	507	45	1100	2e-112	406	R_ORTHOLOG
ENSACAG00000003178	Boli_valle_TR14226_c0_g2_i1	51.59	283	134	7	1	280	355	1119	7e-57	222	R_PARALOG
ENSACAG00000005763	Boli_valle_TR142278_c0_g1_i1	94.67	75	4	0	830	904	3	227	1e-36	154	R_PARALOG
ENSACAG00000001915	Boli_valle_TR14232_c0_g2_i1	58.18	581	224	6	1	562	38	1768	3e-174	611	R_ORTHOLOG
ENSACAG00000012976	Boli_valle_TR14238_c0_g1_i1	77.45	102	23	0	156	257	2	307	2e-41	168	R_PARALOG
ENSACAG00000016304	Boli_valle_TR14238_c0_g1_i1	62.37	93	35	0	133	225	8	286	5e-28	123	R_PARALOG
ENSACAG00000012976	Boli_valle_TR14238_c0_g2_i1	73.64	258	67	2	1	507	138	908	6e-110	395	R_ORTHOLOG
ENSACAG00000016304	Boli_valle_TR14238_c0_g2_i1	60.62	226	88	1	1	225	210	887	1e-80	297	R_PARALOG
ENSACAG00000000801	Boli_valle_TR142391_c0_g1_i1	83.75	240	37	3	399	636	142	855	2e-104	379	R_PARALOG
ENSACAG00000012085	Boli_valle_TR142391_c0_g1_i1	62.15	251	95	4	397	647	142	855	9e-78	290	R_PARALOG
ENSACAG00000005355	Boli_valle_TR142454_c0_g1_i1	57.73	97	40	1	1	96	75	365	3e-25	113	R_ORTHOLOG
ENSACAG00000013897	Boli_valle_TR142505_c0_g1_i1	75.73	206	47	1	916	1118	2	619	2e-92	340	R_PARALOG
ENSACAG00000008368	Boli_valle_TR14253_c0_g1_i1	80.16	126	25	0	89	214	677	1054	7e-40	162	R_ORTHOLOG
ENSACAG00000008348	Boli_valle_TR142571_c0_g1_i1	90	250	25	0	36	285	2	751	1e-130	465	R_PARALOG
ENSACAG00000011489	Boli_valle_TR142571_c0_g1_i1	78.19	243	53	0	61	303	8	736	1e-111	402	R_PARALOG
ENSACAG00000005374	Boli_valle_TR14262_c0_g1_i1	71.43	140	40	1	106	245	507	917	4e-54	213	R_PARALOG
ENSACAG00000005374	Boli_valle_TR14262_c0_g2_i1	71.43	140	40	1	106	245	507	917	4e-54	213	R_PARALOG
ENSACAG00000005374	Boli_valle_TR14262_c1_g1_i1	69.26	283	84	3	507	695	1389	2234	2e-113	410	R_PARALOG
ENSACAG00000009761	Boli_valle_TR14262_c1_g1_i1	78.53	354	75	1	1	507	420	1481	4e-145	513	R_ORTHOLOG
ENSACAG00000008566	Boli_valle_TR142651_c0_g1_i1	86.08	79	11	0	30	507	62	298	1e-26	117	R_ORTHOLOG
ENSACAG00000004634	Boli_valle_TR142676_c0_g1_i1	80.73	192	37	1	77	268	4	576	2e-84	313	R_PARALOG
ENSACAG00000012274	Boli_valle_TR142729_c1_g1_i1	86.64	217	29	1	161	507	3	650	7e-113	406	R_ORTHOLOG
ENSACAG00000008604	Boli_valle_TR14274_c0_g1_i1	53.02	845	384	8	13	844	1321	3831	0	921	R_PARALOG
ENSACAG00000013633	Boli_valle_TR14274_c0_g1_i1	52.96	608	273	5	1	595	1312	3087	0	647	R_PARALOG
ENSACAG00000015204	Boli_valle_TR14274_c0_g1_i1	70.18	493	143	1	1	507	2353	3831	0	757	PARALOG
ENSACAG00000017936	Boli_valle_TR14274_c0_g1_i1	53.07	846	381	5	1	830	1312	3831	0	899	R_PARALOG
ENSACAG00000007476	Boli_valle_TR142751_c0_g1_i1	73	100	27	0	9	507	21	320	7e-36	149	R_ORTHOLOG
ENSACAG00000002527	Boli_valle_TR142785_c0_g1_i1	58.69	213	81	1	175	380	274	912	3e-62	239	R_PARALOG
ENSACAG00000008357	Boli_valle_TR142785_c0_g1_i1	84.82	257	39	0	1	507	142	912	5e-104	377	R_ORTHOLOG
ENSACAG00000025054	Boli_valle_TR14283_c0_g1_i1	59.11	247	88	3	1	507	64	792	4e-77	291	R_ORTHOLOG
ENSACAG00000010985	Boli_valle_TR142852_c0_g1_i1	70.16	124	36	1	545	667	16	387	1e-40	167	R_PARALOG
ENSACAG00000012110	Boli_valle_TR142874_c0_g1_i1	91.03	156	14	0	373	528	2	469	1e-71	270	R_PARALOG
ENSACAG00000012644	Boli_valle_TR142874_c0_g1_i1	84.57	162	25	0	379	540	2	487	8e-70	264	R_PARALOG
ENSACAG00000009684	Boli_valle_TR142874_c0_g2_i1	75.93	162	39	0	337	498	2	487	3e-61	235	R_PARALOG
ENSACAG00000012110	Boli_valle_TR142874_c0_g2_i1	91.67	156	13	0	373	528	2	469	4e-72	271	R_PARALOG
ENSACAG00000012644	Boli_valle_TR142874_c0_g2_i1	85.19	162	24	0	379	540	2	487	2e-70	266	R_PARALOG
ENSACAG00000005106	Boli_valle_TR142875_c0_g1_i1	87.23	94	12	0	590	683	3	284	2e-44	180	R_PARALOG
ENSACAG00000001493	Boli_valle_TR142916_c0_g1_i1	68.29	82	26	0	147	228	60	305	2e-27	121	R_PARALOG
ENSACAG00000012562	Boli_valle_TR142916_c0_g1_i1	79.76	84	17	1	312	395	60	308	1e-34	147	R_PARALOG
ENSACAG00000015722	Boli_valle_TR14297_c0_g1_i1	75.62	681	153	6	1	668	329	2356	0	961	R_ORTHOLOG
ENSACAG00000008823	Boli_valle_TR14298_c0_g1_i2	68.44	450	142	3	59	508	273	1613	0	652	R_PARALOG
ENSACAG00000011166	Boli_valle_TR14298_c0_g1_i2	63.88	443	158	2	4	507	285	1613	1e-173	608	R_PARALOG
ENSACAG00000017989	Boli_valle_TR14298_c0_g1_i2	67.71	446	144	1	68	513	279	1613	0	652	R_PARALOG
ENSACAG00000005485	Boli_valle_TR143020_c0_g1_i1	62.01	229	87	0	1	229	3	689	1e-78	293	R_ORTHOLOG
ENSACAG00000015296	Boli_valle_TR14303_c0_g1_i1	77.1	524	119	2	1	523	78	1643	0	825	R_ORTHOLOG
ENSACAG00000016902	Boli_valle_TR14305_c0_g1_i1	60.91	220	85	2	46	264	720	1373	1e-68	258	R_ORTHOLOG
ENSACAG00000006097	Boli_valle_TR143066_c0_g1_i1	63.12	141	52	0	179	319	280	702	3e-43	174	R_PARALOG
ENSACAG00000009804	Boli_valle_TR14306_c0_g1_i1	76.73	318	74	0	2	319	529	1482	4e-141	499	R_PARALOG
ENSACAG00000014627	Boli_valle_TR14306_c0_g1_i1	76.23	345	82	0	6	350	448	1482	8e-154	542	R_PARALOG
ENSACAG00000017063	Boli_valle_TR14306_c0_g1_i1	86.54	312	42	0	1	507	547	1482	2e-155	546	R_ORTHOLOG
ENSACAG00000003169	Boli_valle_TR143177_c0_g1_i1	95.2	125	6	0	1	125	27	401	1e-54	211	R_PARALOG
ENSACAG00000007021	Boli_valle_TR143179_c0_g1_i1	62.87	202	75	0	291	492	1	606	3e-77	288	R_PARALOG
ENSACAG00000008555	Boli_valle_TR143179_c0_g1_i1	53.43	204	94	2	281	483	1	606	3e-62	238	R_PARALOG
ENSACAG00000014308	Boli_valle_TR143179_c0_g1_i1	85.16	182	27	0	264	445	1	546	9e-95	346	R_PARALOG
ENSACAG00000016352	Boli_valle_TR14317_c0_g1_i1	71.22	344	93	5	1	507	129	1127	4e-100	363	R_ORTHOLOG
ENSACAG00000016352	Boli_valle_TR14317_c0_g1_i2	64.24	344	117	5	1	338	129	992	7e-86	316	R_PARALOG
ENSACAG00000002696	Boli_valle_TR143239_c0_g1_i1	76.3	135	32	0	592	726	4	408	3e-49	197	R_PARALOG
ENSACAG00000006499	Boli_valle_TR143261_c0_g1_i1	69.47	95	16	1	110	191	1	285	2e-28	125	PARALOG
ENSACAG00000010390	Boli_valle_TR143261_c0_g1_i1	86.36	66	9	1	199	264	1	195	7e-24	110	R_PARALOG
ENSACAG00000010955	Boli_valle_TR143261_c0_g1_i1	87.69	65	8	0	152	216	1	195	8e-26	116	R_PARALOG
ENSACAG00000017905	Boli_valle_TR143261_c0_g1_i1	86.36	66	9	1	126	191	1	195	8e-25	112	R_PARALOG
ENSACAG00000005520	Boli_valle_TR143295_c0_g1_i1	89.33	75	8	0	25	99	3	227	3e-34	144	R_PARALOG
ENSACAG00000000301	Boli_valle_TR14330_c0_g1_i1	80.64	594	115	0	1	507	526	2307	0	1022	R_ORTHOLOG
ENSACAG00000017120	Boli_valle_TR14330_c0_g1_i1	74.4	582	146	1	7	585	562	2307	0	910	R_PARALOG
ENSACAG00000015147	Boli_valle_TR14331_c0_g1_i1	70.18	275	81	1	1221	1494	30	854	6e-96	352	R_PARALOG
ENSACAG00000005617	Boli_valle_TR14331_c0_g1_i3	53.63	358	162	6	1088	1441	30	1073	5e-91	335	R_PARALOG
ENSACAG00000015147	Boli_valle_TR14331_c0_g1_i3	73.56	348	91	1	1148	1494	30	1073	3e-136	486	R_PARALOG
ENSACAG00000025881	Boli_valle_TR143334_c0_g1_i1	96.83	63	2	0	1	63	106	294	1e-27	122	R_PARALOG
ENSACAG00000004710	Boli_valle_TR143367_c0_g1_i1	78.52	149	32	0	32	180	136	582	3e-64	245	R_PARALOG
ENSACAG00000005217	Boli_valle_TR143367_c0_g1_i1	56.38	149	65	0	29	177	136	582	1e-41	170	R_PARALOG
ENSACAG00000007344	Boli_valle_TR143367_c0_g1_i1	60	150	60	1	46	195	136	582	8e-44	177	R_PARALOG
ENSACAG00000026715	Boli_valle_TR143367_c0_g1_i1	70.47	149	44	0	32	180	136	582	2e-52	206	R_PARALOG
ENSACAG00000010934	Boli_valle_TR14336_c0_g1_i1	73.64	459	118	5	21	507	210	1532	0	639	R_ORTHOLOG
ENSACAG00000010934	Boli_valle_TR14336_c0_g2_i1	89.59	269	27	1	209	476	210	1016	4e-132	470	R_PARALOG
ENSACAG00000013310	Boli_valle_TR14336_c0_g2_i1	56.33	229	100	2	173	401	318	998	1e-74	279	R_PARALOG
ENSACAG00000017831	Boli_valle_TR14337_c0_g1_i1	75.56	311	76	0	1	507	311	1243	4e-101	367	R_UNRESOLVED
ENSACAG00000017831	Boli_valle_TR14337_c0_g1_i2	75.56	311	76	0	1	507	311	1243	4e-101	367	R_UNRESOLVED
ENSACAG00000007021	Boli_valle_TR14340_c0_g1_i1	60.41	293	116	0	6	298	3	881	3e-112	404	R_PARALOG
ENSACAG00000008193	Boli_valle_TR14340_c0_g1_i1	51.42	282	136	2	111	391	3	842	2e-83	309	R_PARALOG
ENSACAG00000014308	Boli_valle_TR14340_c0_g1_i1	77.49	271	61	0	1	271	3	815	9e-131	466	R_PARALOG
ENSACAG00000016649	Boli_valle_TR14340_c0_g1_i1	55.51	263	117	2	7	269	3	776	2e-84	312	R_PARALOG
ENSACAG00000006589	Boli_valle_TR14343_c0_g2_i1	60.53	114	44	2	40	507	460	795	1e-29	127	R_ORTHOLOG
ENSACAG00000012832	Boli_valle_TR14344_c1_g1_i1	71.35	178	50	3	5	181	58	576	3e-27	120	R_PARALOG
ENSACAG00000012832	Boli_valle_TR14344_c1_g1_i2	70.33	182	53	3	1	507	239	769	2e-35	147	R_ORTHOLOG
ENSACAG00000026445	Boli_valle_TR14346_c0_g1_i1	71.43	98	28	0	36	133	385	678	4e-32	135	R_PARALOG
ENSACAG00000014132	Boli_valle_TR14346_c0_g2_i1	71.5	193	55	1	1	193	4	570	3e-75	282	R_PARALOG
ENSACAG00000026445	Boli_valle_TR14346_c0_g2_i1	66.17	133	45	0	1	133	385	783	5e-42	168	R_PARALOG
ENSACAG00000001814	Boli_valle_TR14346_c1_g1_i1	53.67	177	74	3	8	176	910	1437	1e-39	161	PARALOG
ENSACAG00000008968	Boli_valle_TR14348_c0_g1_i1	53.52	725	335	5	6	728	149	2308	0	806	R_PARALOG
ENSACAG00000004920	Boli_valle_TR143532_c0_g1_i1	79.01	81	17	0	475	555	53	295	3e-34	145	R_PARALOG
ENSACAG00000015261	Boli_valle_TR143532_c0_g1_i1	60.76	79	31	1	477	555	59	289	3e-22	105	R_PARALOG
ENSACAG00000016784	Boli_valle_TR143550_c0_g1_i1	94.34	53	3	0	32	84	90	248	2e-23	111	R_PARALOG
ENSACAG00000001682	Boli_valle_TR143552_c0_g1_i1	81.82	154	28	0	361	507	3	464	5e-62	239	R_ORTHOLOG
ENSACAG00000029610	Boli_valle_TR14367_c0_g1_i1	51.47	136	65	2	16	150	334	735	4e-26	117	R_PARALOG
ENSACAG00000029610	Boli_valle_TR14367_c0_g2_i1	51.06	141	65	3	14	507	334	750	9e-28	122	R_ORTHOLOG
ENSACAG00000013883	Boli_valle_TR143771_c0_g1_i1	77.46	173	39	2	1384	1556	2	514	4e-66	253	R_PARALOG
ENSACAG00000002834	Boli_valle_TR143801_c0_g1_i1	85.71	56	8	0	1	56	2	169	4e-22	105	R_PARALOG
ENSACAG00000001789	Boli_valle_TR14381_c0_g1_i1	65.19	767	266	6	1	507	799	3051	0	1051	R_ORTHOLOG
ENSACAG00000009702	Boli_valle_TR14381_c0_g1_i1	59.52	457	184	2	5	507	742	2103	4e-161	566	R_PARALOG
ENSACAG00000011590	Boli_valle_TR14382_c0_g1_i1	60.81	694	254	13	8	507	88	2130	1e-168	592	R_ORTHOLOG
ENSACAG00000011590	Boli_valle_TR14382_c0_g1_i2	61.76	646	229	12	56	683	46	1965	5e-157	553	R_PARALOG
ENSACAG00000011590	Boli_valle_TR14382_c0_g1_i3	63.92	474	163	6	218	683	614	2023	7e-158	441	R_PARALOG
ENSACAG00000011590	Boli_valle_TR14382_c0_g1_i4	63.92	474	163	6	218	683	449	1858	7e-147	441	R_PARALOG
ENSACAG00000009358	Boli_valle_TR143836_c0_g1_i1	58.33	144	60	0	125	507	2	433	5e-28	124	R_ORTHOLOG
ENSACAG00000014159	Boli_valle_TR14383_c0_g1_i1	88.29	427	48	1	130	507	505	1785	0	739	R_ORTHOLOG
ENSACAG00000010605	Boli_valle_TR143871_c0_g1_i1	74.71	87	22	1	335	421	2	253	4e-27	121	R_PARALOG
ENSACAG00000002648	Boli_valle_TR14387_c1_g1_i1	81.11	434	80	4	14	507	1079	2359	0	707	R_ORTHOLOG
ENSACAG00000015967	Boli_valle_TR14387_c1_g1_i1	51.61	372	168	7	6	365	1139	2242	2e-103	374	R_PARALOG
ENSACAG00000009550	Boli_valle_TR143889_c0_g1_i1	93.37	166	11	0	1435	1600	2	499	8e-82	306	R_PARALOG
ENSACAG00000004680	Boli_valle_TR14391_c0_g1_i1	51.73	346	161	4	25	364	222	1256	1e-96	352	R_PARALOG
ENSACAG00000004686	Boli_valle_TR14391_c0_g1_i1	50.78	319	146	5	24	331	276	1229	4e-86	317	R_PARALOG
ENSACAG00000028042	Boli_valle_TR14395_c0_g1_i2	73.54	189	49	1	7	194	157	723	4e-75	279	R_ORTHOLOG
ENSACAG00000000442	Boli_valle_TR14398_c0_g1_i1	63.4	347	125	4	7	507	226	1242	3e-132	470	R_ORTHOLOG
ENSACAG00000000442	Boli_valle_TR14398_c0_g2_i1	66.15	195	66	1	7	201	226	807	6e-77	286	R_PARALOG
ENSACAG00000002422	Boli_valle_TR14399_c0_g1_i1	65.26	190	52	5	16	507	757	1320	3e-53	207	R_UNRESOLVED
ENSACAG00000002422	Boli_valle_TR14399_c0_g1_i2	65.26	190	52	5	16	507	757	1320	3e-53	207	R_UNRESOLVED
ENSACAG00000002978	Boli_valle_TR144010_c0_g1_i1	98.85	174	2	0	1	174	2	523	5e-85	313	R_PARALOG
ENSACAG00000002782	Boli_valle_TR14403_c0_g1_i1	55.35	663	291	3	1	658	17	2005	0	705	R_ORTHOLOG
ENSACAG00000005176	Boli_valle_TR144044_c0_g1_i1	73.13	67	18	0	83	149	27	227	2e-25	116	R_PARALOG
ENSACAG00000009184	Boli_valle_TR144044_c0_g1_i1	90.16	61	6	0	1	61	45	227	6e-27	121	R_PARALOG
ENSACAG00000006299	Boli_valle_TR14408_c0_g1_i1	63.64	649	236	1	1272	1920	88	2031	0	823	R_ORTHOLOG
ENSACAG00000009455	Boli_valle_TR14409_c0_g1_i1	60.37	482	179	3	1	470	440	1879	2e-107	390	R_PARALOG
ENSACAG00000012996	Boli_valle_TR144103_c0_g1_i1	68.21	151	43	6	1	507	136	576	2e-46	184	R_ORTHOLOG
ENSACAG00000009501	Boli_valle_TR144105_c0_g1_i1	77.33	75	17	0	430	504	1	225	2e-34	146	PARALOG
ENSACAG00000010849	Boli_valle_TR144105_c0_g1_i1	76	75	18	0	374	448	1	225	8e-31	134	R_PARALOG
ENSACAG00000009204	Boli_valle_TR144164_c0_g1_i1	92.81	139	10	0	84	222	6	422	5e-73	275	PARALOG
ENSACAG00000007227	Boli_valle_TR14418_c0_g1_i1	57.18	801	321	21	51	829	432	2729	0	781	R_PARALOG
ENSACAG00000014034	Boli_valle_TR14418_c0_g1_i1	81.58	798	145	6	12	507	423	2738	0	1243	R_ORTHOLOG
ENSACAG00000012782	Boli_valle_TR144253_c0_g1_i1	58.38	185	77	2	445	629	2	403	8e-42	171	R_PARALOG
ENSACAG00000017141	Boli_valle_TR144258_c0_g1_i1	86.07	122	17	1	207	328	3	362	4e-46	184	R_PARALOG
ENSACAG00000022598	Boli_valle_TR144258_c0_g1_i1	63.33	120	44	0	185	304	3	362	5e-35	147	R_PARALOG
ENSACAG00000000971	Boli_valle_TR14425_c0_g1_i1	81.82	418	75	4	10	507	760	1992	0	658	R_ORTHOLOG
ENSACAG00000009341	Boli_valle_TR14425_c0_g1_i1	67.65	408	127	2	15	417	775	1992	2e-153	541	R_PARALOG
ENSACAG00000016454	Boli_valle_TR14425_c0_g1_i1	70.17	419	123	5	15	431	766	1992	6e-160	563	R_PARALOG
ENSACAG00000014404	Boli_valle_TR144262_c0_g1_i1	50.75	201	96	2	2478	2675	1	594	7e-47	191	R_PARALOG
ENSACAG00000015129	Boli_valle_TR14426_c0_g1_i1	62.25	1200	442	12	1	1189	357	3914	0	1515	R_ORTHOLOG
ENSACAG00000015303	Boli_valle_TR144288_c0_g1_i1	68.24	85	27	0	507	1961	4	258	8e-27	123	R_ORTHOLOG
ENSACAG00000027788	Boli_valle_TR144297_c0_g1_i1	58.59	99	38	2	584	679	114	410	1e-20	100	R_PARALOG
ENSACAG00000013288	Boli_valle_TR14429_c0_g1_i1	78.12	96	21	0	20	115	159	446	4e-36	148	R_ORTHOLOG
ENSACAG00000006818	Boli_valle_TR144378_c0_g1_i1	70.51	78	23	0	89	507	15	248	1e-26	120	R_ORTHOLOG
ENSACAG00000012150	Boli_valle_TR144382_c0_g1_i1	56.62	219	94	2	132	349	1	654	2e-65	248	R_ORTHOLOG
ENSACAG00000005015	Boli_valle_TR144390_c0_g1_i1	92.77	83	6	0	1	507	42	290	1e-38	157	R_ORTHOLOG
ENSACAG00000002606	Boli_valle_TR144407_c0_g1_i1	93.94	198	12	0	768	965	2	595	4e-105	384	R_PARALOG
ENSACAG00000007323	Boli_valle_TR14443_c0_g1_i1	92.98	228	15	2	1	507	305	985	2e-121	433	R_ORTHOLOG
ENSACAG00000007323	Boli_valle_TR14443_c0_g1_i2	84.02	194	30	2	1	193	1189	1767	5e-93	339	R_PARALOG
ENSACAG00000015753	Boli_valle_TR14445_c0_g1_i1	66.38	116	39	1	1	116	55	396	7e-41	164	R_ORTHOLOG
ENSACAG00000016724	Boli_valle_TR144524_c0_g1_i1	89.36	141	15	0	1043	1183	1	423	6e-68	259	R_PARALOG
ENSACAG00000026940	Boli_valle_TR144524_c0_g1_i1	73.94	142	37	1	56	197	1	423	3e-55	215	R_PARALOG
ENSACAG00000000782	Boli_valle_TR14458_c0_g1_i1	68.83	369	115	1	506	874	3	1025	3e-157	555	R_PARALOG
ENSACAG00000008183	Boli_valle_TR144660_c0_g1_i1	67.62	105	34	0	134	507	410	724	5e-36	149	R_ORTHOLOG
ENSACAG00000007932	Boli_valle_TR144729_c0_g1_i1	64.1	195	70	2	449	507	1	576	7e-47	188	R_PARALOG
ENSACAG00000014798	Boli_valle_TR144729_c0_g1_i1	88.54	192	22	0	431	507	1	576	7e-70	265	R_ORTHOLOG
ENSACAG00000027798	Boli_valle_TR14475_c0_g1_i1	78.86	298	63	2	29	507	738	1619	1e-120	431	R_ORTHOLOG
ENSACAG00000027798	Boli_valle_TR14475_c0_g1_i2	72.48	298	82	2	29	326	738	1541	2e-106	384	R_PARALOG
ENSACAG00000011945	Boli_valle_TR144806_c0_g1_i1	71.43	168	48	0	50	507	3	506	5e-72	270	R_ORTHOLOG
ENSACAG00000009945	Boli_valle_TR14480_c0_g1_i1	77.63	456	102	0	1	456	488	1855	0	758	R_ORTHOLOG
ENSACAG00000022501	Boli_valle_TR14483_c0_g1_i1	61.57	268	101	6	1	507	558	1325	1e-66	251	R_ORTHOLOG
ENSACAG00000010996	Boli_valle_TR144881_c0_g1_i1	99.28	139	1	0	35	173	3	419	2e-74	277	R_PARALOG
ENSACAG00000007729	Boli_valle_TR144887_c0_g1_i1	50.31	324	159	4	128	449	391	1347	2e-91	335	R_ORTHOLOG
ENSACAG00000002976	Boli_valle_TR14488_c0_g1_i1	87.64	178	22	1	13	190	1131	1661	6e-82	301	R_ORTHOLOG
ENSACAG00000010384	Boli_valle_TR144891_c0_g1_i1	66.25	160	54	0	111	507	59	538	6e-57	221	R_ORTHOLOG
ENSACAG00000017168	Boli_valle_TR144891_c0_g1_i1	50.63	158	78	0	102	259	47	520	2e-38	159	R_PARALOG
ENSACAG00000002705	Boli_valle_TR14490_c0_g1_i1	52.31	476	226	3	280	507	2	1423	2e-148	526	R_ORTHOLOG
ENSACAG00000013236	Boli_valle_TR144924_c0_g1_i1	71.43	70	20	0	1	70	20	229	6e-25	116	R_PARALOG
ENSACAG00000000493	Boli_valle_TR14492_c0_g1_i1	68.12	138	43	2	3	507	912	1316	8e-35	149	R_PARALOG
ENSACAG00000008804	Boli_valle_TR14492_c0_g1_i1	59.29	113	44	1	11	121	507	845	2e-24	114	R_PARALOG
ENSACAG00000013147	Boli_valle_TR14492_c0_g1_i1	66.67	258	84	2	48	507	138	908	3e-67	254	R_ORTHOLOG
ENSACAG00000000527	Boli_valle_TR144966_c0_g1_i1	88.12	101	12	0	67	507	18	320	6e-45	178	R_ORTHOLOG
ENSACAG00000012797	Boli_valle_TR14503_c0_g1_i1	52.24	134	64	1	507	571	17	415	3e-30	133	R_PARALOG
ENSACAG00000013343	Boli_valle_TR14503_c0_g1_i1	70.07	137	41	0	507	532	5	415	4e-44	179	R_ORTHOLOG
ENSACAG00000006276	Boli_valle_TR145130_c0_g1_i1	56.9	116	50	0	1	116	42	389	1e-29	127	R_PARALOG
ENSACAG00000011136	Boli_valle_TR145130_c0_g1_i1	99.22	129	1	0	13	141	3	389	3e-64	242	R_PARALOG
ENSACAG00000003894	Boli_valle_TR14513_c0_g1_i1	73.53	102	27	0	2	103	3393	3698	2e-30	129	R_ORTHOLOG
ENSACAG00000010972	Boli_valle_TR145183_c0_g1_i1	86.27	102	14	0	71	172	8	313	1e-44	179	R_PARALOG
ENSACAG00000010410	Boli_valle_TR14518_c0_g1_i1	82.51	183	32	0	75	257	25	573	2e-78	290	R_PARALOG
ENSACAG00000010410	Boli_valle_TR14518_c0_g1_i2	85.32	252	37	0	6	507	144	899	2e-114	410	R_ORTHOLOG
ENSACAG00000004901	Boli_valle_TR145382_c0_g1_i1	56.68	277	119	2	451	726	2	700	9e-65	248	R_PARALOG
ENSACAG00000000197	Boli_valle_TR145417_c0_g1_i1	96.83	63	2	0	1	507	110	298	6e-27	118	R_ORTHOLOG
ENSACAG00000016954	Boli_valle_TR14544_c0_g1_i1	66.18	272	92	5	65	336	412	1113	2e-76	286	R_PARALOG
ENSACAG00000010120	Boli_valle_TR14554_c0_g1_i1	80.7	544	104	2	143	507	355	1983	0	882	R_ORTHOLOG
ENSACAG00000009951	Boli_valle_TR14562_c0_g1_i1	57.73	362	152	3	18	507	306	1352	4e-124	443	R_PARALOG
ENSACAG00000017304	Boli_valle_TR14562_c0_g1_i1	76.28	371	88	1	75	507	285	1364	7e-178	622	R_ORTHOLOG
ENSACAG00000008607	Boli_valle_TR145637_c0_g1_i1	81.55	168	31	0	1298	1465	2	505	3e-77	291	R_PARALOG
ENSACAG00000007753	Boli_valle_TR145702_c0_g1_i1	60.64	94	37	0	197	290	3	284	1e-27	123	R_PARALOG
ENSACAG00000010841	Boli_valle_TR145702_c0_g1_i1	69.47	95	29	0	220	314	3	287	5e-30	131	PARALOG
ENSACAG00000017801	Boli_valle_TR145702_c0_g1_i1	65.93	91	31	0	208	298	3	275	5e-29	127	R_PARALOG
ENSACAG00000012391	Boli_valle_TR145736_c0_g1_i1	85.71	84	12	0	47	130	5	256	4e-34	145	R_ORTHOLOG
ENSACAG00000014663	Boli_valle_TR145740_c0_g1_i1	58.72	109	44	1	507	1344	1	327	1e-32	142	R_ORTHOLOG
ENSACAG00000014621	Boli_valle_TR145806_c0_g1_i1	80.56	144	28	1	442	585	184	612	1e-62	240	R_PARALOG
ENSACAG00000001031	Boli_valle_TR145841_c0_g1_i1	73.44	128	26	1	769	888	2	385	2e-45	184	R_PARALOG
ENSACAG00000012432	Boli_valle_TR145878_c0_g1_i1	93.51	154	10	0	171	324	4	465	1e-66	252	R_ORTHOLOG
ENSACAG00000000653	Boli_valle_TR14587_c0_g1_i1	51.47	204	98	1	57	259	210	821	2e-61	236	R_PARALOG
ENSACAG00000015001	Boli_valle_TR14588_c0_g1_i1	70.43	115	34	1	1	115	1035	1376	6e-43	171	R_ORTHOLOG
ENSACAG00000006378	Boli_valle_TR14599_c0_g1_i1	83.5	103	17	1	1	507	321	626	3e-32	135	PARALOG
ENSACAG00000022204	Boli_valle_TR14599_c0_g1_i1	82.76	87	15	0	1	507	366	626	1e-25	113	R_PARALOG
ENSACAG00000009833	Boli_valle_TR146037_c0_g1_i1	69.31	101	31	0	342	442	55	357	2e-40	147	R_ORTHOLOG
ENSACAG00000013403	Boli_valle_TR146084_c0_g1_i1	86.27	204	26	1	1	202	79	690	3e-101	368	R_PARALOG
ENSACAG00000016123	Boli_valle_TR146084_c0_g1_i1	87.25	204	26	0	1	204	79	690	1e-105	382	R_PARALOG
ENSACAG00000015355	Boli_valle_TR146088_c0_g1_i1	72.94	85	23	0	507	514	4	258	4e-25	115	R_ORTHOLOG
ENSACAG00000009655	Boli_valle_TR14611_c0_g1_i1	79.35	1346	266	12	1	1334	234	4226	0	2201	R_ORTHOLOG
ENSACAG00000002675	Boli_valle_TR14613_c0_g1_i1	90.22	910	89	0	1	910	163	2892	0	1566	R_ORTHOLOG
ENSACAG00000011026	Boli_valle_TR146142_c0_g1_i1	50.4	125	62	0	120	244	2	376	9e-30	129	R_PARALOG
ENSACAG00000016486	Boli_valle_TR146142_c0_g1_i1	68.55	124	39	0	119	242	5	376	5e-44	178	R_PARALOG
ENSACAG00000008910	Boli_valle_TR14621_c0_g1_i1	67.49	283	90	3	18	507	8	847	3e-88	324	R_ORTHOLOG
ENSACAG00000006227	Boli_valle_TR14624_c0_g1_i1	73.44	689	143	9	46	507	244	2310	0	941	R_ORTHOLOG
ENSACAG00000006227	Boli_valle_TR14624_c0_g2_i2	85.02	207	27	1	46	248	244	864	2e-96	352	R_PARALOG
ENSACAG00000016963	Boli_valle_TR14625_c0_g1_i1	62.86	789	285	5	20	800	261	2609	0	1001	R_ORTHOLOG
ENSACAG00000010650	Boli_valle_TR14634_c0_g2_i1	61.49	631	209	18	1	597	291	2093	1e-175	616	R_ORTHOLOG
ENSACAG00000004094	Boli_valle_TR14635_c0_g1_i1	60.99	141	53	2	245	383	106	528	4e-52	204	R_PARALOG
ENSACAG00000017576	Boli_valle_TR14635_c0_g1_i1	76.11	180	43	1	243	507	1	528	1e-76	286	R_ORTHOLOG
ENSACAG00000010658	Boli_valle_TR14639_c0_g1_i1	52.11	142	68	0	1	507	149	574	8e-38	154	R_UNRESOLVED
ENSACAG00000010658	Boli_valle_TR14639_c0_g1_i2	52.11	142	68	0	1	507	146	571	8e-38	154	R_UNRESOLVED
ENSACAG00000013883	Boli_valle_TR146438_c0_g1_i1	88.32	197	23	0	507	1754	3	593	1e-93	345	R_ORTHOLOG
ENSACAG00000005931	Boli_valle_TR14651_c0_g1_i1	67.55	151	49	2	1	151	544	963	8e-51	200	R_PARALOG
ENSACAG00000005931	Boli_valle_TR14651_c0_g1_i2	54.55	484	181	11	1	445	610	2019	1e-129	462	R_PARALOG
ENSACAG00000008582	Boli_valle_TR14653_c0_g1_i1	73.79	103	26	1	5	106	377	685	2e-38	155	R_PARALOG
ENSACAG00000015160	Boli_valle_TR14653_c0_g1_i1	86.75	151	20	0	1	507	233	685	1e-64	244	R_ORTHOLOG
ENSACAG00000023107	Boli_valle_TR14653_c0_g1_i1	93.2	103	7	0	5	507	377	685	7e-48	187	R_PARALOG
ENSACAG00000002074	Boli_valle_TR14660_c0_g1_i1	88.72	337	38	1	1	337	1229	2233	2e-170	597	R_ORTHOLOG
ENSACAG00000005716	Boli_valle_TR146633_c0_g1_i1	68.31	142	45	1	132	273	7	420	1e-45	183	R_PARALOG
ENSACAG00000003788	Boli_valle_TR14665_c0_g1_i1	63.46	208	76	1	78	285	105	716	1e-69	262	R_PARALOG
ENSACAG00000016672	Boli_valle_TR14665_c0_g1_i1	60.35	227	83	2	1	507	120	788	5e-70	263	R_PARALOG
ENSACAG00000016793	Boli_valle_TR14665_c0_g1_i1	74.73	281	66	4	7	507	135	971	1e-105	381	R_PARALOG
ENSACAG00000023286	Boli_valle_TR14665_c0_g1_i1	84.41	295	46	5	1	507	120	971	7e-127	452	R_ORTHOLOG
ENSACAG00000016382	Boli_valle_TR146700_c0_g1_i1	93.67	79	5	0	92	170	66	302	8e-39	158	R_PARALOG
ENSACAG00000010962	Boli_valle_TR14682_c0_g1_i1	65.56	151	52	0	367	507	2	454	7e-51	201	R_ORTHOLOG
ENSACAG00000024024	Boli_valle_TR14682_c0_g1_i1	58.94	151	62	0	380	507	2	454	2e-45	182	R_PARALOG
ENSACAG00000010962	Boli_valle_TR14682_c0_g2_i1	65.97	144	49	0	367	510	2	433	1e-48	193	R_PARALOG
ENSACAG00000024024	Boli_valle_TR14682_c0_g2_i1	59.72	144	58	0	380	523	2	433	1e-42	173	R_PARALOG
ENSACAG00000010962	Boli_valle_TR14682_c2_g1_i1	76.4	89	21	0	250	338	1	267	5e-35	148	R_PARALOG
ENSACAG00000024024	Boli_valle_TR14682_c2_g1_i1	77.27	88	20	0	264	351	4	267	4e-36	152	PARALOG
ENSACAG00000024089	Boli_valle_TR146896_c0_g1_i1	88.81	143	16	0	157	507	1	429	2e-46	186	R_ORTHOLOG
ENSACAG00000005995	Boli_valle_TR14693_c0_g1_i1	50	108	54	0	147	254	5	328	1e-23	109	R_ORTHOLOG
ENSACAG00000010906	Boli_valle_TR14701_c0_g1_i1	92.69	219	15	1	1	507	1381	2037	2e-109	393	R_ORTHOLOG
ENSACAG00000008862	Boli_valle_TR14705_c0_g1_i1	71.76	425	113	4	5	507	252	1517	9e-170	595	R_ORTHOLOG
ENSACAG00000007079	Boli_valle_TR147101_c0_g1_i1	60	105	42	1	50	507	2	304	3e-23	109	R_ORTHOLOG
ENSACAG00000017057	Boli_valle_TR147112_c0_g1_i1	75.68	74	18	0	1	74	5	226	1e-23	107	R_ORTHOLOG
ENSACAG00000006406	Boli_valle_TR147135_c0_g1_i1	78.38	111	24	0	158	268	2	334	7e-48	191	PARALOG
ENSACAG00000028714	Boli_valle_TR147150_c0_g1_i1	52.53	99	47	0	36	507	46	342	8e-27	117	R_ORTHOLOG
ENSACAG00000029428	Boli_valle_TR147150_c0_g1_i1	55.91	93	41	1	26	118	67	342	1e-26	117	R_PARALOG
ENSACAG00000016149	Boli_valle_TR147154_c0_g1_i1	88.04	92	11	0	430	521	1	276	1e-40	168	R_PARALOG
ENSACAG00000012027	Boli_valle_TR14715_c0_g1_i1	90.58	499	45	1	31	527	158	1654	0	927	R_PARALOG
ENSACAG00000014330	Boli_valle_TR14715_c0_g1_i1	98.37	307	5	2	9	507	158	1072	0	641	R_PARALOG
ENSACAG00000017901	Boli_valle_TR14715_c0_g1_i1	96.3	189	7	0	16	507	1070	1636	2e-92	337	R_PARALOG
ENSACAG00000012027	Boli_valle_TR14715_c0_g1_i2	90.02	461	44	1	31	489	10	1392	0	843	R_PARALOG
ENSACAG00000014330	Boli_valle_TR14715_c0_g1_i2	98.48	264	4	1	9	272	22	810	2e-157	553	R_PARALOG
ENSACAG00000017901	Boli_valle_TR14715_c0_g1_i2	96.3	189	7	0	16	507	808	1374	2e-92	337	R_PARALOG
ENSACAG00000001632	Boli_valle_TR147187_c0_g1_i1	85.33	75	11	0	827	901	3	227	2e-35	151	R_PARALOG
ENSACAG00000015376	Boli_valle_TR14725_c0_g1_i1	75.53	188	46	0	1	507	129	692	5e-78	288	R_ORTHOLOG
ENSACAG00000001222	Boli_valle_TR14728_c0_g2_i1	90.32	93	9	1	19	507	182	457	5e-37	151	R_UNRESOLVED
ENSACAG00000001222	Boli_valle_TR14728_c0_g2_i2	90.32	93	9	1	19	507	197	472	5e-37	151	R_UNRESOLVED
ENSACAG00000008769	Boli_valle_TR14738_c0_g1_i1	67.59	361	117	3	14	374	908	1951	8e-122	436	R_ORTHOLOG
ENSACAG00000011339	Boli_valle_TR147390_c0_g1_i1	98.4	125	2	0	72	196	2	376	3e-59	226	R_PARALOG
ENSACAG00000017734	Boli_valle_TR14744_c0_g1_i1	88.07	419	50	1	39	507	128	1378	0	760	R_ORTHOLOG
ENSACAG00000016102	Boli_valle_TR14747_c0_g1_i1	60.74	163	64	0	507	610	3	491	2e-55	216	R_ORTHOLOG
ENSACAG00000016102	Boli_valle_TR14747_c0_g2_i1	60.12	163	65	1	610	772	3	488	2e-53	210	R_PARALOG
ENSACAG00000015120	Boli_valle_TR14750_c0_g1_i1	52.83	566	252	17	487	507	718	2364	7e-69	261	R_ORTHOLOG
ENSACAG00000009140	Boli_valle_TR14756_c0_g1_i1	86.3	270	37	0	1	507	269	1078	1e-124	444	R_ORTHOLOG
ENSACAG00000014861	Boli_valle_TR14756_c0_g1_i1	60.67	300	118	2	1	300	269	1030	2e-94	346	R_PARALOG
ENSACAG00000005320	Boli_valle_TR147590_c0_g1_i1	92.92	113	8	0	538	650	45	383	2e-48	193	R_PARALOG
ENSACAG00000015830	Boli_valle_TR147590_c0_g1_i1	69.3	114	32	2	511	621	48	383	3e-33	143	R_PARALOG
ENSACAG00000000474	Boli_valle_TR14765_c0_g2_i1	96.02	754	30	1	1	507	247	2505	0	1524	R_ORTHOLOG
ENSACAG00000011792	Boli_valle_TR14765_c0_g2_i1	73.47	769	165	9	1	730	247	2505	0	1159	R_PARALOG
ENSACAG00000000474	Boli_valle_TR14765_c0_g2_i2	95.97	621	25	1	134	754	735	2594	0	1249	R_PARALOG
ENSACAG00000011792	Boli_valle_TR14765_c0_g2_i2	70.55	635	148	8	135	730	735	2594	0	910	R_PARALOG
ENSACAG00000000474	Boli_valle_TR14765_c0_g2_i3	96.13	723	28	1	32	754	160	2325	0	1464	R_PARALOG
ENSACAG00000011792	Boli_valle_TR14765_c0_g2_i3	73.41	737	157	8	33	730	160	2325	0	1112	R_PARALOG
ENSACAG00000005392	Boli_valle_TR14770_c0_g1_i1	77.14	105	24	0	7	111	678	992	8e-45	177	R_ORTHOLOG
ENSACAG00000017699	Boli_valle_TR14771_c0_g1_i1	72.15	219	61	0	1511	1729	3	659	1e-104	341	R_PARALOG
ENSACAG00000012579	Boli_valle_TR14778_c0_g1_i1	64.71	136	48	0	43	178	586	993	7e-49	191	R_PARALOG
ENSACAG00000012587	Boli_valle_TR14778_c0_g1_i1	54.97	151	67	1	23	172	586	1038	1e-43	174	R_PARALOG
ENSACAG00000008435	Boli_valle_TR14779_c1_g1_i1	78.98	1180	228	7	1	507	926	4450	0	1912	R_ORTHOLOG
ENSACAG00000010774	Boli_valle_TR14779_c1_g1_i1	75.62	800	189	4	1	794	923	3304	0	1235	R_PARALOG
ENSACAG00000016842	Boli_valle_TR147825_c0_g1_i1	69.52	105	30	2	196	298	2	313	1e-32	141	R_PARALOG
ENSACAG00000017439	Boli_valle_TR14782_c0_g1_i1	52.34	107	49	1	27	507	606	926	4e-24	108	R_UNRESOLVED
ENSACAG00000017439	Boli_valle_TR14782_c0_g1_i2	52.34	107	49	1	27	507	606	926	4e-24	108	R_UNRESOLVED
ENSACAG00000001056	Boli_valle_TR14788_c0_g1_i1	79.43	1026	203	6	1	1018	142	3198	0	1631	R_ORTHOLOG
ENSACAG00000000340	Boli_valle_TR1478_c0_g1_i1	89.25	186	20	0	1	186	655	1212	7e-92	334	R_ORTHOLOG
ENSACAG00000004691	Boli_valle_TR14790_c0_g2_i1	85.93	540	74	3	1	507	627	2243	0	879	R_ORTHOLOG
ENSACAG00000006415	Boli_valle_TR14790_c0_g2_i1	78.02	546	116	3	111	652	627	2255	0	813	R_PARALOG
ENSACAG00000014041	Boli_valle_TR14790_c0_g2_i1	80.74	540	103	2	1	507	627	2243	0	818	R_PARALOG
ENSACAG00000015782	Boli_valle_TR14793_c0_g1_i1	57.76	715	295	10	1	507	699	2801	0	767	R_UNRESOLVED
ENSACAG00000015782	Boli_valle_TR14793_c0_g1_i2	57.76	715	295	10	1	507	699	2801	0	767	R_UNRESOLVED
ENSACAG00000003460	Boli_valle_TR14795_c0_g1_i1	63.77	657	221	7	1	640	50	2017	5e-176	619	R_PARALOG
ENSACAG00000003460	Boli_valle_TR14795_c1_g1_i1	52.61	1399	616	30	507	665	4	4119	0	945	R_ORTHOLOG
ENSACAG00000017023	Boli_valle_TR14795_c1_g1_i1	65.78	339	115	3	2372	2709	3112	4116	2e-100	368	R_PARALOG
ENSACAG00000005956	Boli_valle_TR14796_c0_g1_i1	88.04	276	33	0	1	507	187	1014	4e-140	497	R_ORTHOLOG
ENSACAG00000016724	Boli_valle_TR14805_c0_g1_i1	55.62	160	70	1	1433	1591	1	480	4e-38	160	R_PARALOG
ENSACAG00000005168	Boli_valle_TR14806_c0_g1_i1	53.8	158	73	1	172	329	664	1134	4e-56	172	R_PARALOG
ENSACAG00000008532	Boli_valle_TR14806_c0_g1_i1	58.68	288	119	3	192	479	664	1503	2e-116	280	R_PARALOG
ENSACAG00000008532	Boli_valle_TR14806_c0_g1_i2	55.62	480	212	5	1	507	138	1439	7e-121	433	R_ORTHOLOG
ENSACAG00000005168	Boli_valle_TR14806_c0_g2_i1	50.43	115	57	1	215	329	19	360	6e-28	124	R_PARALOG
ENSACAG00000008532	Boli_valle_TR14806_c0_g2_i1	52.65	245	116	3	235	479	19	729	2e-52	206	R_PARALOG
ENSACAG00000016301	Boli_valle_TR148080_c0_g1_i1	75.61	82	20	0	862	943	2	247	1e-31	140	R_PARALOG
ENSACAG00000010800	Boli_valle_TR14813_c0_g1_i1	61.01	318	123	5	1	507	786	1655	3e-100	363	r_ORTHOLOG
ENSACAG00000010800	Boli_valle_TR14813_c0_g1_i2	61.01	318	123	5	1	317	841	1710	3e-99	360	PARALOG
ENSACAG00000010800	Boli_valle_TR14813_c0_g2_i1	61.29	310	119	5	1	309	104	949	4e-98	357	PARALOG
ENSACAG00000007374	Boli_valle_TR148287_c0_g1_i1	61.49	148	46	4	507	647	3	437	2e-25	118	PARALOG
ENSACAG00000008498	Boli_valle_TR148287_c0_g1_i1	53.33	150	70	1	507	684	3	437	6e-27	122	PARALOG
ENSACAG00000015005	Boli_valle_TR14828_c0_g1_i1	67.68	99	32	0	15	507	273	569	9e-31	130	R_ORTHOLOG
ENSACAG00000015128	Boli_valle_TR14839_c0_g2_i1	76.51	149	35	0	9	507	69	515	2e-59	226	R_ORTHOLOG
ENSACAG00000015128	Boli_valle_TR14839_c0_g2_i2	78.57	70	15	0	88	157	859	1068	5e-25	112	R_PARALOG
ENSACAG00000005119	Boli_valle_TR148427_c0_g1_i1	98.44	128	2	0	258	385	1	384	1e-66	253	R_PARALOG
ENSACAG00000006283	Boli_valle_TR14844_c0_g1_i1	64.13	460	162	1	45	501	1055	2434	1e-180	631	R_PARALOG
ENSACAG00000009076	Boli_valle_TR14844_c0_g1_i1	85.17	472	69	1	14	507	1052	2467	0	867	R_ORTHOLOG
ENSACAG00000010769	Boli_valle_TR14845_c2_g1_i1	68.33	300	92	3	507	876	2	892	7e-110	398	R_ORTHOLOG
ENSACAG00000016993	Boli_valle_TR148674_c0_g1_i1	60.36	111	44	0	60	170	1	333	1e-31	135	R_PARALOG
ENSACAG00000012996	Boli_valle_TR148744_c0_g1_i1	92.86	98	7	1	149	246	4	294	7e-42	169	R_PARALOG
ENSACAG00000004408	Boli_valle_TR148757_c0_g1_i1	85.53	76	11	0	586	661	1	228	1e-28	127	R_PARALOG
ENSACAG00000017889	Boli_valle_TR148757_c0_g1_i1	87.18	78	9	1	579	655	1	234	1e-28	127	R_PARALOG
ENSACAG00000004564	Boli_valle_TR148856_c0_g1_i1	94.54	183	10	0	875	1057	1	549	2e-100	366	R_ORTHOLOG
ENSACAG00000005166	Boli_valle_TR148958_c0_g1_i1	63.87	119	41	2	394	507	3	359	3e-38	159	R_ORTHOLOG
ENSACAG00000002484	Boli_valle_TR149103_c0_g1_i1	62.39	117	44	0	251	367	11	361	7e-43	173	R_PARALOG
ENSACAG00000003421	Boli_valle_TR149117_c0_g1_i1	81.25	80	15	0	614	693	2	241	1e-24	115	R_PARALOG
ENSACAG00000000653	Boli_valle_TR14912_c0_g1_i1	84.14	782	123	5	13	507	448	2778	0	1252	R_ORTHOLOG
ENSACAG00000015572	Boli_valle_TR14912_c0_g1_i1	50.74	203	100	0	89	291	2035	2643	2e-56	220	R_PARALOG
ENSACAG00000011399	Boli_valle_TR149224_c0_g1_i1	57.8	109	46	0	43	151	6	332	2e-32	137	R_ORTHOLOG
ENSACAG00000007381	Boli_valle_TR14929_c0_g1_i1	57.28	103	40	1	507	2017	4390	4698	7e-25	117	R_PARALOG
ENSACAG00000008238	Boli_valle_TR14929_c0_g1_i1	70.75	106	31	0	2949	3054	4390	4707	2e-117	159	R_PARALOG
ENSACAG00000013315	Boli_valle_TR14929_c0_g1_i1	80.78	593	105	3	507	513	2622	4391	0	740	R_ORTHOLOG
ENSACAG00000013315	Boli_valle_TR14929_c1_g1_i1	66.33	196	65	1	210	404	3	590	2e-55	217	R_PARALOG
ENSACAG00000008424	Boli_valle_TR14930_c0_g1_i1	76.13	155	31	3	1	507	2223	2684	7e-43	171	R_ORTHOLOG
ENSACAG00000001489	Boli_valle_TR14934_c0_g1_i1	58.68	530	219	2	1	530	352	1935	0	632	R_ORTHOLOG
ENSACAG00000015960	Boli_valle_TR14936_c0_g1_i1	80.47	128	25	1	56	507	2	382	5e-55	213	R_ORTHOLOG
ENSACAG00000015960	Boli_valle_TR14936_c1_g1_i1	79.35	92	19	0	191	282	2	277	3e-34	144	R_PARALOG
ENSACAG00000011604	Boli_valle_TR149374_c0_g1_i1	100	82	0	0	1	82	83	328	1e-31	134	PARALOG
ENSACAG00000001585	Boli_valle_TR14940_c0_g2_i1	70.75	571	151	2	85	639	176	1873	0	866	R_PARALOG
ENSACAG00000015858	Boli_valle_TR14940_c0_g2_i1	50.8	563	261	9	24	507	179	1849	1e-166	585	R_PARALOG
ENSACAG00000017710	Boli_valle_TR14940_c0_g2_i1	79.94	643	127	4	6	507	176	1948	0	1038	R_ORTHOLOG
ENSACAG00000001585	Boli_valle_TR14940_c0_g2_i2	62.7	571	197	4	85	639	176	1723	0	747	R_PARALOG
ENSACAG00000017710	Boli_valle_TR14940_c0_g2_i2	72.01	643	178	5	6	646	176	1798	0	921	R_PARALOG
ENSACAG00000015966	Boli_valle_TR14952_c1_g1_i1	60.27	292	111	4	138	424	10	882	3e-98	276	R_ORTHOLOG
ENSACAG00000013664	Boli_valle_TR14959_c0_g1_i1	64.95	291	97	4	5	290	522	1394	3e-68	257	R_ORTHOLOG
ENSACAG00000013757	Boli_valle_TR14962_c0_g1_i1	69.85	461	137	5	7	507	685	1998	3e-174	610	R_ORTHOLOG
ENSACAG00000013757	Boli_valle_TR14962_c0_g2_i1	74.31	109	28	2	7	115	24	305	1e-37	156	R_PARALOG
ENSACAG00000004531	Boli_valle_TR14965_c0_g1_i1	84.29	382	60	2	23	404	1	1128	0	670	R_PARALOG
ENSACAG00000008848	Boli_valle_TR14965_c0_g1_i1	69.58	240	73	2	1	240	427	1128	1e-94	347	R_PARALOG
ENSACAG00000017643	Boli_valle_TR14965_c0_g1_i1	69.55	381	114	4	25	403	7	1128	3e-152	540	R_PARALOG
ENSACAG00000004531	Boli_valle_TR14965_c0_g2_i1	84.55	382	59	2	23	404	1	1128	0	672	R_PARALOG
ENSACAG00000008848	Boli_valle_TR14965_c0_g2_i1	70	240	72	2	1	240	427	1128	1e-94	347	R_PARALOG
ENSACAG00000017643	Boli_valle_TR14965_c0_g2_i1	69.82	381	113	4	25	403	7	1128	2e-152	540	R_PARALOG
ENSACAG00000013400	Boli_valle_TR14967_c0_g1_i1	91.75	194	16	0	1	507	511	1092	1e-100	363	R_ORTHOLOG
ENSACAG00000005709	Boli_valle_TR14973_c0_g1_i1	69.78	139	42	0	1	507	190	606	2e-53	206	R_ORTHOLOG
ENSACAG00000008831	Boli_valle_TR149840_c0_g1_i1	94.34	53	3	0	185	237	1	159	2e-24	114	R_PARALOG
ENSACAG00000008809	Boli_valle_TR149933_c0_g1_i1	68.22	107	34	0	187	293	1	321	2e-39	162	R_PARALOG
ENSACAG00000003970	Boli_valle_TR149978_c0_g1_i1	68.29	164	52	0	457	620	2	493	2e-58	227	R_PARALOG
ENSACAG00000004497	Boli_valle_TR15021_c0_g1_i1	64.74	346	122	4	134	479	325	1278	5e-127	454	R_PARALOG
ENSACAG00000012446	Boli_valle_TR15021_c0_g1_i1	75.24	319	77	1	134	450	310	1266	4e-140	497	R_PARALOG
ENSACAG00000004497	Boli_valle_TR15021_c0_g2_i1	61.02	449	173	7	33	479	198	1436	3e-151	535	R_PARALOG
ENSACAG00000012446	Boli_valle_TR15021_c0_g2_i1	72.99	411	109	1	42	507	192	1424	8e-175	612	R_ORTHOLOG
ENSACAG00000008896	Boli_valle_TR150411_c0_g1_i1	83.7	92	15	0	326	417	3	278	3e-44	178	R_PARALOG
ENSACAG00000002076	Boli_valle_TR150416_c0_g1_i1	78.64	103	22	0	297	399	1	309	2e-25	115	R_ORTHOLOG
ENSACAG00000002868	Boli_valle_TR15070_c0_g1_i1	66.96	112	34	1	17	125	77	412	1e-35	146	PARALOG
ENSACAG00000002865	Boli_valle_TR15070_c0_g2_i1	73.68	76	19	1	1	507	1097	1324	9e-23	104	R_PARALOG
ENSACAG00000002868	Boli_valle_TR15070_c0_g2_i1	66.96	112	34	1	17	507	1674	2009	6e-37	151	r_ORTHOLOG
ENSACAG00000017458	Boli_valle_TR150751_c0_g1_i1	65.88	85	29	0	292	376	31	285	1e-26	120	R_PARALOG
ENSACAG00000012704	Boli_valle_TR15081_c0_g1_i1	70.47	342	80	5	1	321	584	1594	2e-139	493	R_PARALOG
ENSACAG00000012704	Boli_valle_TR15081_c0_g1_i2	75.39	321	79	5	1	507	584	1528	5e-142	503	R_ORTHOLOG
ENSACAG00000009772	Boli_valle_TR150938_c0_g1_i1	84.77	151	23	0	222	507	1	453	2e-76	286	R_ORTHOLOG
ENSACAG00000015399	Boli_valle_TR151091_c0_g1_i1	74.68	79	20	0	140	218	1	237	3e-28	124	R_ORTHOLOG
ENSACAG00000003881	Boli_valle_TR151146_c0_g1_i1	74.19	62	16	0	358	507	56	241	8e-23	107	PARALOG
ENSACAG00000009717	Boli_valle_TR151146_c0_g1_i1	75.81	62	15	0	365	507	56	241	6e-23	107	r_ORTHOLOG
ENSACAG00000003752	Boli_valle_TR15115_c0_g1_i1	52.59	424	198	7	12	507	908	2074	1e-117	422	R_PARALOG
ENSACAG00000015853	Boli_valle_TR15115_c0_g1_i1	71.36	426	114	7	33	507	863	2092	4e-174	610	R_ORTHOLOG
ENSACAG00000001042	Boli_valle_TR15117_c0_g1_i1	60.1	396	157	1	26	420	188	1375	8e-144	509	R_PARALOG
ENSACAG00000025595	Boli_valle_TR15117_c0_g1_i1	63.43	402	140	3	23	507	185	1375	5e-156	549	R_ORTHOLOG
ENSACAG00000026953	Boli_valle_TR15117_c0_g1_i1	59.6	401	162	0	42	442	173	1375	1e-148	525	R_PARALOG
ENSACAG00000000996	Boli_valle_TR151218_c0_g1_i1	78.35	97	21	0	389	485	6	296	1e-40	166	R_PARALOG
ENSACAG00000006730	Boli_valle_TR151218_c0_g1_i1	85.71	98	14	0	515	612	6	299	5e-48	191	R_PARALOG
ENSACAG00000008765	Boli_valle_TR151399_c0_g1_i1	100	76	0	0	1	76	18	245	4e-37	155	R_PARALOG
ENSACAG00000010256	Boli_valle_TR151399_c0_g1_i1	90.79	76	7	0	1	76	18	245	2e-33	143	R_PARALOG
ENSACAG00000008846	Boli_valle_TR15144_c0_g1_i1	80.49	328	64	0	135	507	1	984	2e-152	538	R_ORTHOLOG
ENSACAG00000008846	Boli_valle_TR15144_c1_g1_i1	62.41	133	44	3	14	140	781	1179	4e-40	165	R_PARALOG
ENSACAG00000003319	Boli_valle_TR15152_c0_g1_i1	90	160	16	0	92	507	330	809	5e-83	306	R_ORTHOLOG
ENSACAG00000003319	Boli_valle_TR15152_c0_g2_i1	86.44	59	7	1	194	251	100	276	1e-23	108	R_PARALOG
ENSACAG00000017027	Boli_valle_TR151557_c0_g1_i1	92.78	97	7	0	204	300	5	295	6e-49	193	R_PARALOG
ENSACAG00000016079	Boli_valle_TR15156_c0_g1_i1	55.17	116	52	2	3	507	112	453	1e-24	110	R_ORTHOLOG
ENSACAG00000013746	Boli_valle_TR15163_c0_g1_i1	52	325	155	6	8	331	465	1412	1e-80	298	R_ORTHOLOG
ENSACAG00000002006	Boli_valle_TR15169_c0_g1_i1	50	246	119	5	2	243	1827	2519	2e-51	201	R_ORTHOLOG
ENSACAG00000028228	Boli_valle_TR151805_c0_g1_i1	68.24	85	27	0	113	197	3	257	2e-29	127	R_PARALOG
ENSACAG00000011984	Boli_valle_TR151828_c0_g1_i1	72.26	137	36	4	324	458	6	404	2e-36	152	R_PARALOG
ENSACAG00000016623	Boli_valle_TR151828_c0_g1_i1	64.75	139	48	3	247	384	3	404	2e-35	149	R_PARALOG
ENSACAG00000028664	Boli_valle_TR151828_c0_g1_i1	97.04	135	4	0	243	377	3	407	2e-55	215	R_PARALOG
ENSACAG00000008216	Boli_valle_TR151846_c0_g1_i1	52.94	85	40	0	95	179	9	263	2e-20	100	R_PARALOG
ENSACAG00000015565	Boli_valle_TR151846_c0_g1_i1	60.98	82	32	1	137	218	9	251	3e-20	100	PARALOG
ENSACAG00000015671	Boli_valle_TR151931_c0_g1_i1	81.9	105	19	0	693	797	3	317	4e-39	162	R_PARALOG
ENSACAG00000005904	Boli_valle_TR15194_c0_g1_i1	83.16	392	63	2	798	1186	2	1177	0	670	R_PARALOG
ENSACAG00000013195	Boli_valle_TR15194_c0_g1_i1	64.34	387	134	5	808	1190	26	1177	5e-142	505	R_PARALOG
ENSACAG00000005904	Boli_valle_TR15194_c1_g1_i1	68.56	264	82	1	519	781	3	794	5e-86	318	R_PARALOG
ENSACAG00000005904	Boli_valle_TR15194_c2_g1_i1	71.16	267	77	3	253	519	2	790	9e-100	364	R_PARALOG
ENSACAG00000005932	Boli_valle_TR152058_c0_g1_i1	58.89	90	25	3	341	418	1	258	2e-21	103	R_PARALOG
ENSACAG00000009915	Boli_valle_TR152175_c0_g1_i1	95.95	74	3	0	142	215	1	222	2e-34	144	R_PARALOG
ENSACAG00000002492	Boli_valle_TR15221_c0_g1_i1	55.6	277	123	7	1	277	736	1437	1e-56	218	R_PARALOG
ENSACAG00000011390	Boli_valle_TR15221_c0_g1_i1	66.67	78	26	0	49	126	1186	1419	2e-24	112	R_PARALOG
ENSACAG00000004761	Boli_valle_TR15224_c0_g1_i1	50.27	368	162	3	14	360	1231	2334	3e-76	284	R_PARALOG
ENSACAG00000016736	Boli_valle_TR15224_c0_g1_i1	90.05	372	17	2	3	507	1219	2334	1e-152	538	R_ORTHOLOG
ENSACAG00000017694	Boli_valle_TR152266_c0_g1_i1	59.78	92	37	0	62	153	3	278	3e-24	113	R_ORTHOLOG
ENSACAG00000010731	Boli_valle_TR15231_c0_g1_i1	63.54	373	136	0	50	507	222	1340	2e-148	525	R_ORTHOLOG
ENSACAG00000013504	Boli_valle_TR152321_c0_g1_i1	88.46	78	9	0	147	224	3	236	7e-25	114	PARALOG
ENSACAG00000017122	Boli_valle_TR15235_c0_g1_i1	62.18	706	266	3	51	507	3070	5178	0	905	R_UNRESOLVED
ENSACAG00000000936	Boli_valle_TR15235_c0_g2_i1	54.79	657	297	2	215	871	3143	5080	0	768	R_PARALOG
ENSACAG00000017122	Boli_valle_TR15235_c0_g2_i1	62.18	706	266	3	51	507	3071	5179	0	905	R_UNRESOLVED
ENSACAG00000013754	Boli_valle_TR15239_c0_g1_i1	50	250	115	3	3	242	290	1027	2e-64	244	R_ORTHOLOG
ENSACAG00000004125	Boli_valle_TR152415_c0_g1_i1	70	80	22	1	333	410	22	261	2e-25	117	R_PARALOG
ENSACAG00000012478	Boli_valle_TR152415_c0_g1_i1	88.75	80	9	0	337	416	22	261	4e-36	152	R_PARALOG
ENSACAG00000010583	Boli_valle_TR152525_c0_g1_i1	90.67	75	7	0	94	168	15	239	5e-34	145	R_PARALOG
ENSACAG00000007299	Boli_valle_TR15254_c1_g1_i1	66.88	311	103	2	886	1196	1	927	3e-118	426	R_PARALOG
ENSACAG00000016098	Boli_valle_TR15254_c1_g1_i1	81.61	310	57	1	892	1201	1	927	6e-148	525	R_PARALOG
ENSACAG00000014620	Boli_valle_TR152571_c0_g1_i1	72.73	110	9	1	59	147	2	331	9e-36	150	R_ORTHOLOG
ENSACAG00000000891	Boli_valle_TR15257_c0_g1_i1	62.86	280	82	2	507	644	1172	2005	1e-102	374	R_ORTHOLOG
ENSACAG00000014901	Boli_valle_TR152600_c0_g1_i1	71.05	76	22	0	344	419	21	248	3e-26	119	R_PARALOG
ENSACAG00000008190	Boli_valle_TR152674_c0_g1_i1	86.67	60	8	0	274	507	2	181	4e-21	101	R_ORTHOLOG
ENSACAG00000008208	Boli_valle_TR15267_c0_g1_i1	59.42	138	50	4	1	132	84	488	4e-28	122	R_PARALOG
ENSACAG00000008208	Boli_valle_TR15267_c0_g1_i2	59.42	138	50	4	1	132	117	521	4e-28	122	R_PARALOG
ENSACAG00000017897	Boli_valle_TR152779_c0_g1_i1	71.6	81	23	0	408	507	2	244	2e-28	127	R_ORTHOLOG
ENSACAG00000001054	Boli_valle_TR152810_c0_g1_i1	84.11	107	17	0	1767	1873	2	322	8e-42	173	PARALOG
ENSACAG00000017260	Boli_valle_TR15282_c0_g2_i1	75.91	274	66	1	1	274	243	1004	3e-89	327	R_ORTHOLOG
ENSACAG00000010186	Boli_valle_TR15357_c0_g1_i2	68.17	487	137	6	84	552	100	1551	6e-176	616	R_PARALOG
ENSACAG00000010186	Boli_valle_TR15357_c0_g1_i4	69	500	137	6	71	552	3	1493	0	643	R_PARALOG
ENSACAG00000010186	Boli_valle_TR15357_c0_g1_i5	87.1	248	32	0	305	552	105	848	4e-121	434	R_PARALOG
ENSACAG00000004402	Boli_valle_TR15361_c1_g1_i1	81.11	217	41	1	254	470	1246	1890	9e-97	353	R_PARALOG
ENSACAG00000006934	Boli_valle_TR15361_c1_g1_i1	59.9	419	144	3	1738	2132	691	1890	5e-145	515	R_PARALOG
ENSACAG00000015635	Boli_valle_TR15361_c1_g1_i1	71.79	507	136	6	1111	1610	424	1875	0	717	R_PARALOG
ENSACAG00000023884	Boli_valle_TR15361_c1_g1_i1	78	200	43	3	246	444	1300	1890	9e-83	306	R_PARALOG
ENSACAG00000025777	Boli_valle_TR15361_c1_g1_i1	58.24	340	123	3	1	321	430	1389	1e-111	402	R_PARALOG
ENSACAG00000004402	Boli_valle_TR15361_c1_g1_i2	81.11	217	41	1	254	470	1303	1947	2e-96	352	R_PARALOG
ENSACAG00000006934	Boli_valle_TR15361_c1_g1_i2	62.53	419	133	2	1738	2132	691	1947	4e-155	549	R_PARALOG
ENSACAG00000015635	Boli_valle_TR15361_c1_g1_i2	75.15	507	119	5	507	1111	424	1932	0	761	R_ORTHOLOG
ENSACAG00000023884	Boli_valle_TR15361_c1_g1_i2	78	200	43	3	246	444	1357	1947	7e-83	306	R_PARALOG
ENSACAG00000025777	Boli_valle_TR15361_c1_g1_i2	61.47	340	112	2	1	507	430	1446	2e-121	434	R_PARALOG
ENSACAG00000004402	Boli_valle_TR15361_c1_g1_i3	81.11	217	41	1	254	470	1189	1833	9e-97	353	R_PARALOG
ENSACAG00000006934	Boli_valle_TR15361_c1_g1_i3	62.75	400	144	2	1738	2132	691	1833	1e-148	528	R_PARALOG
ENSACAG00000015635	Boli_valle_TR15361_c1_g1_i3	69.03	507	150	6	1111	1610	424	1818	0	682	R_PARALOG
[truncated: 67,973 more rows]

## Sheet: Boli_vallecula_DRE_RBLASTX
Query	Target	%ID	Aln length	Mismatch	Gap-open count	Query Start	Query End	Target Start	Target End	e-value	bitscore	ASSIGNMENT
ENSDARG00000052642	Boli_valle_TR10002_c0_g1_i1	54.03	124	54	4	251	371	30	386	4e-24	111	R_PARALOG
ENSDARG00000052642	Boli_valle_TR10002_c0_g2_i1	54.84	124	53	4	119	251	30	386	1e-24	113	R_ORTHOLOG
ENSDARG00000061665	Boli_valle_TR100035_c0_g1_i1	93.27	104	7	0	418	521	3	314	2e-53	210	R_PARALOG
ENSDARG00000061685	Boli_valle_TR100035_c0_g1_i1	92.31	104	8	0	511	614	3	314	3e-54	213	R_PARALOG
ENSDARG00000074419	Boli_valle_TR100035_c0_g1_i1	85.58	104	15	0	291	394	3	314	1e-51	204	R_PARALOG
ENSDARG00000076615	Boli_valle_TR100035_c0_g1_i1	82.69	104	18	0	78	119	3	314	2e-47	187	PARALOG
ENSDARG00000043746	Boli_valle_TR10003_c0_g1_i1	72.64	201	55	2	200	400	445	984	2e-151	298	R_PARALOG
ENSDARG00000061647	Boli_valle_TR10003_c0_g1_i1	81.82	198	36	2	208	405	445	975	2e-165	330	R_PARALOG
ENSDARG00000063606	Boli_valle_TR10003_c0_g1_i1	67.97	153	49	0	37	119	5	463	9e-75	234	PARALOG
ENSDARG00000031216	Boli_valle_TR100120_c0_g1_i1	85.9	78	11	0	78	155	1	234	1e-31	134	R_PARALOG
ENSDARG00000000516	Boli_valle_TR10020_c0_g1_i1	57.14	119	51	0	119	1183	4	360	8e-33	142	R_ORTHOLOG
ENSDARG00000070620	Boli_valle_TR10028_c0_g1_i1	87.8	82	10	0	119	485	1	246	2e-38	160	R_PARALOG
ENSDARG00000077560	Boli_valle_TR10028_c0_g1_i1	93.9	82	5	0	119	462	1	246	4e-41	170	R_ORTHOLOG
ENSDARG00000078149	Boli_valle_TR10028_c0_g1_i1	90.24	82	8	0	119	464	1	246	4e-40	166	R_PARALOG
ENSDARG00000059843	Boli_valle_TR100318_c0_g1_i1	75.63	119	29	0	1201	1319	4	360	3e-48	193	R_PARALOG
ENSDARG00000079899	Boli_valle_TR100318_c0_g1_i1	83.19	119	20	0	1338	1456	4	360	1e-53	211	PARALOG
ENSDARG00000073883	Boli_valle_TR100320_c0_g1_i1	69.9	103	31	0	245	347	1	309	8e-40	165	PARALOG
ENSDARG00000052154	Boli_valle_TR100336_c0_g1_i1	53.27	107	50	0	122	228	9	329	1e-26	119	R_PARALOG
ENSDARG00000063244	Boli_valle_TR100336_c0_g1_i1	60.76	158	59	2	199	353	3	380	8e-49	193	R_PARALOG
ENSDARG00000010149	Boli_valle_TR100400_c0_g1_i1	98.85	87	1	0	332	418	2	262	3e-42	172	R_PARALOG
ENSDARG00000022045	Boli_valle_TR100456_c0_g1_i1	79.49	117	24	0	178	294	4	354	5e-50	200	R_PARALOG
ENSDARG00000059601	Boli_valle_TR100456_c0_g1_i1	76.07	117	28	0	202	318	4	354	2e-47	189	R_PARALOG
ENSDARG00000060434	Boli_valle_TR100456_c0_g1_i1	83.05	118	20	0	276	393	1	354	2e-53	211	R_PARALOG
ENSDARG00000025670	Boli_valle_TR100509_c0_g1_i1	61.62	99	38	0	50	148	2	298	4e-27	120	PARALOG
ENSDARG00000009315	Boli_valle_TR100720_c0_g1_i1	66.3	92	31	0	260	351	3	278	1e-21	104	PARALOG
ENSDARG00000037488	Boli_valle_TR100720_c0_g1_i1	68.13	91	29	0	268	358	6	278	3e-22	105	R_PARALOG
ENSDARG00000074486	Boli_valle_TR100880_c0_g1_i1	62.89	97	36	1	119	965	1	288	9e-29	128	R_ORTHOLOG
ENSDARG00000076292	Boli_valle_TR10092_c0_g1_i1	65.91	352	116	4	1	348	102	1109	1e-120	434	R_PARALOG
ENSDARG00000093125	Boli_valle_TR100981_c0_g1_i1	61.39	101	36	1	5	102	1	303	5e-28	122	R_PARALOG
ENSDARG00000040535	Boli_valle_TR10108_c0_g1_i1	57.58	132	56	1	227	358	6	395	5e-42	171	R_PARALOG
ENSDARG00000018306	Boli_valle_TR101188_c0_g1_i1	84.71	85	13	0	50	134	3	257	1e-36	151	R_PARALOG
ENSDARG00000059323	Boli_valle_TR101235_c0_g1_i1	70.09	107	32	0	123	229	1	321	2e-42	172	R_PARALOG
ENSDARG00000009961	Boli_valle_TR101271_c0_g1_i1	74.23	97	25	0	268	364	3	293	6e-33	140	R_PARALOG
ENSDARG00000038030	Boli_valle_TR101310_c0_g1_i1	100	55	0	0	54	108	37	201	9e-24	107	R_PARALOG
ENSDARG00000026787	Boli_valle_TR101410_c0_g1_i1	60	85	34	0	72	156	6	260	5e-22	104	R_PARALOG
ENSDARG00000070311	Boli_valle_TR101504_c0_g1_i1	83.72	86	14	0	267	352	3	260	2e-36	152	R_PARALOG
ENSDARG00000087040	Boli_valle_TR101504_c0_g1_i1	69.41	85	26	0	191	275	6	260	2e-26	118	R_PARALOG
ENSDARG00000001154	Boli_valle_TR101525_c0_g1_i1	59.78	92	37	0	880	971	76	351	2e-27	124	R_PARALOG
ENSDARG00000074614	Boli_valle_TR101525_c0_g1_i1	57.41	108	44	2	848	953	91	411	6e-26	119	R_PARALOG
ENSDARG00000088977	Boli_valle_TR101525_c0_g1_i1	57.41	108	44	2	852	957	91	411	5e-26	119	R_PARALOG
ENSDARG00000014592	Boli_valle_TR10158_c0_g1_i1	80.83	339	65	0	1	339	2	1018	5e-167	587	R_PARALOG
ENSDARG00000029374	Boli_valle_TR10158_c0_g1_i1	75.83	211	51	0	1	211	2	634	2e-94	345	R_PARALOG
ENSDARG00000078503	Boli_valle_TR10158_c0_g1_i1	59.76	338	136	0	1	119	5	1018	1e-119	430	PARALOG
ENSDARG00000061304	Boli_valle_TR101608_c0_g1_i1	79.17	96	20	0	630	725	1	288	3e-29	130	PARALOG
ENSDARG00000079366	Boli_valle_TR101608_c0_g1_i1	69.79	96	29	0	649	744	1	288	2e-27	123	R_PARALOG
ENSDARG00000005749	Boli_valle_TR101655_c0_g1_i1	60	130	52	1	699	828	1	381	1e-36	154	R_PARALOG
ENSDARG00000017841	Boli_valle_TR101655_c0_g1_i1	89.84	128	13	0	701	828	1	384	4e-58	226	R_PARALOG
ENSDARG00000061110	Boli_valle_TR101664_c0_g1_i1	96.84	95	3	0	453	547	2	286	9e-51	201	R_PARALOG
ENSDARG00000008209	Boli_valle_TR101673_c0_g1_i1	70	80	21	2	119	602	3	242	1e-20	102	R_PARALOG
ENSDARG00000074030	Boli_valle_TR101673_c0_g1_i1	73.81	84	20	3	119	515	3	242	2e-22	107	R_PARALOG
ENSDARG00000089464	Boli_valle_TR101673_c0_g1_i1	79.27	82	17	1	119	488	3	242	2e-26	121	R_ORTHOLOG
ENSDARG00000038867	Boli_valle_TR101744_c0_g1_i1	90.6	117	11	0	30	146	1	351	7e-61	233	R_PARALOG
ENSDARG00000058733	Boli_valle_TR101744_c0_g1_i1	90.6	117	11	0	27	143	1	351	1e-59	229	R_PARALOG
ENSDARG00000058815	Boli_valle_TR101744_c0_g1_i1	88.89	117	13	0	27	143	1	351	4e-60	231	R_PARALOG
ENSDARG00000068567	Boli_valle_TR101744_c0_g1_i1	93.16	117	8	0	27	143	1	351	2e-63	242	R_PARALOG
ENSDARG00000036189	Boli_valle_TR101752_c0_g1_i1	60.32	126	50	0	119	206	82	459	4e-37	154	R_PARALOG
ENSDARG00000053222	Boli_valle_TR101752_c0_g1_i1	64.29	126	45	0	119	203	82	459	5e-42	171	R_ORTHOLOG
ENSDARG00000097938	Boli_valle_TR101752_c0_g1_i1	59.52	126	51	0	107	119	82	459	2e-36	151	R_PARALOG
ENSDARG00000011490	Boli_valle_TR101804_c0_g1_i1	76.43	140	33	0	124	263	2	421	3e-55	216	R_PARALOG
ENSDARG00000076357	Boli_valle_TR10181_c0_g1_i1	61.76	510	195	0	1	119	1	1530	5e-98	357	R_ORTHOLOG
ENSDARG00000074028	Boli_valle_TR10186_c0_g1_i1	55.8	138	59	1	526	661	68	481	8e-37	155	R_PARALOG
ENSDARG00000088281	Boli_valle_TR101884_c0_g1_i1	69.15	94	29	0	31	124	3	284	2e-32	138	R_PARALOG
ENSDARG00000078324	Boli_valle_TR10198_c0_g1_i1	72.44	156	43	1	193	348	3	467	2e-58	227	R_PARALOG
ENSDARG00000073944	Boli_valle_TR102116_c0_g1_i1	55	80	36	1	801	880	10	225	6e-22	105	R_PARALOG
ENSDARG00000035399	Boli_valle_TR102832_c0_g1_i1	89.21	139	15	0	37	119	10	426	3e-67	254	R_ORTHOLOG
ENSDARG00000006615	Boli_valle_TR102856_c0_g1_i1	83.33	60	10	0	119	119	3	182	9e-22	104	PARALOG
ENSDARG00000009470	Boli_valle_TR102856_c0_g1_i1	80.33	61	12	0	98	119	3	185	2e-22	106	PARALOG
ENSDARG00000022295	Boli_valle_TR102856_c0_g1_i1	83.33	60	10	0	119	125	3	182	1e-22	106	R_PARALOG
ENSDARG00000017659	Boli_valle_TR10287_c0_g1_i1	77.12	319	73	1	1	319	1149	2072	5e-150	529	R_PARALOG
ENSDARG00000058292	Boli_valle_TR10287_c0_g1_i1	95.15	392	19	0	1	119	1098	2273	0	786	R_ORTHOLOG
ENSDARG00000040535	Boli_valle_TR102927_c0_g1_i1	69.41	85	26	0	267	351	2	256	5e-33	141	R_PARALOG
ENSDARG00000089233	Boli_valle_TR102927_c0_g1_i1	54.76	84	38	0	107	119	2	253	3e-22	105	PARALOG
ENSDARG00000075446	Boli_valle_TR1029_c0_g1_i1	66.74	968	322	2	1	968	1447	4341	0	1287	R_ORTHOLOG
ENSDARG00000007813	Boli_valle_TR103010_c0_g1_i1	60.38	106	40	1	445	548	3	320	3e-28	126	R_PARALOG
ENSDARG00000039497	Boli_valle_TR10314_c0_g1_i1	52.87	418	172	10	11	119	295	1422	3e-69	261	R_ORTHOLOG
ENSDARG00000079555	Boli_valle_TR10314_c0_g1_i1	65.73	143	49	0	8	150	328	756	5e-45	181	R_PARALOG
ENSDARG00000005343	Boli_valle_TR10314_c0_g2_i1	74.13	143	37	0	19	119	328	756	2e-52	205	PARALOG
ENSDARG00000039497	Boli_valle_TR10314_c0_g2_i1	54.91	346	153	7	11	353	295	1170	1e-61	236	R_PARALOG
ENSDARG00000079555	Boli_valle_TR10314_c0_g2_i1	65.73	143	49	0	8	150	328	756	5e-45	181	R_PARALOG
ENSDARG00000043011	Boli_valle_TR103304_c0_g1_i1	65.31	98	34	0	86	183	26	319	4e-34	144	R_PARALOG
ENSDARG00000068461	Boli_valle_TR103408_c0_g1_i1	70.06	177	53	0	343	519	49	579	3e-68	259	R_PARALOG
ENSDARG00000068461	Boli_valle_TR103408_c0_g2_i1	63.84	318	115	0	119	343	5	958	4e-117	421	R_ORTHOLOG
ENSDARG00000014230	Boli_valle_TR103545_c0_g1_i1	71.9	452	126	3	8	458	895	2241	5e-169	593	PARALOG
ENSDARG00000014230	Boli_valle_TR103545_c0_g2_i1	71.9	452	126	3	8	119	895	2241	1e-169	595	r_ORTHOLOG
ENSDARG00000053665	Boli_valle_TR103554_c0_g1_i1	69.81	424	126	2	44	119	75	1346	0	632	R_ORTHOLOG
ENSDARG00000056957	Boli_valle_TR103554_c0_g1_i1	65.74	432	146	6	42	119	75	1349	3e-169	593	R_PARALOG
ENSDARG00000035399	Boli_valle_TR103578_c0_g1_i1	73.61	72	19	0	230	301	2	217	5e-28	124	R_PARALOG
ENSDARG00000036012	Boli_valle_TR103593_c0_g1_i1	59.07	452	184	4	20	470	1	1335	8e-159	559	R_PARALOG
ENSDARG00000076562	Boli_valle_TR103593_c0_g1_i1	71.69	445	126	3	26	470	19	1335	0	675	R_PARALOG
ENSDARG00000042608	Boli_valle_TR103643_c0_g1_i1	51.09	458	202	6	15	450	699	2045	7e-105	380	R_PARALOG
ENSDARG00000057688	Boli_valle_TR103643_c0_g1_i1	62.1	314	116	3	1	311	1176	2075	4e-95	348	R_PARALOG
ENSDARG00000017986	Boli_valle_TR103701_c0_g1_i1	69.35	124	38	0	1	124	88	459	2e-44	182	R_PARALOG
ENSDARG00000060512	Boli_valle_TR103706_c0_g1_i1	62.66	316	116	2	275	588	8	949	1e-121	436	R_ORTHOLOG
ENSDARG00000038489	Boli_valle_TR103709_c0_g1_i1	58.73	395	159	5	23	119	91	1239	8e-138	489	R_ORTHOLOG
ENSDARG00000078687	Boli_valle_TR103766_c0_g1_i1	54.27	164	64	5	5	157	19	501	8e-35	148	R_PARALOG
ENSDARG00000058045	Boli_valle_TR103782_c0_g1_i1	68.85	122	38	2	119	822	20	370	3e-44	180	R_ORTHOLOG
ENSDARG00000088701	Boli_valle_TR103782_c0_g1_i1	53.66	123	57	0	119	848	2	370	3e-35	150	R_PARALOG
ENSDARG00000094411	Boli_valle_TR103782_c0_g1_i1	53.66	123	57	0	50	172	2	370	8e-34	142	R_PARALOG
ENSDARG00000062646	Boli_valle_TR103854_c0_g1_i1	83.9	118	19	0	372	489	12	365	5e-53	209	R_PARALOG
ENSDARG00000075230	Boli_valle_TR103854_c0_g1_i1	74.58	118	30	0	434	551	12	365	3e-44	179	R_PARALOG
ENSDARG00000076928	Boli_valle_TR103854_c0_g1_i1	75.42	118	29	0	119	1117	12	365	1e-43	178	PARALOG
ENSDARG00000063905	Boli_valle_TR103933_c0_g1_i1	88	150	18	0	43	192	35	484	2e-46	186	R_PARALOG
ENSDARG00000013082	Boli_valle_TR103988_c0_g1_i1	65.11	407	142	2	2	408	121	1323	7e-152	536	R_PARALOG
ENSDARG00000052170	Boli_valle_TR103988_c0_g1_i1	57.84	389	162	2	3	389	124	1290	2e-126	451	R_PARALOG
ENSDARG00000062972	Boli_valle_TR104005_c0_g1_i1	61.48	270	104	0	293	562	1	810	1e-76	288	R_PARALOG
ENSDARG00000052769	Boli_valle_TR104017_c0_g1_i1	77.91	163	33	2	301	460	388	873	4e-70	264	R_PARALOG
ENSDARG00000052782	Boli_valle_TR104017_c0_g1_i1	74.39	164	42	2	300	463	388	873	2e-67	256	R_PARALOG
ENSDARG00000074486	Boli_valle_TR104039_c0_g1_i1	50	96	46	1	839	932	2	289	2e-20	100	R_PARALOG
ENSDARG00000074166	Boli_valle_TR104078_c0_g1_i1	87.12	295	37	2	15	308	1	882	3e-149	531	R_PARALOG
ENSDARG00000058090	Boli_valle_TR104094_c0_g1_i1	53.06	98	46	0	119	273	3	296	2e-23	110	R_ORTHOLOG
ENSDARG00000074638	Boli_valle_TR104118_c0_g1_i1	67.69	130	40	1	1873	2000	3	392	3e-44	181	R_PARALOG
ENSDARG00000094738	Boli_valle_TR104118_c0_g1_i1	69.7	132	40	0	1774	1905	3	398	1e-51	206	R_PARALOG
ENSDARG00000018334	Boli_valle_TR104126_c0_g1_i1	91.87	123	10	0	1	119	20	388	2e-30	129	R_ORTHOLOG
ENSDARG00000041321	Boli_valle_TR104127_c0_g1_i1	73.5	117	31	0	119	498	2	352	4e-50	198	R_ORTHOLOG
ENSDARG00000052122	Boli_valle_TR104137_c0_g1_i1	77.12	153	35	0	119	768	2	460	1e-63	244	R_ORTHOLOG
ENSDARG00000020642	Boli_valle_TR104175_c0_g1_i1	60.27	443	154	5	1	421	85	1404	5e-147	520	R_ORTHOLOG
ENSDARG00000012519	Boli_valle_TR104183_c0_g1_i1	58.35	473	188	4	13	476	35	1432	1e-157	557	R_PARALOG
ENSDARG00000015990	Boli_valle_TR104183_c0_g1_i1	60.98	469	180	6	11	476	20	1384	7e-160	565	R_PARALOG
ENSDARG00000058127	Boli_valle_TR104183_c0_g1_i1	54.2	703	316	10	8	119	35	2068	0	732	R_ORTHOLOG
ENSDARG00000057107	Boli_valle_TR104191_c0_g1_i1	81.03	116	22	0	4	119	202	549	4e-46	184	R_PARALOG
ENSDARG00000089965	Boli_valle_TR104191_c0_g1_i1	86.11	108	15	0	1	108	202	525	1e-43	173	PARALOG
ENSDARG00000018534	Boli_valle_TR104207_c0_g1_i1	78.72	437	90	2	119	203	2	1267	0	691	R_ORTHOLOG
ENSDARG00000075292	Boli_valle_TR104335_c0_g1_i1	63.14	293	108	0	24	316	239	1117	9e-105	381	R_PARALOG
ENSDARG00000003680	Boli_valle_TR104360_c0_g1_i1	97	100	3	0	11	110	86	385	2e-30	132	R_PARALOG
ENSDARG00000074242	Boli_valle_TR104396_c0_g1_i1	80	110	19	2	227	333	18	347	8e-28	124	R_PARALOG
ENSDARG00000074580	Boli_valle_TR104396_c0_g1_i1	80	110	19	2	227	333	18	347	8e-28	124	R_PARALOG
ENSDARG00000087421	Boli_valle_TR104396_c0_g1_i1	65.19	135	46	3	219	352	18	347	1e-24	113	R_PARALOG
ENSDARG00000013938	Boli_valle_TR104446_c0_g1_i1	90.24	205	20	0	1	205	202	816	6e-107	385	R_ORTHOLOG
ENSDARG00000006074	Boli_valle_TR104485_c0_g1_i1	69.35	261	60	2	21	261	1453	2232	1e-101	367	R_PARALOG
ENSDARG00000022213	Boli_valle_TR104485_c0_g1_i1	72.57	237	65	1	20	256	1528	2235	2e-97	354	R_PARALOG
ENSDARG00000022218	Boli_valle_TR104485_c0_g1_i1	74.81	266	67	1	12	119	1453	2244	2e-116	417	R_ORTHOLOG
ENSDARG00000076371	Boli_valle_TR104522_c0_g1_i1	54.2	131	58	3	524	652	127	510	2e-20	101	R_PARALOG
ENSDARG00000059832	Boli_valle_TR104530_c0_g1_i1	54.43	158	36	2	505	626	239	712	8e-42	171	R_PARALOG
ENSDARG00000088574	Boli_valle_TR104560_c0_g1_i1	87.5	80	9	1	265	343	3	242	9e-21	100	R_PARALOG
ENSDARG00000063361	Boli_valle_TR104564_c0_g1_i1	54.51	244	111	3	119	1200	65	778	5e-55	216	R_ORTHOLOG
ENSDARG00000074258	Boli_valle_TR104591_c0_g1_i1	98.95	95	1	0	87	181	54	338	7e-48	191	R_PARALOG
ENSDARG00000075383	Boli_valle_TR104591_c0_g1_i1	97.89	95	2	0	97	191	54	338	1e-47	191	R_PARALOG
ENSDARG00000076689	Boli_valle_TR104591_c0_g1_i1	83.16	95	16	0	211	305	54	338	5e-42	172	R_PARALOG
ENSDARG00000061052	Boli_valle_TR104636_c0_g1_i1	51.77	226	78	9	261	455	5	676	2e-29	132	R_PARALOG
ENSDARG00000037533	Boli_valle_TR104681_c0_g1_i1	56.41	234	102	1	119	356	4	693	2e-73	276	R_ORTHOLOG
ENSDARG00000040683	Boli_valle_TR104681_c0_g1_i1	53.22	233	108	3	119	367	4	693	4e-62	239	R_PARALOG
ENSDARG00000015273	Boli_valle_TR104710_c0_g1_i1	65.77	111	37	1	396	505	69	401	6e-35	147	R_PARALOG
ENSDARG00000039048	Boli_valle_TR104710_c0_g1_i1	56.88	109	47	0	384	492	78	404	6e-31	134	R_PARALOG
ENSDARG00000053774	Boli_valle_TR104710_c0_g1_i1	59.65	114	46	0	388	501	63	404	3e-32	139	R_PARALOG
ENSDARG00000037060	Boli_valle_TR104763_c0_g1_i1	67.61	176	57	3	739	914	56	565	1e-66	257	R_PARALOG
ENSDARG00000075560	Boli_valle_TR104763_c0_g1_i1	72.49	189	52	1	857	1045	2	565	5e-84	314	R_PARALOG
ENSDARG00000079312	Boli_valle_TR104763_c0_g1_i1	73.77	183	48	1	890	1072	20	565	3e-81	305	R_PARALOG
ENSDARG00000086671	Boli_valle_TR104793_c0_g1_i1	69.72	109	33	0	618	726	1	327	2e-41	170	R_PARALOG
ENSDARG00000044562	Boli_valle_TR104882_c0_g1_i1	73.08	104	28	0	1	104	40	351	3e-38	155	R_PARALOG
ENSDARG00000088314	Boli_valle_TR10488_c1_g1_i1	79.84	124	25	1	6	129	372	737	5e-45	180	R_PARALOG
ENSDARG00000061719	Boli_valle_TR104893_c0_g1_i1	84.3	172	27	0	605	776	6	521	2e-84	313	R_PARALOG
ENSDARG00000001912	Boli_valle_TR104976_c0_g1_i1	61.11	90	35	0	119	121	3	272	3e-29	128	R_PARALOG
ENSDARG00000035820	Boli_valle_TR104976_c0_g1_i1	72.04	93	26	0	120	212	3	281	9e-35	146	R_PARALOG
ENSDARG00000038363	Boli_valle_TR104976_c0_g1_i1	74.19	93	24	0	6	119	3	281	9e-38	155	R_ORTHOLOG
ENSDARG00000044327	Boli_valle_TR105008_c0_g1_i1	87.18	351	45	2	1	351	813	1859	6e-160	562	R_ORTHOLOG
ENSDARG00000022132	Boli_valle_TR105016_c0_g1_i1	76.81	332	77	0	1	332	139	1134	1e-144	513	R_PARALOG
ENSDARG00000043627	Boli_valle_TR105079_c0_g1_i1	74.33	187	48	2	449	635	69	623	2e-80	299	R_PARALOG
ENSDARG00000059900	Boli_valle_TR105079_c0_g1_i1	86.58	380	51	1	432	811	3	1139	0	692	R_PARALOG
ENSDARG00000062192	Boli_valle_TR105079_c0_g1_i1	62.6	361	134	1	407	766	57	1139	2e-133	476	R_PARALOG
ENSDARG00000021811	Boli_valle_TR105086_c0_g1_i1	100	92	0	0	1	92	59	334	1e-37	153	R_PARALOG
ENSDARG00000031427	Boli_valle_TR105086_c0_g1_i1	100	92	0	0	1	92	59	334	1e-37	153	R_PARALOG
ENSDARG00000034187	Boli_valle_TR105086_c0_g1_i1	100	92	0	0	1	92	59	334	1e-37	153	R_PARALOG
ENSDARG00000044537	Boli_valle_TR105086_c0_g1_i1	100	92	0	0	1	92	59	334	1e-37	153	R_PARALOG
ENSDARG00000074057	Boli_valle_TR105086_c0_g1_i1	100	92	0	0	1	92	59	334	1e-37	153	R_PARALOG
ENSDARG00000060592	Boli_valle_TR105109_c0_g1_i1	52.83	106	50	0	507	612	49	366	1e-27	124	PARALOG
ENSDARG00000062581	Boli_valle_TR105117_c0_g1_i1	66.43	286	96	2	68	353	792	1586	1e-112	406	R_PARALOG
ENSDARG00000077329	Boli_valle_TR105117_c0_g1_i1	83.03	277	46	2	34	119	762	1586	3e-137	488	PARALOG
ENSDARG00000079251	Boli_valle_TR105117_c0_g1_i1	82.56	281	48	2	35	119	753	1586	1e-136	486	PARALOG
ENSDARG00000001129	Boli_valle_TR105118_c0_g1_i1	82.23	332	59	1	119	499	3	995	6e-153	541	R_ORTHOLOG
ENSDARG00000005397	Boli_valle_TR105163_c0_g1_i1	87.76	147	18	0	606	752	3	443	5e-76	285	R_PARALOG
ENSDARG00000031817	Boli_valle_TR105163_c0_g1_i1	91.16	147	13	0	598	744	3	443	1e-78	293	R_PARALOG
ENSDARG00000063711	Boli_valle_TR105163_c0_g1_i1	74.85	167	42	1	608	774	3	443	2e-69	263	R_PARALOG
ENSDARG00000076174	Boli_valle_TR105163_c0_g1_i1	91.78	146	12	0	524	669	6	443	3e-77	288	PARALOG
ENSDARG00000061773	Boli_valle_TR105165_c0_g1_i1	69.86	73	22	0	33	119	4	222	2e-23	109	PARALOG
ENSDARG00000069438	Boli_valle_TR105165_c0_g1_i1	85.53	76	11	0	43	118	1	228	3e-33	142	R_PARALOG
ENSDARG00000019834	Boli_valle_TR105224_c0_g1_i1	72.83	184	45	3	73	251	1	534	1e-67	258	R_PARALOG
ENSDARG00000030765	Boli_valle_TR105235_c0_g1_i1	71.15	312	87	1	1	309	660	1595	2e-117	421	R_ORTHOLOG
ENSDARG00000069692	Boli_valle_TR105241_c0_g1_i1	55.61	205	91	0	1	205	269	883	4e-60	231	R_PARALOG
ENSDARG00000061769	Boli_valle_TR105245_c0_g1_i1	53.41	425	198	9	61	485	269	1426	7e-117	420	R_ORTHOLOG
ENSDARG00000006983	Boli_valle_TR105279_c0_g1_i1	88.99	109	12	0	22	119	2	328	3e-52	204	PARALOG
ENSDARG00000075769	Boli_valle_TR105297_c0_g1_i1	91.43	105	9	0	1	105	109	423	1e-45	180	R_PARALOG
ENSDARG00000030933	Boli_valle_TR105299_c0_g1_i1	64.14	251	81	3	119	516	3	728	1e-78	294	PARALOG
ENSDARG00000068714	Boli_valle_TR105299_c0_g1_i1	58.9	292	120	4	119	569	3	728	4e-78	292	PARALOG
ENSDARG00000014053	Boli_valle_TR105351_c0_g1_i1	65.84	202	69	0	231	432	2	607	3e-75	281	R_PARALOG
ENSDARG00000039174	Boli_valle_TR105351_c0_g1_i1	81.77	203	37	0	207	409	2	610	1e-97	355	R_PARALOG
ENSDARG00000071493	Boli_valle_TR105351_c0_g1_i1	83.74	203	33	0	229	431	2	610	4e-99	360	R_PARALOG
ENSDARG00000077847	Boli_valle_TR105351_c0_g1_i1	67.66	201	65	0	257	457	5	607	7e-78	290	R_PARALOG
ENSDARG00000059474	Boli_valle_TR105361_c0_g1_i1	56.8	125	54	1	643	767	3	374	5e-28	125	R_PARALOG
ENSDARG00000089107	Boli_valle_TR105361_c0_g1_i1	57.95	176	64	3	575	740	3	515	1e-39	164	R_PARALOG
ENSDARG00000060211	Boli_valle_TR105425_c0_g1_i1	57.58	99	42	0	552	650	1	297	1e-27	124	PARALOG
ENSDARG00000036721	Boli_valle_TR105439_c0_g1_i1	63.29	79	29	0	260	338	447	683	1e-25	115	R_PARALOG
ENSDARG00000092112	Boli_valle_TR105439_c0_g1_i1	69.62	79	24	0	266	344	447	683	1e-28	126	R_PARALOG
ENSDARG00000016235	Boli_valle_TR105495_c0_g1_i1	57.46	134	57	1	4	119	154	549	2e-44	176	PARALOG
ENSDARG00000018077	Boli_valle_TR105495_c0_g1_i1	60.31	131	51	1	2	131	154	546	5e-46	181	R_PARALOG
ENSDARG00000038742	Boli_valle_TR105495_c0_g1_i1	52.24	134	64	1	1	134	148	546	1e-36	150	R_PARALOG
ENSDARG00000070486	Boli_valle_TR105495_c0_g1_i1	50.38	133	66	0	1	133	148	546	4e-35	145	R_PARALOG
ENSDARG00000093774	Boli_valle_TR105495_c0_g1_i1	58.06	124	51	1	2	124	154	525	5e-40	163	R_PARALOG
ENSDARG00000089248	Boli_valle_TR105561_c0_g1_i1	74.58	59	15	0	1	59	727	903	3e-23	105	PARALOG
ENSDARG00000089248	Boli_valle_TR105561_c0_g2_i1	74.58	59	15	0	1	119	901	1077	2e-23	106	r_ORTHOLOG
ENSDARG00000074166	Boli_valle_TR105572_c0_g1_i1	67.82	174	56	2	368	541	2	508	4e-62	220	R_PARALOG
ENSDARG00000077891	Boli_valle_TR105623_c0_g1_i1	64.29	294	105	0	119	402	2	883	4e-111	402	R_ORTHOLOG
ENSDARG00000040627	Boli_valle_TR105662_c0_g1_i1	84.95	279	42	1	279	557	3	800	1e-140	499	R_PARALOG
ENSDARG00000069139	Boli_valle_TR105662_c0_g1_i1	86.84	266	33	2	320	583	3	800	1e-137	489	R_PARALOG
ENSDARG00000074515	Boli_valle_TR105662_c0_g1_i1	77.9	267	59	1	119	280	3	800	2e-126	452	R_PARALOG
ENSDARG00000054033	Boli_valle_TR105734_c0_g1_i1	60	145	42	2	59	119	4	438	8e-36	149	R_PARALOG
ENSDARG00000057721	Boli_valle_TR105734_c0_g1_i1	56.75	289	118	11	1	119	4	807	3e-65	247	R_ORTHOLOG
ENSDARG00000070337	Boli_valle_TR105734_c0_g1_i1	60	100	40	2	119	173	4	258	3e-23	108	R_PARALOG
ENSDARG00000075884	Boli_valle_TR105755_c0_g1_i1	91.38	116	10	0	726	841	1	348	1e-63	244	R_PARALOG
ENSDARG00000056920	Boli_valle_TR105758_c0_g1_i1	57.93	164	69	3	56	119	916	1380	8e-39	159	R_PARALOG
ENSDARG00000069388	Boli_valle_TR105758_c0_g1_i1	61.35	163	63	3	73	119	916	1380	5e-41	166	R_ORTHOLOG
ENSDARG00000002013	Boli_valle_TR105781_c1_g1_i1	51.58	442	206	6	169	602	303	1622	3e-131	468	R_PARALOG
ENSDARG00000035308	Boli_valle_TR105781_c1_g1_i1	53.09	437	199	5	164	594	303	1607	2e-134	478	R_PARALOG
ENSDARG00000068280	Boli_valle_TR105781_c1_g1_i1	62.3	435	155	3	99	119	303	1604	3e-167	587	R_ORTHOLOG
ENSDARG00000088231	Boli_valle_TR105783_c0_g1_i1	79.34	242	50	0	527	768	2	727	1e-103	377	R_PARALOG
ENSDARG00000062009	Boli_valle_TR105791_c0_g1_i1	70.97	124	36	0	188	311	2	373	2e-41	169	R_PARALOG
ENSDARG00000043443	Boli_valle_TR105805_c0_g1_i1	55.03	298	132	4	19	314	776	1654	2e-94	345	R_ORTHOLOG
ENSDARG00000062325	Boli_valle_TR105873_c0_g1_i1	55.96	872	330	17	732	1549	2	2560	0	662	R_PARALOG
ENSDARG00000032131	Boli_valle_TR105883_c0_g1_i1	82.18	101	18	0	113	119	3	305	7e-42	171	R_ORTHOLOG
ENSDARG00000004184	Boli_valle_TR105935_c0_g1_i1	94.03	352	21	0	884	1235	3	1058	0	680	R_PARALOG
ENSDARG00000012982	Boli_valle_TR105935_c0_g1_i1	95.17	352	17	0	884	1235	3	1058	0	692	R_PARALOG
ENSDARG00000059674	Boli_valle_TR105991_c0_g1_i1	60.98	123	48	1	571	693	3	362	2e-35	150	R_PARALOG
ENSDARG00000005451	Boli_valle_TR106114_c0_g1_i1	73.6	125	33	0	179	303	2	376	3e-53	208	R_PARALOG
ENSDARG00000005879	Boli_valle_TR106114_c0_g1_i1	62.4	125	46	2	180	303	5	376	4e-42	171	R_PARALOG
ENSDARG00000056122	Boli_valle_TR106114_c0_g1_i1	73.6	125	33	0	179	303	2	376	2e-53	209	R_PARALOG
ENSDARG00000076640	Boli_valle_TR106130_c0_g1_i1	86.58	149	20	0	382	530	2	448	7e-68	258	R_ORTHOLOG
ENSDARG00000014496	Boli_valle_TR106152_c0_g1_i1	56.52	184	80	0	31	214	36	587	1e-59	230	R_ORTHOLOG
ENSDARG00000073867	Boli_valle_TR10622_c0_g1_i1	59.2	125	51	0	46	170	264	638	1e-30	131	R_PARALOG
ENSDARG00000073867	Boli_valle_TR10622_c0_g2_i1	61.18	152	59	0	19	119	266	721	5e-41	165	R_ORTHOLOG
ENSDARG00000012403	Boli_valle_TR10626_c1_g1_i1	65.22	391	129	3	23	119	17	1186	9e-150	530	R_ORTHOLOG
ENSDARG00000077596	Boli_valle_TR106354_c0_g1_i1	56.49	131	52	1	284	409	5	397	5e-28	124	R_PARALOG
ENSDARG00000079056	Boli_valle_TR106357_c0_g1_i1	62.5	232	86	2	119	152	3	695	3e-83	309	R_ORTHOLOG
ENSDARG00000001803	Boli_valle_TR106361_c0_g1_i1	82.63	334	32	3	119	441	3	986	2e-161	569	R_PARALOG
ENSDARG00000029881	Boli_valle_TR106361_c0_g1_i1	81.21	330	35	3	119	476	3	986	5e-159	561	R_PARALOG
ENSDARG00000062687	Boli_valle_TR106361_c0_g1_i1	83.23	328	29	1	119	482	3	986	2e-164	579	R_ORTHOLOG
ENSDARG00000056819	Boli_valle_TR106366_c0_g1_i1	77.61	67	10	1	189	250	3	203	5e-21	100	R_PARALOG
ENSDARG00000092809	Boli_valle_TR106366_c0_g1_i1	97.01	67	2	1	204	270	3	200	9e-23	106	R_PARALOG
ENSDARG00000059544	Boli_valle_TR106456_c0_g1_i1	56.19	105	46	1	119	395	3	305	1e-26	122	R_PARALOG
ENSDARG00000059858	Boli_valle_TR106456_c0_g1_i1	59.41	101	41	0	119	394	3	305	3e-29	131	R_ORTHOLOG
ENSDARG00000076020	Boli_valle_TR106456_c0_g1_i1	52.48	101	47	1	119	539	3	305	2e-24	114	R_PARALOG
ENSDARG00000036180	Boli_valle_TR106629_c0_g1_i2	56.79	361	154	4	25	383	138	1205	2e-100	364	PARALOG
ENSDARG00000051923	Boli_valle_TR106629_c0_g1_i2	52.22	383	182	6	15	396	90	1202	2e-90	331	R_PARALOG
ENSDARG00000036180	Boli_valle_TR106629_c0_g1_i3	62.5	296	111	1	88	383	198	1082	9e-97	352	R_PARALOG
ENSDARG00000051923	Boli_valle_TR106629_c0_g1_i3	59.86	289	116	1	108	396	216	1079	2e-86	318	R_PARALOG
ENSDARG00000023712	Boli_valle_TR10663_c0_g1_i1	75.43	521	128	0	1	119	150	1712	0	855	R_ORTHOLOG
ENSDARG00000016516	Boli_valle_TR10665_c0_g1_i1	91.67	156	13	0	1	156	491	958	4e-69	259	R_ORTHOLOG
ENSDARG00000088990	Boli_valle_TR106682_c0_g1_i1	56.79	81	35	0	56	136	1	243	4e-22	104	R_PARALOG
ENSDARG00000091293	Boli_valle_TR106682_c0_g1_i1	87.65	81	10	0	402	482	1	243	2e-38	160	R_PARALOG
ENSDARG00000009499	Boli_valle_TR106685_c0_g1_i1	58.81	318	129	2	16	331	5	952	2e-72	275	R_PARALOG
ENSDARG00000063068	Boli_valle_TR106685_c0_g1_i1	57.23	318	129	4	5919	6229	5	952	8e-68	261	R_PARALOG
ENSDARG00000068437	Boli_valle_TR106827_c0_g1_i1	68.97	87	27	0	108	194	2	262	9e-34	142	R_PARALOG
ENSDARG00000075859	Boli_valle_TR106831_c0_g1_i1	58.66	358	145	7	119	774	83	991	5e-106	385	R_ORTHOLOG
ENSDARG00000076480	Boli_valle_TR106831_c0_g1_i1	50	306	131	6	773	1056	158	991	2e-67	256	R_PARALOG
ENSDARG00000079742	Boli_valle_TR106831_c0_g1_i1	52.8	286	120	6	119	802	152	991	1e-69	264	R_PARALOG
ENSDARG00000074033	Boli_valle_TR106981_c0_g1_i1	70.73	123	33	1	30	149	317	685	2e-89	183	R_PARALOG
ENSDARG00000075487	Boli_valle_TR106981_c0_g1_i1	56.25	112	49	1	183	294	1	327	3e-68	149	R_PARALOG
ENSDARG00000022000	Boli_valle_TR10698_c0_g1_i1	91.38	116	10	0	458	573	115	462	1e-62	239	R_ORTHOLOG
ENSDARG00000060401	Boli_valle_TR107127_c0_g1_i1	70.63	143	37	2	119	538	174	599	1e-46	187	R_ORTHOLOG
ENSDARG00000000529	Boli_valle_TR107149_c0_g1_i1	50.65	537	264	1	1	536	119	1729	2e-105	382	R_ORTHOLOG
ENSDARG00000060941	Boli_valle_TR107285_c0_g1_i1	59.69	191	74	1	119	381	48	620	3e-60	228	PARALOG
ENSDARG00000074494	Boli_valle_TR107285_c0_g1_i1	59.69	191	74	1	119	275	48	620	9e-60	225	PARALOG
ENSDARG00000019444	Boli_valle_TR107317_c0_g1_i1	73.13	67	18	0	19	85	251	451	2e-23	107	R_PARALOG
ENSDARG00000040198	Boli_valle_TR107454_c0_g1_i1	87.64	89	11	0	322	410	4	270	3e-42	173	R_PARALOG
ENSDARG00000044319	Boli_valle_TR107454_c0_g1_i1	72.22	90	25	0	119	299	1	270	6e-36	150	PARALOG
ENSDARG00000014462	Boli_valle_TR107470_c0_g1_i1	78.38	222	45	3	6	119	88	750	1e-94	344	R_PARALOG
ENSDARG00000042803	Boli_valle_TR107470_c0_g1_i1	78.24	216	46	1	2	119	94	741	7e-95	345	R_PARALOG
ENSDARG00000043835	Boli_valle_TR107470_c0_g1_i1	94.55	220	12	0	1	119	88	747	2e-116	416	R_ORTHOLOG
ENSDARG00000056347	Boli_valle_TR107470_c0_g1_i1	86.82	220	29	0	1	119	88	747	1e-108	390	R_PARALOG
ENSDARG00000013575	Boli_valle_TR10749_c0_g1_i1	75.3	166	40	3	70	234	2	484	2e-60	233	R_PARALOG
ENSDARG00000014550	Boli_valle_TR10749_c0_g1_i1	59.78	179	64	8	49	219	2	484	2e-41	169	R_PARALOG
ENSDARG00000075083	Boli_valle_TR107615_c0_g1_i1	73.1	197	53	0	2089	2285	15	605	6e-87	323	R_PARALOG
ENSDARG00000042937	Boli_valle_TR107642_c0_g1_i1	52.34	235	103	2	505	730	95	799	8e-62	238	R_ORTHOLOG
ENSDARG00000076903	Boli_valle_TR107657_c0_g1_i1	84.71	85	13	0	541	625	2	256	5e-37	155	R_PARALOG
ENSDARG00000089095	Boli_valle_TR107734_c0_g1_i1	77.38	84	19	0	40	123	5	256	6e-31	131	R_PARALOG
ENSDARG00000089836	Boli_valle_TR107734_c0_g1_i1	77.38	84	19	0	57	140	5	256	1e-31	134	R_PARALOG
ENSDARG00000055996	Boli_valle_TR107848_c0_g1_i1	96.33	109	4	0	16	124	3	329	6e-52	202	PARALOG
ENSDARG00000057368	Boli_valle_TR107848_c0_g1_i1	94.5	109	6	0	16	124	3	329	9e-51	198	R_PARALOG
ENSDARG00000028628	Boli_valle_TR10787_c0_g1_i1	89.53	172	18	0	119	183	2	517	2e-88	325	R_UNRESOLVED
ENSDARG00000058601	Boli_valle_TR10787_c0_g1_i1	50.29	173	85	2	185	356	2	514	2e-45	182	R_PARALOG
ENSDARG00000028628	Boli_valle_TR10787_c0_g2_i1	89.53	172	18	0	119	183	2	517	2e-88	325	R_UNRESOLVED
ENSDARG00000058601	Boli_valle_TR10787_c0_g2_i1	50.29	173	85	2	185	356	2	514	2e-45	182	R_PARALOG
ENSDARG00000028628	Boli_valle_TR10787_c1_g1_i1	72.64	106	29	1	28	133	3	314	1e-39	162	R_PARALOG
ENSDARG00000058601	Boli_valle_TR10787_c1_g1_i1	56.73	104	45	0	32	135	3	314	3e-30	132	R_PARALOG
ENSDARG00000091425	Boli_valle_TR108020_c0_g1_i1	50.37	135	64	3	1	132	2	382	2e-26	117	R_ORTHOLOG
ENSDARG00000035860	Boli_valle_TR108068_c0_g1_i1	95.65	69	3	0	1	69	95	301	1e-21	100	R_PARALOG
ENSDARG00000034941	Boli_valle_TR108097_c0_g1_i1	68.75	64	20	0	6	69	63	254	3e-23	107	R_PARALOG
ENSDARG00000075226	Boli_valle_TR10815_c0_g1_i2	96.77	93	3	0	5	97	258	536	1e-38	158	R_PARALOG
ENSDARG00000015546	Boli_valle_TR108184_c0_g1_i1	57.93	164	68	2	182	344	66	554	8e-49	193	R_PARALOG
ENSDARG00000039048	Boli_valle_TR108184_c0_g1_i1	54.27	164	73	3	143	304	66	554	1e-43	177	R_PARALOG
ENSDARG00000070618	Boli_valle_TR1081_c0_g1_i1	65.81	272	92	3	224	494	2512	3321	1e-103	376	R_ORTHOLOG
ENSDARG00000055502	Boli_valle_TR108224_c0_g1_i1	79.55	132	24	3	119	2369	242	634	8e-40	166	R_ORTHOLOG
ENSDARG00000071150	Boli_valle_TR108224_c0_g1_i1	69.53	128	37	3	2197	2322	254	634	7e-31	137	R_PARALOG
ENSDARG00000087144	Boli_valle_TR108272_c0_g1_i1	58.02	131	55	0	5	135	566	958	5e-31	131	R_ORTHOLOG
ENSDARG00000053318	Boli_valle_TR108358_c0_g1_i1	52.38	252	92	2	41	119	2	757	3e-58	224	R_ORTHOLOG
ENSDARG00000025667	Boli_valle_TR108383_c0_g1_i1	78.31	83	18	0	70	152	1	249	2e-36	152	R_PARALOG
ENSDARG00000059832	Boli_valle_TR108383_c0_g1_i1	95.18	83	4	0	25	107	1	249	1e-41	170	R_PARALOG
ENSDARG00000010721	Boli_valle_TR10839_c1_g1_i1	80.75	213	41	0	25	237	2	640	3e-97	354	R_PARALOG
ENSDARG00000014233	Boli_valle_TR10839_c1_g1_i1	80.75	213	41	0	20	232	2	640	9e-94	343	R_PARALOG
ENSDARG00000032606	Boli_valle_TR10839_c1_g1_i1	80.66	212	41	0	21	232	2	637	3e-95	348	R_PARALOG
ENSDARG00000088424	Boli_valle_TR10839_c1_g1_i1	81.69	213	39	0	20	232	2	640	1e-97	355	R_PARALOG
ENSDARG00000089336	Boli_valle_TR10839_c1_g1_i1	81.69	213	39	0	20	232	2	640	1e-97	355	R_PARALOG
ENSDARG00000017882	Boli_valle_TR10841_c0_g1_i1	52.73	311	144	4	16	323	470	1390	1e-90	332	R_PARALOG
ENSDARG00000058467	Boli_valle_TR10852_c0_g1_i1	73.36	642	162	5	119	217	3007	4914	0	651	R_ORTHOLOG
ENSDARG00000071013	Boli_valle_TR10852_c0_g1_i1	65.04	123	43	1	66	119	614	979	2e-45	181	R_PARALOG
ENSDARG00000058467	Boli_valle_TR10852_c0_g1_i2	67.56	635	204	4	217	849	3007	4752	1e-167	589	R_PARALOG
ENSDARG00000071013	Boli_valle_TR10852_c0_g1_i2	65.04	123	43	1	66	119	614	979	2e-45	181	R_PARALOG
ENSDARG00000035756	Boli_valle_TR108612_c0_g1_i1	94	100	6	0	1	100	3	302	1e-43	173	R_PARALOG
ENSDARG00000046157	Boli_valle_TR108612_c0_g1_i1	96.97	99	3	0	1	99	6	302	5e-44	174	R_PARALOG
ENSDARG00000025693	Boli_valle_TR10861_c0_g1_i1	51.96	179	86	1	18	196	86	610	4e-48	189	R_PARALOG
ENSDARG00000055757	Boli_valle_TR10861_c0_g1_i1	67.22	180	55	2	18	119	77	610	4e-64	242	R_ORTHOLOG
ENSDARG00000061819	Boli_valle_TR10877_c0_g1_i1	81.54	260	48	0	119	313	585	1364	5e-133	474	R_ORTHOLOG
ENSDARG00000078006	Boli_valle_TR10877_c0_g1_i1	58	250	105	0	119	303	585	1334	5e-95	347	R_PARALOG
ENSDARG00000091641	Boli_valle_TR10877_c0_g1_i1	60.24	249	99	0	119	127	585	1331	5e-99	360	R_PARALOG
ENSDARG00000010248	Boli_valle_TR10878_c0_g1_i1	69.93	296	89	0	40	119	343	1230	6e-118	422	R_ORTHOLOG
ENSDARG00000004433	Boli_valle_TR10884_c0_g2_i1	54.11	292	134	1	349	640	829	1683	5e-93	341	R_PARALOG
ENSDARG00000015068	Boli_valle_TR10884_c0_g2_i1	57.3	267	114	0	218	484	883	1683	1e-93	342	R_PARALOG
ENSDARG00000017565	Boli_valle_TR10884_c0_g2_i1	56.38	282	122	1	329	609	838	1683	3e-91	335	R_PARALOG
ENSDARG00000086680	Boli_valle_TR10884_c0_g2_i1	63.72	215	78	0	347	561	1039	1683	2e-76	285	R_PARALOG
ENSDARG00000063718	Boli_valle_TR10886_c0_g1_i1	57.45	369	154	4	1	119	1260	2342	2e-91	334	R_ORTHOLOG
ENSDARG00000088567	Boli_valle_TR10886_c0_g1_i1	54.65	344	146	4	1	119	1263	2225	6e-79	293	R_PARALOG
ENSDARG00000008976	Boli_valle_TR108878_c0_g1_i1	51.61	155	75	1	3194	3348	66	518	5e-36	155	R_PARALOG
ENSDARG00000033706	Boli_valle_TR108893_c0_g1_i1	72	125	35	2	202	326	2	355	3e-41	168	R_PARALOG
ENSDARG00000006672	Boli_valle_TR10894_c0_g1_i1	76.23	324	77	0	1	324	273	1244	2e-141	501	R_PARALOG
ENSDARG00000035907	Boli_valle_TR10894_c0_g1_i1	80.25	324	63	1	1	323	273	1244	3e-145	513	R_PARALOG
ENSDARG00000045417	Boli_valle_TR10894_c0_g1_i1	86.02	329	46	1	55	119	261	1244	8e-159	558	R_UNRESOLVED
ENSDARG00000006672	Boli_valle_TR10894_c0_g2_i1	76.23	324	77	0	1	324	277	1248	2e-141	501	R_PARALOG
ENSDARG00000035907	Boli_valle_TR10894_c0_g2_i1	80.25	324	63	1	1	323	277	1248	3e-145	513	R_PARALOG
ENSDARG00000045417	Boli_valle_TR10894_c0_g2_i1	86.02	329	46	1	55	119	265	1248	8e-159	558	R_UNRESOLVED
ENSDARG00000062174	Boli_valle_TR108977_c0_g1_i1	85	140	21	1	1	140	389	796	3e-61	232	R_PARALOG
ENSDARG00000079906	Boli_valle_TR108977_c0_g1_i1	65.48	168	58	1	1	168	299	796	7e-53	205	R_PARALOG
ENSDARG00000079840	Boli_valle_TR10897_c0_g1_i1	81.22	213	37	3	10	219	1	639	3e-100	366	R_PARALOG
ENSDARG00000059536	Boli_valle_TR109014_c0_g1_i1	66.67	153	49	1	1	119	32	490	1e-51	202	R_PARALOG
ENSDARG00000062889	Boli_valle_TR109014_c0_g1_i1	67.74	155	49	1	2	119	32	496	1e-58	225	R_PARALOG
ENSDARG00000063018	Boli_valle_TR109014_c0_g1_i1	64.78	159	55	1	20	119	17	493	7e-58	223	R_PARALOG
ENSDARG00000088222	Boli_valle_TR109014_c0_g1_i1	74.84	155	38	1	1	119	32	496	3e-62	237	R_ORTHOLOG
ENSDARG00000039041	Boli_valle_TR10901_c0_g2_i1	69.1	288	88	1	16	119	231	1094	4e-112	403	R_ORTHOLOG
ENSDARG00000075263	Boli_valle_TR10916_c0_g2_i1	53.44	305	139	4	3	119	951	1856	2e-76	284	R_ORTHOLOG
ENSDARG00000011673	Boli_valle_TR10917_c0_g1_i1	56.8	294	126	1	997	1289	2	883	4e-95	350	R_PARALOG
ENSDARG00000091322	Boli_valle_TR10917_c0_g1_i1	50	360	180	1	119	944	26	1027	2e-100	367	R_ORTHOLOG
ENSDARG00000041129	Boli_valle_TR10919_c0_g1_i1	67.27	666	218	2	72	737	2	1981	0	920	R_PARALOG
ENSDARG00000055900	Boli_valle_TR10919_c0_g1_i1	89.88	662	66	3	238	898	2	1981	0	1234	R_PARALOG
ENSDARG00000041129	Boli_valle_TR10919_c1_g1_i1	80.26	152	30	0	734	885	2	457	4e-67	256	R_PARALOG
ENSDARG00000055900	Boli_valle_TR10919_c1_g1_i1	98.68	152	2	0	895	1046	2	457	3e-84	312	R_PARALOG
ENSDARG00000052644	Boli_valle_TR109218_c0_g1_i1	78.26	69	15	0	94	162	3	209	5e-29	126	R_PARALOG
ENSDARG00000061451	Boli_valle_TR10923_c0_g1_i1	56.67	90	39	0	437	526	510	779	2e-23	111	R_PARALOG
ENSDARG00000061451	Boli_valle_TR10923_c0_g2_i1	56.96	158	68	0	119	369	123	596	7e-46	186	R_PARALOG
ENSDARG00000089105	Boli_valle_TR10923_c0_g2_i1	57.89	171	72	1	119	277	99	608	8e-50	197	R_ORTHOLOG
ENSDARG00000042129	Boli_valle_TR109297_c0_g1_i1	55.88	102	44	1	4	104	173	478	2e-25	113	PARALOG
ENSDARG00000010571	Boli_valle_TR109336_c0_g1_i1	90.12	81	8	0	577	657	3	245	5e-38	158	R_PARALOG
ENSDARG00000037894	Boli_valle_TR109336_c0_g1_i1	91.36	81	7	0	566	646	3	245	2e-39	163	R_PARALOG
ENSDARG00000057427	Boli_valle_TR109377_c0_g1_i1	62.43	173	65	1	119	300	3	518	3e-58	226	R_PARALOG
ENSDARG00000059945	Boli_valle_TR109377_c0_g1_i1	58.48	171	71	0	119	346	3	515	1e-58	227	R_PARALOG
ENSDARG00000060711	Boli_valle_TR109377_c0_g1_i1	64.16	173	62	1	119	299	3	518	9e-61	234	R_UNRESOLVED
ENSDARG00000090540	Boli_valle_TR109377_c0_g1_i1	64.16	173	62	1	119	299	3	518	9e-61	234	R_UNRESOLVED
ENSDARG00000042390	Boli_valle_TR109387_c0_g1_i1	58.72	109	43	1	147	253	3	329	3e-26	117	R_PARALOG
ENSDARG00000068456	Boli_valle_TR109387_c0_g1_i1	64.91	114	40	2	119	123	3	335	3e-32	137	R_ORTHOLOG
ENSDARG00000075204	Boli_valle_TR109387_c0_g1_i1	62.39	109	41	0	161	269	3	329	1e-29	129	R_PARALOG
ENSDARG00000086462	Boli_valle_TR109396_c0_g1_i1	63.79	116	42	0	175	290	3	350	2e-36	152	R_PARALOG
ENSDARG00000039534	Boli_valle_TR109422_c0_g1_i1	78.21	78	17	0	293	370	15	248	1e-28	126	R_ORTHOLOG
ENSDARG00000026081	Boli_valle_TR109438_c0_g1_i1	61.33	256	99	1	119	441	226	990	2e-85	316	R_PARALOG
ENSDARG00000037195	Boli_valle_TR109438_c0_g1_i1	67.67	232	75	0	119	485	295	990	4e-88	325	PARALOG
ENSDARG00000071494	Boli_valle_TR109438_c0_g1_i1	68.92	222	69	0	119	415	325	990	2e-88	325	PARALOG
ENSDARG00000078331	Boli_valle_TR109449_c0_g1_i1	56.03	141	62	0	1	141	1	423	3e-45	182	R_PARALOG
ENSDARG00000078455	Boli_valle_TR109449_c0_g1_i1	69.5	141	43	0	1	141	1	423	6e-52	203	PARALOG
ENSDARG00000079163	Boli_valle_TR109449_c0_g1_i1	66.67	141	47	0	1	141	1	423	2e-51	202	R_PARALOG
ENSDARG00000036243	Boli_valle_TR109457_c0_g1_i1	81.36	118	22	0	109	119	1	354	3e-33	141	R_PARALOG
ENSDARG00000056793	Boli_valle_TR109457_c0_g1_i1	85.59	118	17	0	50	119	1	354	2e-34	144	R_ORTHOLOG
ENSDARG00000046053	Boli_valle_TR10951_c0_g1_i1	59.65	508	200	2	15	517	803	2326	0	689	R_PARALOG
ENSDARG00000013177	Boli_valle_TR10951_c0_g1_i2	50.75	601	296	0	16	616	559	2361	0	655	R_PARALOG
ENSDARG00000046053	Boli_valle_TR10951_c0_g1_i2	60.45	622	244	1	15	119	559	2424	0	859	R_ORTHOLOG
ENSDARG00000046054	Boli_valle_TR10951_c0_g1_i2	52.43	618	291	3	26	640	559	2409	0	674	R_PARALOG
ENSDARG00000075850	Boli_valle_TR109575_c0_g1_i1	89.81	108	11	0	48	155	3	326	2e-53	206	R_PARALOG
ENSDARG00000041125	Boli_valle_TR109577_c0_g1_i1	62.22	270	100	3	20	119	172	972	2e-88	325	R_ORTHOLOG
ENSDARG00000075564	Boli_valle_TR10967_c0_g1_i1	54.41	691	276	13	408	1059	284	2335	6e-157	554	R_ORTHOLOG
ENSDARG00000037362	Boli_valle_TR109695_c0_g2_i1	62.2	209	74	3	106	309	2	616	7e-63	241	R_PARALOG
ENSDARG00000025672	Boli_valle_TR10970_c0_g1_i1	80.73	467	89	1	34	119	1762	3162	0	728	R_ORTHOLOG
ENSDARG00000060845	Boli_valle_TR10970_c0_g1_i1	68.02	469	147	2	8	473	1780	3159	1e-171	602	R_PARALOG
ENSDARG00000063612	Boli_valle_TR10970_c0_g1_i1	70.24	467	136	2	34	497	1780	3165	1e-176	619	R_PARALOG
ENSDARG00000074075	Boli_valle_TR10970_c0_g1_i1	69.49	508	154	4	32	119	1759	3162	0	669	R_PARALOG
ENSDARG00000009046	Boli_valle_TR10977_c0_g1_i1	50.86	521	237	4	119	165	43	1602	3e-144	511	PARALOG
ENSDARG00000009046	Boli_valle_TR10977_c0_g1_i2	50.35	288	138	2	384	666	49	909	8e-78	290	PARALOG
ENSDARG00000010487	Boli_valle_TR109791_c0_g1_i1	65.48	84	29	0	89	172	5	256	5e-28	124	R_PARALOG
ENSDARG00000029955	Boli_valle_TR10979_c0_g1_i1	54.6	315	139	1	315	625	499	1443	3e-95	348	R_PARALOG
ENSDARG00000029955	Boli_valle_TR10979_c0_g2_i1	54.75	316	139	1	314	625	499	1446	8e-96	350	R_PARALOG
ENSDARG00000029955	Boli_valle_TR10979_c0_g3_i1	61.09	604	231	1	26	119	499	2310	0	790	R_ORTHOLOG
ENSDARG00000036415	Boli_valle_TR10979_c0_g3_i1	56.17	632	275	5	17	646	466	2334	0	717	R_PARALOG
ENSDARG00000018165	Boli_valle_TR109867_c0_g1_i1	60.56	71	28	0	1	71	124	336	2e-21	103	R_PARALOG
ENSDARG00000074283	Boli_valle_TR10992_c0_g1_i1	70.75	147	41	2	683	827	3473	3913	1e-55	217	R_PARALOG
ENSDARG00000063268	Boli_valle_TR109934_c0_g1_i1	72.65	117	32	0	119	142	1	351	5e-45	181	R_ORTHOLOG
ENSDARG00000063268	Boli_valle_TR109934_c0_g2_i1	71.79	117	33	0	142	258	1	351	2e-44	179	R_PARALOG
ENSDARG00000078947	Boli_valle_TR10994_c0_g1_i1	51.02	443	217	1	119	248	3	1328	4e-76	285	R_ORTHOLOG
ENSDARG00000094176	Boli_valle_TR10995_c0_g1_i1	55.64	133	58	3	1	132	386	775	2e-30	129	R_ORTHOLOG
ENSDARG00000021539	Boli_valle_TR10999_c0_g2_i1	90.57	806	75	1	70	119	2	2419	0	1578	R_ORTHOLOG
ENSDARG00000037373	Boli_valle_TR10999_c0_g2_i1	86.72	806	107	0	67	119	2	2419	0	1535	R_PARALOG
ENSDARG00000090669	Boli_valle_TR11001_c0_g1_i1	70.77	130	34	2	33	119	2	382	1e-43	175	PARALOG
ENSDARG00000024873	Boli_valle_TR11001_c2_g1_i1	83.09	136	23	0	45	119	7	414	5e-62	237	R_PARALOG
ENSDARG00000038918	Boli_valle_TR11001_c2_g1_i1	85.83	127	18	0	38	164	34	414	1e-61	236	R_PARALOG
ENSDARG00000040765	Boli_valle_TR11001_c2_g1_i1	86.36	132	18	0	33	119	19	414	1e-62	239	PARALOG
ENSDARG00000071640	Boli_valle_TR11001_c2_g1_i1	83.33	138	23	1	41	119	16	414	7e-60	230	PARALOG
ENSDARG00000057227	Boli_valle_TR11005_c0_g1_i1	73.65	334	88	0	119	149	486	1487	7e-147	520	R_ORTHOLOG
ENSDARG00000059529	Boli_valle_TR11005_c0_g1_i1	63.55	332	121	0	119	187	486	1481	2e-130	465	R_PARALOG
ENSDARG00000060034	Boli_valle_TR11006_c0_g1_i1	64.12	471	166	6	27	119	551	1891	2e-169	594	R_UNRESOLVED
ENSDARG00000077986	Boli_valle_TR11006_c0_g1_i1	59.11	494	195	12	20	119	656	1894	2e-156	551	R_PARALOG
ENSDARG00000079878	Boli_valle_TR11006_c0_g1_i1	64.27	473	156	6	22	119	545	1942	2e-168	591	R_PARALOG
ENSDARG00000079908	Boli_valle_TR11006_c0_g1_i1	56.62	544	233	12	50	119	548	1909	1e-164	579	R_PARALOG
ENSDARG00000060034	Boli_valle_TR11006_c0_g2_i1	64.12	471	166	6	27	119	551	1891	2e-169	594	R_UNRESOLVED
ENSDARG00000077986	Boli_valle_TR11006_c0_g2_i1	59.11	494	195	12	20	119	656	1894	2e-156	551	R_PARALOG
ENSDARG00000079878	Boli_valle_TR11006_c0_g2_i1	64.27	473	156	6	22	119	545	1942	2e-168	591	R_PARALOG
ENSDARG00000079908	Boli_valle_TR11006_c0_g2_i1	56.62	544	233	12	50	119	548	1909	1e-164	579	R_PARALOG
ENSDARG00000017391	Boli_valle_TR110258_c0_g1_i1	87.12	163	21	0	1	163	3	491	1e-82	306	R_PARALOG
ENSDARG00000053220	Boli_valle_TR110258_c0_g1_i1	71	200	51	1	119	1142	3	602	3e-76	286	PARALOG
ENSDARG00000020596	Boli_valle_TR11026_c0_g1_i1	65.29	461	160	3	109	569	36	1400	7e-171	599	R_ORTHOLOG
ENSDARG00000041952	Boli_valle_TR1102_c0_g1_i1	74.59	122	31	0	461	582	340	705	4e-50	198	PARALOG
ENSDARG00000088810	Boli_valle_TR1102_c0_g1_i1	64.75	122	43	1	529	650	346	705	6e-44	178	R_PARALOG
ENSDARG00000059029	Boli_valle_TR110302_c0_g1_i1	55.91	372	162	4	122	491	219	1328	2e-116	418	R_ORTHOLOG
ENSDARG00000074410	Boli_valle_TR11030_c0_g1_i1	52.18	550	248	11	90	119	3	1541	7e-153	541	R_ORTHOLOG
ENSDARG00000007409	Boli_valle_TR110312_c0_g1_i1	76.69	163	38	0	27	189	21	509	2e-68	257	R_PARALOG
ENSDARG00000009212	Boli_valle_TR110312_c0_g1_i1	73.17	164	44	0	1	164	15	506	5e-65	245	R_PARALOG
ENSDARG00000011652	Boli_valle_TR110312_c0_g1_i1	64.2	162	58	0	119	476	21	506	4e-58	225	PARALOG
ENSDARG00000042247	Boli_valle_TR110312_c0_g1_i1	75.61	164	40	0	1	164	15	506	3e-66	249	R_PARALOG
ENSDARG00000052842	Boli_valle_TR110312_c0_g1_i1	77.91	163	36	0	30	192	21	509	3e-72	269	R_PARALOG
ENSDARG00000003789	Boli_valle_TR11033_c0_g1_i1	67.26	565	183	5	13	575	127	1749	0	753	R_PARALOG
ENSDARG00000017006	Boli_valle_TR11033_c0_g1_i1	67.03	546	178	4	9	552	124	1749	0	763	R_PARALOG
ENSDARG00000003789	Boli_valle_TR11033_c0_g2_i1	73.86	88	21	1	13	98	127	390	3e-35	150	R_PARALOG
ENSDARG00000017006	Boli_valle_TR11033_c0_g2_i1	64.84	91	32	1	9	99	124	390	5e-30	133	R_PARALOG
ENSDARG00000009074	Boli_valle_TR110405_c0_g1_i1	64.83	236	82	2	1	235	119	823	2e-77	287	R_ORTHOLOG
ENSDARG00000062513	Boli_valle_TR110406_c0_g1_i1	69.75	162	49	1	757	918	106	570	3e-61	236	R_PARALOG
ENSDARG00000052792	Boli_valle_TR11042_c0_g1_i1	50.88	399	192	4	37	119	23	1204	2e-113	408	R_ORTHOLOG
ENSDARG00000052792	Boli_valle_TR11042_c0_g1_i2	50.37	405	191	4	37	431	23	1222	3e-113	407	R_PARALOG
ENSDARG00000052769	Boli_valle_TR110522_c0_g1_i1	89.95	209	20	1	36	119	2	628	1e-110	399	R_ORTHOLOG
ENSDARG00000052782	Boli_valle_TR110522_c0_g1_i1	84.21	209	32	1	35	119	2	628	6e-104	377	R_PARALOG
ENSDARG00000058103	Boli_valle_TR110522_c0_g1_i1	60.3	199	76	4	82	119	2	586	3e-61	235	R_PARALOG
ENSDARG00000032866	Boli_valle_TR110626_c0_g1_i1	99.04	104	1	0	1	104	79	390	1e-53	207	R_ORTHOLOG
ENSDARG00000056871	Boli_valle_TR11065_c0_g1_i1	69.3	443	135	1	1	119	110	1438	0	643	R_ORTHOLOG
ENSDARG00000056871	Boli_valle_TR11065_c0_g1_i2	68.32	423	133	1	21	442	27	1295	3e-173	607	R_PARALOG
ENSDARG00000056871	Boli_valle_TR11065_c0_g2_i1	69.52	397	120	1	47	442	100	1290	8e-165	579	R_PARALOG
ENSDARG00000043509	Boli_valle_TR110683_c0_g1_i1	97.66	171	4	0	8	178	3	515	3e-89	325	R_PARALOG
ENSDARG00000071872	Boli_valle_TR11069_c0_g1_i2	78.57	112	24	0	58	169	249	584	5e-75	199	R_PARALOG
ENSDARG00000087394	Boli_valle_TR11078_c0_g1_i1	68.67	150	47	1	112	261	2	448	1e-41	171	PARALOG
ENSDARG00000005026	Boli_valle_TR11078_c1_g1_i1	66.01	203	62	2	329	524	3	608	3e-65	249	R_PARALOG
ENSDARG00000015959	Boli_valle_TR11078_c1_g1_i1	76.64	214	50	2	225	438	3	632	1e-78	294	R_PARALOG
ENSDARG00000079201	Boli_valle_TR11078_c1_g1_i1	59.82	219	79	5	250	459	3	632	9e-57	221	R_PARALOG
ENSDARG00000087394	Boli_valle_TR11078_c1_g1_i1	52.43	206	89	4	255	451	3	620	5e-40	166	R_PARALOG
ENSDARG00000024299	Boli_valle_TR110791_c0_g1_i1	75.21	121	30	0	26	119	1	363	4e-49	194	R_ORTHOLOG
ENSDARG00000087659	Boli_valle_TR110791_c0_g1_i1	53.04	115	54	0	39	119	1	345	2e-28	125	R_PARALOG
ENSDARG00000004131	Boli_valle_TR11090_c0_g1_i1	55.56	288	128	1	119	1155	1	846	2e-87	325	R_UNRESOLVED
ENSDARG00000004131	Boli_valle_TR11090_c0_g2_i1	55.56	288	128	1	119	1155	1	846	2e-87	325	R_UNRESOLVED
ENSDARG00000090421	Boli_valle_TR11098_c0_g1_i1	56.02	689	259	17	1	119	86	2098	0	649	R_ORTHOLOG
ENSDARG00000074750	Boli_valle_TR111034_c0_g1_i1	63.38	71	26	0	119	1359	15	227	7e-21	103	PARALOG
ENSDARG00000091306	Boli_valle_TR111196_c0_g1_i1	88.1	126	15	0	133	258	59	436	4e-58	223	R_PARALOG
ENSDARG00000058011	Boli_valle_TR11121_c0_g1_i1	61.51	491	151	15	1	119	1001	2425	1e-116	419	R_ORTHOLOG
ENSDARG00000059899	Boli_valle_TR11129_c0_g1_i1	51.56	289	135	3	20	119	13	879	4e-75	280	R_PARALOG
ENSDARG00000070056	Boli_valle_TR11129_c0_g1_i1	50.51	293	142	2	9	119	13	876	1e-71	269	R_PARALOG
ENSDARG00000075694	Boli_valle_TR11129_c0_g1_i1	51.36	294	139	3	9	119	7	876	5e-79	293	R_ORTHOLOG
ENSDARG00000052644	Boli_valle_TR111357_c0_g1_i1	88.16	76	9	0	119	253	1	228	1e-33	142	R_ORTHOLOG
ENSDARG00000001803	Boli_valle_TR111420_c0_g1_i1	72.97	185	47	2	271	452	3	548	4e-77	289	R_PARALOG
ENSDARG00000060053	Boli_valle_TR111420_c0_g1_i1	71.82	181	51	0	266	446	3	545	2e-74	279	R_PARALOG
ENSDARG00000062687	Boli_valle_TR111420_c0_g1_i1	67.5	200	64	3	295	493	3	593	5e-71	269	R_PARALOG
ENSDARG00000056258	Boli_valle_TR111428_c0_g1_i1	63.16	171	62	2	136	305	1	498	1e-48	194	R_PARALOG
ENSDARG00000014973	Boli_valle_TR111445_c0_g1_i1	51.48	169	75	2	81	242	19	522	7e-42	170	R_PARALOG
ENSDARG00000073713	Boli_valle_TR111445_c0_g1_i1	52.7	148	70	0	218	365	79	522	1e-40	166	R_PARALOG
ENSDARG00000077367	Boli_valle_TR111445_c0_g1_i1	70.78	154	45	0	205	358	61	522	3e-60	233	R_PARALOG
ENSDARG00000070536	Boli_valle_TR111450_c0_g1_i1	72.33	253	66	3	119	217	190	948	4e-62	238	R_ORTHOLOG
ENSDARG00000019819	Boli_valle_TR111487_c0_g1_i1	76.36	110	26	0	28	137	154	483	2e-39	163	R_PARALOG
ENSDARG00000091277	Boli_valle_TR111487_c0_g1_i1	77.67	103	23	0	24	126	175	483	2e-36	152	R_PARALOG
ENSDARG00000070110	Boli_valle_TR111549_c0_g1_i1	68.18	154	49	1	119	195	5	463	1e-50	199	R_ORTHOLOG
ENSDARG00000062530	Boli_valle_TR111598_c0_g1_i1	55.56	99	44	0	84	119	2	298	5e-27	122	R_ORTHOLOG
ENSDARG00000070132	Boli_valle_TR111598_c0_g1_i1	53.54	99	46	0	85	119	2	298	3e-23	109	R_PARALOG
ENSDARG00000074018	Boli_valle_TR111606_c0_g1_i1	55.37	121	54	0	119	178	3	365	5e-35	148	r_ORTHOLOG
ENSDARG00000077868	Boli_valle_TR111606_c0_g1_i1	57.02	121	52	0	119	174	3	365	4e-34	145	PARALOG
ENSDARG00000059594	Boli_valle_TR111608_c0_g1_i1	71.58	95	27	0	110	204	9	293	4e-38	157	R_PARALOG
ENSDARG00000060253	Boli_valle_TR111608_c0_g1_i1	80.77	52	10	0	141	192	6	161	1e-21	102	R_PARALOG
ENSDARG00000063569	Boli_valle_TR111609_c0_g1_i1	63.64	88	32	0	139	226	2	265	3e-27	121	R_ORTHOLOG
ENSDARG00000010246	Boli_valle_TR11169_c0_g1_i1	78.81	236	50	0	113	348	422	1129	3e-148	416	R_PARALOG
ENSDARG00000040633	Boli_valle_TR11169_c0_g1_i1	87.71	236	29	0	175	410	422	1129	5e-165	461	R_PARALOG
ENSDARG00000045760	Boli_valle_TR11169_c0_g1_i1	85.17	236	35	0	184	419	422	1129	3e-162	452	R_PARALOG
ENSDARG00000010246	Boli_valle_TR11169_c0_g2_i1	63.44	331	98	4	41	348	180	1172	3e-118	424	R_PARALOG
ENSDARG00000040633	Boli_valle_TR11169_c0_g2_i1	70.69	331	74	4	103	410	180	1172	7e-134	476	R_PARALOG
ENSDARG00000045760	Boli_valle_TR11169_c0_g2_i1	68.88	331	80	4	112	419	180	1172	2e-131	468	R_PARALOG
ENSDARG00000077656	Boli_valle_TR11173_c0_g1_i1	82.16	213	38	0	1504	1716	1	639	2e-104	380	R_PARALOG
ENSDARG00000077328	Boli_valle_TR11173_c1_g1_i1	71.97	132	37	0	4	135	3	398	3e-47	187	R_ORTHOLOG
ENSDARG00000077656	Boli_valle_TR11173_c2_g1_i1	82.53	229	40	0	1003	1231	1	687	1e-110	401	R_PARALOG
ENSDARG00000018263	Boli_valle_TR111875_c0_g1_i1	64.66	133	47	0	119	358	12	410	6e-52	204	PARALOG
ENSDARG00000052589	Boli_valle_TR111875_c0_g1_i1	79.41	136	28	0	340	475	3	410	2e-61	235	R_PARALOG
ENSDARG00000015128	Boli_valle_TR111881_c0_g1_i1	95.71	70	3	0	53	122	77	286	1e-24	110	R_PARALOG
ENSDARG00000035056	Boli_valle_TR11189_c0_g1_i1	85.66	251	36	1	5	119	214	963	3e-119	426	R_ORTHOLOG
ENSDARG00000056633	Boli_valle_TR11189_c0_g1_i1	90.16	183	18	1	11	193	418	963	4e-89	325	R_PARALOG
ENSDARG00000035056	Boli_valle_TR11189_c0_g1_i2	91.26	183	16	1	73	255	120	665	5e-91	332	R_PARALOG
ENSDARG00000056633	Boli_valle_TR11189_c0_g1_i2	88.24	187	22	1	7	119	108	665	3e-89	326	PARALOG
ENSDARG00000063040	Boli_valle_TR111908_c0_g1_i1	60.4	101	39	1	1	100	156	458	2e-25	117	R_PARALOG
ENSDARG00000063255	Boli_valle_TR111908_c0_g1_i1	66.67	102	33	2	1	101	156	458	1e-25	118	R_PARALOG
ENSDARG00000030349	Boli_valle_TR111998_c0_g1_i1	75.65	193	47	0	5	119	117	695	1e-82	304	r_ORTHOLOG
ENSDARG00000041925	Boli_valle_TR111998_c0_g1_i1	75.65	193	47	0	5	119	117	695	1e-82	304	PARALOG
ENSDARG00000053875	Boli_valle_TR111998_c0_g1_i1	61.54	195	75	1	4	119	117	698	2e-66	250	R_PARALOG
ENSDARG00000016667	Boli_valle_TR112127_c0_g2_i1	76.27	118	28	1	653	770	2	352	2e-37	157	R_PARALOG
ENSDARG00000018967	Boli_valle_TR112127_c0_g2_i1	76.47	119	28	1	654	772	2	352	8e-38	158	R_PARALOG
ENSDARG00000086306	Boli_valle_TR112165_c0_g1_i1	77.46	71	16	0	87	157	224	436	1e-27	121	PARALOG
ENSDARG00000053828	Boli_valle_TR112296_c0_g1_i1	59.26	81	33	0	223	303	3	245	5e-23	108	R_ORTHOLOG
ENSDARG00000062059	Boli_valle_TR112326_c0_g1_i1	63.86	83	30	0	586	668	2	250	5e-29	129	R_PARALOG
ENSDARG00000041619	Boli_valle_TR112388_c0_g1_i1	96.86	159	5	0	20	178	2	478	4e-83	307	R_PARALOG
ENSDARG00000005218	Boli_valle_TR112477_c0_g1_i1	72.5	80	22	1	123	202	1	237	3e-26	119	R_PARALOG
ENSDARG00000005522	Boli_valle_TR11264_c0_g1_i1	62.11	95	36	0	181	275	10	294	2e-29	129	R_PARALOG
ENSDARG00000079165	Boli_valle_TR11264_c0_g1_i1	69.39	98	30	0	181	278	1	294	2e-33	142	R_PARALOG
ENSDARG00000005522	Boli_valle_TR11264_c1_g1_i1	55.21	163	73	2	14	119	30	509	3e-40	165	R_PARALOG
ENSDARG00000079165	Boli_valle_TR11264_c1_g1_i1	62.35	162	60	2	25	119	3	485	8e-45	180	R_ORTHOLOG
ENSDARG00000036629	Boli_valle_TR11272_c0_g1_i1	99.07	107	1	0	1	107	1	321	1e-52	204	R_PARALOG
ENSDARG00000087110	Boli_valle_TR112793_c0_g1_i1	57.26	117	50	3	411	527	3	326	3e-21	104	R_ORTHOLOG
ENSDARG00000073853	Boli_valle_TR112817_c0_g1_i1	85.86	99	14	2	528	626	3	290	3e-40	166	R_PARALOG
ENSDARG00000040198	Boli_valle_TR112822_c0_g1_i1	75.36	138	34	0	119	560	1	414	3e-61	236	R_ORTHOLOG
ENSDARG00000052121	Boli_valle_TR112902_c0_g1_i1	68.42	76	24	1	396	471	3	227	1e-20	100	R_PARALOG
ENSDARG00000079355	Boli_valle_TR11290_c0_g1_i1	63.89	108	39	0	5	112	706	1029	1e-35	150	R_PARALOG
ENSDARG00000097299	Boli_valle_TR11290_c0_g1_i1	61.32	106	41	0	7	112	712	1029	5e-33	142	R_PARALOG
ENSDARG00000075597	Boli_valle_TR11290_c1_g1_i1	61.54	117	45	0	112	119	6	356	4e-33	142	R_PARALOG
ENSDARG00000077556	Boli_valle_TR11290_c1_g1_i1	61.54	117	45	0	117	119	6	356	4e-33	142	R_PARALOG
ENSDARG00000079355	Boli_valle_TR11290_c1_g1_i1	77.12	118	27	0	116	233	3	356	8e-45	181	R_PARALOG
ENSDARG00000097299	Boli_valle_TR11290_c1_g1_i1	73.73	118	31	0	116	233	3	356	6e-44	178	R_PARALOG
ENSDARG00000025076	Boli_valle_TR112956_c0_g1_i1	57.94	126	53	2	171	296	2	343	1e-36	153	R_PARALOG
ENSDARG00000061651	Boli_valle_TR112956_c0_g1_i1	57.85	121	51	1	197	317	2	343	9e-36	150	R_PARALOG
ENSDARG00000061800	Boli_valle_TR112956_c0_g1_i1	65.22	115	32	2	160	266	2	343	9e-40	164	R_PARALOG
ENSDARG00000020128	Boli_valle_TR11300_c0_g1_i1	79.9	194	39	0	2	119	120	701	7e-89	325	R_ORTHOLOG
ENSDARG00000024874	Boli_valle_TR113039_c0_g1_i1	89.74	117	12	0	1318	1434	3	353	2e-60	234	R_PARALOG
ENSDARG00000076213	Boli_valle_TR113039_c0_g1_i1	85.47	117	17	0	1322	1438	3	353	4e-58	226	R_PARALOG
ENSDARG00000014554	Boli_valle_TR113047_c0_g1_i1	53.61	97	45	0	119	215	29	319	2e-27	121	R_PARALOG
ENSDARG00000025667	Boli_valle_TR113085_c0_g1_i1	70.25	158	46	1	119	162	4	477	2e-58	226	R_PARALOG
ENSDARG00000059832	Boli_valle_TR113085_c0_g1_i1	94.97	159	8	0	119	778	1	477	6e-86	318	R_ORTHOLOG
ENSDARG00000076460	Boli_valle_TR113085_c0_g1_i1	76.1	159	38	0	119	207	1	477	1e-64	247	R_PARALOG
ENSDARG00000024208	Boli_valle_TR113176_c0_g1_i1	63.51	74	27	0	115	119	2	223	4e-22	105	R_ORTHOLOG
ENSDARG00000030867	Boli_valle_TR113176_c0_g1_i1	57.53	73	31	0	142	214	8	226	8e-22	103	R_PARALOG
ENSDARG00000088072	Boli_valle_TR11317_c0_g2_i1	54.55	220	86	3	111	119	3	632	4e-53	209	R_PARALOG
ENSDARG00000043848	Boli_valle_TR113264_c0_g1_i1	71.77	124	35	1	29	152	4	363	2e-39	160	R_PARALOG
ENSDARG00000044009	Boli_valle_TR11328_c0_g1_i1	68.85	382	114	10	10	119	181	1218	2e-89	329	R_UNRESOLVED
ENSDARG00000090788	Boli_valle_TR11328_c0_g1_i1	68.85	382	114	10	10	119	181	1218	2e-89	329	R_UNRESOLVED
ENSDARG00000028159	Boli_valle_TR11331_c0_g1_i1	80.99	426	77	2	1	119	28	1305	0	713	R_ORTHOLOG
ENSDARG00000059483	Boli_valle_TR11331_c0_g1_i1	80.79	380	73	1	1	119	28	1104	3e-175	613	R_PARALOG
ENSDARG00000087397	Boli_valle_TR11331_c0_g1_i1	79.95	384	77	2	1	119	28	1104	6e-174	609	R_PARALOG
ENSDARG00000030350	Boli_valle_TR113323_c0_g1_i1	83.78	74	12	0	119	132	12	233	2e-29	129	R_PARALOG
ENSDARG00000035984	Boli_valle_TR113323_c0_g1_i1	96.05	76	3	0	119	153	6	233	3e-34	144	R_ORTHOLOG
ENSDARG00000042106	Boli_valle_TR113323_c0_g1_i1	79.73	74	15	0	119	128	12	233	1e-28	125	R_PARALOG
ENSDARG00000044622	Boli_valle_TR113397_c0_g1_i1	70.49	183	51	2	626	805	1	540	7e-70	266	R_PARALOG
ENSDARG00000002498	Boli_valle_TR113428_c0_g1_i1	88.14	59	7	0	1	119	2	178	3e-28	122	R_ORTHOLOG
ENSDARG00000060302	Boli_valle_TR113567_c0_g1_i1	50.46	109	54	0	31	139	1	327	5e-28	122	PARALOG
ENSDARG00000005230	Boli_valle_TR113590_c0_g1_i1	89.77	88	9	0	84	171	3	266	1e-41	168	R_PARALOG
ENSDARG00000078705	Boli_valle_TR11362_c0_g1_i1	64.2	81	29	1	23	103	82	315	8e-22	100	R_ORTHOLOG
ENSDARG00000024865	Boli_valle_TR113666_c0_g1_i1	82.01	139	24	2	1654	1791	2	400	8e-54	213	PARALOG
ENSDARG00000054191	Boli_valle_TR113684_c0_g1_i1	89.24	158	17	0	173	330	1	474	3e-74	278	R_PARALOG
ENSDARG00000019622	Boli_valle_TR113802_c0_g1_i1	81.25	144	27	0	673	816	2	433	4e-61	236	R_PARALOG
ENSDARG00000074680	Boli_valle_TR113802_c0_g1_i1	91.72	145	12	0	705	849	2	436	2e-68	260	R_PARALOG
ENSDARG00000078902	Boli_valle_TR113802_c0_g1_i1	89.66	145	15	0	604	748	2	436	2e-67	257	R_PARALOG
ENSDARG00000055284	Boli_valle_TR113839_c0_g1_i1	58.96	134	55	1	596	729	3	398	4e-25	116	R_PARALOG
ENSDARG00000069472	Boli_valle_TR1138_c0_g1_i1	69.73	674	204	1	138	811	771	2783	0	999	R_PARALOG
ENSDARG00000079027	Boli_valle_TR1138_c0_g1_i1	78.53	708	146	2	99	119	711	2831	0	1179	R_ORTHOLOG
ENSDARG00000001634	Boli_valle_TR113982_c0_g1_i1	77.42	93	21	0	22	114	2	280	5e-37	155	R_PARALOG
ENSDARG00000056998	Boli_valle_TR113982_c0_g1_i1	74.19	93	24	0	27	119	2	280	4e-36	152	R_PARALOG
ENSDARG00000025012	Boli_valle_TR114057_c0_g1_i1	85.48	62	9	0	186	247	124	309	1e-23	109	PARALOG
ENSDARG00000040988	Boli_valle_TR114057_c0_g1_i1	83.87	62	10	0	186	247	124	309	7e-23	106	R_PARALOG
ENSDARG00000003022	Boli_valle_TR11427_c0_g1_i1	56.86	598	240	7	17	119	366	2135	0	707	R_PARALOG
ENSDARG00000005104	Boli_valle_TR11427_c0_g1_i1	52.44	225	101	4	1	219	255	899	2e-57	221	R_PARALOG
ENSDARG00000063651	Boli_valle_TR11427_c0_g1_i1	73.22	661	164	7	1	119	213	2174	0	986	R_ORTHOLOG
ENSDARG00000073948	Boli_valle_TR114373_c0_g1_i1	67.9	81	26	0	25	119	26	268	9e-26	114	R_ORTHOLOG
ENSDARG00000091616	Boli_valle_TR114373_c0_g1_i1	63.75	80	29	0	25	119	26	265	1e-23	107	R_PARALOG
ENSDARG00000013539	Boli_valle_TR114376_c0_g1_i1	82.35	68	12	0	165	232	3	206	2e-26	119	R_PARALOG
ENSDARG00000037068	Boli_valle_TR114376_c0_g1_i1	66.23	77	26	1	175	251	3	218	3e-22	105	R_PARALOG
ENSDARG00000017901	Boli_valle_TR114392_c0_g1_i1	90.91	88	8	0	170	257	1	264	4e-43	174	R_PARALOG
ENSDARG00000067841	Boli_valle_TR114481_c0_g1_i1	50.68	146	60	1	13	119	2	439	1e-27	124	R_ORTHOLOG
ENSDARG00000086960	Boli_valle_TR114490_c0_g1_i1	77.01	87	20	0	28	114	2	262	2e-36	150	PARALOG
ENSDARG00000090456	Boli_valle_TR114490_c0_g1_i1	60	85	34	0	25	109	2	256	2e-26	117	R_PARALOG
ENSDARG00000086191	Boli_valle_TR114499_c0_g1_i1	54.95	111	50	0	16	126	2	334	8e-29	125	PARALOG
ENSDARG00000004541	Boli_valle_TR11459_c0_g1_i1	63.29	395	136	3	119	162	1	1185	4e-143	507	R_PARALOG
ENSDARG00000074081	Boli_valle_TR11459_c0_g1_i1	76.25	421	98	3	119	170	1	1257	0	658	R_ORTHOLOG
ENSDARG00000055463	Boli_valle_TR114657_c0_g1_i1	74.36	78	20	0	225	302	1	234	2e-26	120	R_ORTHOLOG
ENSDARG00000060348	Boli_valle_TR11467_c0_g1_i1	68.66	284	78	2	275	547	13	861	2e-106	385	R_PARALOG
ENSDARG00000062884	Boli_valle_TR11467_c0_g1_i1	69.02	297	91	5	258	553	1	861	8e-110	397	R_PARALOG
ENSDARG00000089605	Boli_valle_TR114744_c0_g1_i1	74.19	93	24	0	1	93	3	281	2e-34	142	R_ORTHOLOG
ENSDARG00000043550	Boli_valle_TR114807_c0_g1_i1	61.16	121	47	1	1	119	33	389	3e-28	124	R_ORTHOLOG
ENSDARG00000078261	Boli_valle_TR11482_c0_g1_i1	59.57	141	55	1	635	773	3	425	2e-43	177	R_PARALOG
ENSDARG00000063031	Boli_valle_TR11492_c0_g1_i1	69.4	549	155	7	620	1155	6	1640	0	739	R_ORTHOLOG
ENSDARG00000027192	Boli_valle_TR114978_c0_g1_i1	85.07	134	20	0	119	281	1	402	3e-57	222	R_PARALOG
ENSDARG00000061665	Boli_valle_TR114978_c0_g1_i1	94.78	134	7	0	119	240	1	402	3e-66	252	r_ORTHOLOG
ENSDARG00000077190	Boli_valle_TR114978_c0_g1_i1	85.07	134	20	0	119	229	1	402	4e-57	221	R_PARALOG
ENSDARG00000090115	Boli_valle_TR114978_c0_g1_i1	94.03	134	8	0	119	244	1	402	4e-66	252	PARALOG
ENSDARG00000075908	Boli_valle_TR114_c0_g1_i1	67	203	67	0	30	232	6	614	3e-72	271	R_PARALOG
ENSDARG00000075908	Boli_valle_TR114_c0_g2_i1	72.11	190	53	0	43	232	6	575	3e-75	281	R_PARALOG
ENSDARG00000007856	Boli_valle_TR11509_c0_g1_i1	63.31	308	101	1	50	119	766	1689	4e-107	387	R_PARALOG
ENSDARG00000055578	Boli_valle_TR11509_c0_g1_i1	56.44	404	176	4	53	119	544	1689	2e-120	431	R_ORTHOLOG
ENSDARG00000089918	Boli_valle_TR11509_c0_g1_i1	52.63	266	124	2	52	119	898	1689	1e-75	283	R_PARALOG
ENSDARG00000090035	Boli_valle_TR11509_c0_g1_i1	52.26	266	125	2	52	119	898	1689	4e-75	281	R_PARALOG
ENSDARG00000079556	Boli_valle_TR11521_c0_g1_i1	61.6	375	128	6	61	119	7	1116	5e-103	374	R_PARALOG
ENSDARG00000079876	Boli_valle_TR11521_c0_g1_i1	63.56	376	119	7	66	119	13	1116	8e-107	386	R_ORTHOLOG
ENSDARG00000020024	Boli_valle_TR11522_c0_g1_i1	58.69	259	105	1	34	290	67	843	2e-80	298	R_ORTHOLOG
ENSDARG00000062550	Boli_valle_TR11523_c0_g1_i1	80.47	169	33	0	1	169	364	870	1e-75	284	R_PARALOG
ENSDARG00000063050	Boli_valle_TR11523_c0_g1_i1	70.41	169	47	2	1	166	364	870	6e-61	235	R_PARALOG
ENSDARG00000063182	Boli_valle_TR11523_c0_g1_i1	84.02	169	27	0	1	169	364	870	1e-78	294	R_PARALOG
ENSDARG00000062550	Boli_valle_TR11523_c0_g1_i2	80.47	169	33	0	1	169	214	720	1e-75	284	R_PARALOG
ENSDARG00000063050	Boli_valle_TR11523_c0_g1_i2	70.41	169	47	2	1	166	214	720	6e-61	235	R_PARALOG
ENSDARG00000063182	Boli_valle_TR11523_c0_g1_i2	84.02	169	27	0	1	169	214	720	1e-78	294	R_PARALOG
ENSDARG00000062550	Boli_valle_TR11523_c0_g1_i3	80.47	169	33	0	1	169	195	701	1e-75	284	R_PARALOG
ENSDARG00000063050	Boli_valle_TR11523_c0_g1_i3	70.41	169	47	2	1	166	195	701	6e-61	235	R_PARALOG
ENSDARG00000063182	Boli_valle_TR11523_c0_g1_i3	84.02	169	27	0	1	169	195	701	1e-78	294	R_PARALOG
ENSDARG00000059801	Boli_valle_TR11525_c0_g1_i1	92.78	97	7	0	809	905	392	682	1e-43	177	R_PARALOG
ENSDARG00000059801	Boli_valle_TR11525_c1_g1_i1	87.38	206	22	2	119	609	2	616	3e-90	332	R_ORTHOLOG
ENSDARG00000042032	Boli_valle_TR115289_c0_g1_i1	96.88	96	3	0	264	359	3	290	4e-50	197	R_PARALOG
ENSDARG00000095896	Boli_valle_TR115289_c0_g1_i1	97.92	96	2	0	260	355	3	290	3e-50	198	PARALOG
ENSDARG00000059672	Boli_valle_TR115296_c0_g1_i1	66.94	124	41	0	219	342	1	372	7e-43	174	R_PARALOG
ENSDARG00000088730	Boli_valle_TR115296_c0_g1_i1	66.4	125	42	1	207	331	7	372	1e-41	170	R_PARALOG
ENSDARG00000059781	Boli_valle_TR11544_c0_g1_i1	75	128	32	0	202	329	852	1235	6e-114	218	R_PARALOG
ENSDARG00000071678	Boli_valle_TR11544_c0_g1_i1	80.17	121	24	0	186	306	852	1214	7e-113	219	R_PARALOG
ENSDARG00000071682	Boli_valle_TR11544_c0_g1_i1	65.73	178	55	3	13	184	334	852	1e-119	232	PARALOG
ENSDARG00000054578	Boli_valle_TR115580_c0_g1_i1	53.23	124	58	1	6	129	2	370	8e-32	135	R_PARALOG
ENSDARG00000012135	Boli_valle_TR11582_c0_g1_i1	76.45	310	73	0	1	310	338	1267	1e-133	475	R_PARALOG
ENSDARG00000075567	Boli_valle_TR11582_c0_g1_i1	88.54	314	36	0	1	314	326	1267	1e-153	541	R_PARALOG
ENSDARG00000012135	Boli_valle_TR11582_c1_g1_i1	78.2	133	29	0	300	432	1	399	3e-55	215	R_PARALOG
ENSDARG00000075567	Boli_valle_TR11582_c1_g1_i1	93.23	133	9	0	304	436	1	399	1e-65	249	R_PARALOG
ENSDARG00000071425	Boli_valle_TR11587_c0_g2_i1	58.45	207	85	1	1	206	318	938	7e-69	258	R_ORTHOLOG
ENSDARG00000039335	Boli_valle_TR115901_c0_g1_i1	65.29	170	59	0	248	417	1	510	5e-65	247	R_PARALOG
ENSDARG00000044514	Boli_valle_TR115901_c0_g1_i1	50.88	171	82	2	213	381	1	510	2e-47	189	R_PARALOG
ENSDARG00000088515	Boli_valle_TR115901_c0_g1_i1	61.9	168	59	2	192	354	7	510	3e-56	218	R_PARALOG
ENSDARG00000016235	Boli_valle_TR115930_c0_g1_i1	58.18	110	46	1	10	119	1	324	1e-32	137	R_PARALOG
ENSDARG00000018077	Boli_valle_TR115930_c0_g1_i1	64.81	108	37	1	8	114	1	324	3e-36	148	R_PARALOG
ENSDARG00000038742	Boli_valle_TR115930_c0_g1_i1	58.33	108	45	0	10	117	1	324	2e-29	126	R_PARALOG
ENSDARG00000070486	Boli_valle_TR115930_c0_g1_i1	52.78	108	51	0	9	116	1	324	1e-27	120	R_PARALOG
ENSDARG00000093774	Boli_valle_TR115930_c0_g1_i1	64.81	108	37	1	8	114	1	324	1e-35	148	R_PARALOG
ENSDARG00000013968	Boli_valle_TR115943_c0_g1_i1	51.89	106	47	1	75	119	3	320	4e-22	105	R_ORTHOLOG
ENSDARG00000063215	Boli_valle_TR11607_c0_g1_i1	63.5	263	91	3	1	119	304	1080	8e-92	335	R_ORTHOLOG
ENSDARG00000078415	Boli_valle_TR11607_c0_g1_i1	52.42	248	118	3	19	266	304	1038	7e-66	249	R_PARALOG
ENSDARG00000079371	Boli_valle_TR11607_c0_g1_i1	53.26	261	121	5	7	266	304	1062	8e-66	249	R_PARALOG
ENSDARG00000074137	Boli_valle_TR116256_c0_g1_i1	62.92	89	32	1	5	92	45	311	2e-24	115	R_PARALOG
ENSDARG00000040615	Boli_valle_TR116275_c0_g1_i1	62.03	79	28	1	1	77	6	242	1e-23	107	R_PARALOG
ENSDARG00000018773	Boli_valle_TR11630_c0_g1_i1	66.36	110	34	2	1241	1347	1	321	4e-34	147	R_PARALOG
ENSDARG00000039987	Boli_valle_TR11630_c0_g1_i1	76.64	107	25	1	1684	1790	1	318	3e-38	161	R_PARALOG
ENSDARG00000039724	Boli_valle_TR116337_c0_g1_i1	90.48	84	8	0	448	531	6	257	1e-40	166	R_PARALOG
ENSDARG00000076002	Boli_valle_TR116337_c0_g1_i1	66.79	274	89	1	456	727	6	827	2e-104	379	R_PARALOG
ENSDARG00000062059	Boli_valle_TR116725_c0_g1_i1	65.19	135	47	1	16	119	1	399	7e-51	201	R_ORTHOLOG
ENSDARG00000070623	Boli_valle_TR11677_c0_g1_i1	70.23	131	39	1	1	131	472	780	3e-39	158	R_PARALOG
ENSDARG00000070623	Boli_valle_TR11677_c0_g1_i2	88.55	131	15	0	1	119	472	864	1e-57	219	R_ORTHOLOG
ENSDARG00000088302	Boli_valle_TR11679_c0_g1_i1	58.95	190	77	1	539	727	253	822	6e-79	216	R_PARALOG
ENSDARG00000088302	Boli_valle_TR11679_c0_g2_i1	62.04	274	103	2	455	727	3	821	4e-82	305	R_PARALOG
ENSDARG00000055973	Boli_valle_TR116912_c0_g1_i1	69.44	108	33	0	119	205	39	362	1e-39	162	R_PARALOG
ENSDARG00000002635	Boli_valle_TR11692_c0_g2_i1	53.29	304	142	2	1	119	3	866	1e-57	224	R_PARALOG
ENSDARG00000014081	Boli_valle_TR11692_c0_g2_i1	60.2	294	117	2	1	119	3	866	9e-68	258	R_ORTHOLOG
ENSDARG00000075230	Boli_valle_TR116991_c0_g1_i1	71.25	80	23	0	351	430	1	240	1e-28	127	R_PARALOG
ENSDARG00000043746	Boli_valle_TR117015_c0_g1_i1	87.33	150	19	0	1548	1697	28	477	2e-73	277	R_PARALOG
ENSDARG00000062693	Boli_valle_TR117015_c0_g1_i1	76.32	152	36	2	1536	1687	28	477	2e-61	238	R_PARALOG
ENSDARG00000063150	Boli_valle_TR117015_c0_g1_i1	66.45	155	46	6	533	681	28	477	6e-40	165	R_PARALOG
ENSDARG00000058638	Boli_valle_TR11705_c0_g1_i1	59.85	264	96	4	9	262	193	981	2e-87	320	R_PARALOG
ENSDARG00000069432	Boli_valle_TR11705_c0_g1_i1	59.5	242	96	4	62	301	199	915	1e-76	285	R_PARALOG
ENSDARG00000091266	Boli_valle_TR11705_c0_g1_i1	58.7	230	93	2	15	242	193	882	4e-78	290	R_PARALOG
ENSDARG00000009796	Boli_valle_TR11710_c0_g1_i1	81.57	434	79	1	22	454	86	1387	3e-178	624	R_PARALOG
ENSDARG00000020635	Boli_valle_TR11710_c0_g1_i1	83.93	448	70	2	1	446	50	1387	0	674	R_PARALOG
ENSDARG00000086985	Boli_valle_TR11710_c0_g1_i1	83.93	448	70	2	1	446	50	1387	0	674	R_PARALOG
ENSDARG00000003971	Boli_valle_TR11720_c0_g1_i1	72.8	250	65	4	112	119	1	741	2e-97	354	R_PARALOG
ENSDARG00000004023	Boli_valle_TR11720_c0_g1_i1	95.56	248	11	0	102	119	1	744	1e-131	468	R_ORTHOLOG
ENSDARG00000053499	Boli_valle_TR11720_c0_g1_i1	71.2	250	68	5	112	119	1	741	1e-93	342	R_PARALOG
ENSDARG00000003971	Boli_valle_TR11720_c1_g1_i1	85.9	78	11	0	40	117	3	236	3e-37	155	R_PARALOG
ENSDARG00000004023	Boli_valle_TR11720_c1_g1_i1	97.47	79	2	0	30	108	3	239	2e-42	172	R_PARALOG
ENSDARG00000021055	Boli_valle_TR11720_c1_g1_i1	65.38	78	27	0	32	119	3	236	1e-25	116	PARALOG
ENSDARG00000053499	Boli_valle_TR11720_c1_g1_i1	85.9	78	11	0	40	117	3	236	1e-37	155	R_PARALOG
ENSDARG00000036987	Boli_valle_TR11722_c0_g1_i1	82.07	552	99	0	1	119	46	1701	0	953	R_ORTHOLOG
ENSDARG00000057210	Boli_valle_TR11722_c0_g1_i1	66.24	545	183	3	4	547	58	1677	0	781	R_PARALOG
ENSDARG00000051783	Boli_valle_TR117272_c0_g1_i1	85.19	81	12	0	169	249	2	244	2e-37	155	R_PARALOG
ENSDARG00000018817	Boli_valle_TR11730_c0_g1_i1	51.88	160	75	3	113	270	377	850	8e-43	172	R_PARALOG
ENSDARG00000018817	Boli_valle_TR11730_c0_g3_i1	51.88	160	75	3	113	270	539	1012	5e-42	170	R_PARALOG
ENSDARG00000071419	Boli_valle_TR11736_c0_g1_i1	54.72	424	192	3	34	119	287	1537	8e-132	469	R_ORTHOLOG
ENSDARG00000071419	Boli_valle_TR11736_c0_g3_i1	56.27	343	150	3	34	376	287	1294	2e-104	378	R_PARALOG
ENSDARG00000059997	Boli_valle_TR117403_c0_g1_i1	66.94	121	40	0	625	745	3	365	3e-43	176	R_PARALOG
ENSDARG00000060711	Boli_valle_TR117403_c0_g1_i1	71.9	121	34	0	567	687	3	365	8e-46	184	R_PARALOG
ENSDARG00000090540	Boli_valle_TR117403_c0_g1_i1	71.9	121	34	0	567	687	3	365	8e-46	184	R_PARALOG
ENSDARG00000004265	Boli_valle_TR117426_c0_g1_i1	62.96	81	30	0	118	198	16	258	5e-24	110	R_ORTHOLOG
ENSDARG00000038867	Boli_valle_TR11749_c0_g1_i1	76.65	197	46	0	21	119	794	1384	2e-81	301	R_ORTHOLOG
ENSDARG00000058733	Boli_valle_TR11749_c0_g1_i1	92	150	12	0	39	119	857	1306	2e-79	295	R_PARALOG
ENSDARG00000058815	Boli_valle_TR11749_c0_g1_i1	81.5	173	32	0	39	119	857	1375	3e-81	301	R_PARALOG
ENSDARG00000068567	Boli_valle_TR11749_c0_g1_i1	90.07	151	15	0	39	119	857	1309	9e-81	300	R_PARALOG
ENSDARG00000059598	Boli_valle_TR11751_c0_g1_i1	58.43	89	37	0	5	93	199	465	8e-22	103	R_PARALOG
ENSDARG00000013005	Boli_valle_TR117553_c0_g1_i1	63.53	85	31	0	40	124	9	263	2e-27	122	R_PARALOG
ENSDARG00000022176	Boli_valle_TR117553_c0_g1_i1	57.14	84	36	0	15	98	9	260	9e-22	103	R_PARALOG
ENSDARG00000033327	Boli_valle_TR117578_c0_g1_i1	73.63	182	48	0	178	359	1	546	2e-84	313	R_PARALOG
ENSDARG00000074543	Boli_valle_TR117578_c0_g1_i1	67.22	180	59	0	76	119	4	543	6e-73	275	R_PARALOG
ENSDARG00000087341	Boli_valle_TR117578_c0_g1_i1	75.58	172	42	0	1	119	1	516	7e-77	286	R_PARALOG
ENSDARG00000092722	Boli_valle_TR117578_c0_g1_i1	67.03	182	60	0	119	141	1	546	3e-71	268	R_PARALOG
ENSDARG00000053210	Boli_valle_TR117619_c0_g1_i1	66.04	106	36	1	518	623	3	308	4e-33	142	R_PARALOG
ENSDARG00000063036	Boli_valle_TR117619_c0_g1_i1	56.6	106	46	1	119	494	3	308	4e-25	116	PARALOG
ENSDARG00000078102	Boli_valle_TR117619_c0_g1_i1	63.81	105	38	1	146	250	3	308	2e-31	136	R_PARALOG
ENSDARG00000062248	Boli_valle_TR11771_c0_g1_i1	67.74	936	271	17	119	264	1	2769	0	1138	R_ORTHOLOG
ENSDARG00000062248	Boli_valle_TR11771_c0_g2_i1	73.08	208	54	2	264	469	1	624	1e-78	294	R_PARALOG
ENSDARG00000015537	Boli_valle_TR11785_c0_g1_i1	75.89	141	34	0	443	583	151	573	2e-64	246	R_PARALOG
ENSDARG00000027419	Boli_valle_TR11785_c0_g1_i1	85.11	141	21	0	473	613	151	573	2e-73	276	R_PARALOG
ENSDARG00000093411	Boli_valle_TR11785_c0_g1_i1	78.72	141	30	0	451	591	151	573	3e-69	262	R_PARALOG
ENSDARG00000093411	Boli_valle_TR11785_c1_g1_i1	89.09	55	6	0	22	76	123	287	4e-45	116	R_PARALOG
ENSDARG00000054570	Boli_valle_TR11787_c0_g1_i1	76	150	36	0	962	1111	1	450	4e-65	251	R_PARALOG
ENSDARG00000027933	Boli_valle_TR117983_c0_g1_i1	94.38	89	5	0	483	571	3	269	1e-48	194	R_PARALOG
ENSDARG00000068580	Boli_valle_TR117983_c0_g1_i1	86.52	89	12	0	127	215	3	269	3e-42	172	R_PARALOG
ENSDARG00000069726	Boli_valle_TR117983_c0_g1_i1	80.46	87	17	0	402	488	9	269	7e-40	165	R_PARALOG
ENSDARG00000041799	Boli_valle_TR117_c0_g1_i1	72.64	106	29	0	1	106	119	436	9e-45	177	R_PARALOG
ENSDARG00000040893	Boli_valle_TR118151_c0_g1_i1	58.2	122	51	0	56	177	36	401	3e-31	135	PARALOG
ENSDARG00000061562	Boli_valle_TR118190_c0_g1_i1	73.81	84	22	0	126	209	2	253	1e-32	139	R_PARALOG
ENSDARG00000062712	Boli_valle_TR118190_c0_g1_i1	75.61	82	20	0	119	128	5	250	7e-31	133	R_PARALOG
ENSDARG00000079971	Boli_valle_TR118190_c0_g1_i1	79.76	84	17	0	119	128	2	253	1e-33	142	R_ORTHOLOG
ENSDARG00000090499	Boli_valle_TR118190_c0_g1_i1	71.43	84	24	0	126	209	2	253	7e-32	136	R_PARALOG
ENSDARG00000056258	Boli_valle_TR118251_c0_g1_i1	61.97	142	53	2	323	463	3	425	4e-37	155	R_PARALOG
ENSDARG00000028119	Boli_valle_TR118411_c0_g1_i1	95.24	84	3	1	8	90	2	253	8e-34	140	R_PARALOG
ENSDARG00000035993	Boli_valle_TR118411_c0_g1_i1	95.24	84	3	1	8	90	2	253	9e-34	140	R_PARALOG
ENSDARG00000046062	Boli_valle_TR118411_c0_g1_i1	96.43	84	3	0	8	91	2	253	2e-35	146	R_PARALOG
ENSDARG00000059950	Boli_valle_TR1184_c0_g1_i1	59.22	103	40	2	59	159	3	299	6e-27	121	R_PARALOG
ENSDARG00000096995	Boli_valle_TR11850_c1_g1_i1	54.26	223	102	0	1	119	246	914	8e-64	242	R_ORTHOLOG
ENSDARG00000096995	Boli_valle_TR11850_c1_g2_i1	59.63	109	44	0	1	109	468	794	1e-30	132	R_PARALOG
ENSDARG00000030945	Boli_valle_TR118613_c0_g1_i1	80.33	122	24	0	1588	1709	3	368	6e-53	209	R_PARALOG
ENSDARG00000019660	Boli_valle_TR118638_c0_g1_i1	56.52	161	70	3	234	394	1	474	2e-37	156	R_PARALOG
ENSDARG00000032820	Boli_valle_TR118638_c0_g1_i1	54.66	161	73	3	206	366	1	474	2e-36	153	R_PARALOG
ENSDARG00000036012	Boli_valle_TR11880_c0_g1_i1	61.03	136	53	0	83	218	7	414	3e-43	174	R_PARALOG
ENSDARG00000039500	Boli_valle_TR118872_c0_g1_i1	69.68	155	47	0	92	246	1	465	3e-60	232	R_PARALOG
ENSDARG00000014953	Boli_valle_TR11911_c0_g1_i1	60.13	158	63	1	2	119	109	534	6e-41	165	R_PARALOG
ENSDARG00000020311	Boli_valle_TR11911_c0_g1_i1	97.92	144	3	0	1	119	103	534	2e-62	236	R_UNRESOLVED
ENSDARG00000043662	Boli_valle_TR11911_c0_g1_i1	64.78	159	56	1	1	119	103	531	3e-46	182	R_PARALOG
ENSDARG00000014953	Boli_valle_TR11911_c0_g2_i1	60.13	158	63	1	2	119	109	534	6e-41	165	R_PARALOG
ENSDARG00000020311	Boli_valle_TR11911_c0_g2_i1	97.92	144	3	0	1	119	103	534	2e-62	236	R_UNRESOLVED
ENSDARG00000043662	Boli_valle_TR11911_c0_g2_i1	64.78	159	56	1	1	119	103	531	3e-46	182	R_PARALOG
ENSDARG00000053457	Boli_valle_TR119134_c0_g1_i1	97.01	67	2	0	1	67	39	239	6e-27	118	R_PARALOG
ENSDARG00000060741	Boli_valle_TR11924_c0_g1_i1	73.97	365	93	3	49	411	2	1090	4e-148	523	R_ORTHOLOG
ENSDARG00000010244	Boli_valle_TR119322_c0_g1_i1	78.3	106	22	1	13	117	2	319	2e-30	129	R_PARALOG
ENSDARG00000070437	Boli_valle_TR119322_c0_g1_i1	98.11	106	2	0	28	133	2	319	8e-45	177	R_PARALOG
ENSDARG00000075593	Boli_valle_TR119467_c0_g1_i1	89.22	102	11	0	119	265	2	307	3e-45	182	R_ORTHOLOG
ENSDARG00000031506	Boli_valle_TR11947_c1_g1_i1	64.57	127	44	1	110	235	2	382	2e-40	166	R_PARALOG
ENSDARG00000031587	Boli_valle_TR11947_c1_g1_i1	85.83	127	18	0	132	258	2	382	3e-55	215	R_PARALOG
ENSDARG00000038957	Boli_valle_TR11947_c1_g1_i1	67.44	86	27	1	1	85	2	259	2e-24	112	R_PARALOG
ENSDARG00000078116	Boli_valle_TR11948_c0_g1_i1	58	200	84	2	1440	1639	8	577	3e-61	237	R_PARALOG
ENSDARG00000034916	Boli_valle_TR11954_c0_g1_i1	71.85	405	114	1	3	407	171	1382	2e-174	611	R_PARALOG
ENSDARG00000034916	Boli_valle_TR11954_c0_g1_i2	71.99	407	114	1	1	119	96	1313	2e-177	620	R_ORTHOLOG
ENSDARG00000079469	Boli_valle_TR119685_c0_g1_i1	85.07	67	10	0	15	81	2	202	3e-28	124	R_PARALOG
ENSDARG00000029406	Boli_valle_TR11987_c0_g2_i1	91.72	145	9	2	1	142	134	568	3e-53	205	PARALOG
ENSDARG00000070265	Boli_valle_TR11987_c0_g2_i1	95.16	124	6	0	2	119	206	577	1e-53	206	PARALOG
ENSDARG00000086552	Boli_valle_TR11987_c0_g2_i1	98.35	121	2	0	1	121	206	568	2e-51	199	R_PARALOG
ENSDARG00000086591	Boli_valle_TR11987_c0_g2_i1	97.54	122	3	0	2	119	206	571	9e-52	200	R_PARALOG
ENSDARG00000088291	Boli_valle_TR11987_c0_g2_i1	96.77	124	4	0	6	119	206	577	6e-53	204	R_PARALOG
ENSDARG00000025073	Boli_valle_TR119979_c0_g1_i1	93.33	105	7	0	72	176	22	336	8e-49	191	R_PARALOG
ENSDARG00000018061	Boli_valle_TR120029_c0_g1_i1	75.58	86	21	0	103	188	3	260	1e-35	150	R_PARALOG
ENSDARG00000006375	Boli_valle_TR12003_c0_g1_i1	57.67	163	69	1	210	372	1	483	6e-48	190	R_PARALOG
ENSDARG00000087640	Boli_valle_TR12003_c0_g1_i1	57.67	163	69	1	210	372	1	483	6e-48	190	R_PARALOG
ENSDARG00000061348	Boli_valle_TR12008_c0_g1_i1	55.77	156	65	2	1	152	25	492	4e-41	168	R_PARALOG
ENSDARG00000061348	Boli_valle_TR12008_c0_g2_i1	56.41	156	64	2	1	152	25	492	2e-41	169	R_PARALOG
ENSDARG00000074116	Boli_valle_TR120140_c0_g1_i1	63.41	246	90	1	243	488	3	737	8e-87	320	R_ORTHOLOG
ENSDARG00000040440	Boli_valle_TR120155_c0_g1_i1	97.46	118	3	0	1	119	306	659	1e-44	176	R_ORTHOLOG
ENSDARG00000032577	Boli_valle_TR120176_c0_g1_i1	75.14	185	42	2	388	568	40	594	3e-74	279	R_PARALOG
ENSDARG00000022418	Boli_valle_TR120208_c0_g1_i1	73.52	676	174	4	5	119	452	2431	0	930	R_ORTHOLOG
ENSDARG00000022418	Boli_valle_TR120208_c0_g2_i1	63.23	310	114	2	5	314	22	903	5e-96	351	R_PARALOG
ENSDARG00000076903	Boli_valle_TR120231_c0_g1_i1	64.84	91	32	0	199	289	6	278	8e-25	115	R_PARALOG
ENSDARG00000079061	Boli_valle_TR12023_c0_g1_i1	69.91	226	64	1	118	339	1	678	1e-80	299	R_ORTHOLOG
ENSDARG00000090496	Boli_valle_TR120240_c0_g1_i1	53.28	137	64	1	397	533	1	342	4e-32	139	R_PARALOG
ENSDARG00000027523	Boli_valle_TR120259_c0_g1_i1	82.73	139	24	0	104	242	2	418	4e-66	252	R_PARALOG
ENSDARG00000067730	Boli_valle_TR120259_c0_g1_i1	78.42	139	29	1	103	240	2	418	1e-59	230	R_PARALOG
ENSDARG00000079469	Boli_valle_TR120259_c0_g1_i1	82.73	139	24	0	107	245	2	418	1e-65	248	PARALOG
ENSDARG00000013475	Boli_valle_TR120272_c0_g1_i1	88.53	532	61	1	2	119	134	1726	0	872	R_ORTHOLOG
ENSDARG00000091573	Boli_valle_TR120345_c0_g1_i1	51.08	415	201	2	1	413	136	1371	3e-112	404	PARALOG
ENSDARG00000039352	Boli_valle_TR120392_c0_g1_i1	60.06	308	123	0	119	455	2	925	9e-110	397	R_ORTHOLOG
ENSDARG00000056764	Boli_valle_TR120411_c0_g1_i1	53.17	205	95	1	119	4113	2	616	7e-57	224	R_ORTHOLOG
ENSDARG00000057184	Boli_valle_TR120427_c0_g1_i1	71.9	427	120	2	1	427	143	1381	4e-164	577	R_ORTHOLOG
ENSDARG00000041321	Boli_valle_TR120434_c0_g1_i1	62.9	124	46	0	281	404	7	378	3e-45	182	R_PARALOG
ENSDARG00000019516	Boli_valle_TR120502_c0_g1_i1	63.2	394	141	9	1	119	33	1166	8e-122	436	R_ORTHOLOG
ENSDARG00000019516	Boli_valle_TR120502_c0_g2_i1	62.63	388	141	9	7	390	55	1170	4e-120	430	R_PARALOG
ENSDARG00000042939	Boli_valle_TR120624_c0_g1_i1	58.71	155	63	1	13	119	50	514	5e-49	194	R_ORTHOLOG
ENSDARG00000004537	Boli_valle_TR120632_c0_g1_i1	62.39	436	159	4	119	3788	3889	5124	3e-144	514	R_ORTHOLOG
ENSDARG00000060697	Boli_valle_TR120632_c0_g1_i1	70.86	302	88	1	2810	3111	3889	4791	3e-122	440	R_PARALOG
ENSDARG00000062962	Boli_valle_TR120632_c0_g1_i1	61.26	364	139	3	2496	2857	3889	4962	9e-125	449	R_PARALOG
ENSDARG00000074137	Boli_valle_TR120645_c0_g1_i1	54.55	110	46	2	119	810	6	329	9e-26	119	R_ORTHOLOG
ENSDARG00000015278	Boli_valle_TR120652_c0_g1_i1	52.05	513	237	5	119	748	7	1536	1e-147	523	R_ORTHOLOG
ENSDARG00000041081	Boli_valle_TR120685_c0_g1_i1	81.69	71	13	0	119	238	30	242	1e-29	130	PARALOG
ENSDARG00000075461	Boli_valle_TR120685_c0_g1_i1	72	75	21	0	174	248	18	242	2e-27	125	R_PARALOG
ENSDARG00000059923	Boli_valle_TR120736_c0_g1_i1	55.84	197	86	2	93	119	9	596	1e-55	215	R_ORTHOLOG
ENSDARG00000089596	Boli_valle_TR120739_c0_g1_i1	61.74	149	57	0	1	149	2	448	2e-47	189	R_PARALOG
ENSDARG00000037350	Boli_valle_TR120770_c0_g1_i1	90.8	163	15	0	1	163	3	491	3e-78	289	R_PARALOG
ENSDARG00000086169	Boli_valle_TR120777_c0_g1_i1	61.61	112	43	0	185	296	325	660	3e-84	167	R_PARALOG
ENSDARG00000087176	Boli_valle_TR120777_c0_g1_i1	63.39	112	41	0	174	285	325	660	2e-84	167	R_PARALOG
ENSDARG00000086169	Boli_valle_TR120777_c0_g1_i2	61.48	122	47	0	119	175	2	367	6e-66	183	R_PARALOG
ENSDARG00000087176	Boli_valle_TR120777_c0_g1_i2	64.75	122	43	0	119	164	2	367	1e-67	188	R_ORTHOLOG
ENSDARG00000057586	Boli_valle_TR120793_c0_g1_i1	57.64	203	66	5	1065	1247	1024	1617	4e-54	213	R_PARALOG
ENSDARG00000074319	Boli_valle_TR120793_c0_g1_i1	73.42	301	75	4	1018	1313	1024	1911	5e-116	419	R_PARALOG
ENSDARG00000075891	Boli_valle_TR120793_c0_g1_i1	52.15	303	109	9	119	937	1024	1911	1e-71	271	R_PARALOG
ENSDARG00000079613	Boli_valle_TR120793_c0_g1_i1	61.9	210	77	3	1116	1322	1024	1653	4e-63	243	R_PARALOG
ENSDARG00000015033	Boli_valle_TR120831_c0_g1_i1	70.23	440	130	4	119	184	1	1293	0	639	R_ORTHOLOG
ENSDARG00000052497	Boli_valle_TR120831_c0_g1_i1	52.12	424	203	2	182	605	4	1269	1e-129	462	R_PARALOG
ENSDARG00000009549	Boli_valle_TR120833_c0_g1_i1	67.12	219	72	1	827	1045	2	655	5e-86	321	R_PARALOG
ENSDARG00000079860	Boli_valle_TR120854_c0_g1_i1	54.95	424	156	7	26	414	5	1270	4e-109	394	R_ORTHOLOG
ENSDARG00000059536	Boli_valle_TR120927_c0_g1_i1	64.08	103	37	1	91	193	2	307	2e-31	134	R_PARALOG
ENSDARG00000062889	Boli_valle_TR120927_c0_g1_i1	84.31	102	16	0	93	194	2	307	6e-43	173	R_PARALOG
ENSDARG00000063018	Boli_valle_TR120927_c0_g1_i1	78.43	102	22	0	116	217	2	307	1e-40	165	R_PARALOG
ENSDARG00000088222	Boli_valle_TR120927_c0_g1_i1	70.59	102	30	0	92	193	2	307	7e-37	153	R_PARALOG
ENSDARG00000053026	Boli_valle_TR120935_c0_g1_i1	66.01	253	86	0	310	562	4	762	4e-79	295	R_ORTHOLOG
ENSDARG00000005416	Boli_valle_TR120972_c0_g1_i1	57.21	215	92	2	391	605	5	640	5e-76	286	R_PARALOG
ENSDARG00000013310	Boli_valle_TR120972_c0_g1_i1	83.49	212	35	0	365	576	5	640	3e-107	389	R_PARALOG
ENSDARG00000069933	Boli_valle_TR120972_c0_g1_i1	52.83	212	99	1	363	573	5	640	5e-65	249	R_PARALOG
ENSDARG00000063059	Boli_valle_TR121009_c0_g1_i1	85.32	109	16	0	150	258	2	328	6e-49	193	R_PARALOG
ENSDARG00000004537	Boli_valle_TR121014_c0_g1_i1	64.22	109	39	0	1601	1709	2	328	4e-44	181	R_PARALOG
ENSDARG00000060697	Boli_valle_TR121014_c0_g1_i1	67.89	109	35	0	1628	1736	2	328	8e-45	183	R_PARALOG
ENSDARG00000062962	Boli_valle_TR121014_c0_g1_i1	62.39	109	41	0	990	1098	2	328	5e-43	177	R_PARALOG
ENSDARG00000076552	Boli_valle_TR121025_c0_g1_i1	69.42	121	37	0	59	179	49	411	2e-47	189	R_ORTHOLOG
ENSDARG00000074468	Boli_valle_TR121105_c0_g1_i1	70.06	511	152	1	119	606	24	1556	0	755	R_ORTHOLOG
ENSDARG00000011605	Boli_valle_TR12110_c0_g1_i1	67.21	122	38	1	449	568	2	367	3e-40	166	R_PARALOG
ENSDARG00000038245	Boli_valle_TR12110_c0_g1_i1	63.41	123	45	0	227	349	2	370	7e-39	160	R_PARALOG
ENSDARG00000071420	Boli_valle_TR121153_c0_g1_i1	70.65	92	27	0	25	116	2	277	1e-27	120	PARALOG
ENSDARG00000087854	Boli_valle_TR121153_c0_g1_i1	69.57	92	28	0	32	123	2	277	3e-27	119	R_PARALOG
ENSDARG00000088276	Boli_valle_TR121153_c0_g1_i1	70.65	92	27	0	26	117	2	277	1e-27	120	PARALOG
ENSDARG00000091728	Boli_valle_TR121153_c0_g1_i1	69.57	92	28	0	32	123	2	277	2e-27	119	R_PARALOG
ENSDARG00000092743	Boli_valle_TR121153_c0_g1_i1	69.57	92	28	0	32	123	2	277	5e-27	118	R_PARALOG
ENSDARG00000006169	Boli_valle_TR121203_c0_g1_i1	56.11	180	78	3	2034	2212	2	520	3e-55	218	R_ORTHOLOG
ENSDARG00000069699	Boli_valle_TR121227_c0_g1_i1	53.98	113	52	0	217	329	2	340	2e-30	132	R_PARALOG
ENSDARG00000013312	Boli_valle_TR121233_c0_g1_i1	70.91	110	32	0	515	624	642	971	6e-43	174	R_PARALOG
ENSDARG00000043661	Boli_valle_TR121233_c0_g1_i1	82.73	110	18	1	1203	1311	642	971	4e-47	190	R_PARALOG
ENSDARG00000070567	Boli_valle_TR121233_c0_g1_i1	80.91	110	20	1	1214	1322	642	971	3e-47	190	R_PARALOG
ENSDARG00000033551	Boli_valle_TR121255_c0_g1_i1	62.6	369	138	0	19	387	701	1807	2e-141	501	R_ORTHOLOG
ENSDARG00000058868	Boli_valle_TR12125_c0_g1_i2	66.01	303	87	5	1	287	2	907	7e-83	310	R_PARALOG
ENSDARG00000042939	Boli_valle_TR121354_c0_g1_i1	52.5	160	69	2	184	336	3	482	1e-41	169	R_PARALOG
ENSDARG00000056888	Boli_valle_TR121408_c0_g1_i1	73.5	117	29	1	4313	4427	2	352	6e-47	191	R_PARALOG
ENSDARG00000090442	Boli_valle_TR12142_c0_g1_i1	84.78	230	35	1	1374	1603	2	688	2e-107	392	R_PARALOG
ENSDARG00000090442	Boli_valle_TR121430_c0_g1_i1	88.93	253	28	0	1	253	1	759	2e-124	448	R_PARALOG
ENSDARG00000055223	Boli_valle_TR121447_c0_g2_i1	75.65	308	74	2	3	309	3	914	1e-136	486	R_PARALOG
ENSDARG00000004282	Boli_valle_TR121473_c0_g1_i1	67.96	181	58	0	246	426	3	545	6e-74	277	R_PARALOG
ENSDARG00000006462	Boli_valle_TR121473_c0_g1_i1	52.15	186	85	5	263	444	3	542	6e-47	187	R_PARALOG
ENSDARG00000059287	Boli_valle_TR121496_c0_g1_i1	60.4	303	100	3	119	132	1	909	4e-89	328	R_ORTHOLOG
ENSDARG00000052652	Boli_valle_TR121509_c0_g1_i1	64.38	219	78	1	443	661	444	1091	1e-83	310	R_PARALOG
ENSDARG00000079267	Boli_valle_TR121509_c0_g1_i1	72.6	219	60	0	423	641	438	1094	1e-98	360	PARALOG
ENSDARG00000070721	Boli_valle_TR121529_c0_g1_i1	68.75	144	42	2	48	119	22	450	4e-49	194	R_ORTHOLOG
ENSDARG00000010146	Boli_valle_TR121546_c0_g1_i1	50.12	425	209	5	1	422	387	1634	2e-119	428	R_PARALOG
ENSDARG00000021339	Boli_valle_TR121546_c0_g1_i1	66.19	420	141	3	1	119	387	1634	1e-164	578	R_ORTHOLOG
ENSDARG00000030915	Boli_valle_TR121546_c0_g1_i1	61.81	419	159	2	1	119	387	1634	4e-155	546	R_PARALOG
ENSDARG00000043722	Boli_valle_TR121546_c0_g1_i1	56.64	422	178	5	1	417	387	1634	2e-137	488	R_PARALOG
ENSDARG00000015970	Boli_valle_TR121580_c0_g1_i1	73.96	265	67	2	171	433	3	788	2e-120	433	R_PARALOG
ENSDARG00000074747	Boli_valle_TR121580_c0_g1_i1	72.9	262	71	1	293	554	6	788	3e-121	436	R_PARALOG
ENSDARG00000056780	Boli_valle_TR121613_c0_g1_i1	69.19	185	57	0	28	212	2	556	2e-74	278	R_PARALOG
ENSDARG00000077623	Boli_valle_TR121613_c0_g1_i1	83.7	184	29	1	70	252	2	553	3e-86	320	R_PARALOG
ENSDARG00000088440	Boli_valle_TR121613_c0_g1_i1	84.32	185	28	1	74	257	2	556	3e-87	323	PARALOG
ENSDARG00000070800	Boli_valle_TR121619_c0_g1_i1	59.47	338	130	6	1	331	117	1118	5e-98	357	R_ORTHOLOG
ENSDARG00000032737	Boli_valle_TR121658_c0_g1_i1	82.11	190	34	0	207	396	2	571	1e-95	350	PARALOG
ENSDARG00000037498	Boli_valle_TR121658_c0_g1_i1	82.63	190	33	0	204	393	2	571	2e-94	346	R_PARALOG
ENSDARG00000032577	Boli_valle_TR1216_c0_g1_i1	83.56	292	48	0	20	119	9	884	9e-132	470	R_ORTHOLOG
ENSDARG00000032577	Boli_valle_TR1216_c0_g2_i1	85.07	221	33	0	91	311	56	718	7e-95	347	R_PARALOG
ENSDARG00000028053	Boli_valle_TR121702_c0_g1_i1	70.2	406	121	0	496	901	2	1219	0	655	R_PARALOG
ENSDARG00000028071	Boli_valle_TR121702_c0_g1_i1	74.38	406	104	0	539	944	2	1219	0	689	R_PARALOG
ENSDARG00000037429	Boli_valle_TR121702_c0_g1_i1	87.44	406	51	0	549	954	2	1219	0	779	R_PARALOG
ENSDARG00000037186	Boli_valle_TR121805_c0_g1_i1	51.04	96	47	1	262	357	9	278	7e-22	103	R_PARALOG
ENSDARG00000054575	Boli_valle_TR121805_c0_g1_i1	63.04	92	25	2	119	236	9	284	2e-25	115	R_ORTHOLOG
ENSDARG00000017742	Boli_valle_TR122071_c0_g1_i1	72.88	177	48	0	119	589	5	535	3e-75	283	R_PARALOG
ENSDARG00000040156	Boli_valle_TR122071_c0_g1_i1	77.4	177	40	0	119	578	5	535	3e-78	293	R_PARALOG
ENSDARG00000076508	Boli_valle_TR122071_c0_g1_i1	78.53	177	38	0	119	570	5	535	4e-79	295	R_PARALOG
ENSDARG00000077654	Boli_valle_TR122071_c0_g1_i1	78.53	177	38	0	119	571	5	535	3e-80	299	R_ORTHOLOG
ENSDARG00000025581	Boli_valle_TR122173_c0_g1_i1	92.82	209	15	0	1	119	45	671	4e-111	399	R_ORTHOLOG
ENSDARG00000007354	Boli_valle_TR122210_c0_g1_i1	72.68	205	56	0	38	242	17	631	5e-83	307	R_PARALOG
ENSDARG00000014015	Boli_valle_TR122210_c0_g1_i1	54.63	205	92	1	75	278	17	631	1e-63	243	R_PARALOG
ENSDARG00000033599	Boli_valle_TR122210_c0_g1_i1	54.63	205	92	1	81	284	17	631	2e-61	236	R_PARALOG
ENSDARG00000000151	Boli_valle_TR122232_c0_g1_i1	84.25	273	42	3	14	285	57	854	5e-125	446	R_PARALOG
ENSDARG00000021163	Boli_valle_TR122232_c0_g1_i1	80.56	252	49	1	19	270	126	854	4e-110	397	R_PARALOG
ENSDARG00000052654	Boli_valle_TR122232_c0_g1_i1	91.14	271	23	2	13	282	48	857	7e-134	476	R_PARALOG
ENSDARG00000016667	Boli_valle_TR122299_c0_g1_i1	88.3	94	11	0	778	871	2	283	2e-36	154	R_PARALOG
ENSDARG00000018967	Boli_valle_TR122299_c0_g1_i1	90.43	94	9	0	784	877	2	283	2e-37	157	R_PARALOG
ENSDARG00000002336	Boli_valle_TR122389_c0_g1_i1	63.15	654	232	6	20	119	878	2797	0	783	R_ORTHOLOG
ENSDARG00000004232	Boli_valle_TR122389_c0_g1_i1	67.63	556	179	3	18	119	1151	2803	0	719	R_PARALOG
ENSDARG00000010791	Boli_valle_TR122389_c0_g1_i1	57.92	499	210	5	59	557	1364	2797	1e-170	599	R_PARALOG
ENSDARG00000074638	Boli_valle_TR122402_c0_g1_i1	68.53	197	62	0	1678	1874	2	592	3e-72	274	R_PARALOG
ENSDARG00000094738	Boli_valle_TR122402_c0_g1_i1	63.45	197	72	0	1581	1777	2	592	5e-68	259	R_PARALOG
ENSDARG00000078481	Boli_valle_TR122451_c0_g1_i1	70.64	109	32	0	157	265	287	613	2e-42	171	R_ORTHOLOG
ENSDARG00000001129	Boli_valle_TR122473_c0_g1_i1	69.47	380	75	7	1289	1627	2	1126	2e-137	490	R_PARALOG
ENSDARG00000039757	Boli_valle_TR122517_c0_g1_i1	73.83	107	28	0	48	154	722	1042	1e-39	160	R_ORTHOLOG
ENSDARG00000058467	Boli_valle_TR122545_c0_g1_i1	66.47	346	109	2	428	766	6	1043	2e-100	365	R_PARALOG
ENSDARG00000009045	Boli_valle_TR122548_c0_g1_i1	75.71	70	17	0	194	263	3	212	2e-22	105	R_PARALOG
ENSDARG00000059267	Boli_valle_TR122548_c0_g1_i1	74.29	70	18	0	186	255	3	212	3e-21	101	R_PARALOG
ENSDARG00000070351	Boli_valle_TR122548_c0_g1_i1	94.74	57	3	0	229	285	3	173	2e-23	108	R_PARALOG
ENSDARG00000079406	Boli_valle_TR122548_c0_g1_i1	75.71	70	17	0	216	285	3	212	3e-22	104	R_PARALOG
ENSDARG00000023217	Boli_valle_TR122603_c0_g1_i1	81.82	99	18	0	202	300	955	1251	5e-35	147	R_PARALOG
ENSDARG00000033660	Boli_valle_TR122603_c0_g1_i1	74.75	99	23	1	12	108	955	1251	9e-25	110	R_PARALOG
ENSDARG00000039344	Boli_valle_TR122618_c0_g1_i1	65.67	67	23	0	107	173	272	472	4e-22	102	R_ORTHOLOG
ENSDARG00000092693	Boli_valle_TR122760_c0_g1_i1	67.44	172	55	1	1	171	195	710	2e-62	237	R_PARALOG
ENSDARG00000078581	Boli_valle_TR122793_c0_g1_i1	75.95	237	57	1	119	481	119	826	1e-95	350	R_ORTHOLOG
ENSDARG00000044685	Boli_valle_TR122818_c0_g1_i1	52.26	266	116	3	8	262	300	1097	7e-71	266	R_ORTHOLOG
ENSDARG00000043746	Boli_valle_TR122821_c0_g1_i1	61.79	123	47	0	72	194	2	370	8e-38	158	R_PARALOG
ENSDARG00000062693	Boli_valle_TR122821_c0_g1_i1	60.98	123	48	0	72	194	2	370	9e-40	164	PARALOG
ENSDARG00000087187	Boli_valle_TR122851_c0_g1_i1	56.88	320	133	6	255	569	1	933	2e-91	336	R_PARALOG
ENSDARG00000056566	Boli_valle_TR122875_c0_g1_i1	86.15	65	9	0	119	284	138	332	1e-26	119	R_ORTHOLOG
ENSDARG00000015425	Boli_valle_TR12292_c0_g1_i1	61.86	97	35	2	293	387	37	324	3e-26	119	R_PARALOG
ENSDARG00000067509	Boli_valle_TR12292_c0_g1_i1	64.13	92	32	1	327	417	28	303	1e-27	124	R_PARALOG
ENSDARG00000071262	Boli_valle_TR122973_c0_g1_i1	51.24	201	98	1	169	369	350	949	1e-33	143	R_ORTHOLOG
ENSDARG00000014690	Boli_valle_TR122988_c0_g1_i1	91.36	81	7	0	182	262	16	258	2e-36	151	R_PARALOG
ENSDARG00000006926	Boli_valle_TR123039_c0_g1_i1	50	124	62	2	25	148	280	642	6e-26	118	R_ORTHOLOG
ENSDARG00000060348	Boli_valle_TR123058_c0_g1_i1	51.87	428	188	10	1	410	515	1756	7e-99	360	R_PARALOG
ENSDARG00000062884	Boli_valle_TR123058_c0_g1_i1	73.21	418	110	4	1	119	515	1756	6e-161	566	R_ORTHOLOG
ENSDARG00000003699	Boli_valle_TR123119_c0_g1_i1	76.15	130	31	0	722	851	1	390	4e-51	203	R_PARALOG
ENSDARG00000058145	Boli_valle_TR123119_c0_g1_i1	79.23	130	27	0	616	745	1	390	2e-54	214	R_PARALOG
ENSDARG00000010070	Boli_valle_TR123245_c0_g1_i1	67.51	437	139	2	82	515	2	1285	6e-176	617	R_ORTHOLOG
ENSDARG00000019800	Boli_valle_TR123303_c0_g1_i1	71.43	98	28	2	101	198	3	287	6e-28	123	PARALOG
ENSDARG00000074724	Boli_valle_TR123303_c0_g1_i1	72.63	95	24	1	333	425	3	287	4e-26	118	R_PARALOG
ENSDARG00000020758	Boli_valle_TR123306_c0_g1_i1	69.81	159	45	4	52	119	2	475	3e-64	230	R_ORTHOLOG
ENSDARG00000027394	Boli_valle_TR123306_c0_g1_i1	53.12	96	45	0	95	190	20	307	1e-25	115	R_PARALOG
ENSDARG00000039951	Boli_valle_TR123306_c0_g1_i1	50	102	51	0	72	173	38	343	2e-23	108	R_PARALOG
ENSDARG00000052713	Boli_valle_TR123326_c0_g1_i1	83	100	17	0	130	229	3	302	7e-44	177	R_PARALOG
ENSDARG00000059535	Boli_valle_TR123326_c0_g1_i1	66	100	34	0	126	225	3	302	2e-35	149	R_PARALOG
ENSDARG00000078839	Boli_valle_TR123326_c0_g1_i1	61	100	39	0	123	222	3	302	1e-32	140	R_PARALOG
ENSDARG00000069435	Boli_valle_TR123328_c0_g1_i1	60	130	52	0	14	143	127	516	5e-23	109	R_ORTHOLOG
ENSDARG00000003635	Boli_valle_TR123346_c0_g1_i1	53.29	319	142	2	25	336	287	1240	5e-103	373	R_PARALOG
ENSDARG00000018846	Boli_valle_TR123346_c0_g1_i1	60.56	360	142	0	1	360	158	1237	9e-135	479	R_PARALOG
ENSDARG00000010350	Boli_valle_TR123371_c0_g1_i1	88.31	77	9	1	119	182	6	233	2e-33	141	R_PARALOG
ENSDARG00000011549	Boli_valle_TR123371_c0_g1_i1	86.84	76	10	0	119	162	6	233	2e-32	137	R_PARALOG
ENSDARG00000015592	Boli_valle_TR123371_c0_g1_i1	90.79	76	7	0	119	173	6	233	1e-35	149	R_PARALOG
ENSDARG00000028521	Boli_valle_TR123371_c0_g1_i1	93.42	76	5	0	119	223	6	233	2e-36	152	R_ORTHOLOG
ENSDARG00000036483	Boli_valle_TR123371_c0_g1_i1	86.84	76	10	0	119	171	6	233	3e-35	147	R_PARALOG
ENSDARG00000002642	Boli_valle_TR123372_c0_g1_i1	60.29	350	139	1	1	350	381	1427	2e-118	424	R_PARALOG
ENSDARG00000007302	Boli_valle_TR123372_c0_g1_i1	50	386	193	3	1	386	378	1427	5e-106	383	R_PARALOG
ENSDARG00000013360	Boli_valle_TR123372_c0_g1_i1	67.05	352	116	1	1	352	378	1427	2e-134	478	R_PARALOG
ENSDARG00000023600	Boli_valle_TR123372_c0_g1_i1	58.45	349	142	1	1	346	381	1427	1e-115	415	R_PARALOG
ENSDARG00000067958	Boli_valle_TR123372_c0_g1_i1	56.16	365	159	4	1	364	384	1427	5e-113	406	R_PARALOG
ENSDARG00000041250	Boli_valle_TR123516_c0_g1_i1	54.84	124	56	0	245	368	1	372	1e-23	110	R_PARALOG
ENSDARG00000091498	Boli_valle_TR123516_c0_g1_i1	60.66	122	48	0	243	364	7	372	9e-29	127	PARALOG
ENSDARG00000000175	Boli_valle_TR123545_c0_g1_i1	59.73	226	84	6	18	119	53	628	2e-46	186	R_PARALOG
ENSDARG00000023031	Boli_valle_TR123545_c0_g1_i1	77	200	45	2	1	119	59	649	2e-68	258	R_ORTHOLOG
ENSDARG00000034685	Boli_valle_TR123546_c0_g1_i1	59.66	119	48	2	251	369	68	406	2e-30	132	R_PARALOG
ENSDARG00000042115	Boli_valle_TR123546_c0_g1_i1	50.37	135	66	3	249	382	68	403	2e-22	105	R_PARALOG
ENSDARG00000060243	Boli_valle_TR123552_c0_g1_i1	78.08	73	16	0	321	393	3	221	5e-39	114	R_PARALOG
ENSDARG00000078942	Boli_valle_TR123552_c0_g1_i1	76.71	73	17	0	366	438	3	221	1e-35	117	R_PARALOG
ENSDARG00000043285	Boli_valle_TR12360_c0_g1_i1	69.35	124	38	0	37	160	3616	3987	2e-46	183	R_ORTHOLOG
ENSDARG00000086795	Boli_valle_TR123631_c0_g1_i1	67.46	169	50	1	488	651	2	508	1e-57	224	R_PARALOG
ENSDARG00000061963	Boli_valle_TR123669_c0_g1_i1	66.07	112	38	1	119	137	4	333	7e-38	158	R_ORTHOLOG
ENSDARG00000012555	Boli_valle_TR123673_c0_g1_i1	55.81	129	56	2	38	119	2	379	5e-35	148	R_PARALOG
ENSDARG00000017739	Boli_valle_TR123673_c0_g1_i1	60.77	130	51	1	38	119	2	379	5e-37	154	PARALOG
ENSDARG00000059610	Boli_valle_TR12369_c0_g1_i1	75.9	332	80	0	1	119	773	1768	2e-147	521	r_ORTHOLOG
ENSDARG00000059610	Boli_valle_TR12369_c0_g2_i1	75.9	332	80	0	1	332	773	1768	3e-143	507	PARALOG
ENSDARG00000056764	Boli_valle_TR123780_c0_g1_i1	56.99	93	40	0	2529	2621	3	281	6e-26	121	R_PARALOG
ENSDARG00000035505	Boli_valle_TR12383_c0_g1_i1	75.3	575	140	2	1	119	98	1822	0	829	R_ORTHOLOG
ENSDARG00000035505	Boli_valle_TR12383_c0_g2_i1	74.9	486	121	1	89	573	486	1943	0	692	R_PARALOG
ENSDARG00000074737	Boli_valle_TR123840_c0_g1_i1	64.95	214	74	1	10	119	242	883	9e-75	278	PARALOG
ENSDARG00000093503	Boli_valle_TR123840_c0_g1_i1	64.73	241	85	0	12	119	254	976	6e-76	284	PARALOG
ENSDARG00000016343	Boli_valle_TR123863_c0_g1_i1	57.32	82	35	0	78	119	26	271	2e-21	100	R_PARALOG
ENSDARG00000055437	Boli_valle_TR123863_c0_g1_i1	56.47	85	37	0	119	124	26	280	1e-22	105	R_PARALOG
ENSDARG00000078878	Boli_valle_TR123863_c0_g1_i1	60	85	34	0	107	119	26	280	1e-23	111	R_ORTHOLOG
ENSDARG00000038862	Boli_valle_TR123902_c0_g1_i1	85.38	212	30	1	1	211	2	637	4e-106	385	R_PARALOG
ENSDARG00000060095	Boli_valle_TR123902_c0_g1_i1	85.71	210	30	0	2	211	2	631	2e-106	386	R_PARALOG
ENSDARG00000088842	Boli_valle_TR123902_c0_g1_i1	88.73	213	24	1	9	221	2	637	5e-109	394	R_PARALOG
ENSDARG00000040698	Boli_valle_TR12391_c0_g1_i1	68.33	221	70	0	329	549	1524	2186	7e-84	310	R_PARALOG
ENSDARG00000056601	Boli_valle_TR12391_c0_g1_i1	52.79	197	93	1	2	198	2545	3129	2e-55	215	R_PARALOG
ENSDARG00000040698	Boli_valle_TR12391_c0_g1_i2	50.89	562	262	11	2	119	1524	3128	2e-145	514	R_ORTHOLOG
ENSDARG00000056601	Boli_valle_TR12391_c0_g1_i2	52.79	197	93	1	2	198	2544	3128	7e-56	216	R_PARALOG
ENSDARG00000088484	Boli_valle_TR12394_c0_g1_i1	53.95	354	159	3	19	119	280	1335	1e-114	412	R_ORTHOLOG
ENSDARG00000091232	Boli_valle_TR12394_c0_g1_i1	53.54	353	162	2	13	119	262	1320	2e-113	407	R_PARALOG
ENSDARG00000075299	Boli_valle_TR124048_c0_g1_i1	61.19	134	52	1	87	119	300	698	2e-59	179	R_ORTHOLOG
ENSDARG00000075299	Boli_valle_TR124048_c0_g2_i1	50.6	166	50	2	87	220	300	797	3e-56	168	R_PARALOG
ENSDARG00000041011	Boli_valle_TR124071_c0_g1_i1	56.8	125	54	0	5	129	164	538	6e-32	134	R_ORTHOLOG
ENSDARG00000022413	Boli_valle_TR12408_c0_g1_i1	63.45	249	84	3	1	242	18	761	3e-79	293	R_PARALOG
ENSDARG00000030716	Boli_valle_TR12408_c0_g1_i1	82.4	250	44	2	1	119	18	761	1e-102	371	R_ORTHOLOG
ENSDARG00000068175	Boli_valle_TR12408_c0_g1_i1	60.8	250	87	4	1	239	18	761	4e-71	266	R_PARALOG
ENSDARG00000059950	Boli_valle_TR124123_c0_g1_i1	70.08	254	73	3	173	423	3	755	2e-101	368	R_PARALOG
ENSDARG00000077219	Boli_valle_TR124123_c0_g1_i1	72.55	204	56	0	119	173	144	755	5e-88	324	R_PARALOG
ENSDARG00000078417	Boli_valle_TR124123_c0_g1_i1	58.5	200	83	0	119	142	156	755	4e-69	261	R_PARALOG
ENSDARG00000074552	Boli_valle_TR12416_c0_g1_i1	73.3	221	55	1	2	218	555	1217	7e-81	298	R_ORTHOLOG
ENSDARG00000061719	Boli_valle_TR124218_c0_g1_i1	78.33	263	57	0	2	119	3	791	4e-115	415	R_ORTHOLOG
ENSDARG00000079330	Boli_valle_TR12421_c0_g1_i1	61.21	116	45	1	1	116	1013	1357	5e-38	157	PARALOG
ENSDARG00000003303	Boli_valle_TR12422_c0_g1_i1	59.3	86	35	0	116	201	4	261	2e-25	115	R_PARALOG
ENSDARG00000058476	Boli_valle_TR12422_c0_g1_i1	55.17	87	39	0	115	201	4	264	6e-25	113	R_PARALOG
ENSDARG00000003303	Boli_valle_TR12422_c0_g2_i1	66.49	188	61	1	16	119	9	572	1e-69	261	R_ORTHOLOG
ENSDARG00000058476	Boli_valle_TR12422_c0_g2_i1	58.99	178	73	0	24	119	42	575	5e-60	229	R_PARALOG
ENSDARG00000061304	Boli_valle_TR124253_c0_g1_i1	60.8	125	49	0	654	778	209	583	2e-26	121	R_PARALOG
ENSDARG00000076431	Boli_valle_TR124253_c0_g1_i1	65.65	131	45	0	671	801	191	583	3e-33	142	R_PARALOG
ENSDARG00000079366	Boli_valle_TR124253_c0_g1_i1	74.81	131	33	0	673	803	191	583	8e-38	158	PARALOG
ENSDARG00000074258	Boli_valle_TR124309_c0_g1_i1	72.84	162	43	4	119	163	1	468	2e-57	223	R_ORTHOLOG
ENSDARG00000075383	Boli_valle_TR124309_c0_g1_i1	71.34	164	45	2	119	173	1	492	7e-57	221	R_PARALOG
ENSDARG00000045155	Boli_valle_TR12437_c0_g3_i1	100	110	0	0	1	119	90	419	1e-49	193	R_ORTHOLOG
ENSDARG00000017673	Boli_valle_TR124384_c0_g1_i1	77.26	475	84	2	67	119	24	1433	1e-161	568	R_ORTHOLOG
ENSDARG00000020178	Boli_valle_TR124384_c0_g1_i1	78.59	467	76	3	53	119	45	1433	6e-156	550	R_PARALOG
ENSDARG00000061419	Boli_valle_TR124389_c0_g1_i1	85.88	85	10	1	4	119	3	257	1e-34	145	R_PARALOG
ENSDARG00000074415	Boli_valle_TR124389_c0_g1_i1	71.95	82	22	1	8	119	3	248	7e-29	124	R_PARALOG
ENSDARG00000092987	Boli_valle_TR124389_c0_g1_i1	76.29	97	21	1	36	119	3	293	5e-35	147	R_ORTHOLOG
ENSDARG00000059629	Boli_valle_TR12441_c0_g1_i1	80.82	73	14	0	299	371	3	221	1e-30	133	R_PARALOG
ENSDARG00000075813	Boli_valle_TR12441_c0_g1_i1	85.92	71	10	0	282	352	3	215	5e-31	134	PARALOG
ENSDARG00000037545	Boli_valle_TR124459_c0_g1_i1	68.35	158	50	0	119	163	473	946	1e-59	207	R_PARALOG
ENSDARG00000053833	Boli_valle_TR124459_c0_g1_i1	66.67	156	52	0	119	170	473	940	3e-59	214	R_PARALOG
ENSDARG00000055852	Boli_valle_TR124459_c0_g1_i1	70.89	158	46	0	119	168	473	946	2e-62	214	R_PARALOG
ENSDARG00000086493	Boli_valle_TR124459_c0_g1_i1	74.84	159	40	0	119	167	470	946	3e-65	223	R_UNRESOLVED
ENSDARG00000086883	Boli_valle_TR124459_c0_g1_i1	74.84	159	40	0	119	167	470	946	3e-65	223	R_UNRESOLVED
ENSDARG00000039352	Boli_valle_TR124573_c0_g1_i1	67.69	130	42	0	754	883	158	547	8e-48	191	R_PARALOG
ENSDARG00000060484	Boli_valle_TR12460_c0_g2_i1	73.89	383	100	0	4	119	96	1244	3e-153	540	R_ORTHOLOG
ENSDARG00000037018	Boli_valle_TR124682_c0_g1_i1	80.99	121	23	0	1	121	633	995	1e-54	213	R_PARALOG
ENSDARG00000074577	Boli_valle_TR124682_c0_g1_i1	60.24	337	116	7	1	119	6	995	8e-104	377	PARALOG
ENSDARG00000038439	Boli_valle_TR12471_c0_g2_i1	69.05	126	39	0	1	126	187	564	5e-45	177	R_ORTHOLOG
ENSDARG00000029036	Boli_valle_TR124742_c0_g1_i1	68.03	147	46	1	10	155	371	811	1e-57	221	R_PARALOG
ENSDARG00000036499	Boli_valle_TR124742_c0_g1_i1	71.62	148	42	0	2	149	368	811	6e-63	239	R_PARALOG
ENSDARG00000074719	Boli_valle_TR124742_c0_g1_i1	73.65	148	39	0	2	149	368	811	4e-64	243	R_PARALOG
ENSDARG00000033466	Boli_valle_TR124779_c0_g1_i1	74.77	111	28	0	88	198	100	432	6e-42	169	R_PARALOG
ENSDARG00000045408	Boli_valle_TR124779_c0_g1_i1	74.77	111	28	0	87	197	100	432	7e-43	172	R_PARALOG
ENSDARG00000058394	Boli_valle_TR124779_c0_g1_i1	69.37	111	34	0	89	199	100	432	2e-37	154	R_PARALOG
ENSDARG00000015890	Boli_valle_TR1247_c0_g1_i1	54.97	322	125	7	1	302	237	1085	2e-63	241	R_PARALOG
ENSDARG00000017121	Boli_valle_TR1247_c0_g1_i1	79.38	97	20	0	239	335	801	1091	5e-34	144	R_PARALOG
ENSDARG00000044155	Boli_valle_TR1247_c0_g1_i1	72.54	295	73	2	1	119	237	1088	8e-92	335	R_ORTHOLOG
ENSDARG00000076520	Boli_valle_TR1247_c0_g1_i1	57.82	294	97	7	1	119	237	1085	4e-63	240	R_PARALOG
ENSDARG00000010583	Boli_valle_TR124887_c0_g1_i1	56.42	179	78	2	514	692	2	499	3e-47	190	R_PARALOG
ENSDARG00000034555	Boli_valle_TR124887_c0_g1_i1	76.43	157	37	0	119	436	2	472	3e-59	229	R_ORTHOLOG
ENSDARG00000067785	Boli_valle_TR124887_c0_g1_i1	74.84	159	39	1	119	293	2	478	2e-58	227	R_PARALOG
ENSDARG00000091238	Boli_valle_TR124887_c0_g1_i1	61.11	162	63	0	154	315	2	487	6e-48	191	R_PARALOG
ENSDARG00000063895	Boli_valle_TR125000_c0_g1_i1	65.87	126	43	0	140	265	8	385	4e-34	144	R_PARALOG
ENSDARG00000037747	Boli_valle_TR125034_c0_g1_i1	75	92	23	2	389	480	2	271	2e-32	139	R_PARALOG
ENSDARG00000059680	Boli_valle_TR125034_c0_g1_i1	80.22	91	18	1	387	477	2	271	4e-36	151	R_PARALOG
ENSDARG00000063371	Boli_valle_TR12506_c0_g1_i1	81.41	850	141	3	1	119	218	2764	0	1446	R_ORTHOLOG
ENSDARG00000078775	Boli_valle_TR12506_c0_g1_i1	55.83	815	342	8	5	801	338	2755	0	911	R_PARALOG
ENSDARG00000017355	Boli_valle_TR125106_c0_g1_i1	55.07	207	93	1	71	277	80	697	1e-64	245	R_ORTHOLOG
ENSDARG00000017704	Boli_valle_TR125151_c0_g1_i1	84.62	91	14	0	1	91	85	357	5e-42	171	R_PARALOG
ENSDARG00000023362	Boli_valle_TR125151_c0_g1_i1	90.11	91	9	0	1	91	85	357	5e-45	181	R_PARALOG
ENSDARG00000042556	Boli_valle_TR125151_c0_g1_i1	85.59	118	16	1	8	124	4	357	4e-56	218	R_PARALOG
ENSDARG00000008322	Boli_valle_TR12520_c0_g1_i1	76.59	252	59	0	5	256	147	902	2e-110	400	R_PARALOG
ENSDARG00000039878	Boli_valle_TR12520_c0_g1_i1	78.68	258	55	0	3	260	141	914	5e-117	422	R_PARALOG
ENSDARG00000008322	Boli_valle_TR12520_c0_g2_i1	76.59	252	59	0	5	256	436	1191	2e-110	400	R_PARALOG
ENSDARG00000039878	Boli_valle_TR12520_c0_g2_i1	78.68	258	55	0	3	260	430	1203	5e-117	422	R_PARALOG
ENSDARG00000008322	Boli_valle_TR12520_c0_g3_i1	76.59	252	59	0	5	256	278	1033	2e-110	400	R_PARALOG
ENSDARG00000039878	Boli_valle_TR12520_c0_g3_i1	78.68	258	55	0	3	260	272	1045	5e-117	422	R_PARALOG
ENSDARG00000045038	Boli_valle_TR12521_c0_g1_i1	73.15	108	29	0	119	200	2	325	5e-39	161	R_ORTHOLOG
ENSDARG00000043275	Boli_valle_TR12533_c0_g1_i1	57.5	120	51	0	59	178	25	384	1e-37	154	R_ORTHOLOG
ENSDARG00000024785	Boli_valle_TR125440_c0_g1_i1	97.37	76	2	0	401	476	13	240	9e-34	144	PARALOG
ENSDARG00000030598	Boli_valle_TR125480_c0_g1_i1	91.84	98	8	0	109	206	1	294	6e-49	194	R_PARALOG
ENSDARG00000076694	Boli_valle_TR125480_c0_g1_i1	92.86	98	7	0	575	672	1	294	3e-49	196	R_PARALOG
ENSDARG00000086096	Boli_valle_TR125480_c0_g1_i1	92.86	98	7	0	113	210	1	294	7e-49	194	R_PARALOG
ENSDARG00000090151	Boli_valle_TR125480_c0_g1_i1	92.86	98	7	0	109	206	1	294	7e-49	194	PARALOG
ENSDARG00000088899	Boli_valle_TR12557_c0_g1_i1	76.04	964	225	7	119	533	952	3831	0	1425	R_ORTHOLOG
ENSDARG00000088899	Boli_valle_TR12557_c0_g2_i1	77.99	745	160	5	533	1273	82	2304	0	1129	R_PARALOG
ENSDARG00000013575	Boli_valle_TR125580_c0_g1_i1	85.61	132	19	0	174	305	18	413	2e-61	236	R_PARALOG
ENSDARG00000014550	Boli_valle_TR125580_c0_g1_i1	94.7	132	7	0	159	290	18	413	5e-67	255	R_PARALOG
ENSDARG00000005652	Boli_valle_TR125629_c0_g1_i1	73.72	137	36	0	469	605	2	412	1e-61	236	R_PARALOG
ENSDARG00000041728	Boli_valle_TR125629_c0_g1_i1	69.78	139	42	0	494	632	2	418	7e-59	228	R_PARALOG
ENSDARG00000023537	Boli_valle_TR125753_c0_g1_i1	77.33	75	17	1	1	75	53	268	5e-24	112	R_PARALOG
ENSDARG00000052618	Boli_valle_TR125753_c0_g1_i1	83.13	83	14	1	1	83	32	277	4e-32	138	PARALOG
ENSDARG00000035820	Boli_valle_TR125835_c0_g1_i1	57.14	133	54	2	119	245	3	401	4e-36	151	R_ORTHOLOG
ENSDARG00000038363	Boli_valle_TR125835_c0_g1_i1	65.09	106	37	1	148	253	3	314	2e-32	138	R_PARALOG
ENSDARG00000035820	Boli_valle_TR125835_c0_g2_i1	55.74	122	51	2	245	363	3	368	4e-30	131	R_PARALOG
ENSDARG00000038363	Boli_valle_TR125835_c0_g2_i1	64.21	95	34	1	148	242	3	281	2e-26	118	R_PARALOG
ENSDARG00000061791	Boli_valle_TR12600_c0_g1_i1	68.81	311	97	0	4	314	3	935	1e-114	412	R_ORTHOLOG
ENSDARG00000014432	Boli_valle_TR126134_c0_g1_i1	62.84	261	89	1	119	212	4	786	1e-57	223	R_ORTHOLOG
ENSDARG00000074376	Boli_valle_TR126217_c0_g1_i1	88.46	78	9	0	24	101	183	416	1e-34	147	R_PARALOG
ENSDARG00000086799	Boli_valle_TR126217_c0_g1_i1	68.83	77	24	0	2	78	183	413	5e-26	118	R_PARALOG
ENSDARG00000051908	Boli_valle_TR126250_c0_g1_i1	63.87	155	56	0	152	306	2	466	1e-53	209	R_PARALOG
ENSDARG00000053929	Boli_valle_TR126250_c0_g1_i1	60.9	156	61	2	155	310	2	460	5e-46	184	R_PARALOG
ENSDARG00000075396	Boli_valle_TR126250_c0_g1_i1	71.34	157	45	1	156	312	2	466	6e-61	234	R_PARALOG
ENSDARG00000079129	Boli_valle_TR126250_c0_g1_i1	71.34	157	45	1	109	265	2	466	5e-61	234	PARALOG
ENSDARG00000037507	Boli_valle_TR126284_c0_g1_i1	92.63	95	7	0	186	280	2	286	3e-46	185	R_PARALOG
ENSDARG00000053542	Boli_valle_TR126284_c0_g1_i1	85.57	97	14	1	175	271	2	289	2e-41	168	R_PARALOG
ENSDARG00000067507	Boli_valle_TR126284_c0_g1_i1	76.19	105	24	1	185	288	2	316	6e-42	171	R_PARALOG
ENSDARG00000089596	Boli_valle_TR126410_c0_g1_i1	75.28	178	44	0	119	247	19	552	8e-72	270	R_ORTHOLOG
ENSDARG00000091413	Boli_valle_TR12651_c0_g1_i1	66.46	164	55	0	22	185	41	532	6e-58	222	R_PARALOG
ENSDARG00000091413	Boli_valle_TR12651_c0_g1_i3	72.07	179	50	0	22	119	41	577	1e-69	261	R_ORTHOLOG
ENSDARG00000062059	Boli_valle_TR126522_c0_g1_i1	52.29	109	51	2	274	381	3	326	2e-26	120	R_PARALOG
ENSDARG00000016464	Boli_valle_TR12653_c0_g1_i1	91.67	300	25	0	1	300	8	907	6e-169	595	R_PARALOG
ENSDARG00000019383	Boli_valle_TR12653_c0_g1_i1	82	300	53	1	1	299	8	907	1e-151	537	R_PARALOG
ENSDARG00000058760	Boli_valle_TR12653_c0_g1_i1	90.67	300	28	0	1	300	8	907	2e-168	593	R_PARALOG
ENSDARG00000074914	Boli_valle_TR12653_c0_g1_i1	71.43	203	57	1	1	119	14	622	3e-86	316	PARALOG
ENSDARG00000074724	Boli_valle_TR12657_c1_g1_i1	54.74	95	43	0	126	220	6	290	2e-27	122	R_PARALOG
ENSDARG00000075246	Boli_valle_TR12657_c1_g1_i1	67.5	80	26	0	473	552	3	242	2e-30	133	R_PARALOG
ENSDARG00000074724	Boli_valle_TR12657_c2_g1_i1	64.77	88	31	1	34	121	1	258	4e-24	111	R_PARALOG
ENSDARG00000020884	Boli_valle_TR126670_c0_g1_i1	65.28	216	55	5	28	119	2	646	2e-51	204	PARALOG
ENSDARG00000025641	Boli_valle_TR126670_c0_g1_i1	63.47	219	66	5	119	169	2	646	2e-51	204	PARALOG
ENSDARG00000040065	Boli_valle_TR12670_c0_g1_i1	53.49	415	178	12	1	119	276	1373	8e-105	379	PARALOG
ENSDARG00000069450	Boli_valle_TR12670_c0_g1_i1	55.12	381	160	8	1	119	276	1373	8e-104	376	PARALOG
ENSDARG00000002192	Boli_valle_TR126770_c0_g1_i1	56.8	125	54	0	185	309	83	457	8e-35	147	R_PARALOG
ENSDARG00000002945	Boli_valle_TR126770_c0_g1_i1	79.17	120	25	0	194	313	98	457	7e-51	200	R_PARALOG
ENSDARG00000017884	Boli_valle_TR126770_c0_g1_i1	75	120	30	0	189	308	98	457	1e-44	179	R_PARALOG
ENSDARG00000034011	Boli_valle_TR126787_c0_g1_i1	89.92	119	12	0	99	217	2	358	4e-60	231	PARALOG
ENSDARG00000068989	Boli_valle_TR126787_c0_g1_i1	87.39	119	15	0	102	119	2	358	1e-58	226	R_PARALOG
ENSDARG00000070005	Boli_valle_TR126787_c0_g1_i1	89.08	119	13	0	93	119	2	358	2e-58	226	R_PARALOG
ENSDARG00000070730	Boli_valle_TR126787_c0_g1_i1	78.99	119	25	0	119	147	2	358	4e-51	201	R_PARALOG
ENSDARG00000090883	Boli_valle_TR126787_c0_g1_i1	82.35	119	21	0	110	228	2	358	8e-55	213	R_PARALOG
ENSDARG00000059789	Boli_valle_TR126949_c0_g1_i1	92.24	116	9	0	529	644	2	349	3e-57	223	R_PARALOG
ENSDARG00000070473	Boli_valle_TR126949_c0_g1_i1	70.69	116	34	0	277	392	2	349	9e-46	184	R_PARALOG
ENSDARG00000078528	Boli_valle_TR126949_c0_g1_i1	80.26	76	15	0	1	76	2	229	3e-31	134	R_PARALOG
ENSDARG00000092276	Boli_valle_TR126949_c0_g1_i1	70.69	116	34	0	277	392	2	349	9e-46	184	R_PARALOG
ENSDARG00000022772	Boli_valle_TR126967_c0_g1_i1	78.67	75	16	0	79	153	190	414	1e-24	110	R_PARALOG
ENSDARG00000018130	Boli_valle_TR126980_c0_g1_i1	60	85	34	2	341	425	1	249	1e-20	100	R_PARALOG
ENSDARG00000096023	Boli_valle_TR126980_c0_g1_i1	60	85	34	2	328	412	1	249	1e-20	100	R_PARALOG
ENSDARG00000011490	Boli_valle_TR126988_c0_g1_i1	63.71	124	45	0	408	531	2	373	2e-46	165	R_PARALOG
ENSDARG00000010267	Boli_valle_TR127001_c0_g1_i1	77.88	104	23	0	382	485	3	314	4e-42	172	PARALOG
ENSDARG00000089675	Boli_valle_TR127001_c0_g1_i1	72.12	104	29	0	83	119	3	314	2e-38	159	PARALOG
ENSDARG00000005842	Boli_valle_TR127064_c0_g1_i1	60.35	227	88	2	4	228	130	807	7e-72	269	R_PARALOG
ENSDARG00000042566	Boli_valle_TR127185_c0_g1_i1	97.01	167	5	0	1	167	2	502	2e-74	276	R_PARALOG
ENSDARG00000075865	Boli_valle_TR12728_c0_g1_i1	66.14	319	108	0	119	344	1	957	3e-136	485	R_PARALOG
ENSDARG00000076333	Boli_valle_TR12728_c0_g1_i1	71.16	319	92	0	74	119	1	957	2e-145	515	R_ORTHOLOG
ENSDARG00000077349	Boli_valle_TR12728_c0_g1_i1	58.62	319	132	0	119	131	1	957	4e-116	419	R_PARALOG
ENSDARG00000077465	Boli_valle_TR12728_c0_g1_i1	53.5	314	146	0	259	572	1	942	8e-104	377	R_PARALOG
ENSDARG00000070311	Boli_valle_TR127502_c0_g1_i1	73.65	148	39	1	3	150	36	455	2e-58	225	R_PARALOG
ENSDARG00000011317	Boli_valle_TR127503_c0_g1_i1	68.53	143	45	0	26	168	1	429	8e-54	210	R_PARALOG
ENSDARG00000028725	Boli_valle_TR127503_c0_g1_i1	74.13	143	37	0	28	170	1	429	7e-59	227	R_PARALOG
ENSDARG00000041173	Boli_valle_TR127503_c0_g1_i1	70	140	42	0	50	189	10	429	5e-54	211	R_PARALOG
ENSDARG00000041533	Boli_valle_TR12750_c0_g1_i1	56.39	399	165	5	1	119	367	1503	1e-111	402	R_ORTHOLOG
ENSDARG00000041533	Boli_valle_TR12750_c0_g2_i1	77.22	237	54	0	1	237	304	1014	3e-101	367	R_PARALOG
ENSDARG00000091962	Boli_valle_TR12759_c0_g1_i1	64.84	364	109	8	95	119	1	1074	2e-120	431	R_ORTHOLOG
ENSDARG00000091962	Boli_valle_TR12759_c1_g1_i1	75.47	106	26	1	440	545	3	317	6e-40	164	R_PARALOG
ENSDARG00000041125	Boli_valle_TR127601_c0_g1_i1	82.19	73	13	0	341	413	224	442	7e-31	134	R_PARALOG
ENSDARG00000004757	Boli_valle_TR12761_c0_g1_i2	64.01	314	108	6	1	119	372	1280	4e-52	204	R_ORTHOLOG
ENSDARG00000070658	Boli_valle_TR127720_c0_g1_i1	60.87	115	45	1	411	525	505	846	4e-36	152	R_PARALOG
ENSDARG00000014550	Boli_valle_TR127727_c0_g1_i1	60.98	123	46	4	267	387	2	355	5e-32	138	R_PARALOG
ENSDARG00000056623	Boli_valle_TR127800_c0_g1_i1	92.8	125	9	0	18	142	1	375	2e-64	245	R_PARALOG
ENSDARG00000071018	Boli_valle_TR127800_c0_g1_i1	92.8	125	9	0	20	144	1	375	1e-64	246	R_PARALOG
ENSDARG00000074018	Boli_valle_TR127806_c0_g1_i1	62.35	85	31	1	399	482	153	407	3e-25	115	R_PARALOG
ENSDARG00000077868	Boli_valle_TR127806_c0_g1_i1	67.06	85	27	1	391	474	153	407	3e-27	122	R_PARALOG
ENSDARG00000038743	Boli_valle_TR127860_c0_g1_i1	95.38	65	3	0	665	729	1	195	1e-29	131	R_PARALOG
ENSDARG00000074033	Boli_valle_TR12787_c0_g1_i1	56.38	392	171	0	119	226	741	1916	6e-136	483	R_PARALOG
ENSDARG00000075487	Boli_valle_TR12787_c0_g1_i1	65.87	416	142	1	119	548	687	1931	2e-170	598	R_ORTHOLOG
ENSDARG00000023448	Boli_valle_TR1279_c0_g1_i1	73.3	382	102	0	173	554	1101	2246	4e-175	613	R_PARALOG
ENSDARG00000053190	Boli_valle_TR1279_c0_g1_i1	58.42	380	142	6	189	552	1113	2246	6e-132	470	R_PARALOG
ENSDARG00000019930	Boli_valle_TR128007_c0_g1_i1	78.69	61	13	0	184	244	345	527	9e-23	106	R_PARALOG
ENSDARG00000042041	Boli_valle_TR128007_c0_g1_i1	61.54	91	35	0	1	119	255	527	3e-24	109	R_ORTHOLOG
ENSDARG00000008035	Boli_valle_TR128169_c0_g1_i1	58.56	111	46	0	119	218	3	335	2e-34	145	PARALOG
ENSDARG00000019420	Boli_valle_TR128169_c0_g1_i1	73.87	111	29	0	211	321	3	335	1e-45	182	R_PARALOG
ENSDARG00000070213	Boli_valle_TR128169_c0_g1_i1	69.37	111	34	0	211	321	3	335	8e-43	173	R_PARALOG
ENSDARG00000056262	Boli_valle_TR128355_c0_g1_i1	53.64	110	50	4	1	109	4	321	5e-25	114	PARALOG
ENSDARG00000030224	Boli_valle_TR12837_c0_g1_i1	96.12	309	12	0	1	309	763	1689	0	646	R_PARALOG
ENSDARG00000053020	Boli_valle_TR12837_c0_g1_i1	96.76	309	10	0	1	309	763	1689	0	652	R_PARALOG
ENSDARG00000053404	Boli_valle_TR12837_c0_g1_i1	97.09	309	9	0	1	309	763	1689	0	655	PARALOG
ENSDARG00000076439	Boli_valle_TR12837_c0_g1_i1	65.35	303	104	2	6	307	763	1665	6e-124	442	R_PARALOG
ENSDARG00000013975	Boli_valle_TR12846_c1_g1_i1	66.82	220	56	4	38	240	1	639	1e-74	279	PARALOG
ENSDARG00000058513	Boli_valle_TR12846_c1_g1_i1	51.36	220	90	3	25	119	4	651	2e-51	202	PARALOG
ENSDARG00000033610	Boli_valle_TR12849_c0_g1_i1	68.93	177	52	1	1	119	171	701	5e-61	232	R_ORTHOLOG
ENSDARG00000033610	Boli_valle_TR12849_c0_g1_i2	66.23	77	26	0	98	174	359	589	6e-44	103	R_PARALOG
ENSDARG00000027797	Boli_valle_TR12850_c0_g1_i1	73.1	1011	254	6	173	1165	1	3018	0	1508	R_PARALOG
ENSDARG00000061445	Boli_valle_TR12850_c0_g1_i1	76.11	1009	235	4	176	1178	1	3012	0	1592	R_PARALOG
ENSDARG00000091342	Boli_valle_TR12850_c0_g1_i1	82.45	1003	172	2	119	185	1	3009	0	1714	R_ORTHOLOG
ENSDARG00000070392	Boli_valle_TR128600_c0_g1_i1	58.65	104	43	0	809	912	84	395	1e-28	128	PARALOG
ENSDARG00000088701	Boli_valle_TR128600_c0_g1_i1	53.54	99	46	0	865	963	99	395	3e-27	123	R_PARALOG
ENSDARG00000092355	Boli_valle_TR128600_c0_g1_i1	54.55	99	45	0	68	166	99	395	5e-25	112	R_PARALOG
ENSDARG00000094411	Boli_valle_TR128600_c0_g1_i1	54.55	99	45	0	67	165	99	395	3e-25	113	R_PARALOG
ENSDARG00000059267	Boli_valle_TR128664_c0_g1_i1	59.6	99	37	2	1	96	6	299	1e-24	112	R_PARALOG
ENSDARG00000057296	Boli_valle_TR128691_c0_g1_i1	86.99	146	19	0	45	119	668	1105	2e-72	270	R_ORTHOLOG
ENSDARG00000068232	Boli_valle_TR128691_c0_g1_i1	79.45	146	30	0	54	119	668	1105	3e-67	253	R_PARALOG
ENSDARG00000077151	Boli_valle_TR128691_c0_g1_i1	77.93	145	32	0	57	201	668	1102	3e-63	239	R_PARALOG
ENSDARG00000073681	Boli_valle_TR128699_c0_g1_i1	71.94	253	64	3	119	2897	5	760	5e-86	320	R_ORTHOLOG
ENSDARG00000077811	Boli_valle_TR12872_c0_g1_i1	64.42	385	106	13	1	119	80	1228	3e-102	370	R_ORTHOLOG
ENSDARG00000095743	Boli_valle_TR12872_c0_g1_i1	59.13	389	138	10	1	119	80	1228	3e-97	354	R_PARALOG
ENSDARG00000059357	Boli_valle_TR128769_c0_g1_i1	50.96	208	96	4	1	202	76	636	8e-29	125	R_ORTHOLOG
ENSDARG00000062693	Boli_valle_TR129000_c0_g1_i1	80.23	86	17	0	454	539	1	258	4e-29	129	R_PARALOG
ENSDARG00000053220	Boli_valle_TR129025_c0_g1_i1	67.31	104	23	3	1141	1233	74	382	6e-31	136	R_PARALOG
ENSDARG00000012482	Boli_valle_TR129077_c0_g1_i1	75.66	152	34	4	988	1136	2	445	1e-44	181	R_PARALOG
ENSDARG00000063299	Boli_valle_TR129077_c0_g1_i1	69.08	152	38	4	2793	2935	2	445	1e-36	157	R_PARALOG
ENSDARG00000067608	Boli_valle_TR129204_c0_g1_i1	59.12	137	56	0	1	137	145	555	3e-35	145	R_ORTHOLOG
ENSDARG00000042390	Boli_valle_TR129224_c0_g1_i1	60.32	126	47	3	107	119	3	374	3e-35	147	R_PARALOG
ENSDARG00000068456	Boli_valle_TR129224_c0_g1_i1	51.26	119	58	2	92	210	3	317	3e-22	104	R_PARALOG
ENSDARG00000021213	Boli_valle_TR129288_c0_g1_i1	66.67	114	37	1	250	362	1	342	8e-26	117	R_PARALOG
ENSDARG00000053547	Boli_valle_TR129288_c0_g1_i1	70.18	114	34	0	442	555	1	342	2e-26	120	R_PARALOG
ENSDARG00000076090	Boli_valle_TR129288_c0_g1_i1	74.36	117	29	2	445	560	1	342	2e-24	114	PARALOG
ENSDARG00000034165	Boli_valle_TR129521_c0_g1_i1	75.45	334	82	0	1	119	140	1141	2e-139	495	R_ORTHOLOG
ENSDARG00000035899	Boli_valle_TR129521_c0_g1_i1	70.68	324	95	0	16	119	170	1141	5e-126	451	R_PARALOG
ENSDARG00000067815	Boli_valle_TR129521_c0_g1_i1	54.58	295	134	0	45	119	248	1132	5e-85	314	R_PARALOG
ENSDARG00000074535	Boli_valle_TR129521_c0_g1_i1	58.51	323	134	0	22	119	173	1141	2e-104	379	R_PARALOG
ENSDARG00000059988	Boli_valle_TR129556_c0_g1_i1	64.95	97	34	0	4	100	163	453	4e-32	137	R_PARALOG
ENSDARG00000036560	Boli_valle_TR129557_c0_g1_i1	57.61	92	35	1	119	188	2	277	2e-22	105	R_PARALOG
ENSDARG00000060400	Boli_valle_TR129557_c0_g1_i1	58.24	91	38	0	119	186	5	277	5e-23	107	R_PARALOG
ENSDARG00000062934	Boli_valle_TR129557_c0_g1_i1	76.34	93	22	1	119	200	2	277	1e-33	142	R_ORTHOLOG
ENSDARG00000007377	Boli_valle_TR129643_c0_g1_i1	72.94	85	23	0	32	116	4	258	3e-32	135	R_PARALOG
ENSDARG00000007177	Boli_valle_TR129649_c0_g1_i1	83.33	60	10	0	250	309	232	411	5e-25	114	R_PARALOG
ENSDARG00000045945	Boli_valle_TR12969_c1_g1_i1	71.37	255	70	2	70	119	153	917	3e-105	381	R_ORTHOLOG
ENSDARG00000060368	Boli_valle_TR12969_c1_g1_i1	67.66	269	86	1	45	119	111	917	3e-104	378	R_PARALOG
ENSDARG00000078971	Boli_valle_TR12969_c1_g1_i1	54.3	256	112	4	77	119	153	917	7e-68	257	R_PARALOG
ENSDARG00000027552	Boli_valle_TR12979_c0_g1_i1	91.3	368	26	1	8	119	196	1299	0	699	R_ORTHOLOG
ENSDARG00000024904	Boli_valle_TR129889_c0_g1_i1	73.75	80	21	0	252	331	9	248	2e-29	130	R_ORTHOLOG
ENSDARG00000011490	Boli_valle_TR12990_c0_g2_i1	76.85	108	25	0	721	828	1	324	2e-48	193	R_PARALOG
ENSDARG00000031929	Boli_valle_TR12998_c0_g1_i1	58.24	261	109	1	8	119	502	1266	7e-85	312	PARALOG
ENSDARG00000041884	Boli_valle_TR12998_c0_g1_i1	58.93	224	90	1	1	222	463	1134	4e-73	273	R_PARALOG
ENSDARG00000071585	Boli_valle_TR12998_c0_g1_i1	58.65	266	103	2	2	260	478	1275	5e-90	329	R_PARALOG
ENSDARG00000036041	Boli_valle_TR12999_c0_g2_i1	53.82	602	267	10	41	631	544	2310	0	674	R_ORTHOLOG
ENSDARG00000059287	Boli_valle_TR130070_c0_g1_i1	67.63	241	73	6	111	346	2	700	3e-86	318	R_PARALOG
ENSDARG00000003449	Boli_valle_TR130144_c0_g1_i1	77.01	87	20	0	165	251	2	262	4e-35	149	R_PARALOG
ENSDARG00000075892	Boli_valle_TR130204_c0_g1_i1	69.33	75	23	0	933	1007	13	237	2e-24	114	R_PARALOG
ENSDARG00000077531	Boli_valle_TR130204_c0_g1_i1	69.23	78	24	0	872	949	4	237	3e-24	114	R_PARALOG
ENSDARG00000045983	Boli_valle_TR130215_c0_g1_i1	73.08	78	21	0	14	91	6	239	7e-28	124	R_PARALOG
ENSDARG00000076662	Boli_valle_TR130305_c0_g1_i1	58.58	169	70	0	119	414	1	507	3e-44	180	R_ORTHOLOG
ENSDARG00000063059	Boli_valle_TR13032_c1_g1_i1	60.94	192	75	1	119	288	2	574	2e-62	239	PARALOG
ENSDARG00000026796	Boli_valle_TR130345_c0_g1_i1	85.59	111	16	0	119	650	1	333	1e-51	204	R_ORTHOLOG
ENSDARG00000041162	Boli_valle_TR130345_c0_g1_i1	85.59	111	16	0	119	638	1	333	4e-50	199	R_PARALOG
ENSDARG00000091554	Boli_valle_TR130437_c0_g1_i1	54.76	84	38	0	59	142	83	334	5e-22	102	R_PARALOG
ENSDARG00000033201	Boli_valle_TR130480_c0_g1_i1	66.22	74	25	0	32	105	130	351	4e-23	105	R_PARALOG
ENSDARG00000053858	Boli_valle_TR130480_c0_g1_i1	89.47	76	8	0	2	77	130	357	6e-29	124	R_PARALOG
ENSDARG00000070670	Boli_valle_TR130480_c0_g1_i1	72	75	21	0	4	78	130	354	4e-23	107	R_PARALOG
ENSDARG00000078227	Boli_valle_TR130535_c0_g1_i1	59.09	88	36	0	1071	1158	11	274	1e-21	106	R_ORTHOLOG
ENSDARG00000062467	Boli_valle_TR130550_c0_g1_i1	50	156	78	1	23	119	28	492	6e-39	161	R_ORTHOLOG
ENSDARG00000070955	Boli_valle_TR130582_c0_g1_i1	76.71	73	16	1	226	297	3	221	6e-21	100	R_PARALOG
ENSDARG00000028628	Boli_valle_TR130605_c0_g1_i1	50.29	173	86	0	185	357	1	519	2e-48	192	R_PARALOG
ENSDARG00000058601	Boli_valle_TR130605_c0_g1_i1	74.14	174	45	1	119	187	1	519	2e-72	271	R_ORTHOLOG
ENSDARG00000061454	Boli_valle_TR130634_c0_g1_i1	70.8	113	33	0	88	200	3	341	5e-42	171	PARALOG
ENSDARG00000062693	Boli_valle_TR130634_c0_g1_i1	80.41	97	19	0	1093	1189	3	293	3e-41	170	R_PARALOG
ENSDARG00000063150	Boli_valle_TR130634_c0_g1_i1	66.37	113	38	0	96	208	3	341	2e-40	166	R_PARALOG
ENSDARG00000074033	Boli_valle_TR130657_c0_g1_i1	70.91	110	32	0	148	257	9	338	5e-36	150	R_PARALOG
ENSDARG00000020850	Boli_valle_TR13073_c0_g1_i1	90.1	394	39	0	69	462	6	1187	0	718	R_PARALOG
ENSDARG00000039502	Boli_valle_TR13073_c0_g1_i1	93.65	394	25	0	69	462	6	1187	0	740	R_PARALOG
ENSDARG00000069951	Boli_valle_TR13073_c0_g1_i1	93.15	394	27	0	69	462	6	1187	0	737	R_PARALOG
ENSDARG00000023916	Boli_valle_TR130960_c0_g1_i1	85.29	136	20	1	119	317	1	405	4e-46	184	R_ORTHOLOG
ENSDARG00000012738	Boli_valle_TR131041_c0_g1_i1	78.57	98	20	1	1	119	2	295	8e-38	158	R_ORTHOLOG
ENSDARG00000067950	Boli_valle_TR131041_c0_g1_i1	65.38	78	27	0	1	119	5	238	2e-22	107	R_PARALOG
ENSDARG00000018847	Boli_valle_TR131067_c0_g1_i1	66.67	219	73	0	29	247	2	658	4e-81	303	R_PARALOG
ENSDARG00000070351	Boli_valle_TR131093_c0_g1_i1	60	185	66	9	55	231	62	607	1e-44	165	R_PARALOG
ENSDARG00000042703	Boli_valle_TR13117_c0_g1_i1	81.87	182	33	0	1	119	1363	1908	3e-89	326	R_PARALOG
ENSDARG00000059789	Boli_valle_TR13117_c0_g1_i1	67.22	299	94	4	119	432	451	1293	2e-141	399	R_PARALOG
ENSDARG00000070473	Boli_valle_TR13117_c0_g1_i1	73.81	485	114	2	3	119	451	1902	0	746	PARALOG
ENSDARG00000078528	Boli_valle_TR13117_c0_g1_i1	98.73	158	2	1	1	119	451	921	3e-141	315	R_PARALOG
ENSDARG00000092276	Boli_valle_TR13117_c0_g1_i1	74.02	485	113	2	3	119	451	1902	0	746	r_ORTHOLOG
ENSDARG00000042826	Boli_valle_TR13122_c0_g1_i1	56.76	370	142	11	1	352	163	1221	2e-81	301	PARALOG
ENSDARG00000044098	Boli_valle_TR13122_c0_g1_i1	60.49	205	77	6	1	201	649	1221	1e-44	178	R_PARALOG
ENSDARG00000070794	Boli_valle_TR131264_c0_g1_i1	57.62	210	89	0	345	554	1	630	1e-66	255	R_PARALOG
ENSDARG00000077126	Boli_valle_TR131352_c0_g1_i1	91.43	70	6	0	1	70	23	232	4e-33	140	R_PARALOG
ENSDARG00000070162	Boli_valle_TR13141_c0_g1_i1	64.64	659	227	17	1	119	42	1817	0	641	R_ORTHOLOG
ENSDARG00000078572	Boli_valle_TR13141_c0_g1_i1	67.74	558	173	12	1	551	201	1817	1e-161	569	R_PARALOG
ENSDARG00000070162	Boli_valle_TR13141_c0_g2_i1	64.5	600	207	15	109	702	46	1659	4e-173	608	R_PARALOG
ENSDARG00000078572	Boli_valle_TR13141_c0_g2_i1	67.86	557	172	12	2	119	46	1659	6e-163	573	PARALOG
ENSDARG00000074680	Boli_valle_TR131600_c0_g1_i1	59.69	129	50	3	399	525	10	378	5e-21	102	R_PARALOG
ENSDARG00000089412	Boli_valle_TR131600_c0_g1_i1	58.45	142	54	4	119	343	1	414	3e-25	115	PARALOG
ENSDARG00000062494	Boli_valle_TR13166_c0_g1_i1	51.53	163	79	0	210	372	2	490	3e-48	191	R_ORTHOLOG
ENSDARG00000070575	Boli_valle_TR131679_c0_g1_i1	54.62	130	57	3	64	119	2	361	2e-24	112	R_ORTHOLOG
ENSDARG00000070952	Boli_valle_TR131679_c0_g1_i1	54.69	128	57	3	63	119	2	361	3e-24	112	R_PARALOG
ENSDARG00000035398	Boli_valle_TR13167_c0_g1_i1	71.65	589	167	0	1	589	184	1950	0	920	R_PARALOG
ENSDARG00000058322	Boli_valle_TR13167_c0_g1_i1	83.36	589	98	0	1	119	190	1956	0	1056	R_ORTHOLOG
ENSDARG00000078302	Boli_valle_TR131689_c0_g1_i1	69.23	78	24	0	252	329	2	235	1e-29	131	R_PARALOG
ENSDARG00000070446	Boli_valle_TR131760_c0_g1_i1	71.36	199	57	0	11	209	7	603	2e-64	244	R_ORTHOLOG
ENSDARG00000012368	Boli_valle_TR132000_c0_g1_i1	70.74	188	55	0	802	989	1	564	2e-65	250	R_PARALOG
ENSDARG00000004537	Boli_valle_TR13208_c0_g1_i1	63.33	210	77	0	2067	2276	3	632	2e-86	322	R_PARALOG
ENSDARG00000060697	Boli_valle_TR13208_c0_g1_i1	65.53	206	71	0	2080	2285	3	620	5e-84	314	R_PARALOG
ENSDARG00000062962	Boli_valle_TR13208_c0_g1_i1	64.56	206	72	1	1387	1591	3	620	5e-81	303	R_PARALOG
ENSDARG00000004219	Boli_valle_TR13211_c0_g1_i1	63.44	465	145	6	3	119	5	1396	3e-163	574	R_PARALOG
ENSDARG00000016141	Boli_valle_TR13211_c0_g1_i1	76.34	486	110	2	1	119	5	1459	0	751	R_UNRESOLVED
ENSDARG00000057017	Boli_valle_TR13211_c0_g1_i1	56.67	427	179	4	32	452	5	1276	1e-143	509	R_PARALOG
ENSDARG00000061165	Boli_valle_TR13211_c0_g1_i1	52.81	462	213	7	50	506	5	1354	1e-138	492	R_PARALOG
ENSDARG00000004219	Boli_valle_TR13211_c0_g2_i1	63.44	465	145	6	3	119	5	1396	3e-163	574	R_PARALOG
ENSDARG00000016141	Boli_valle_TR13211_c0_g2_i1	76.34	486	110	2	1	119	5	1459	0	751	R_UNRESOLVED
ENSDARG00000057017	Boli_valle_TR13211_c0_g2_i1	56.67	427	179	4	32	452	5	1276	1e-143	509	R_PARALOG
ENSDARG00000061165	Boli_valle_TR13211_c0_g2_i1	52.81	462	213	7	50	506	5	1354	1e-138	492	R_PARALOG
ENSDARG00000054023	Boli_valle_TR13220_c0_g1_i1	70.97	217	63	0	119	335	2	652	5e-100	364	R_PARALOG
ENSDARG00000044671	Boli_valle_TR132248_c0_g1_i1	53.57	84	39	0	116	119	2	253	1e-20	100	R_ORTHOLOG
ENSDARG00000023999	Boli_valle_TR13227_c0_g1_i1	56.07	107	47	0	1	107	9	329	2e-29	126	R_PARALOG
ENSDARG00000063895	Boli_valle_TR132390_c0_g1_i1	66.39	122	41	0	22	143	3	368	4e-28	124	R_PARALOG
ENSDARG00000058297	Boli_valle_TR13245_c0_g1_i1	90	80	8	0	16	95	131	370	5e-36	148	R_ORTHOLOG
ENSDARG00000000472	Boli_valle_TR13248_c0_g1_i1	65.58	398	137	0	456	853	929	2122	9e-148	523	R_PARALOG
ENSDARG00000052942	Boli_valle_TR132565_c0_g1_i1	65.44	136	47	1	59	194	1	402	4e-46	185	R_PARALOG
ENSDARG00000060368	Boli_valle_TR132614_c0_g1_i1	60.47	86	31	2	137	219	98	355	1e-23	111	R_PARALOG
ENSDARG00000017985	Boli_valle_TR132673_c0_g1_i1	66.67	90	28	1	61	148	2	271	2e-29	127	R_PARALOG
ENSDARG00000059173	Boli_valle_TR132697_c0_g1_i1	51.57	159	54	4	254	389	11	487	1e-40	166	R_ORTHOLOG
ENSDARG00000029600	Boli_valle_TR13280_c0_g1_i1	69.67	521	126	8	20	508	676	2223	0	685	R_ORTHOLOG
ENSDARG00000074033	Boli_valle_TR132848_c0_g1_i1	69.44	144	44	0	229	372	61	492	8e-56	217	R_PARALOG
ENSDARG00000075487	Boli_valle_TR132848_c0_g1_i1	64.52	155	55	0	558	712	28	492	2e-57	223	R_PARALOG
ENSDARG00000059832	Boli_valle_TR132862_c0_g1_i1	63.16	95	35	2	90	184	2	277	2e-27	121	R_PARALOG
ENSDARG00000074283	Boli_valle_TR132873_c0_g1_i1	61.66	193	74	2	239	431	1	570	1e-57	224	R_PARALOG
ENSDARG00000000796	Boli_valle_TR13294_c0_g1_i1	51.88	613	256	14	1	574	791	2572	1e-154	545	R_PARALOG
ENSDARG00000017007	Boli_valle_TR13294_c0_g1_i1	84.53	601	91	6	37	119	791	2575	0	969	R_ORTHOLOG
ENSDARG00000044532	Boli_valle_TR13294_c0_g1_i1	70.78	599	162	8	1	119	791	2572	0	808	R_PARALOG
ENSDARG00000031228	Boli_valle_TR132969_c0_g1_i1	72.37	76	21	1	370	445	3	227	2e-23	109	R_ORTHOLOG
ENSDARG00000058676	Boli_valle_TR13297_c0_g1_i1	55.83	163	72	0	66	228	1	489	2e-44	177	R_PARALOG
ENSDARG00000051729	Boli_valle_TR1329_c0_g2_i1	51.87	509	223	12	111	119	34	1440	2e-99	363	R_PARALOG
ENSDARG00000054162	Boli_valle_TR1329_c0_g2_i1	54.39	399	152	9	119	153	328	1449	1e-88	327	R_PARALOG
ENSDARG00000076297	Boli_valle_TR1329_c0_g2_i1	56.65	489	195	10	150	621	40	1461	8e-111	401	R_PARALOG
ENSDARG00000036308	Boli_valle_TR133013_c0_g1_i1	68.75	80	25	0	631	710	5	244	6e-29	129	R_PARALOG
ENSDARG00000090446	Boli_valle_TR133025_c0_g1_i1	73.86	88	23	0	100	187	2	265	5e-33	139	R_PARALOG
ENSDARG00000028053	Boli_valle_TR13304_c0_g1_i1	87.16	148	19	0	114	261	3	446	6e-79	292	R_PARALOG
ENSDARG00000037794	Boli_valle_TR133144_c0_g1_i1	80.43	138	27	0	119	191	2	415	2e-67	255	R_ORTHOLOG
ENSDARG00000045164	Boli_valle_TR133144_c0_g1_i1	73.91	138	36	0	119	185	2	415	1e-63	243	R_PARALOG
ENSDARG00000062995	Boli_valle_TR133144_c0_g1_i1	66.97	109	36	1	119	516	92	415	2e-43	177	R_PARALOG
ENSDARG00000074671	Boli_valle_TR133144_c0_g1_i1	65.44	136	47	0	119	195	8	415	2e-55	216	R_PARALOG
ENSDARG00000038967	Boli_valle_TR13321_c0_g1_i1	96.36	770	26	1	7	119	1057	3366	0	1467	R_ORTHOLOG
ENSDARG00000090602	Boli_valle_TR13321_c0_g1_i1	97.59	540	12	1	1	119	1741	3360	0	1051	R_PARALOG
ENSDARG00000041232	Boli_valle_TR133253_c0_g1_i1	96.43	56	2	0	1	56	81	248	1e-22	103	PARALOG
ENSDARG00000042236	Boli_valle_TR13327_c0_g1_i1	60.45	177	66	2	15	187	2	532	2e-59	231	R_PARALOG
ENSDARG00000055996	Boli_valle_TR133295_c0_g1_i1	88.24	85	10	0	124	208	3	257	3e-26	117	R_PARALOG
ENSDARG00000057368	Boli_valle_TR133295_c0_g1_i1	88.24	85	10	0	124	208	3	257	9e-26	115	R_PARALOG
ENSDARG00000005883	Boli_valle_TR133302_c0_g1_i1	83.2	125	21	0	683	807	3	377	4e-65	214	R_PARALOG
ENSDARG00000013575	Boli_valle_TR133302_c0_g1_i1	88.1	126	15	0	533	658	3	380	4e-68	227	R_PARALOG
ENSDARG00000014550	Boli_valle_TR133302_c0_g1_i1	88.89	126	14	0	517	642	3	380	2e-79	230	R_PARALOG
ENSDARG00000070955	Boli_valle_TR133457_c0_g1_i1	50.75	134	51	6	32	150	8	409	5e-22	103	R_PARALOG
ENSDARG00000057159	Boli_valle_TR133476_c0_g1_i1	75.28	89	22	0	153	241	1	267	1e-32	139	R_PARALOG
ENSDARG00000053143	Boli_valle_TR13349_c0_g1_i1	67.29	107	35	0	1	107	762	1082	5e-33	141	R_PARALOG
ENSDARG00000087650	Boli_valle_TR13360_c0_g1_i1	66.09	460	156	2	9	468	183	1556	0	637	R_ORTHOLOG
ENSDARG00000017274	Boli_valle_TR13361_c0_g1_i1	74.16	89	23	0	119	241	53	319	5e-32	137	PARALOG
ENSDARG00000044279	Boli_valle_TR13361_c0_g1_i1	56.25	96	42	0	119	234	53	340	2e-28	125	R_PARALOG
ENSDARG00000044280	Boli_valle_TR13361_c0_g1_i1	61.46	96	37	0	119	234	53	340	9e-30	130	PARALOG
ENSDARG00000097008	Boli_valle_TR13361_c0_g1_i1	59.38	96	39	0	119	234	53	340	1e-28	126	R_PARALOG
ENSDARG00000056888	Boli_valle_TR13364_c0_g1_i1	68.12	229	73	0	119	4019	2	688	2e-90	335	R_PARALOG
ENSDARG00000087373	Boli_valle_TR13364_c0_g1_i1	70.74	229	67	0	119	1560	2	688	7e-97	355	R_ORTHOLOG
ENSDARG00000087373	Boli_valle_TR13364_c1_g1_i1	71.17	111	32	0	1782	1892	2	334	3e-44	181	R_PARALOG
ENSDARG00000037318	Boli_valle_TR133685_c0_g1_i1	82.19	73	13	0	285	357	2	220	8e-30	130	R_PARALOG
ENSDARG00000056805	Boli_valle_TR13380_c0_g1_i1	53.55	366	143	6	266	604	2	1096	2e-95	349	R_PARALOG
ENSDARG00000059960	Boli_valle_TR13380_c0_g1_i1	66.49	367	104	6	359	706	2	1096	3e-123	442	R_PARALOG
ENSDARG00000079253	Boli_valle_TR13380_c0_g1_i1	51.64	366	149	5	278	615	2	1096	3e-89	329	R_PARALOG
ENSDARG00000007990	Boli_valle_TR133847_c0_g1_i1	56.04	182	69	4	9	119	3	545	3e-43	175	R_PARALOG
ENSDARG00000031420	Boli_valle_TR133847_c0_g1_i1	59.34	182	73	2	1	119	3	545	2e-51	202	R_ORTHOLOG
ENSDARG00000059469	Boli_valle_TR13394_c0_g1_i1	50.44	343	169	1	19	360	129	1157	6e-91	333	R_ORTHOLOG
ENSDARG00000017429	Boli_valle_TR134026_c0_g1_i1	57.61	92	39	1	841	932	3	272	1e-20	102	R_ORTHOLOG
ENSDARG00000031720	Boli_valle_TR134040_c0_g1_i1	86.36	110	15	0	141	250	1	330	4e-50	199	R_PARALOG
ENSDARG00000060638	Boli_valle_TR134040_c0_g1_i1	54.95	111	50	0	115	119	1	333	2e-32	140	PARALOG
ENSDARG00000090830	Boli_valle_TR134113_c0_g1_i1	83.33	96	14	2	534	627	3	290	2e-30	133	R_PARALOG
ENSDARG00000020853	Boli_valle_TR13413_c0_g1_i1	64.29	140	45	1	185	319	105	524	4e-50	197	R_PARALOG
ENSDARG00000044969	Boli_valle_TR13413_c0_g1_i1	66.46	164	47	3	193	348	33	524	2e-58	225	R_PARALOG
ENSDARG00000020853	Boli_valle_TR13413_c1_g1_i1	70.83	168	49	0	19	119	381	884	2e-66	251	R_PARALOG
ENSDARG00000044969	Boli_valle_TR13413_c1_g1_i1	68.31	183	58	1	12	119	339	884	2e-70	265	R_ORTHOLOG
ENSDARG00000008748	Boli_valle_TR13416_c0_g1_i1	96.05	152	6	0	1	119	963	1418	1e-77	286	R_UNRESOLVED
ENSDARG00000045877	Boli_valle_TR13416_c0_g1_i1	95.39	152	7	0	1	119	963	1418	3e-77	285	R_PARALOG
ENSDARG00000008748	Boli_valle_TR13416_c0_g2_i1	96.05	152	6	0	1	119	962	1417	1e-77	286	R_UNRESOLVED
ENSDARG00000045877	Boli_valle_TR13416_c0_g2_i1	95.39	152	7	0	1	119	962	1417	3e-77	285	R_PARALOG
ENSDARG00000077361	Boli_valle_TR134209_c0_g1_i1	90.59	85	8	0	2582	2666	3	257	9e-49	196	R_PARALOG
ENSDARG00000017023	Boli_valle_TR134216_c0_g1_i1	56.31	103	45	0	586	688	15	323	2e-23	110	R_ORTHOLOG
ENSDARG00000074815	Boli_valle_TR134359_c0_g1_i1	65.15	66	23	0	24	89	154	351	1e-21	102	PARALOG
ENSDARG00000001734	Boli_valle_TR134445_c0_g1_i1	50.45	111	55	0	216	326	3	335	1e-21	103	R_PARALOG
ENSDARG00000001976	Boli_valle_TR134445_c0_g1_i1	52.21	113	54	1	119	236	3	335	3e-24	112	R_ORTHOLOG
ENSDARG00000014939	Boli_valle_TR13446_c0_g1_i1	85.63	536	73	3	5	119	133	1719	0	919	R_ORTHOLOG
ENSDARG00000019753	Boli_valle_TR13446_c0_g1_i1	70.4	571	169	3	119	148	127	1695	0	793	R_PARALOG
ENSDARG00000023546	Boli_valle_TR13446_c0_g1_i1	78.12	544	100	4	119	245	79	1692	0	846	R_PARALOG
ENSDARG00000091306	Boli_valle_TR13446_c0_g1_i1	77.29	546	102	4	119	356	79	1692	0	848	R_PARALOG
ENSDARG00000020258	Boli_valle_TR13455_c0_g1_i1	59	100	41	0	334	433	236	535	3e-28	126	R_PARALOG
ENSDARG00000037968	Boli_valle_TR13455_c0_g1_i1	79	100	21	0	292	391	221	520	5e-37	155	R_PARALOG
ENSDARG00000070019	Boli_valle_TR13455_c0_g1_i1	79.09	110	23	0	24	119	221	550	1e-40	164	PARALOG
ENSDARG00000004074	Boli_valle_TR134610_c0_g1_i1	73.56	87	20	2	119	652	7	264	2e-26	120	R_ORTHOLOG
ENSDARG00000061110	Boli_valle_TR134797_c0_g1_i1	72.22	108	26	1	338	441	2	325	7e-36	151	R_PARALOG
ENSDARG00000012025	Boli_valle_TR13488_c0_g1_i1	67.68	396	128	3	1	119	334	1473	1e-156	552	R_ORTHOLOG
ENSDARG00000054754	Boli_valle_TR13488_c0_g1_i1	57.95	176	62	4	8	171	967	1476	2e-51	200	R_PARALOG
ENSDARG00000069500	Boli_valle_TR13488_c0_g1_i1	62.95	421	154	7	1	119	268	1473	1e-153	542	R_PARALOG
ENSDARG00000071217	Boli_valle_TR13488_c0_g1_i1	62.47	405	152	3	1	119	274	1473	9e-146	515	R_PARALOG
ENSDARG00000071501	Boli_valle_TR13488_c0_g1_i1	62.6	377	136	3	1	372	364	1494	1e-138	492	R_PARALOG
ENSDARG00000040245	Boli_valle_TR134912_c0_g1_i1	83.78	74	12	0	966	1039	1	222	2e-33	144	R_PARALOG
ENSDARG00000037281	Boli_valle_TR13496_c0_g1_i1	62.66	391	144	1	32	420	212	1384	1e-154	545	R_ORTHOLOG
ENSDARG00000060729	Boli_valle_TR135176_c0_g1_i1	81.05	95	18	0	1	95	2	286	6e-41	168	R_PARALOG
ENSDARG00000031283	Boli_valle_TR135215_c0_g1_i1	94.12	68	4	0	28	95	107	310	1e-27	120	PARALOG
ENSDARG00000056877	Boli_valle_TR135215_c0_g1_i1	92.65	68	5	0	19	86	107	310	2e-27	119	R_PARALOG
ENSDARG00000070161	Boli_valle_TR135215_c0_g1_i1	92.31	65	5	0	14	78	116	310	5e-23	105	R_PARALOG
ENSDARG00000005470	Boli_valle_TR13524_c0_g1_i1	65.63	739	239	8	310	1033	283	2451	0	714	R_PARALOG
ENSDARG00000059818	Boli_valle_TR13524_c0_g1_i1	60.98	692	260	5	310	991	385	2451	0	645	R_PARALOG
ENSDARG00000074131	Boli_valle_TR13524_c0_g1_i1	63.8	652	230	5	308	953	532	2451	3e-177	621	R_PARALOG
ENSDARG00000075251	Boli_valle_TR13524_c0_g1_i1	63.77	657	231	8	309	958	511	2451	9e-172	603	R_PARALOG
ENSDARG00000076027	Boli_valle_TR13524_c0_g1_i1	62.52	635	234	4	309	939	562	2451	8e-171	600	R_PARALOG
ENSDARG00000005470	Boli_valle_TR13524_c0_g1_i2	65.41	740	240	8	310	1033	283	2454	0	711	R_PARALOG
ENSDARG00000059818	Boli_valle_TR13524_c0_g1_i2	60.98	692	260	5	310	991	385	2454	0	645	R_PARALOG
ENSDARG00000074131	Boli_valle_TR13524_c0_g1_i2	63.71	653	230	6	308	953	532	2454	1e-175	616	R_PARALOG
ENSDARG00000075251	Boli_valle_TR13524_c0_g1_i2	63.68	658	231	9	309	958	511	2454	3e-170	598	R_PARALOG
ENSDARG00000076027	Boli_valle_TR13524_c0_g1_i2	62.42	636	234	5	309	939	562	2454	3e-169	595	R_PARALOG
ENSDARG00000013009	Boli_valle_TR13540_c1_g1_i1	79.28	251	52	0	41	119	608	1360	2e-105	381	R_ORTHOLOG
ENSDARG00000056541	Boli_valle_TR135491_c0_g1_i1	71.83	71	20	0	73	143	30	242	3e-24	111	R_ORTHOLOG
ENSDARG00000000151	Boli_valle_TR13550_c0_g1_i1	90.48	126	12	0	288	413	16	393	1e-64	246	R_PARALOG
ENSDARG00000052654	Boli_valle_TR13550_c0_g1_i1	92.13	127	10	0	282	408	10	390	5e-66	251	R_PARALOG
ENSDARG00000006607	Boli_valle_TR135575_c0_g1_i1	75.82	91	22	0	89	179	2	274	1e-36	152	R_PARALOG
ENSDARG00000042922	Boli_valle_TR135575_c0_g1_i1	81.32	91	17	0	103	193	2	274	1e-39	162	R_PARALOG
ENSDARG00000068701	Boli_valle_TR135575_c0_g1_i1	98.9	91	1	0	94	184	2	274	7e-46	183	PARALOG
ENSDARG00000077431	Boli_valle_TR13559_c0_g1_i1	52.27	132	63	1	1	132	380	772	3e-24	114	R_PARALOG
ENSDARG00000095272	Boli_valle_TR135650_c0_g1_i1	57.43	101	43	0	83	183	3	305	7e-26	116	PARALOG
ENSDARG00000045976	Boli_valle_TR13573_c0_g1_i1	68.07	805	244	7	28	119	660	3008	0	1070	R_ORTHOLOG
ENSDARG00000061573	Boli_valle_TR13579_c1_g1_i1	74.7	253	64	2	276	528	470	1222	5e-109	394	PARALOG
ENSDARG00000062745	Boli_valle_TR13579_c1_g1_i1	70.96	272	78	4	119	282	482	1222	9e-107	386	R_PARALOG
ENSDARG00000074493	Boli_valle_TR13579_c1_g1_i1	62.6	262	92	4	238	493	491	1222	3e-86	318	R_PARALOG
ENSDARG00000078509	Boli_valle_TR13579_c1_g1_i1	71.34	157	43	1	119	219	518	988	1e-63	242	R_PARALOG
ENSDARG00000027523	Boli_valle_TR13598_c0_g1_i1	77.08	288	66	1	431	718	1	858	1e-135	483	R_PARALOG
ENSDARG00000056625	Boli_valle_TR13598_c0_g1_i1	83.16	291	49	0	467	757	1	873	9e-148	523	R_PARALOG
ENSDARG00000067730	Boli_valle_TR13598_c0_g1_i1	84.93	292	44	0	413	704	1	876	8e-147	520	R_PARALOG
ENSDARG00000027523	Boli_valle_TR13598_c1_g1_i1	75.44	342	81	2	106	444	4	1029	9e-155	546	R_PARALOG
ENSDARG00000056625	Boli_valle_TR13598_c1_g1_i1	78.13	343	70	3	144	481	1	1029	1e-157	556	R_PARALOG
ENSDARG00000067730	Boli_valle_TR13598_c1_g1_i1	81.34	343	61	3	105	444	1	1029	6e-163	573	R_PARALOG
ENSDARG00000079469	Boli_valle_TR13598_c1_g1_i1	85.16	155	23	0	109	119	565	1029	1e-74	278	PARALOG
ENSDARG00000021242	Boli_valle_TR136159_c0_g1_i1	63.11	103	28	1	566	658	2	310	2e-20	100	R_PARALOG
ENSDARG00000058256	Boli_valle_TR136213_c0_g1_i1	73.24	71	19	2	231	301	58	264	1e-21	103	R_ORTHOLOG
ENSDARG00000003616	Boli_valle_TR13626_c0_g1_i1	90.54	539	39	4	1	527	519	2120	0	951	R_PARALOG
ENSDARG00000036870	Boli_valle_TR13626_c0_g1_i1	87.89	545	54	4	1	533	519	2120	0	932	R_PARALOG
ENSDARG00000003616	Boli_valle_TR13626_c0_g1_i2	90.54	539	39	4	1	527	90	1691	0	951	R_PARALOG
ENSDARG00000036870	Boli_valle_TR13626_c0_g1_i2	87.89	545	54	4	1	533	90	1691	0	932	R_PARALOG
ENSDARG00000003616	Boli_valle_TR13626_c0_g2_i1	91.73	532	39	3	1	119	519	2099	0	957	R_ORTHOLOG
ENSDARG00000036870	Boli_valle_TR13626_c0_g2_i1	89.03	538	54	3	1	119	519	2099	0	937	R_PARALOG
ENSDARG00000003616	Boli_valle_TR13626_c0_g3_i1	97.78	361	8	0	167	527	1042	2124	0	723	R_PARALOG
ENSDARG00000036870	Boli_valle_TR13626_c0_g3_i1	98.06	361	7	0	173	533	1042	2124	0	725	PARALOG
ENSDARG00000089988	Boli_valle_TR136301_c0_g1_i1	52.68	112	53	0	4	115	3	338	1e-24	110	R_PARALOG
ENSDARG00000003399	Boli_valle_TR13632_c1_g1_i1	86.84	190	24	1	22	119	624	1193	7e-89	325	R_ORTHOLOG
ENSDARG00000023520	Boli_valle_TR13632_c1_g1_i1	67.22	180	58	2	31	119	648	1178	9e-62	235	R_PARALOG
ENSDARG00000037677	Boli_valle_TR13632_c1_g1_i1	53.68	190	81	3	21	119	621	1190	5e-49	192	R_PARALOG
ENSDARG00000039615	Boli_valle_TR13632_c1_g1_i1	70.15	201	59	2	5	119	573	1169	6e-71	265	R_PARALOG
ENSDARG00000037507	Boli_valle_TR136332_c0_g1_i1	57.89	95	27	2	111	192	1	285	2e-21	102	R_PARALOG
ENSDARG00000042688	Boli_valle_TR13636_c0_g1_i1	54.55	264	116	2	9	119	173	961	3e-54	211	R_ORTHOLOG
ENSDARG00000042688	Boli_valle_TR13636_c0_g2_i1	59.38	96	39	1	9	104	173	457	4e-50	110	R_PARALOG
ENSDARG00000027394	Boli_valle_TR136394_c0_g1_i1	84.72	72	11	1	222	293	1	213	1e-21	103	R_PARALOG
ENSDARG00000034048	Boli_valle_TR13643_c0_g1_i1	68.89	389	120	1	73	119	88	1254	3e-179	627	R_ORTHOLOG
ENSDARG00000034048	Boli_valle_TR13643_c0_g2_i1	65.28	72	25	0	73	144	88	303	6e-22	104	R_PARALOG
ENSDARG00000034757	Boli_valle_TR13648_c0_g1_i1	76.32	228	50	3	138	361	1	681	4e-102	370	R_PARALOG
ENSDARG00000055066	Boli_valle_TR13648_c0_g1_i1	61.67	227	81	2	137	357	1	681	3e-78	291	R_PARALOG
ENSDARG00000058178	Boli_valle_TR13648_c0_g1_i1	69.35	199	59	2	169	365	1	588	2e-79	295	R_PARALOG
ENSDARG00000071872	Boli_valle_TR13648_c0_g1_i1	55.45	211	64	1	137	317	1	633	5e-66	250	R_PARALOG
ENSDARG00000041182	Boli_valle_TR136571_c0_g1_i1	71.62	222	63	0	149	370	3	668	8e-76	283	R_PARALOG
ENSDARG00000037285	Boli_valle_TR136626_c0_g1_i1	53.75	240	111	0	1	240	998	1717	3e-70	263	R_PARALOG
ENSDARG00000061479	Boli_valle_TR136631_c0_g1_i1	72.73	121	33	1	665	785	2	346	9e-40	166	R_PARALOG
ENSDARG00000090496	Boli_valle_TR136631_c0_g1_i1	66.09	115	39	1	701	815	2	343	3e-33	144	R_PARALOG
ENSDARG00000095022	Boli_valle_TR136631_c0_g1_i1	57.52	113	47	1	119	625	8	346	1e-29	132	PARALOG
ENSDARG00000078535	Boli_valle_TR13664_c0_g1_i1	51.92	522	251	0	119	389	313	1878	3e-105	382	R_ORTHOLOG
ENSDARG00000069953	Boli_valle_TR136670_c0_g1_i1	57.74	168	62	3	511	669	2	505	2e-41	171	R_PARALOG
ENSDARG00000069954	Boli_valle_TR136670_c0_g1_i1	59.26	162	61	2	496	652	2	487	2e-42	173	R_PARALOG
ENSDARG00000089559	Boli_valle_TR136670_c0_g1_i1	88.73	71	8	1	103	119	2	211	1e-26	117	R_PARALOG
ENSDARG00000091130	Boli_valle_TR136670_c0_g1_i1	52.83	159	66	4	50	119	5	481	6e-31	134	R_PARALOG
ENSDARG00000059672	Boli_valle_TR136705_c0_g1_i1	57.21	215	92	3	32	246	1	612	9e-52	204	R_PARALOG
ENSDARG00000060202	Boli_valle_TR136744_c0_g1_i1	53.27	520	242	2	119	742	2	1552	2e-136	488	PARALOG
ENSDARG00000077901	Boli_valle_TR136744_c0_g1_i1	78.33	526	108	3	739	1258	2	1561	0	751	R_PARALOG
ENSDARG00000053219	Boli_valle_TR136746_c0_g1_i1	65.03	183	63	1	62	243	379	927	1e-64	245	R_PARALOG
ENSDARG00000092798	Boli_valle_TR136746_c0_g1_i1	79.43	209	42	2	1	119	379	1002	1e-89	327	R_ORTHOLOG
ENSDARG00000062325	Boli_valle_TR136782_c0_g1_i1	56.05	248	91	7	1481	1710	86	826	1e-55	218	R_PARALOG
ENSDARG00000009208	Boli_valle_TR136851_c0_g2_i1	66.9	420	114	4	144	538	1	1257	2e-168	592	R_PARALOG
ENSDARG00000034173	Boli_valle_TR136851_c0_g2_i1	75.47	424	104	2	140	563	1	1257	0	677	R_PARALOG
ENSDARG00000070651	Boli_valle_TR136851_c0_g2_i1	67.3	419	114	4	144	539	1	1257	2e-169	595	R_PARALOG
ENSDARG00000062788	Boli_valle_TR136867_c0_g1_i1	59.11	203	83	2	276	478	28	627	2e-65	249	R_PARALOG
ENSDARG00000069844	Boli_valle_TR136867_c0_g1_i1	57.08	212	91	1	229	440	1	627	8e-68	256	R_PARALOG
ENSDARG00000019778	Boli_valle_TR136892_c0_g1_i1	95.12	246	12	0	1	119	135	872	1e-100	365	R_ORTHOLOG
ENSDARG00000025017	Boli_valle_TR136904_c0_g1_i1	54.14	181	75	4	119	330	118	651	2e-39	162	R_ORTHOLOG
ENSDARG00000041562	Boli_valle_TR136988_c0_g1_i1	50	236	118	1	9	244	604	1308	8e-65	246	R_ORTHOLOG
ENSDARG00000015752	Boli_valle_TR137012_c0_g1_i1	73.05	141	38	0	32	172	2	424	9e-63	238	R_PARALOG
ENSDARG00000075580	Boli_valle_TR137080_c0_g1_i1	57.83	313	125	3	42	347	726	1661	1e-91	337	R_PARALOG
ENSDARG00000075769	Boli_valle_TR137080_c0_g1_i1	62.81	242	90	0	36	277	966	1691	2e-84	311	R_PARALOG
ENSDARG00000078778	Boli_valle_TR137080_c0_g1_i1	57.95	566	216	8	28	119	3	1685	6e-163	573	R_ORTHOLOG
ENSDARG00000034897	Boli_valle_TR137090_c0_g1_i1	58.26	115	45	3	1	112	13	342	2e-26	117	R_PARALOG
ENSDARG00000059020	Boli_valle_TR137091_c0_g1_i1	50.26	193	95	2	1	119	811	1368	5e-45	179	PARALOG
ENSDARG00000038814	Boli_valle_TR137094_c0_g1_i1	63.93	122	43	2	168	288	1	363	4e-27	121	PARALOG
ENSDARG00000018773	Boli_valle_TR137128_c0_g1_i1	52.63	190	87	4	119	1087	31	591	6e-44	179	PARALOG
ENSDARG00000039987	Boli_valle_TR137128_c0_g1_i1	57.07	198	84	2	1520	1716	4	591	4e-52	207	PARALOG
ENSDARG00000036121	Boli_valle_TR13716_c0_g1_i1	65.84	1054	319	19	14	119	584	3661	0	1303	R_PARALOG
ENSDARG00000054274	Boli_valle_TR13716_c0_g1_i1	67.35	1029	284	15	14	119	602	3658	0	1325	R_ORTHOLOG
ENSDARG00000089057	Boli_valle_TR13723_c0_g1_i1	56.43	140	61	1	58	119	3	413	4e-37	153	R_PARALOG
ENSDARG00000096081	Boli_valle_TR13723_c0_g1_i1	57.66	137	58	0	86	119	3	413	5e-39	161	R_ORTHOLOG
ENSDARG00000006174	Boli_valle_TR13726_c0_g1_i1	50.73	274	135	2	39	312	604	1413	4e-63	240	PARALOG
ENSDARG00000012297	Boli_valle_TR137270_c0_g1_i1	88.41	164	19	0	380	543	2	493	7e-80	297	R_PARALOG
ENSDARG00000060287	Boli_valle_TR137270_c0_g1_i1	84.05	163	26	0	326	488	5	493	5e-79	294	R_PARALOG
ENSDARG00000070726	Boli_valle_TR137270_c0_g1_i1	92.68	164	12	0	267	430	2	493	1e-83	310	PARALOG
ENSDARG00000060202	Boli_valle_TR137285_c0_g1_i1	77.01	187	43	0	562	748	1	561	5e-89	330	R_PARALOG
ENSDARG00000062788	Boli_valle_TR137299_c0_g1_i1	61.3	230	89	1	36	265	84	770	2e-73	275	R_PARALOG
ENSDARG00000069844	Boli_valle_TR137299_c0_g1_i1	66.38	232	76	1	1	230	75	770	2e-80	299	R_PARALOG
ENSDARG00000062515	Boli_valle_TR137326_c0_g1_i1	57.68	560	228	10	1	119	305	1906	1e-169	596	R_ORTHOLOG
ENSDARG00000015266	Boli_valle_TR13735_c0_g1_i1	94.15	359	21	0	1	119	564	1640	0	709	R_UNRESOLVED
ENSDARG00000055089	Boli_valle_TR13735_c0_g1_i1	92.2	359	28	0	1	359	564	1640	0	698	R_PARALOG
ENSDARG00000015266	Boli_valle_TR13735_c0_g1_i2	94.15	359	21	0	1	119	564	1640	0	709	R_UNRESOLVED
ENSDARG00000055089	Boli_valle_TR13735_c0_g1_i2	92.2	359	28	0	1	359	564	1640	0	698	R_PARALOG
ENSDARG00000076417	Boli_valle_TR137361_c0_g1_i1	72.55	102	28	0	217	318	4	309	2e-25	117	R_PARALOG
ENSDARG00000077648	Boli_valle_TR137361_c0_g1_i1	72	100	28	0	199	298	1	300	3e-23	110	R_PARALOG
ENSDARG00000008575	Boli_valle_TR137362_c0_g1_i1	60.18	113	45	0	735	847	42	380	1e-36	155	R_PARALOG
ENSDARG00000078768	Boli_valle_TR137402_c0_g1_i1	55.38	372	165	5	99	469	1	1083	1e-107	389	R_PARALOG
ENSDARG00000079748	Boli_valle_TR137402_c0_g1_i1	53.93	356	159	6	61	119	46	1083	2e-98	358	PARALOG
ENSDARG00000013006	Boli_valle_TR13742_c1_g1_i1	52.35	170	78	1	584	750	440	949	3e-30	132	R_PARALOG
ENSDARG00000011703	Boli_valle_TR137438_c0_g1_i1	54.46	213	94	3	417	626	20	652	5e-27	122	PARALOG
ENSDARG00000059274	Boli_valle_TR13748_c0_g1_i1	59.57	94	36	2	1	92	5	286	5e-23	107	R_PARALOG
ENSDARG00000019312	Boli_valle_TR137512_c0_g1_i1	91.55	213	18	0	1	119	572	1210	1e-111	400	R_ORTHOLOG
ENSDARG00000025784	Boli_valle_TR137512_c0_g1_i1	57.89	190	80	1	5	194	581	1144	1e-59	228	R_PARALOG
ENSDARG00000034215	Boli_valle_TR137512_c0_g1_i1	57.75	213	90	0	1	119	572	1210	1e-73	274	R_PARALOG
ENSDARG00000036501	Boli_valle_TR137512_c0_g1_i1	90.14	213	21	0	1	119	572	1210	2e-110	397	R_PARALOG
ENSDARG00000090031	Boli_valle_TR137533_c0_g2_i1	80.71	140	27	0	1	140	2	421	1e-65	248	R_PARALOG
ENSDARG00000003421	Boli_valle_TR137592_c0_g1_i1	85.82	134	17	1	475	606	335	736	4e-54	212	R_PARALOG
ENSDARG00000010266	Boli_valle_TR137592_c0_g1_i1	77.86	131	29	0	451	581	341	733	1e-49	196	R_PARALOG
ENSDARG00000061661	Boli_valle_TR137592_c0_g1_i1	83.97	131	21	0	208	338	344	736	2e-51	201	R_PARALOG
ENSDARG00000011825	Boli_valle_TR137619_c0_g1_i1	84.57	162	25	0	6	119	377	862	2e-51	199	R_ORTHOLOG
ENSDARG00000041215	Boli_valle_TR137619_c0_g1_i1	57.79	154	65	0	12	165	389	850	2e-33	140	R_PARALOG
ENSDARG00000078466	Boli_valle_TR137619_c0_g1_i1	60.13	153	61	0	14	166	389	847	1e-35	148	R_PARALOG
ENSDARG00000018257	Boli_valle_TR137705_c0_g1_i1	74.54	271	66	2	40	307	2	811	2e-128	390	R_ORTHOLOG
ENSDARG00000079942	Boli_valle_TR137758_c0_g1_i1	50	306	153	0	39	344	307	1224	3e-84	311	R_ORTHOLOG
ENSDARG00000044485	Boli_valle_TR137819_c0_g1_i1	59.09	176	70	6	830	1003	2	496	5e-44	179	PARALOG
ENSDARG00000074319	Boli_valle_TR137819_c0_g1_i1	66.97	109	36	3	1102	1210	167	481	4e-31	136	R_PARALOG
ENSDARG00000090442	Boli_valle_TR137844_c0_g1_i1	96.24	319	12	0	1060	1378	6	962	9e-170	598	R_PARALOG
ENSDARG00000042697	Boli_valle_TR137888_c0_g1_i1	56.79	449	192	2	19	465	588	1934	4e-160	563	R_ORTHOLOG
ENSDARG00000039225	Boli_valle_TR13788_c0_g1_i1	73.33	420	112	0	1	420	89	1348	0	653	R_PARALOG
ENSDARG00000074465	Boli_valle_TR13788_c0_g1_i1	56.83	417	180	1	1	417	89	1336	1e-134	479	R_PARALOG
ENSDARG00000091322	Boli_valle_TR137896_c0_g1_i1	57.04	135	58	0	309	443	24	428	1e-41	171	R_PARALOG
ENSDARG00000005559	Boli_valle_TR137928_c0_g1_i1	63.02	338	123	4	33	119	527	1459	1e-98	358	R_PARALOG
ENSDARG00000006206	Boli_valle_TR137928_c0_g1_i1	69.3	316	89	6	24	119	527	1459	2e-105	381	R_PARALOG
ENSDARG00000044375	Boli_valle_TR137928_c0_g1_i1	81.76	318	52	8	32	119	527	1459	2e-126	451	R_ORTHOLOG
ENSDARG00000057481	Boli_valle_TR137972_c0_g1_i1	98.21	56	1	0	1	56	447	614	8e-25	114	R_PARALOG
ENSDARG00000004796	Boli_valle_TR137972_c1_g1_i1	69.32	339	102	3	49	385	102	1112	4e-124	444	R_PARALOG
ENSDARG00000036451	Boli_valle_TR137972_c1_g1_i1	61.1	401	154	8	49	447	3	1112	5e-123	440	R_PARALOG
ENSDARG00000057481	Boli_valle_TR137972_c1_g1_i1	77.03	370	84	2	49	119	21	1112	3e-158	557	R_ORTHOLOG
ENSDARG00000025012	Boli_valle_TR138001_c0_g1_i1	88.54	96	11	0	95	190	3	290	9e-43	172	R_PARALOG
ENSDARG00000040988	Boli_valle_TR138001_c0_g1_i1	93.68	95	6	0	95	189	3	287	1e-44	178	R_PARALOG
ENSDARG00000031372	Boli_valle_TR13801_c0_g1_i1	64.43	149	50	1	13	158	307	753	1e-55	214	R_PARALOG
ENSDARG00000057223	Boli_valle_TR13801_c0_g1_i1	82.04	167	29	1	1	119	172	672	2e-79	293	R_PARALOG
ENSDARG00000079740	Boli_valle_TR13801_c0_g1_i1	66.89	151	48	1	23	171	301	753	7e-62	235	R_PARALOG
ENSDARG00000089790	Boli_valle_TR13801_c0_g1_i1	73.89	203	50	2	1	119	193	795	9e-85	311	R_ORTHOLOG
ENSDARG00000059888	Boli_valle_TR138105_c0_g1_i1	95.48	398	18	0	6	403	11	1204	0	800	R_PARALOG
ENSDARG00000063079	Boli_valle_TR138105_c0_g1_i1	92.5	400	30	0	4	403	5	1204	0	786	R_PARALOG
ENSDARG00000086514	Boli_valle_TR138105_c0_g1_i1	74.75	396	89	4	7	391	14	1189	1e-172	605	R_PARALOG
ENSDARG00000092644	Boli_valle_TR138105_c0_g1_i1	76.28	392	84	2	19	401	29	1204	9e-179	626	R_PARALOG
ENSDARG00000090830	Boli_valle_TR138155_c0_g1_i1	52.08	361	161	9	119	135	6	1028	5e-89	328	R_ORTHOLOG
ENSDARG00000036913	Boli_valle_TR138162_c0_g1_i1	62.22	90	34	0	158	247	85	354	8e-31	132	R_PARALOG
ENSDARG00000039220	Boli_valle_TR138162_c0_g1_i1	79	100	21	0	214	313	55	354	2e-46	185	PARALOG
ENSDARG00000057433	Boli_valle_TR138162_c0_g1_i1	69.23	104	32	1	208	311	46	354	2e-40	165	R_PARALOG
ENSDARG00000036584	Boli_valle_TR138270_c0_g1_i1	78.63	117	25	0	326	442	3	353	1e-56	219	R_PARALOG
ENSDARG00000008976	Boli_valle_TR138351_c0_g1_i1	86.51	126	17	0	1043	1168	2	379	2e-60	236	R_PARALOG
ENSDARG00000097827	Boli_valle_TR138403_c0_g1_i1	78.12	384	83	1	1	383	513	1664	6e-179	625	PARALOG
ENSDARG00000010721	Boli_valle_TR138429_c0_g1_i1	69.51	410	125	1	20	429	405	1628	1e-166	585	R_PARALOG
ENSDARG00000014233	Boli_valle_TR138429_c0_g1_i1	67.15	417	134	3	7	420	384	1628	1e-160	565	R_PARALOG
ENSDARG00000032606	Boli_valle_TR138429_c0_g1_i1	69.93	409	118	1	13	416	399	1625	1e-166	585	R_PARALOG
ENSDARG00000088424	Boli_valle_TR138429_c0_g1_i1	73.72	411	108	1	15	119	405	1631	2e-177	621	PARALOG
ENSDARG00000089336	Boli_valle_TR138429_c0_g1_i1	73.72	411	108	1	15	119	405	1631	2e-177	621	PARALOG
ENSDARG00000021137	Boli_valle_TR138445_c0_g1_i1	62.07	203	75	3	5998	6198	224	808	2e-66	256	R_ORTHOLOG
ENSDARG00000016427	Boli_valle_TR138447_c0_g1_i1	54.04	705	279	11	2	119	78	2126	0	668	R_ORTHOLOG
ENSDARG00000024933	Boli_valle_TR138447_c0_g1_i1	50	298	149	0	268	565	1224	2117	3e-83	308	R_PARALOG
ENSDARG00000014763	Boli_valle_TR13844_c0_g1_i1	97.79	181	4	0	1	119	281	823	8e-99	357	R_ORTHOLOG
ENSDARG00000016393	Boli_valle_TR13844_c0_g1_i1	97.24	181	5	0	1	181	281	823	8e-99	357	R_PARALOG
ENSDARG00000063007	Boli_valle_TR138483_c0_g1_i1	52.02	198	67	5	247	416	196	789	1e-39	165	R_PARALOG
ENSDARG00000016200	Boli_valle_TR138513_c0_g1_i1	79.75	79	16	0	213	291	11	247	3e-33	141	R_PARALOG
ENSDARG00000068179	Boli_valle_TR138513_c0_g1_i1	91.46	82	7	0	207	288	2	247	8e-41	166	R_PARALOG
ENSDARG00000063465	Boli_valle_TR138525_c0_g1_i1	63.71	124	45	0	1	124	46	417	5e-40	165	R_ORTHOLOG
ENSDARG00000002642	Boli_valle_TR138526_c0_g1_i1	54.92	122	55	0	186	307	1	366	8e-30	130	R_PARALOG
ENSDARG00000013360	Boli_valle_TR138526_c0_g1_i1	51.61	124	59	2	186	308	1	366	5e-25	114	R_PARALOG
ENSDARG00000023600	Boli_valle_TR138526_c0_g1_i1	67.21	122	36	2	186	303	1	366	4e-36	151	R_PARALOG
ENSDARG00000039901	Boli_valle_TR138526_c0_g1_i1	64.29	126	43	3	69	192	1	366	7e-33	139	R_PARALOG
ENSDARG00000045665	Boli_valle_TR13852_c0_g1_i1	67.28	379	124	0	1700	2078	7	1143	1e-142	508	R_ORTHOLOG
ENSDARG00000035146	Boli_valle_TR13855_c0_g1_i1	96.97	99	3	0	19	117	162	458	6e-48	187	R_PARALOG
ENSDARG00000035146	Boli_valle_TR13855_c0_g1_i2	97.44	117	3	0	1	119	137	487	6e-57	217	R_ORTHOLOG
ENSDARG00000000606	Boli_valle_TR138581_c0_g1_i1	92.86	70	5	0	15	84	196	405	8e-31	130	R_PARALOG
ENSDARG00000009549	Boli_valle_TR138596_c0_g1_i1	78.92	223	43	2	1069	1287	2	670	6e-92	340	R_PARALOG
ENSDARG00000062840	Boli_valle_TR138608_c0_g1_i1	83.73	166	27	0	48	213	3	500	4e-70	264	R_PARALOG
ENSDARG00000076302	Boli_valle_TR138608_c0_g1_i1	69.28	166	51	0	430	595	3	500	1e-57	224	R_PARALOG
ENSDARG00000078016	Boli_valle_TR138608_c0_g1_i1	68.07	166	53	0	457	622	3	500	2e-60	233	R_PARALOG
ENSDARG00000078759	Boli_valle_TR13860_c0_g1_i1	60.53	1059	412	10	315	1367	885	4007	0	1281	R_ORTHOLOG
ENSDARG00000059826	Boli_valle_TR138624_c0_g1_i1	64.47	76	27	0	119	317	3	230	1e-23	110	R_PARALOG
ENSDARG00000075394	Boli_valle_TR138624_c0_g1_i1	84.21	76	12	0	119	336	3	230	6e-31	135	R_ORTHOLOG
ENSDARG00000014717	Boli_valle_TR13864_c0_g1_i1	94.01	634	38	0	328	961	3	1904	0	1182	R_PARALOG
ENSDARG00000014717	Boli_valle_TR13864_c0_g2_i1	94.11	628	37	0	328	955	71	1954	0	1174	R_PARALOG
ENSDARG00000006566	Boli_valle_TR138654_c0_g1_i1	84.01	269	43	0	207	475	2134	2940	3e-136	484	R_PARALOG
ENSDARG00000028793	Boli_valle_TR138654_c0_g1_i1	82.89	263	45	0	188	450	2152	2940	2e-127	455	R_PARALOG
ENSDARG00000016613	Boli_valle_TR138713_c0_g1_i1	60.24	337	133	1	28	119	161	1171	8e-114	409	R_ORTHOLOG
ENSDARG00000096473	Boli_valle_TR138713_c0_g1_i1	65	220	77	0	2	119	254	913	3e-80	296	R_PARALOG
ENSDARG00000018491	Boli_valle_TR138820_c0_g1_i1	85.56	90	13	0	183	272	9	278	2e-39	163	R_PARALOG
ENSDARG00000040627	Boli_valle_TR138896_c0_g1_i1	82.33	300	53	0	49	119	3	902	1e-152	540	R_ORTHOLOG
ENSDARG00000069139	Boli_valle_TR138896_c0_g1_i1	74.44	313	80	0	11	119	3	941	2e-142	505	R_PARALOG
ENSDARG00000077715	Boli_valle_TR138896_c0_g1_i1	72.07	290	79	3	29	119	3	863	9e-125	447	R_PARALOG
ENSDARG00000030133	Boli_valle_TR1388_c0_g1_i1	53.56	295	137	1	28	119	137	1018	4e-86	317	R_ORTHOLOG
ENSDARG00000090100	Boli_valle_TR1388_c0_g1_i1	54.02	261	120	1	1	119	239	1018	2e-75	281	R_PARALOG
ENSDARG00000043627	Boli_valle_TR13890_c0_g1_i1	52.64	644	296	9	1	635	192	2066	0	672	R_PARALOG
ENSDARG00000059900	Boli_valle_TR13890_c0_g1_i1	57.56	443	188	0	1	443	1659	2987	7e-156	549	R_PARALOG
ENSDARG00000062343	Boli_valle_TR138931_c0_g1_i1	73.26	187	50	3	336	522	78	617	3e-76	285	R_PARALOG
ENSDARG00000009045	Boli_valle_TR13893_c0_g2_i1	64.67	300	90	5	1	119	77	970	2e-89	328	R_PARALOG
ENSDARG00000059267	Boli_valle_TR13893_c0_g2_i1	54.03	298	115	6	1	119	77	970	2e-72	271	R_PARALOG
ENSDARG00000070351	Boli_valle_TR13893_c0_g2_i1	54.13	303	125	7	18	119	74	970	5e-74	276	R_PARALOG
ENSDARG00000007609	Boli_valle_TR13893_c0_g3_i1	67.42	310	101	7	1	119	22	909	9e-106	382	R_PARALOG
ENSDARG00000036254	Boli_valle_TR13893_c0_g3_i1	70.27	296	81	3	1	119	22	909	2e-108	391	R_ORTHOLOG
ENSDARG00000056015	Boli_valle_TR13893_c0_g3_i1	59.61	307	119	9	1	119	22	909	1e-93	342	R_PARALOG
ENSDARG00000070353	Boli_valle_TR13893_c0_g3_i1	54.81	312	131	9	1	302	22	909	6e-76	283	R_PARALOG
ENSDARG00000090023	Boli_valle_TR13893_c0_g3_i1	50.99	302	142	8	5	300	31	909	1e-67	255	R_PARALOG
ENSDARG00000061377	Boli_valle_TR13897_c0_g1_i1	67.79	208	67	0	1	208	166	789	4e-77	286	R_ORTHOLOG
ENSDARG00000027602	Boli_valle_TR13899_c0_g1_i1	52.35	361	149	6	308	645	411	1475	6e-81	301	R_PARALOG
ENSDARG00000039500	Boli_valle_TR13899_c0_g1_i1	59.06	276	107	2	310	579	648	1475	1e-87	323	R_PARALOG
ENSDARG00000060459	Boli_valle_TR13899_c0_g1_i1	53.65	274	123	1	308	577	654	1475	2e-71	270	R_PARALOG
ENSDARG00000045399	Boli_valle_TR13905_c0_g1_i1	88.91	541	60	0	1	541	135	1757	0	955	R_ORTHOLOG
ENSDARG00000005456	Boli_valle_TR13909_c0_g1_i1	63.61	698	249	8	1	693	1037	3001	0	886	R_ORTHOLOG
ENSDARG00000037018	Boli_valle_TR139141_c0_g1_i1	78.79	66	14	0	1	66	19	216	6e-26	118	R_PARALOG
ENSDARG00000076998	Boli_valle_TR139141_c0_g1_i1	85.07	67	10	0	78	144	16	216	1e-29	130	R_PARALOG
ENSDARG00000093081	Boli_valle_TR139141_c0_g1_i1	85.07	67	10	0	1	67	16	216	2e-29	126	PARALOG
ENSDARG00000038985	Boli_valle_TR139142_c0_g1_i1	64.74	156	55	0	332	487	2	469	2e-58	226	R_PARALOG
ENSDARG00000008662	Boli_valle_TR139184_c0_g1_i1	58.43	166	64	3	384	544	2	493	4e-48	192	R_ORTHOLOG
ENSDARG00000063911	Boli_valle_TR139217_c0_g1_i1	60.9	156	61	0	71	226	30	497	1e-27	121	R_PARALOG
ENSDARG00000063912	Boli_valle_TR139217_c0_g1_i1	71.72	244	69	0	1	244	503	1234	1e-80	298	R_PARALOG
ENSDARG00000009315	Boli_valle_TR13922_c1_g1_i1	61.39	562	216	2	38	119	1649	3277	1e-177	622	R_PARALOG
ENSDARG00000037488	Boli_valle_TR13922_c1_g1_i1	71.53	569	158	3	36	119	1607	3301	0	738	R_ORTHOLOG
ENSDARG00000014095	Boli_valle_TR139231_c0_g1_i1	62.61	115	43	0	1	119	4	348	3e-37	155	PARALOG
ENSDARG00000075067	Boli_valle_TR139231_c0_g1_i1	73.04	115	31	0	1	115	4	348	4e-46	184	R_PARALOG
ENSDARG00000041107	Boli_valle_TR13928_c0_g1_i1	54.84	1012	438	11	119	460	3804	6788	0	1114	R_ORTHOLOG
ENSDARG00000002816	Boli_valle_TR139310_c0_g1_i1	88.54	96	11	0	1131	1226	3	290	3e-45	183	R_PARALOG
ENSDARG00000073824	Boli_valle_TR139310_c0_g1_i1	90.62	96	9	0	119	1143	3	290	3e-45	183	R_ORTHOLOG
ENSDARG00000088356	Boli_valle_TR13932_c0_g1_i1	65.56	90	27	1	120	205	467	736	1e-27	121	R_PARALOG
ENSDARG00000079983	Boli_valle_TR139342_c0_g1_i1	59.7	134	54	0	119	246	1	402	2e-43	177	R_ORTHOLOG
ENSDARG00000002728	Boli_valle_TR139350_c0_g1_i1	62.71	118	44	0	222	339	17	370	4e-41	167	R_PARALOG
ENSDARG00000067563	Boli_valle_TR139350_c0_g1_i1	57.5	120	51	2	228	347	20	370	8e-32	137	R_PARALOG
ENSDARG00000003865	Boli_valle_TR139486_c0_g1_i1	56.98	265	110	4	121	381	32	793	5e-69	260	R_PARALOG
ENSDARG00000031876	Boli_valle_TR139486_c0_g1_i1	59.68	186	72	2	170	352	59	607	4e-55	214	R_PARALOG
ENSDARG00000036090	Boli_valle_TR139486_c0_g1_i1	65.85	205	70	3	108	312	2	592	2e-66	252	R_PARALOG
ENSDARG00000069378	Boli_valle_TR139486_c0_g1_i1	57.75	284	118	6	104	385	2	793	9e-68	256	R_PARALOG
ENSDARG00000069438	Boli_valle_TR139518_c0_g1_i1	73.91	161	42	2	119	126	3	467	2e-62	239	R_ORTHOLOG
ENSDARG00000051935	Boli_valle_TR139541_c0_g1_i1	57.14	91	39	0	119	155	3	275	3e-23	109	R_PARALOG
ENSDARG00000075818	Boli_valle_TR139541_c0_g1_i1	58.24	91	38	0	119	169	3	275	1e-26	120	R_ORTHOLOG
ENSDARG00000042608	Boli_valle_TR13955_c0_g1_i1	54.79	491	177	7	5	119	654	2105	1e-122	439	R_UNRESOLVED
ENSDARG00000057688	Boli_valle_TR13955_c0_g1_i1	57.98	357	141	3	11	119	1029	2096	3e-100	365	R_PARALOG
ENSDARG00000042608	Boli_valle_TR13955_c0_g2_i1	54.79	491	177	7	5	119	654	2105	1e-122	439	R_UNRESOLVED
ENSDARG00000057688	Boli_valle_TR13955_c0_g2_i1	57.98	357	141	3	11	119	1029	2096	3e-100	365	R_PARALOG
ENSDARG00000074456	Boli_valle_TR139674_c0_g1_i1	72.58	62	17	0	223	284	44	229	2e-21	101	R_PARALOG
ENSDARG00000036722	Boli_valle_TR139676_c0_g1_i1	63.35	281	103	0	84	119	3	845	1e-97	357	R_PARALOG
ENSDARG00000058498	Boli_valle_TR139676_c0_g1_i1	67.87	277	89	0	74	119	15	845	1e-98	360	R_ORTHOLOG
ENSDARG00000078560	Boli_valle_TR139676_c0_g1_i1	62.06	282	107	1	109	390	3	845	7e-92	338	R_PARALOG
ENSDARG00000014577	Boli_valle_TR13970_c0_g1_i1	60	665	265	4	20	119	127	2112	0	827	R_ORTHOLOG
ENSDARG00000052454	Boli_valle_TR13970_c0_g1_i1	52.16	579	272	3	1	119	139	1872	4e-171	600	R_PARALOG
ENSDARG00000063035	Boli_valle_TR139736_c0_g2_i1	57.49	334	126	2	20	337	159	1160	5e-108	390	R_PARALOG
ENSDARG00000077228	Boli_valle_TR139736_c0_g2_i1	60.42	336	128	3	78	408	159	1160	2e-114	412	R_PARALOG
ENSDARG00000025011	Boli_valle_TR139790_c0_g1_i1	81.05	248	47	0	601	848	1	744	3e-127	456	R_PARALOG
ENSDARG00000001994	Boli_valle_TR139796_c0_g1_i1	92.59	162	12	0	338	499	3	488	5e-81	301	R_PARALOG
ENSDARG00000007603	Boli_valle_TR139796_c0_g1_i1	62.58	163	59	3	338	498	3	488	8e-50	197	R_PARALOG
ENSDARG00000008142	Boli_valle_TR139796_c0_g1_i1	54.32	162	70	3	334	491	3	488	8e-42	171	R_PARALOG
ENSDARG00000056036	Boli_valle_TR139796_c0_g1_i1	83.44	163	27	1	338	500	3	488	2e-71	270	R_PARALOG
ENSDARG00000088599	Boli_valle_TR139796_c0_g1_i1	83.44	163	27	1	338	500	3	488	2e-71	270	R_PARALOG
ENSDARG00000023578	Boli_valle_TR13979_c0_g1_i1	61.39	606	179	12	6	556	198	1997	5e-156	550	R_ORTHOLOG
ENSDARG00000055284	Boli_valle_TR139808_c0_g1_i1	84.96	133	20	0	104	236	6	404	2e-49	196	PARALOG
ENSDARG00000074806	Boli_valle_TR139808_c0_g1_i1	54.69	128	58	0	119	134	6	389	5e-25	115	PARALOG
ENSDARG00000089162	Boli_valle_TR139808_c0_g1_i1	68.25	126	39	1	169	293	6	383	4e-32	139	R_PARALOG
ENSDARG00000076752	Boli_valle_TR139811_c0_g1_i1	70.66	167	49	0	789	955	2	502	4e-70	265	R_PARALOG
ENSDARG00000078729	Boli_valle_TR139846_c0_g1_i1	55.08	118	53	1	20	137	103	447	6e-35	147	R_ORTHOLOG
ENSDARG00000025972	Boli_valle_TR13985_c0_g1_i1	95.48	177	8	0	5	181	128	658	4e-98	355	R_PARALOG
ENSDARG00000025972	Boli_valle_TR13985_c0_g1_i2	95.58	181	8	0	1	119	128	670	4e-100	362	R_ORTHOLOG
ENSDARG00000025972	Boli_valle_TR13985_c0_g2_i1	89.32	103	11	0	79	181	128	436	3e-50	196	R_PARALOG
ENSDARG00000013460	Boli_valle_TR13992_c0_g1_i1	67.43	568	185	1	1	119	120	1817	0	818	R_ORTHOLOG
ENSDARG00000059139	Boli_valle_TR13992_c0_g1_i1	62.96	567	204	2	1	119	120	1820	0	742	R_PARALOG
ENSDARG00000074800	Boli_valle_TR139957_c0_g1_i1	53.77	106	49	0	1	106	157	474	2e-27	120	R_PARALOG
ENSDARG00000070011	Boli_valle_TR14000_c0_g1_i1	51.7	147	69	2	130	274	1	441	9e-38	155	R_ORTHOLOG
ENSDARG00000057394	Boli_valle_TR140034_c0_g1_i1	88.51	87	10	0	25	111	3	263	1e-39	162	R_PARALOG
ENSDARG00000090489	Boli_valle_TR140063_c0_g1_i1	66.3	92	31	0	75	119	228	503	3e-29	126	R_ORTHOLOG
ENSDARG00000019332	Boli_valle_TR14006_c0_g1_i1	52.71	129	60	2	3	119	129	512	9e-28	120	R_ORTHOLOG
ENSDARG00000044556	Boli_valle_TR140114_c0_g1_i1	79.51	122	24	2	202	322	3	362	1e-36	154	R_PARALOG
ENSDARG00000074724	Boli_valle_TR140114_c0_g1_i1	69.17	120	33	3	225	340	6	362	4e-29	129	R_PARALOG
ENSDARG00000075088	Boli_valle_TR140114_c0_g1_i1	69.17	120	33	3	156	271	6	362	1e-27	124	R_PARALOG
ENSDARG00000075246	Boli_valle_TR140114_c0_g1_i1	83.33	120	15	2	119	123	3	362	2e-35	149	R_ORTHOLOG
ENSDARG00000061647	Boli_valle_TR140129_c0_g1_i1	64.42	208	70	1	1	204	51	674	4e-81	303	R_PARALOG
ENSDARG00000063635	Boli_valle_TR140129_c0_g1_i1	57.71	201	80	2	12	207	72	674	3e-65	250	R_PARALOG
ENSDARG00000019135	Boli_valle_TR14013_c0_g2_i1	59.26	324	129	1	6	119	417	1388	2e-109	396	R_ORTHOLOG
ENSDARG00000060211	Boli_valle_TR14013_c0_g2_i1	51.08	325	159	0	3	119	414	1388	8e-94	343	R_PARALOG
ENSDARG00000019135	Boli_valle_TR14013_c1_g1_i1	52.32	237	113	1	321	557	2	703	2e-62	239	R_PARALOG
ENSDARG00000059536	Boli_valle_TR140146_c0_g1_i1	57.14	91	38	1	1	90	3	275	7e-23	106	R_PARALOG
ENSDARG00000062889	Boli_valle_TR140146_c0_g1_i1	86.96	92	12	0	1	92	3	278	1e-40	165	R_PARALOG
ENSDARG00000063018	Boli_valle_TR140146_c0_g1_i1	73.33	105	28	0	11	115	3	317	1e-37	155	R_PARALOG
ENSDARG00000088222	Boli_valle_TR140146_c0_g1_i1	62.64	91	34	0	1	91	3	275	7e-27	119	R_PARALOG
ENSDARG00000053570	Boli_valle_TR14019_c0_g1_i2	66.99	309	102	0	18	119	195	1121	1e-116	418	R_ORTHOLOG
ENSDARG00000090451	Boli_valle_TR140231_c0_g1_i1	50.82	122	60	0	198	319	5	370	2e-27	122	R_ORTHOLOG
ENSDARG00000059951	Boli_valle_TR140284_c0_g1_i1	50.49	204	98	4	14	214	471	1058	3e-52	203	R_ORTHOLOG
ENSDARG00000027169	Boli_valle_TR14030_c0_g1_i1	63.93	524	185	4	1	119	73	1641	0	672	PARALOG
ENSDARG00000038066	Boli_valle_TR14030_c0_g1_i1	64.27	529	187	4	20	546	67	1641	0	681	R_PARALOG
ENSDARG00000008188	Boli_valle_TR140321_c0_g1_i1	96.91	97	3	0	185	281	3	293	2e-45	183	R_PARALOG
ENSDARG00000017704	Boli_valle_TR140355_c0_g1_i1	50.61	245	89	5	89	301	1	687	3e-57	221	R_PARALOG
ENSDARG00000023362	Boli_valle_TR140355_c0_g1_i1	52.67	262	123	6	89	349	1	687	4e-62	238	R_PARALOG
ENSDARG00000042556	Boli_valle_TR140355_c0_g1_i1	81.22	245	46	2	122	366	1	687	1e-111	402	R_PARALOG
ENSDARG00000017490	Boli_valle_TR14036_c0_g1_i1	51.96	331	157	2	119	221	115	1104	5e-100	364	PARALOG
ENSDARG00000029822	Boli_valle_TR14036_c0_g1_i1	51.96	331	157	2	119	220	115	1104	2e-100	365	r_ORTHOLOG
ENSDARG00000017490	Boli_valle_TR14036_c1_g1_i1	68.97	203	60	2	24	223	20	628	2e-78	293	R_PARALOG
ENSDARG00000029822	Boli_valle_TR14036_c1_g1_i1	67.49	203	63	2	23	222	20	628	2e-76	286	R_PARALOG
ENSDARG00000035889	Boli_valle_TR140370_c0_g1_i1	52.8	125	59	1	1	125	225	596	2e-31	136	R_PARALOG
ENSDARG00000078191	Boli_valle_TR140370_c0_g1_i1	77.31	216	49	2	1	216	3	617	2e-89	328	R_PARALOG
ENSDARG00000054878	Boli_valle_TR14046_c0_g1_i1	54.33	127	57	1	159	284	1	381	3e-28	124	R_PARALOG
ENSDARG00000058004	Boli_valle_TR14046_c0_g1_i1	72.09	129	36	2	159	287	1	381	6e-38	156	R_PARALOG
ENSDARG00000061110	Boli_valle_TR140489_c0_g1_i1	55.95	370	156	7	1	119	374	1381	2e-92	338	R_ORTHOLOG
ENSDARG00000079469	Boli_valle_TR1404_c0_g1_i1	78.18	110	24	0	16	125	272	601	3e-45	181	R_PARALOG
ENSDARG00000074638	Boli_valle_TR140614_c0_g1_i1	59.09	220	87	1	1999	2215	6	665	4e-68	260	R_PARALOG
ENSDARG00000094738	Boli_valle_TR140614_c0_g1_i1	63.35	221	79	1	119	1904	3	665	2e-74	281	R_ORTHOLOG
ENSDARG00000039424	Boli_valle_TR14066_c0_g1_i1	70.73	205	54	2	22	220	351	956	1e-71	268	R_PARALOG
ENSDARG00000018890	Boli_valle_TR14066_c0_g1_i2	53.43	277	129	4	5	281	351	1016	1e-64	245	R_PARALOG
ENSDARG00000039424	Boli_valle_TR14066_c0_g1_i2	72.12	226	57	2	1	119	351	1019	1e-82	304	R_ORTHOLOG
ENSDARG00000077577	Boli_valle_TR140675_c0_g1_i1	54.46	112	46	1	171	277	3	338	3e-24	112	R_ORTHOLOG
ENSDARG00000077425	Boli_valle_TR140676_c0_g1_i1	61.29	186	68	3	1	182	18	545	1e-58	226	R_PARALOG
ENSDARG00000028776	Boli_valle_TR14068_c0_g1_i1	73.29	146	39	0	57	202	148	585	8e-62	235	R_PARALOG
ENSDARG00000069159	Boli_valle_TR14068_c0_g1_i1	72.22	144	40	0	69	212	151	582	1e-61	234	R_PARALOG
ENSDARG00000028776	Boli_valle_TR14068_c0_g1_i2	79.31	203	41	1	1	119	158	766	7e-96	348	R_PARALOG
ENSDARG00000029036	Boli_valle_TR14068_c0_g1_i2	66.67	207	68	2	7	212	140	757	6e-78	289	R_PARALOG
ENSDARG00000069159	Boli_valle_TR14068_c0_g1_i2	75.12	213	52	2	1	119	134	763	7e-96	348	R_ORTHOLOG
ENSDARG00000074719	Boli_valle_TR14068_c0_g1_i2	69.01	213	66	3	5	119	143	766	9e-83	305	R_PARALOG
ENSDARG00000016464	Boli_valle_TR14070_c0_g1_i1	69.88	727	216	4	282	1005	3	2141	0	893	R_PARALOG
ENSDARG00000019383	Boli_valle_TR14070_c0_g1_i1	61.09	681	258	6	281	954	3	2033	0	713	R_PARALOG
ENSDARG00000058760	Boli_valle_TR14070_c0_g1_i1	68.55	725	211	4	282	989	3	2138	0	878	R_PARALOG
ENSDARG00000006691	Boli_valle_TR140830_c0_g1_i1	91.78	146	12	0	1	146	1	438	4e-69	259	R_PARALOG
ENSDARG00000015554	Boli_valle_TR140846_c0_g1_i1	86.84	76	10	0	245	320	3	230	1e-32	140	R_PARALOG
ENSDARG00000015567	Boli_valle_TR140846_c0_g1_i1	86.84	76	10	0	241	316	3	230	5e-33	141	R_PARALOG
ENSDARG00000031307	Boli_valle_TR140846_c0_g1_i1	85.53	76	11	0	119	303	3	230	1e-30	133	PARALOG
ENSDARG00000036012	Boli_valle_TR140857_c0_g1_i1	52.25	222	106	1	19	240	2	664	3e-66	251	R_PARALOG
ENSDARG00000035595	Boli_valle_TR140866_c0_g1_i1	79.66	236	48	1	119	214	1	705	4e-103	374	R_ORTHOLOG
ENSDARG00000014490	Boli_valle_TR14088_c0_g1_i1	56.14	114	50	3	1	114	170	502	2e-24	110	R_ORTHOLOG
ENSDARG00000071872	Boli_valle_TR1409_c0_g1_i1	66.67	186	62	0	147	332	399	956	6e-73	273	R_PARALOG
ENSDARG00000017562	Boli_valle_TR141025_c0_g1_i1	73.97	73	17	1	289	359	23	241	1e-22	107	R_PARALOG
ENSDARG00000057169	Boli_valle_TR14104_c0_g1_i1	73.14	443	119	1	119	1830	3	1328	0	718	R_ORTHOLOG
ENSDARG00000062661	Boli_valle_TR14104_c0_g1_i1	71.56	443	126	1	1876	2318	3	1328	0	692	R_PARALOG
ENSDARG00000079009	Boli_valle_TR14104_c0_g1_i1	62.11	446	165	2	1583	2024	3	1334	2e-167	590	R_PARALOG
ENSDARG00000041431	Boli_valle_TR141059_c0_g1_i1	77.53	89	20	0	119	636	1	267	4e-37	155	R_ORTHOLOG
ENSDARG00000042988	Boli_valle_TR141059_c0_g1_i1	73.03	89	24	0	119	531	1	267	8e-30	131	R_PARALOG
ENSDARG00000063158	Boli_valle_TR141059_c0_g1_i1	76.4	89	21	0	119	500	1	267	8e-32	137	R_PARALOG
ENSDARG00000055086	Boli_valle_TR14128_c0_g1_i1	66.14	691	211	10	1	668	489	2531	0	771	R_ORTHOLOG
ENSDARG00000053771	Boli_valle_TR141291_c0_g1_i1	62.45	261	93	4	1	119	1	762	3e-91	334	R_ORTHOLOG
ENSDARG00000061880	Boli_valle_TR141291_c0_g1_i1	58.27	139	58	1	518	656	4	405	5e-42	172	R_PARALOG
ENSDARG00000015228	Boli_valle_TR14130_c0_g2_i1	60.62	485	137	5	22	119	334	1785	4e-173	606	PARALOG
ENSDARG00000030004	Boli_valle_TR14130_c0_g2_i1	56.51	499	168	3	37	119	304	1791	3e-172	603	PARALOG
ENSDARG00000013006	Boli_valle_TR141327_c0_g1_i1	72.16	194	54	0	10	203	192	773	7e-46	184	R_PARALOG
ENSDARG00000061936	Boli_valle_TR141414_c0_g1_i1	87.59	137	17	0	508	644	1	411	5e-66	252	R_ORTHOLOG
ENSDARG00000061052	Boli_valle_TR14142_c0_g1_i1	58.24	170	62	7	127	287	17	520	6e-40	167	R_PARALOG
ENSDARG00000093281	Boli_valle_TR14142_c0_g1_i1	58.82	102	42	3	129	230	17	313	5e-21	100	R_PARALOG
ENSDARG00000061052	Boli_valle_TR14142_c2_g1_i1	80	110	22	0	13	122	2	331	6e-45	184	R_PARALOG
ENSDARG00000093281	Boli_valle_TR14142_c2_g1_i1	71.72	99	28	0	13	111	2	298	1e-33	142	R_PARALOG
ENSDARG00000011281	Boli_valle_TR14146_c0_g1_i1	75.38	532	129	7	119	438	1076	2626	0	763	R_ORTHOLOG
ENSDARG00000013830	Boli_valle_TR14146_c0_g1_i1	67.15	487	143	7	3	472	1076	2509	0	642	R_PARALOG
ENSDARG00000053746	Boli_valle_TR14146_c0_g1_i1	72.67	439	120	3	1	119	1076	2371	0	654	R_PARALOG
ENSDARG00000062513	Boli_valle_TR141488_c0_g1_i1	59.68	124	50	1	413	536	4	372	6e-35	149	R_PARALOG
ENSDARG00000021405	Boli_valle_TR14156_c0_g1_i1	59.8	403	145	8	42	427	423	1580	3e-81	301	R_PARALOG
ENSDARG00000017315	Boli_valle_TR14160_c0_g1_i1	52.01	573	231	5	27	119	619	2337	5e-123	440	R_ORTHOLOG
ENSDARG00000070794	Boli_valle_TR141634_c0_g1_i1	52.81	178	44	3	1	138	51	584	6e-41	166	R_PARALOG
ENSDARG00000010238	Boli_valle_TR14165_c0_g1_i1	77.14	385	76	6	47	419	640	1770	0	549	R_PARALOG
ENSDARG00000087678	Boli_valle_TR14165_c0_g1_i1	77.14	385	76	6	47	419	640	1770	0	549	R_PARALOG
ENSDARG00000089396	Boli_valle_TR14165_c0_g1_i1	77.14	385	76	6	29	401	640	1770	8e-169	547	R_PARALOG
ENSDARG00000010238	Boli_valle_TR14165_c0_g1_i2	79.12	431	78	6	1	119	640	1908	0	645	R_UNRESOLVED
ENSDARG00000087678	Boli_valle_TR14165_c0_g1_i2	79.12	431	78	6	1	119	640	1908	0	645	R_UNRESOLVED
ENSDARG00000089396	Boli_valle_TR14165_c0_g1_i2	78.45	413	77	6	1	119	640	1854	8e-173	605	R_PARALOG
ENSDARG00000010238	Boli_valle_TR14165_c0_g1_i3	77.14	385	76	6	47	419	640	1770	5e-156	549	R_PARALOG
ENSDARG00000087678	Boli_valle_TR14165_c0_g1_i3	77.14	385	76	6	47	419	640	1770	5e-156	549	R_PARALOG
ENSDARG00000089396	Boli_valle_TR14165_c0_g1_i3	77.14	385	76	6	29	401	640	1770	2e-155	547	R_PARALOG
ENSDARG00000035553	Boli_valle_TR14181_c0_g1_i1	70.91	220	64	0	14	119	1129	1788	2e-96	350	PARALOG
ENSDARG00000042707	Boli_valle_TR14181_c0_g1_i1	62.05	224	85	1	1	224	1123	1785	1e-85	315	R_PARALOG
ENSDARG00000058064	Boli_valle_TR14181_c0_g1_i1	70.4	223	66	0	1	119	1117	1785	9e-95	345	PARALOG
ENSDARG00000035553	Boli_valle_TR14181_c1_g1_i1	70.83	168	49	0	14	181	124	627	4e-71	266	R_PARALOG
ENSDARG00000058064	Boli_valle_TR14181_c1_g1_i1	68.86	167	52	0	1	167	127	627	5e-68	256	R_PARALOG
ENSDARG00000014420	Boli_valle_TR141836_c0_g1_i1	84.2	348	46	3	4	119	221	1258	2e-164	577	R_PARALOG
ENSDARG00000040732	Boli_valle_TR141836_c0_g1_i1	86.49	348	47	0	24	119	215	1258	3e-177	620	R_PARALOG
ENSDARG00000045639	Boli_valle_TR141836_c0_g1_i1	95.97	347	14	0	45	119	218	1258	0	666	R_ORTHOLOG
ENSDARG00000033126	Boli_valle_TR141918_c0_g1_i1	55.98	184	79	2	1	182	62	610	1e-29	128	R_ORTHOLOG
ENSDARG00000007943	Boli_valle_TR141930_c0_g1_i1	63.4	306	93	5	1	287	98	1000	3e-92	337	R_PARALOG
ENSDARG00000054344	Boli_valle_TR141930_c0_g1_i1	69.64	280	77	4	1	272	98	925	5e-99	360	R_PARALOG
ENSDARG00000024160	Boli_valle_TR14194_c0_g1_i1	70.73	369	108	1	1	119	19	1122	2e-151	534	R_ORTHOLOG
ENSDARG00000027992	Boli_valle_TR14194_c0_g1_i1	53.66	369	163	3	18	378	7	1113	1e-115	415	R_PARALOG
ENSDARG00000011818	Boli_valle_TR14195_c0_g2_i1	65.05	103	36	1	20	122	33	335	1e-22	103	R_PARALOG
ENSDARG00000011818	Boli_valle_TR14195_c0_g2_i2	66.67	102	34	1	21	119	426	725	2e-23	106	R_ORTHOLOG
ENSDARG00000029866	Boli_valle_TR14197_c0_g1_i1	58.79	478	170	2	105	555	3	1436	6e-160	563	R_PARALOG
ENSDARG00000002330	Boli_valle_TR141983_c0_g1_i1	81.82	99	18	0	116	214	3	299	1e-42	172	PARALOG
ENSDARG00000006896	Boli_valle_TR141983_c0_g1_i1	74.75	99	24	1	162	259	3	299	4e-38	158	R_PARALOG
ENSDARG00000042145	Boli_valle_TR141983_c0_g1_i1	68.75	96	29	1	92	186	12	299	7e-30	130	R_PARALOG
ENSDARG00000062515	Boli_valle_TR142117_c0_g1_i1	74.32	74	19	0	787	860	3	224	6e-26	119	R_PARALOG
ENSDARG00000074086	Boli_valle_TR142117_c0_g1_i1	64.47	76	27	0	1053	1128	3	230	1e-21	105	R_PARALOG
ENSDARG00000017821	Boli_valle_TR14211_c0_g1_i1	57.22	395	157	10	1	119	656	1807	1e-87	322	R_ORTHOLOG
ENSDARG00000035759	Boli_valle_TR14211_c0_g1_i1	52.84	335	130	11	1	307	656	1642	1e-67	255	R_PARALOG
ENSDARG00000023031	Boli_valle_TR142131_c0_g1_i1	60.78	204	72	4	168	363	460	1050	9e-51	199	R_PARALOG
ENSDARG00000012829	Boli_valle_TR142144_c0_g1_i1	56.22	201	87	3	119	508	2	595	2e-57	223	R_ORTHOLOG
ENSDARG00000056764	Boli_valle_TR14214_c0_g1_i1	53.74	214	97	1	4593	4804	503	1144	6e-56	221	R_PARALOG
ENSDARG00000056764	Boli_valle_TR14214_c2_g1_i1	52.94	187	88	0	4411	4597	1	561	4e-50	202	R_PARALOG
ENSDARG00000001442	Boli_valle_TR142194_c0_g1_i1	51.78	253	119	1	269	518	1	759	3e-75	283	R_PARALOG
ENSDARG00000074283	Boli_valle_TR142194_c0_g1_i1	74.31	253	65	0	119	415	1	759	3e-109	396	R_ORTHOLOG
ENSDARG00000060865	Boli_valle_TR142225_c0_g1_i1	90.12	81	8	0	115	195	3	245	4e-35	148	R_PARALOG
ENSDARG00000040615	Boli_valle_TR14222_c0_g1_i1	58.02	374	126	6	1	119	46	1146	3e-113	407	R_ORTHOLOG
ENSDARG00000010192	Boli_valle_TR14223_c0_g1_i1	62.87	272	100	8	214	484	69	833	4e-74	278	R_PARALOG
ENSDARG00000070818	Boli_valle_TR14223_c0_g1_i1	77.66	282	63	4	217	498	3	833	2e-105	382	R_PARALOG
ENSDARG00000091353	Boli_valle_TR14223_c0_g1_i1	81.21	282	53	4	16	119	3	833	3e-104	377	PARALOG
ENSDARG00000005173	Boli_valle_TR14223_c1_g1_i1	89.18	194	21	0	1	119	250	831	3e-86	316	R_PARALOG
ENSDARG00000010192	Boli_valle_TR14223_c1_g1_i1	77.53	227	51	1	1	227	250	915	3e-88	324	R_PARALOG
ENSDARG00000070818	Boli_valle_TR14223_c1_g1_i1	85.9	227	32	1	1	227	250	915	9e-97	352	PARALOG
ENSDARG00000019660	Boli_valle_TR142259_c0_g1_i1	50.64	156	77	0	109	264	7	474	3e-33	142	R_PARALOG
ENSDARG00000079616	Boli_valle_TR14226_c0_g1_i1	71.71	304	86	2	98	119	45	929	3e-113	409	R_ORTHOLOG
ENSDARG00000079616	Boli_valle_TR14226_c0_g2_i1	65.22	207	72	2	98	304	355	948	9e-62	238	R_PARALOG
ENSDARG00000076903	Boli_valle_TR142278_c0_g1_i1	93.33	75	5	0	119	722	3	227	1e-37	157	R_ORTHOLOG
ENSDARG00000090203	Boli_valle_TR14232_c0_g2_i1	65.09	338	118	0	4	341	752	1765	1e-126	451	R_ORTHOLOG
ENSDARG00000044807	Boli_valle_TR14238_c0_g1_i1	66.67	102	34	0	162	263	2	307	2e-35	148	R_PARALOG
ENSDARG00000054929	Boli_valle_TR14238_c0_g1_i1	62.63	99	37	0	166	264	11	307	4e-32	137	R_PARALOG
ENSDARG00000044807	Boli_valle_TR14238_c0_g2_i1	66.8	244	81	0	20	263	177	908	4e-99	360	R_PARALOG
ENSDARG00000054929	Boli_valle_TR14238_c0_g2_i1	59.85	264	106	1	1	264	138	908	2e-96	351	R_PARALOG
ENSDARG00000016739	Boli_valle_TR142391_c0_g1_i1	58.02	243	91	5	400	631	142	855	3e-68	258	R_PARALOG
ENSDARG00000076395	Boli_valle_TR142456_c0_g1_i1	65.56	90	29	1	382	469	5	274	3e-22	105	R_ORTHOLOG
ENSDARG00000068641	Boli_valle_TR14253_c0_g1_i1	87.6	129	16	0	7	135	680	1066	2e-57	219	R_ORTHOLOG
ENSDARG00000037857	Boli_valle_TR142571_c0_g1_i1	79.75	242	49	0	51	292	14	739	6e-115	413	R_PARALOG
ENSDARG00000045147	Boli_valle_TR142571_c0_g1_i1	81.91	282	51	2	12	293	5	844	2e-127	454	R_PARALOG
ENSDARG00000090876	Boli_valle_TR142571_c0_g1_i1	80.65	248	48	0	41	288	5	748	5e-115	413	R_PARALOG
ENSDARG00000091956	Boli_valle_TR142571_c0_g1_i1	80.65	248	48	0	30	277	5	748	3e-115	414	R_PARALOG
ENSDARG00000087972	Boli_valle_TR14262_c0_g1_i1	65.49	142	49	0	24	119	591	1016	9e-54	207	R_UNRESOLVED
ENSDARG00000091516	Boli_valle_TR14262_c0_g1_i1	65.49	142	49	0	24	119	591	1016	9e-54	207	R_UNRESOLVED
ENSDARG00000087972	Boli_valle_TR14262_c0_g2_i1	65.49	142	49	0	24	165	591	1016	2e-53	206	PARALOG
ENSDARG00000091516	Boli_valle_TR14262_c0_g2_i1	65.49	142	49	0	24	165	591	1016	2e-53	206	PARALOG
ENSDARG00000071205	Boli_valle_TR142651_c0_g1_i1	73.68	76	20	0	52	119	71	298	1e-23	107	R_UNRESOLVED
ENSDARG00000087025	Boli_valle_TR142651_c0_g1_i1	73.68	76	20	0	52	119	71	298	1e-23	107	R_UNRESOLVED
ENSDARG00000075209	Boli_valle_TR142729_c1_g1_i1	57.6	217	92	1	119	159	3	650	7e-72	270	R_ORTHOLOG
ENSDARG00000015174	Boli_valle_TR14274_c0_g1_i1	51.76	850	392	9	1	832	1312	3831	0	883	R_PARALOG
ENSDARG00000035538	Boli_valle_TR14274_c0_g1_i1	66.31	837	274	3	1	119	1321	3831	0	1168	R_PARALOG
ENSDARG00000035565	Boli_valle_TR14274_c0_g1_i1	68.02	838	266	3	1	119	1321	3831	0	1217	R_ORTHOLOG
ENSDARG00000076003	Boli_valle_TR14274_c0_g1_i1	51.67	840	379	9	1	813	1321	3831	0	880	R_PARALOG
ENSDARG00000061638	Boli_valle_TR142751_c0_g1_i1	68	100	32	0	9	119	21	320	2e-31	134	R_ORTHOLOG
ENSDARG00000060112	Boli_valle_TR142785_c0_g1_i1	55.61	214	83	4	91	119	274	906	1e-54	213	R_PARALOG
ENSDARG00000075539	Boli_valle_TR142785_c0_g1_i1	64.54	251	88	3	79	119	181	870	1e-70	266	R_ORTHOLOG
ENSDARG00000062627	Boli_valle_TR14283_c0_g1_i1	51.67	240	109	3	86	318	79	792	5e-65	251	R_PARALOG
ENSDARG00000075668	Boli_valle_TR14283_c0_g1_i1	55.47	247	110	2	2	119	61	792	2e-78	292	R_ORTHOLOG
ENSDARG00000075668	Boli_valle_TR14283_c0_g1_i2	59.43	175	71	1	2	176	61	579	2e-60	233	R_PARALOG
ENSDARG00000009209	Boli_valle_TR142874_c0_g2_i1	79.01	162	34	0	374	535	2	487	6e-65	248	R_PARALOG
ENSDARG00000075382	Boli_valle_TR142874_c0_g2_i1	81.48	162	30	0	368	529	2	487	6e-65	248	R_PARALOG
ENSDARG00000076754	Boli_valle_TR142874_c0_g2_i1	76.34	186	44	1	374	559	2	496	4e-68	258	R_PARALOG
ENSDARG00000052122	Boli_valle_TR142875_c0_g1_i1	66.67	96	32	1	604	699	3	284	4e-31	136	R_PARALOG
ENSDARG00000013082	Boli_valle_TR142916_c0_g1_i1	65	80	28	0	313	392	60	299	3e-25	115	R_PARALOG
ENSDARG00000052170	Boli_valle_TR142916_c0_g1_i1	83.13	83	14	0	307	389	60	308	4e-37	155	R_PARALOG
ENSDARG00000005002	Boli_valle_TR14297_c0_g1_i1	66.33	698	226	15	3	119	341	2362	0	817	R_ORTHOLOG
ENSDARG00000017835	Boli_valle_TR14297_c0_g1_i1	64.71	680	214	10	4	119	347	2356	0	786	R_PARALOG
ENSDARG00000058647	Boli_valle_TR14298_c0_g1_i2	67.39	460	148	3	41	498	237	1613	0	670	R_PARALOG
ENSDARG00000059282	Boli_valle_TR14298_c0_g1_i2	71.03	466	135	2	36	119	225	1613	0	710	R_ORTHOLOG
ENSDARG00000039229	Boli_valle_TR143020_c0_g1_i1	53.28	229	105	1	1	227	3	689	5e-66	251	R_ORTHOLOG
ENSDARG00000009864	Boli_valle_TR14303_c0_g1_i1	77.2	522	117	1	1	520	78	1643	0	824	R_ORTHOLOG
ENSDARG00000012460	Boli_valle_TR143066_c0_g1_i1	68.71	147	46	0	170	316	262	702	5e-50	197	R_PARALOG
ENSDARG00000029865	Boli_valle_TR143066_c0_g1_i1	58.16	141	59	0	178	318	280	702	2e-40	165	R_PARALOG
ENSDARG00000044044	Boli_valle_TR143066_c0_g1_i1	55.4	139	62	0	171	309	286	702	4e-36	150	R_PARALOG
ENSDARG00000036942	Boli_valle_TR14306_c0_g1_i1	74.57	350	88	1	1	349	433	1482	2e-154	544	R_PARALOG
ENSDARG00000040024	Boli_valle_TR14306_c0_g1_i1	75.78	351	85	1	1	351	433	1482	3e-152	537	R_PARALOG
ENSDARG00000043180	Boli_valle_TR14306_c0_g1_i1	77.87	357	78	2	25	119	415	1482	7e-165	578	R_ORTHOLOG
ENSDARG00000043701	Boli_valle_TR14306_c0_g1_i1	77.14	350	80	1	1	119	433	1479	4e-158	556	R_PARALOG
ENSDARG00000088825	Boli_valle_TR143148_c0_g1_i1	70.74	270	79	0	59	328	1	810	2e-69	264	R_PARALOG
ENSDARG00000010516	Boli_valle_TR143177_c0_g1_i1	88.8	125	14	0	1	125	27	401	1e-52	204	R_PARALOG
ENSDARG00000026348	Boli_valle_TR143179_c0_g1_i1	61.39	202	78	0	343	544	1	606	6e-77	287	R_PARALOG
ENSDARG00000093411	Boli_valle_TR143179_c0_g1_i1	55.88	204	89	2	54	256	1	606	1e-65	248	R_PARALOG
ENSDARG00000074641	Boli_valle_TR14317_c0_g1_i1	73.33	330	88	2	1	119	129	1091	4e-105	380	R_ORTHOLOG
ENSDARG00000074641	Boli_valle_TR14317_c0_g1_i2	66.97	330	109	2	1	330	129	956	3e-92	337	R_PARALOG
ENSDARG00000013533	Boli_valle_TR143261_c0_g1_i1	87.69	65	8	0	126	190	1	195	2e-25	114	R_PARALOG
ENSDARG00000036231	Boli_valle_TR143261_c0_g1_i1	81.54	65	12	0	122	186	1	195	2e-24	111	R_PARALOG
ENSDARG00000059276	Boli_valle_TR143261_c0_g1_i1	86.36	66	9	1	140	205	1	195	4e-25	114	R_PARALOG
ENSDARG00000070338	Boli_valle_TR143261_c0_g1_i1	81.54	65	12	0	129	193	1	195	7e-24	109	R_PARALOG
ENSDARG00000056647	Boli_valle_TR14330_c0_g1_i1	70.41	588	173	3	15	601	553	2307	0	876	R_PARALOG
ENSDARG00000061786	Boli_valle_TR14330_c0_g1_i1	81.85	584	106	0	7	119	556	2307	0	1019	R_ORTHOLOG
ENSDARG00000053835	Boli_valle_TR14331_c0_g1_i1	52.52	278	128	5	1159	1432	30	854	1e-63	245	R_PARALOG
ENSDARG00000053835	Boli_valle_TR14331_c0_g1_i3	57.26	351	146	5	1086	1432	30	1073	7e-97	355	R_PARALOG
ENSDARG00000060115	Boli_valle_TR143367_c0_g1_i1	65.45	165	57	1	17	181	91	582	3e-53	209	R_PARALOG
ENSDARG00000062400	Boli_valle_TR143367_c0_g1_i1	53.33	165	73	3	22	182	88	579	4e-41	169	R_PARALOG
ENSDARG00000077112	Boli_valle_TR143367_c0_g1_i1	68.97	174	54	1	6	179	61	579	3e-60	232	R_PARALOG
ENSDARG00000089923	Boli_valle_TR143367_c0_g1_i1	55.7	149	66	0	29	177	136	582	2e-41	170	R_PARALOG
ENSDARG00000041665	Boli_valle_TR14336_c0_g1_i1	65.71	420	138	5	16	119	210	1457	1e-153	542	R_ORTHOLOG
ENSDARG00000007630	Boli_valle_TR14336_c0_g2_i1	56.64	226	98	2	160	385	345	1010	1e-72	273	R_PARALOG
ENSDARG00000041665	Boli_valle_TR14336_c0_g2_i1	77.41	270	61	1	160	429	210	1016	6e-117	420	R_PARALOG
ENSDARG00000024209	Boli_valle_TR14337_c0_g1_i1	67.27	275	86	4	1	119	311	1081	3e-77	288	R_UNRESOLVED
ENSDARG00000024209	Boli_valle_TR14337_c0_g1_i2	67.27	275	86	4	1	119	311	1081	3e-77	288	R_UNRESOLVED
ENSDARG00000015537	Boli_valle_TR14340_c0_g1_i1	52.9	293	137	3	97	388	3	872	2e-86	319	R_PARALOG
ENSDARG00000026348	Boli_valle_TR14340_c0_g1_i1	59.72	288	116	0	63	350	3	866	3e-108	391	R_PARALOG
ENSDARG00000027419	Boli_valle_TR14340_c0_g1_i1	51.01	298	145	4	96	392	3	869	7e-86	317	R_PARALOG
ENSDARG00000055370	Boli_valle_TR14340_c0_g1_i1	51.03	290	141	3	63	351	3	857	2e-81	302	R_PARALOG
ENSDARG00000002967	Boli_valle_TR14344_c1_g1_i1	68.75	160	46	1	5	160	58	537	3e-25	113	R_PARALOG
ENSDARG00000002967	Boli_valle_TR14344_c1_g1_i2	64.64	181	60	2	1	119	239	766	1e-31	134	R_ORTHOLOG
ENSDARG00000092546	Boli_valle_TR14344_c1_g1_i2	59.12	137	43	2	13	119	278	688	1e-24	110	R_PARALOG
ENSDARG00000060783	Boli_valle_TR14346_c0_g1_i1	83.77	228	37	0	78	305	1	684	9e-104	376	R_PARALOG
ENSDARG00000056346	Boli_valle_TR14346_c0_g2_i1	52.49	301	143	0	1	301	13	915	6e-88	324	R_PARALOG
ENSDARG00000056478	Boli_valle_TR14346_c0_g2_i1	79.02	305	64	0	1	305	1	915	9e-133	473	R_PARALOG
ENSDARG00000060783	Boli_valle_TR14346_c0_g2_i1	82.95	305	52	0	1	305	1	915	5e-142	504	R_PARALOG
ENSDARG00000012184	Boli_valle_TR14346_c1_g1_i1	51.48	237	106	3	119	297	1	699	3e-59	229	PARALOG
ENSDARG00000039386	Boli_valle_TR14346_c1_g1_i1	56.04	505	222	6	189	693	1	1362	7e-149	526	R_PARALOG
ENSDARG00000056478	Boli_valle_TR14346_c1_g1_i1	58.95	497	200	7	304	796	1	1365	2e-148	525	R_PARALOG
ENSDARG00000060783	Boli_valle_TR14346_c1_g1_i1	62.45	506	187	5	300	802	1	1440	4e-169	594	R_PARALOG
ENSDARG00000075990	Boli_valle_TR14346_c1_g1_i1	55.91	533	235	4	32	564	1	1437	1e-155	549	R_PARALOG
ENSDARG00000087726	Boli_valle_TR14348_c0_g1_i1	57.43	249	105	2	2	249	440	1183	2e-79	294	R_PARALOG
ENSDARG00000088860	Boli_valle_TR14348_c0_g1_i1	51.47	204	99	1	1	204	1703	2311	4e-58	223	R_PARALOG
ENSDARG00000029452	Boli_valle_TR143532_c0_g1_i1	60.49	81	31	2	480	559	59	289	1e-21	104	R_PARALOG
ENSDARG00000069438	Boli_valle_TR143532_c0_g1_i1	68.75	80	25	0	479	558	56	295	4e-29	128	R_PARALOG
ENSDARG00000030945	Boli_valle_TR143771_c0_g1_i1	69.94	173	51	2	1369	1540	2	514	3e-59	231	R_PARALOG
ENSDARG00000029189	Boli_valle_TR14381_c0_g1_i1	61.84	815	306	6	32	119	793	3201	0	1072	R_ORTHOLOG
ENSDARG00000077327	Boli_valle_TR14381_c0_g1_i1	58.58	816	336	5	72	119	784	3177	0	1041	R_PARALOG
ENSDARG00000069261	Boli_valle_TR14383_c0_g1_i1	90.57	371	35	0	98	119	505	1617	0	721	R_PARALOG
ENSDARG00000092768	Boli_valle_TR14383_c0_g1_i1	80.42	480	90	2	1	119	505	1944	0	726	R_ORTHOLOG
ENSDARG00000031438	Boli_valle_TR14386_c2_g1_i1	68.55	159	49	1	1	158	9	485	2e-59	227	R_PARALOG
ENSDARG00000009524	Boli_valle_TR14387_c1_g1_i1	69.71	416	119	6	3	119	1079	2323	6e-166	582	R_PARALOG
ENSDARG00000022389	Boli_valle_TR14387_c1_g1_i1	51.05	333	156	5	3	328	1331	2329	1e-90	332	R_PARALOG
ENSDARG00000024827	Boli_valle_TR14387_c1_g1_i1	69.39	428	119	7	3	119	1079	2359	8e-168	588	R_ORTHOLOG
ENSDARG00000079151	Boli_valle_TR143889_c0_g1_i1	81.82	143	26	0	890	1032	71	499	5e-59	229	R_ORTHOLOG
ENSDARG00000033735	Boli_valle_TR14395_c0_g1_i2	54.21	404	185	4	1	404	145	1287	7e-121	432	R_ORTHOLOG
ENSDARG00000035692	Boli_valle_TR144010_c0_g1_i1	97.13	174	5	0	1	174	2	523	2e-84	311	R_PARALOG
ENSDARG00000075147	Boli_valle_TR144026_c0_g1_i1	57.14	112	48	1	166	277	96	425	1e-31	135	R_PARALOG
ENSDARG00000087745	Boli_valle_TR144026_c0_g1_i1	62.5	112	42	1	119	166	96	425	7e-35	146	R_ORTHOLOG
ENSDARG00000006760	Boli_valle_TR144044_c0_g1_i1	69.44	72	22	0	45	116	12	227	6e-26	118	R_PARALOG
ENSDARG00000015425	Boli_valle_TR144044_c0_g1_i1	75.36	69	17	0	90	158	21	227	3e-26	119	R_PARALOG
ENSDARG00000036383	Boli_valle_TR144044_c0_g1_i1	67.61	71	23	1	78	148	21	227	4e-21	102	R_PARALOG
ENSDARG00000067509	Boli_valle_TR144044_c0_g1_i1	76.81	69	16	0	126	194	21	227	6e-26	118	R_PARALOG
ENSDARG00000021913	Boli_valle_TR14408_c0_g1_i1	52.88	643	301	3	1107	1747	106	2031	0	671	R_ORTHOLOG
ENSDARG00000059073	Boli_valle_TR144103_c0_g1_i1	61.9	147	50	4	1	119	136	576	4e-46	183	PARALOG
ENSDARG00000079983	Boli_valle_TR144105_c0_g1_i1	73.33	75	20	0	409	483	1	225	2e-33	144	R_PARALOG
ENSDARG00000061421	Boli_valle_TR144164_c0_g1_i1	90.65	139	13	0	86	119	6	422	5e-70	265	R_PARALOG
ENSDARG00000077791	Boli_valle_TR144164_c0_g1_i1	92.09	139	11	0	84	119	6	422	5e-72	271	R_ORTHOLOG
ENSDARG00000071868	Boli_valle_TR14418_c0_g1_i1	69.86	783	203	16	12	119	426	2738	0	973	R_ORTHOLOG
ENSDARG00000077693	Boli_valle_TR14418_c0_g1_i1	56.83	600	231	16	11	582	957	2735	5e-165	580	R_PARALOG
ENSDARG00000020103	Boli_valle_TR144258_c0_g1_i1	82.5	120	21	0	208	327	3	362	1e-43	176	PARALOG
ENSDARG00000043276	Boli_valle_TR144258_c0_g1_i1	80.83	120	23	0	207	326	3	362	5e-42	171	R_PARALOG
ENSDARG00000076290	Boli_valle_TR144258_c0_g1_i1	80.83	120	23	0	208	327	3	362	1e-42	173	R_PARALOG
ENSDARG00000002210	Boli_valle_TR14425_c0_g1_i1	73.07	427	110	4	3	119	760	2019	7e-172	602	R_PARALOG
ENSDARG00000023878	Boli_valle_TR14425_c0_g1_i1	66.59	419	138	4	2	418	766	1992	2e-150	531	R_PARALOG
ENSDARG00000031413	Boli_valle_TR14425_c0_g1_i1	68.37	411	126	6	7	413	787	1992	6e-150	529	R_PARALOG
ENSDARG00000039022	Boli_valle_TR14425_c0_g1_i1	77.88	416	91	4	10	119	760	1992	3e-179	626	R_ORTHOLOG
ENSDARG00000034885	Boli_valle_TR14429_c0_g1_i1	72.92	96	26	0	18	113	159	446	1e-34	144	R_ORTHOLOG
ENSDARG00000056689	Boli_valle_TR14431_c0_g1_i1	76.4	89	21	0	2	90	2510	2776	8e-32	134	R_PARALOG
ENSDARG00000025850	Boli_valle_TR144390_c0_g1_i1	90.12	81	8	0	1	119	42	284	1e-36	150	R_ORTHOLOG
ENSDARG00000003153	Boli_valle_TR14443_c0_g1_i1	91.7	229	18	2	1	119	305	985	2e-120	430	R_ORTHOLOG
ENSDARG00000003153	Boli_valle_TR14443_c0_g1_i2	82.56	195	33	2	1	194	1189	1767	7e-92	335	R_PARALOG
ENSDARG00000037570	Boli_valle_TR14445_c0_g1_i1	68.47	111	34	1	1	110	55	387	4e-39	158	R_ORTHOLOG
ENSDARG00000003910	Boli_valle_TR144524_c0_g1_i1	64.14	145	50	2	1000	1142	1	423	4e-45	184	R_PARALOG
ENSDARG00000053884	Boli_valle_TR144524_c0_g1_i1	68.79	141	42	1	1016	1154	1	423	1e-48	196	R_PARALOG
ENSDARG00000075962	Boli_valle_TR14458_c0_g1_i1	59.24	341	122	5	499	822	3	1025	3e-120	432	R_PARALOG
ENSDARG00000086623	Boli_valle_TR14458_c0_g1_i1	62.86	175	56	1	2	119	501	1025	2e-62	236	PARALOG
ENSDARG00000062593	Boli_valle_TR144609_c0_g1_i1	50	158	78	5	119	182	1	456	2e-27	124	R_ORTHOLOG
ENSDARG00000007171	Boli_valle_TR144660_c0_g1_i1	62.86	105	38	1	187	290	410	724	1e-34	145	R_PARALOG
ENSDARG00000021213	Boli_valle_TR144729_c0_g1_i1	62.69	193	71	2	119	238	1	576	1e-47	190	R_PARALOG
ENSDARG00000053547	Boli_valle_TR144729_c0_g1_i1	79.69	192	39	0	119	431	1	576	7e-65	248	R_ORTHOLOG
ENSDARG00000076090	Boli_valle_TR144729_c0_g1_i1	61.54	195	73	3	119	434	1	576	2e-39	163	R_PARALOG
ENSDARG00000060929	Boli_valle_TR14475_c0_g1_i1	81.94	299	52	2	11	119	738	1613	5e-123	439	R_ORTHOLOG
ENSDARG00000075183	Boli_valle_TR14475_c0_g1_i1	56.63	309	99	6	292	565	738	1634	4e-80	298	R_PARALOG
ENSDARG00000060929	Boli_valle_TR14475_c0_g1_i2	81.79	280	49	2	300	577	738	1556	1e-120	432	R_PARALOG
ENSDARG00000075183	Boli_valle_TR14475_c0_g1_i2	61.84	283	99	5	119	292	738	1556	8e-85	313	PARALOG
ENSDARG00000008487	Boli_valle_TR14477_c0_g1_i1	54.21	380	172	5	209	586	4	1110	6e-97	354	R_PARALOG
ENSDARG00000004845	Boli_valle_TR144806_c0_g1_i1	67.26	168	55	0	54	119	3	506	5e-67	254	R_ORTHOLOG
ENSDARG00000038475	Boli_valle_TR144806_c0_g1_i1	66.07	168	57	0	54	119	3	506	5e-66	251	R_PARALOG
ENSDARG00000089260	Boli_valle_TR14480_c0_g1_i1	72.25	454	124	4	11	462	521	1876	0	683	R_ORTHOLOG
ENSDARG00000018321	Boli_valle_TR14483_c0_g1_i1	73.85	260	66	3	1	119	558	1325	2e-91	333	R_ORTHOLOG
ENSDARG00000018611	Boli_valle_TR14483_c0_g1_i1	60.15	261	97	6	1	119	558	1325	3e-70	263	R_PARALOG
ENSDARG00000025131	Boli_valle_TR14483_c0_g1_i1	70.51	217	56	4	16	119	585	1232	2e-66	251	R_PARALOG
ENSDARG00000043453	Boli_valle_TR144881_c0_g1_i1	97.12	139	4	0	36	174	3	419	3e-73	273	R_PARALOG
ENSDARG00000012948	Boli_valle_TR144891_c0_g1_i1	60.9	156	61	0	92	119	59	526	2e-47	189	R_ORTHOLOG
ENSDARG00000071419	Boli_valle_TR144891_c0_g1_i1	51.95	154	74	0	98	251	56	517	1e-38	160	R_PARALOG
ENSDARG00000079148	Boli_valle_TR14492_c0_g1_i1	61.11	108	42	1	4	111	480	797	7e-24	112	R_PARALOG
ENSDARG00000020758	Boli_valle_TR144966_c0_g1_i1	74.26	101	26	0	201	301	18	320	2e-40	165	R_PARALOG
ENSDARG00000021838	Boli_valle_TR145130_c0_g1_i1	97.67	129	3	0	13	141	3	389	4e-63	238	R_PARALOG
ENSDARG00000061394	Boli_valle_TR14513_c0_g1_i1	51.99	1079	424	14	119	531	1665	4838	0	869	R_ORTHOLOG
ENSDARG00000038869	Boli_valle_TR145183_c0_g1_i1	92.16	102	8	0	58	119	8	313	4e-47	187	R_ORTHOLOG
ENSDARG00000068557	Boli_valle_TR145183_c0_g1_i1	87.25	102	13	0	60	161	8	313	2e-43	175	R_PARALOG
ENSDARG00000009250	Boli_valle_TR14518_c0_g1_i1	80.33	183	36	0	72	254	25	573	9e-75	278	R_PARALOG
ENSDARG00000009250	Boli_valle_TR14518_c0_g1_i2	81.5	254	47	0	1	119	138	899	3e-108	390	R_ORTHOLOG
ENSDARG00000031108	Boli_valle_TR145360_c0_g1_i1	67.5	80	26	0	87	166	1	240	2e-24	112	R_PARALOG
ENSDARG00000070080	Boli_valle_TR145360_c0_g1_i1	90	80	8	0	147	226	1	240	8e-36	150	R_PARALOG
ENSDARG00000021864	Boli_valle_TR145417_c0_g1_i1	92.06	63	5	0	1	119	110	298	3e-25	112	PARALOG
ENSDARG00000060679	Boli_valle_TR14544_c0_g1_i1	69.26	244	72	4	46	286	424	1113	7e-78	291	R_PARALOG
ENSDARG00000036778	Boli_valle_TR14554_c0_g1_i1	73.17	589	139	6	113	682	223	1983	0	858	R_ORTHOLOG
ENSDARG00000019420	Boli_valle_TR14562_c0_g1_i1	69.44	360	110	0	1	119	285	1364	2e-161	567	R_ORTHOLOG
ENSDARG00000070213	Boli_valle_TR14562_c0_g1_i1	64.17	360	129	0	1	119	285	1364	5e-147	519	R_PARALOG
ENSDARG00000074166	Boli_valle_TR145637_c0_g1_i1	76.19	168	40	0	1301	1468	2	505	4e-73	278	R_PARALOG
ENSDARG00000021305	Boli_valle_TR145702_c0_g1_i1	63.74	91	33	0	240	330	3	275	7e-28	124	R_PARALOG
ENSDARG00000057629	Boli_valle_TR145702_c0_g1_i1	68.82	93	29	0	228	320	3	281	1e-31	136	PARALOG
ENSDARG00000069343	Boli_valle_TR145736_c0_g1_i1	76.62	77	18	0	34	110	2	232	9e-28	124	R_ORTHOLOG
ENSDARG00000042515	Boli_valle_TR145806_c0_g1_i1	55.56	162	66	5	389	544	187	612	8e-40	164	R_PARALOG
ENSDARG00000070098	Boli_valle_TR145878_c0_g1_i1	72.6	73	20	0	473	545	4	222	4e-22	105	R_PARALOG
ENSDARG00000070907	Boli_valle_TR145878_c0_g1_i1	71.95	164	46	4	119	372	4	465	2e-52	206	R_ORTHOLOG
ENSDARG00000002593	Boli_valle_TR14587_c0_g1_i1	65.02	506	175	7	51	119	189	1664	0	670	R_ORTHOLOG
ENSDARG00000021820	Boli_valle_TR14587_c0_g1_i1	52.45	204	96	1	60	262	210	821	3e-60	233	R_PARALOG
ENSDARG00000077326	Boli_valle_TR14587_c0_g1_i1	50.49	204	100	1	59	261	210	821	8e-59	228	R_PARALOG
ENSDARG00000042656	Boli_valle_TR14588_c0_g1_i1	58.62	116	48	0	1	119	1029	1376	6e-37	151	R_PARALOG
ENSDARG00000071860	Boli_valle_TR14588_c0_g1_i1	73.28	116	31	0	1	119	1029	1376	3e-48	189	R_ORTHOLOG
ENSDARG00000013020	Boli_valle_TR14599_c0_g1_i1	73.74	476	68	3	146	564	324	1751	0	654	R_PARALOG
ENSDARG00000037388	Boli_valle_TR14599_c0_g1_i1	71.28	484	127	6	145	616	321	1751	0	651	R_PARALOG
ENSDARG00000024043	Boli_valle_TR146084_c0_g1_i1	90.2	204	20	0	1	204	79	690	3e-111	402	R_PARALOG
ENSDARG00000027279	Boli_valle_TR146084_c0_g1_i1	85.78	204	29	0	1	204	79	690	9e-107	387	R_PARALOG
ENSDARG00000034178	Boli_valle_TR14611_c0_g1_i1	78.93	1452	302	7	1	1448	234	4541	0	2383	R_ORTHOLOG
ENSDARG00000076066	Boli_valle_TR14613_c0_g1_i1	88.39	913	104	4	1	119	163	2892	0	1528	R_ORTHOLOG
ENSDARG00000019473	Boli_valle_TR146142_c0_g1_i1	64	125	45	0	122	246	2	376	4e-43	176	PARALOG
ENSDARG00000014973	Boli_valle_TR14614_c0_g1_i1	57.14	168	72	0	119	289	720	1223	1e-49	196	R_PARALOG
ENSDARG00000077367	Boli_valle_TR14614_c0_g1_i1	69.28	166	51	0	1082	1247	729	1226	4e-71	269	R_PARALOG
ENSDARG00000087100	Boli_valle_TR14614_c0_g1_i1	64.74	173	60	1	119	1403	717	1235	1e-62	241	R_PARALOG
ENSDARG00000027933	Boli_valle_TR14621_c0_g1_i1	50.17	293	133	9	119	570	26	847	8e-51	201	R_ORTHOLOG
ENSDARG00000068580	Boli_valle_TR14621_c0_g1_i1	82.89	76	13	0	98	173	620	847	6e-30	129	R_PARALOG
ENSDARG00000075333	Boli_valle_TR14624_c0_g1_i1	61.55	801	306	13	17	119	244	2310	0	835	R_ORTHOLOG
ENSDARG00000075333	Boli_valle_TR14624_c0_g2_i2	76.33	207	45	1	17	219	244	864	3e-86	319	R_PARALOG
ENSDARG00000016918	Boli_valle_TR14625_c0_g1_i1	54.49	835	357	10	5	816	180	2621	0	890	R_ORTHOLOG
ENSDARG00000005586	Boli_valle_TR14634_c0_g2_i1	66.1	118	40	1	119	473	1740	2090	2e-42	173	R_ORTHOLOG
ENSDARG00000012671	Boli_valle_TR14635_c0_g1_i1	61.14	175	53	2	119	236	7	528	2e-62	238	R_PARALOG
ENSDARG00000024759	Boli_valle_TR14635_c0_g1_i1	64.37	174	50	2	119	244	7	528	7e-66	250	R_ORTHOLOG
ENSDARG00000040777	Boli_valle_TR14635_c0_g1_i1	59.15	142	56	3	254	393	106	528	9e-48	190	R_PARALOG
ENSDARG00000069735	Boli_valle_TR14639_c0_g1_i1	54.55	143	65	1	1	119	149	574	5e-34	141	R_PARALOG
ENSDARG00000088330	Boli_valle_TR14639_c0_g1_i1	55.24	143	64	1	1	119	149	574	2e-36	150	R_UNRESOLVED
ENSDARG00000089124	Boli_valle_TR14639_c0_g1_i1	54.48	145	66	1	11	119	149	580	3e-36	149	PARALOG
ENSDARG00000089475	Boli_valle_TR14639_c0_g1_i1	55.24	143	64	1	1	119	149	574	2e-36	150	R_UNRESOLVED
ENSDARG00000069735	Boli_valle_TR14639_c0_g1_i2	54.55	143	65	1	1	119	146	571	5e-34	141	R_PARALOG
ENSDARG00000088330	Boli_valle_TR14639_c0_g1_i2	55.24	143	64	1	1	119	146	571	2e-36	150	R_UNRESOLVED
ENSDARG00000089124	Boli_valle_TR14639_c0_g1_i2	54.48	145	66	1	11	119	146	577	3e-36	149	PARALOG
ENSDARG00000089475	Boli_valle_TR14639_c0_g1_i2	55.24	143	64	1	1	119	146	571	2e-36	150	R_UNRESOLVED
ENSDARG00000056587	Boli_valle_TR146406_c0_g1_i1	73.11	119	31	1	63	180	1	357	3e-48	190	R_PARALOG
ENSDARG00000030945	Boli_valle_TR146438_c0_g1_i1	82.23	197	35	0	119	1738	3	593	3e-83	310	R_ORTHOLOG
ENSDARG00000045681	Boli_valle_TR14651_c0_g1_i1	50.84	238	103	8	1	224	277	963	1e-52	206	R_PARALOG
ENSDARG00000043296	Boli_valle_TR14651_c0_g1_i2	52.44	492	222	8	1	480	580	2019	5e-126	450	R_PARALOG
ENSDARG00000045681	Boli_valle_TR14651_c0_g1_i2	56.21	523	215	10	1	119	607	2019	5e-149	526	R_ORTHOLOG
ENSDARG00000019062	Boli_valle_TR14653_c0_g1_i1	84.11	151	23	1	1	119	233	685	4e-62	235	PARALOG
ENSDARG00000039142	Boli_valle_TR14653_c0_g1_i1	84.11	151	23	1	1	119	233	685	5e-62	234	PARALOG
ENSDARG00000041720	Boli_valle_TR14653_c0_g1_i1	68.87	151	46	1	1	150	233	685	2e-53	206	R_PARALOG
ENSDARG00000003769	Boli_valle_TR14660_c0_g1_i1	73.87	486	127	3	1	486	1229	2482	0	719	R_ORTHOLOG
ENSDARG00000026473	Boli_valle_TR14665_c0_g1_i1	91.55	284	24	0	1	119	120	971	1e-146	518	R_ORTHOLOG
ENSDARG00000039304	Boli_valle_TR14665_c0_g1_i1	85.92	284	39	1	1	119	120	971	8e-134	475	R_PARALOG
ENSDARG00000054878	Boli_valle_TR14665_c0_g1_i1	73.36	289	73	6	1	119	120	971	1e-107	388	R_PARALOG
ENSDARG00000058004	Boli_valle_TR14665_c0_g1_i1	74.05	289	74	3	1	119	120	971	4e-113	406	R_PARALOG
ENSDARG00000058008	Boli_valle_TR14665_c0_g1_i1	58.4	238	94	2	33	265	96	797	2e-72	271	R_PARALOG
ENSDARG00000034777	Boli_valle_TR146700_c0_g1_i1	78.48	79	17	0	87	119	66	302	2e-33	140	R_ORTHOLOG
ENSDARG00000052942	Boli_valle_TR14682_c0_g1_i1	68.87	151	47	0	119	408	2	454	8e-54	211	R_ORTHOLOG
ENSDARG00000052942	Boli_valle_TR14682_c0_g2_i1	70.14	144	43	0	408	551	2	433	1e-51	203	R_PARALOG
ENSDARG00000052942	Boli_valle_TR14682_c2_g1_i1	75.28	89	22	0	291	379	1	267	9e-37	154	R_PARALOG
ENSDARG00000007136	Boli_valle_TR146896_c0_g1_i1	73.51	151	40	1	119	168	1	429	9e-39	160	R_ORTHOLOG
ENSDARG00000019160	Boli_valle_TR146896_c0_g1_i1	66.23	151	50	2	119	160	1	429	4e-33	141	R_PARALOG
ENSDARG00000054025	Boli_valle_TR14701_c0_g1_i1	55.45	220	91	7	1	119	1384	2037	5e-54	209	R_PARALOG
ENSDARG00000056027	Boli_valle_TR14701_c0_g1_i1	65.6	218	70	5	1	119	1384	2037	1e-73	274	R_PARALOG
ENSDARG00000070346	Boli_valle_TR14701_c0_g1_i1	87.16	218	27	1	1	119	1384	2037	3e-104	376	R_ORTHOLOG
ENSDARG00000028786	Boli_valle_TR14705_c0_g1_i1	57.24	428	179	5	1	119	258	1517	2e-136	484	R_ORTHOLOG
ENSDARG00000094981	Boli_valle_TR14705_c0_g1_i1	57.1	317	133	3	1	119	570	1517	2e-99	361	R_PARALOG
ENSDARG00000063089	Boli_valle_TR147112_c0_g1_i1	68.92	74	23	0	1	74	5	226	7e-23	105	R_PARALOG
ENSDARG00000017742	Boli_valle_TR147135_c0_g1_i1	78.38	111	24	0	179	289	2	334	1e-48	194	R_PARALOG
ENSDARG00000025671	Boli_valle_TR147135_c0_g1_i1	79.09	110	23	0	177	286	2	331	1e-47	191	R_PARALOG
ENSDARG00000033845	Boli_valle_TR147154_c0_g1_i1	83.87	93	15	1	427	519	1	276	1e-34	148	R_PARALOG
ENSDARG00000069467	Boli_valle_TR147154_c0_g1_i1	82.61	92	16	0	425	516	1	276	1e-35	151	R_PARALOG
ENSDARG00000039343	Boli_valle_TR14715_c0_g1_i1	86.18	579	71	4	22	119	158	1894	0	973	R_ORTHOLOG
ENSDARG00000051873	Boli_valle_TR14715_c0_g1_i1	78.02	514	104	1	12	119	158	1699	0	851	R_PARALOG
ENSDARG00000056331	Boli_valle_TR14715_c0_g1_i1	89.11	505	55	2	50	119	158	1660	0	921	R_PARALOG
ENSDARG00000039343	Boli_valle_TR14715_c0_g1_i2	84.84	541	73	4	22	553	10	1632	0	885	R_PARALOG
ENSDARG00000051873	Boli_valle_TR14715_c0_g1_i2	76.89	476	101	1	12	478	10	1437	0	771	R_PARALOG
ENSDARG00000056331	Boli_valle_TR14715_c0_g1_i2	87.55	474	59	3	50	523	1	1398	0	837	R_PARALOG
ENSDARG00000075230	Boli_valle_TR147187_c0_g1_i1	77.33	75	17	0	283	357	3	227	3e-29	129	R_PARALOG
ENSDARG00000040198	Boli_valle_TR147242_c0_g1_i1	58.76	97	40	0	177	273	2	292	3e-26	119	R_PARALOG
ENSDARG00000016238	Boli_valle_TR14725_c0_g1_i1	60.22	186	74	1	4	119	135	689	7e-63	238	R_PARALOG
ENSDARG00000032535	Boli_valle_TR14725_c0_g1_i1	51.72	174	84	0	2	175	129	650	3e-50	196	R_PARALOG
ENSDARG00000077044	Boli_valle_TR14725_c0_g1_i1	64.17	187	67	1	4	119	135	692	2e-67	253	R_ORTHOLOG
ENSDARG00000013822	Boli_valle_TR14728_c0_g2_i1	82.22	90	16	0	47	119	182	451	6e-37	151	PARALOG
ENSDARG00000013822	Boli_valle_TR14728_c0_g2_i2	83.78	111	18	0	26	136	134	466	8e-37	150	PARALOG
ENSDARG00000003375	Boli_valle_TR14729_c0_g1_i1	75.68	74	18	0	3	119	734	955	3e-24	108	R_UNRESOLVED
ENSDARG00000038693	Boli_valle_TR14729_c0_g1_i1	76.12	67	16	0	2	68	734	934	7e-23	104	R_PARALOG
ENSDARG00000096302	Boli_valle_TR14729_c0_g1_i1	77.78	72	16	0	1	119	734	949	3e-23	105	R_PARALOG
ENSDARG00000003375	Boli_valle_TR14729_c0_g1_i2	75.68	74	18	0	3	119	734	955	3e-24	108	R_UNRESOLVED
ENSDARG00000038693	Boli_valle_TR14729_c0_g1_i2	76.12	67	16	0	2	68	734	934	7e-23	104	R_PARALOG
ENSDARG00000096302	Boli_valle_TR14729_c0_g1_i2	77.78	72	16	0	1	119	734	949	3e-23	105	R_PARALOG
ENSDARG00000075936	Boli_valle_TR14738_c0_g1_i1	61.4	456	145	3	119	180	884	2230	6e-145	513	R_ORTHOLOG
ENSDARG00000009285	Boli_valle_TR147390_c0_g1_i1	94.4	125	7	0	72	196	2	376	2e-56	217	R_PARALOG
ENSDARG00000037318	Boli_valle_TR14744_c0_g1_i1	86.81	417	55	0	25	119	128	1378	0	743	R_ORTHOLOG
ENSDARG00000074465	Boli_valle_TR147524_c0_g1_i1	60.48	210	83	1	146	355	3	629	6e-73	273	R_PARALOG
ENSDARG00000002702	Boli_valle_TR14756_c0_g1_i1	76.98	265	61	0	5	269	269	1063	2e-110	397	R_PARALOG
ENSDARG00000035131	Boli_valle_TR14756_c0_g1_i1	77.04	270	61	1	1	269	269	1078	1e-109	395	PARALOG
ENSDARG00000061304	Boli_valle_TR147590_c0_g1_i1	80.53	113	22	0	119	477	45	383	6e-41	169	R_PARALOG
ENSDARG00000076431	Boli_valle_TR147590_c0_g1_i1	88.5	113	13	0	495	607	45	383	4e-46	186	R_PARALOG
ENSDARG00000079366	Boli_valle_TR147590_c0_g1_i1	88.5	113	13	0	119	499	45	383	3e-47	189	PARALOG
ENSDARG00000016086	Boli_valle_TR14765_c0_g2_i1	73.33	780	159	11	1	731	247	2505	0	1172	R_PARALOG
ENSDARG00000038067	Boli_valle_TR14765_c0_g2_i1	90.38	769	70	2	1	119	247	2505	0	1461	R_ORTHOLOG
ENSDARG00000016086	Boli_valle_TR14765_c0_g2_i2	70.43	646	142	10	135	731	735	2594	0	921	R_PARALOG
ENSDARG00000038067	Boli_valle_TR14765_c0_g2_i2	89.47	636	63	2	134	765	735	2594	0	1191	R_PARALOG
ENSDARG00000016086	Boli_valle_TR14765_c0_g2_i3	73.13	748	152	10	33	731	160	2325	0	1122	R_PARALOG
ENSDARG00000038067	Boli_valle_TR14765_c0_g2_i3	89.97	738	70	2	32	765	160	2325	0	1397	R_PARALOG
ENSDARG00000070844	Boli_valle_TR14770_c0_g1_i1	80.26	228	45	0	6	233	306	989	7e-110	395	R_ORTHOLOG
ENSDARG00000060682	Boli_valle_TR14778_c0_g1_i1	60.84	143	56	0	20	162	589	1017	6e-47	185	PARALOG
ENSDARG00000070480	Boli_valle_TR14778_c0_g1_i1	61.76	136	52	0	36	171	586	993	1e-45	181	R_PARALOG
ENSDARG00000027797	Boli_valle_TR14779_c1_g1_i1	76.07	1195	256	9	1	119	923	4450	0	1853	R_PARALOG
ENSDARG00000061445	Boli_valle_TR14779_c1_g1_i1	80.24	1189	223	8	1	119	932	4450	0	1964	R_ORTHOLOG
ENSDARG00000091342	Boli_valle_TR14779_c1_g1_i1	68.45	1217	347	13	7	1186	923	4507	0	1638	R_PARALOG
ENSDARG00000013434	Boli_valle_TR14788_c0_g1_i1	70.09	1033	286	14	1	1010	142	3198	0	1423	R_ORTHOLOG
ENSDARG00000036868	Boli_valle_TR1478_c0_g1_i1	80	185	37	0	1	185	658	1212	6e-83	305	R_ORTHOLOG
ENSDARG00000016360	Boli_valle_TR14790_c0_g2_i1	75.51	543	131	4	49	589	627	2240	0	779	R_PARALOG
ENSDARG00000042030	Boli_valle_TR14790_c0_g2_i1	81.85	540	97	2	1	119	627	2243	0	850	R_PARALOG
ENSDARG00000044980	Boli_valle_TR14790_c0_g2_i1	86.27	539	72	2	1	119	627	2243	0	890	R_ORTHOLOG
ENSDARG00000021154	Boli_valle_TR14792_c0_g1_i1	57.68	423	173	4	44	460	608	1870	6e-134	476	R_ORTHOLOG
ENSDARG00000052419	Boli_valle_TR14795_c0_g1_i1	56.13	652	275	13	6	119	53	1975	4e-136	486	R_ORTHOLOG
[truncated: 74,578 more rows]

## Sheet: Boli_vallecula_GGA_RBLASTX
Query	Target	%ID	Aln length	Mismatch	Gap-open count	Query Start	Query End	Target Start	Target End	e-value	bitscore	ASSIGNMENT
gi_513207642_ref_XP_414733.4_	Boli_valle_TR10002_c0_g1_i1	61.11	144	56	1	408	465	3	386	8e-40	164	R_UNRESOLVED
gi_513207642_ref_XP_414733.4_	Boli_valle_TR10002_c0_g2_i1	61.11	144	56	1	408	465	3	386	9e-40	164	R_UNRESOLVED
gi_363737529_ref_XP_425050.3_	Boli_valle_TR100035_c0_g1_i1	90.38	104	10	0	522	625	3	314	3e-53	210	R_PARALOG
gi_363743778_ref_XP_003642915.1_	Boli_valle_TR100035_c0_g1_i1	95.19	104	5	0	438	541	3	314	6e-56	218	R_PARALOG
gi_513200713_ref_XP_004943716.1_	Boli_valle_TR100035_c0_g1_i1	90.38	104	10	0	449	552	3	314	2e-53	210	R_PARALOG
gi_513200719_ref_XP_004943718.1_	Boli_valle_TR100035_c0_g1_i1	90.38	104	10	0	294	397	3	314	2e-53	210	R_PARALOG
gi_513200722_ref_XP_004943719.1_	Boli_valle_TR100035_c0_g1_i1	90.38	104	10	0	282	385	3	314	2e-53	210	R_PARALOG
gi_513236972_ref_XP_003643524.2_	Boli_valle_TR100035_c0_g1_i1	84.62	104	16	0	124	465	3	314	4e-50	197	PARALOG
gi_312176425_ref_NP_001185904.1_	Boli_valle_TR10003_c0_g1_i1	83.17	202	34	2	213	414	445	987	1e-179	339	R_PARALOG
gi_429836845_ref_NP_001258852.1_	Boli_valle_TR10003_c0_g1_i1	73.63	201	53	2	204	404	445	984	1e-152	299	R_PARALOG
gi_56119014_ref_NP_001007876.1_	Boli_valle_TR100120_c0_g1_i1	96.15	78	3	0	78	155	1	234	3e-36	150	R_PARALOG
gi_118082661_ref_XP_416204.2_	Boli_valle_TR10028_c0_g1_i1	84.15	82	13	0	459	465	1	246	1e-36	155	R_PARALOG
gi_513208835_ref_XP_425252.3_	Boli_valle_TR10028_c0_g1_i1	89.02	82	9	0	465	489	1	246	9e-38	159	R_PARALOG
gi_513214950_ref_XP_003642415.2_	Boli_valle_TR10028_c0_g1_i1	98.78	82	1	0	455	465	1	246	2e-42	173	R_ORTHOLOG
gi_118087402_ref_XP_425944.2_	Boli_valle_TR100318_c0_g1_i1	89.92	119	12	0	1283	1401	4	360	2e-58	227	R_PARALOG
gi_118088804_ref_XP_419888.2_	Boli_valle_TR100318_c0_g1_i1	72.27	119	33	0	1363	1481	4	360	1e-46	188	R_PARALOG
gi_513173663_ref_XP_004940115.1_	Boli_valle_TR100318_c0_g1_i1	89.92	119	12	0	1283	1401	4	360	2e-58	227	R_PARALOG
gi_513173668_ref_XP_004940116.1_	Boli_valle_TR100318_c0_g1_i1	89.92	119	12	0	1283	1401	4	360	2e-58	227	R_PARALOG
gi_513178418_ref_XP_004940503.1_	Boli_valle_TR100318_c0_g1_i1	72.27	119	33	0	1389	1507	4	360	1e-46	188	R_PARALOG
gi_45383460_ref_NP_989678.1_	Boli_valle_TR100336_c0_g1_i1	54.05	111	51	0	149	259	9	341	6e-30	130	R_PARALOG
gi_363743752_ref_XP_425883.3_	Boli_valle_TR10034_c0_g1_i1	51.52	132	57	3	427	465	2	397	3e-24	112	R_PARALOG
gi_513183220_ref_XP_420588.4_	Boli_valle_TR10034_c0_g1_i1	51.94	129	61	2	1170	1297	2	373	2e-31	137	R_PARALOG
gi_513226980_ref_XP_004948821.1_	Boli_valle_TR10034_c0_g1_i1	51.52	132	57	3	465	471	2	397	4e-24	112	R_PARALOG
gi_363745506_ref_XP_429118.3_	Boli_valle_TR100400_c0_g1_i1	98.85	87	1	0	333	419	2	262	3e-42	172	R_PARALOG
gi_513228262_ref_XP_004949099.1_	Boli_valle_TR100400_c0_g1_i1	98.85	87	1	0	333	419	2	262	3e-42	172	R_PARALOG
gi_513228265_ref_XP_004949100.1_	Boli_valle_TR100400_c0_g1_i1	98.85	87	1	0	311	397	2	262	3e-42	172	R_PARALOG
gi_513235319_ref_XP_004950093.1_	Boli_valle_TR100400_c0_g1_i1	98.85	87	1	0	311	397	2	262	2e-42	172	R_PARALOG
gi_513202440_ref_XP_003641886.2_	Boli_valle_TR100456_c0_g1_i1	80.34	117	23	0	53	169	4	354	1e-51	205	R_PARALOG
gi_513227528_ref_XP_003642927.2_	Boli_valle_TR100456_c0_g1_i1	67.8	118	38	1	254	371	4	354	3e-39	163	R_PARALOG
gi_513229854_ref_XP_004937427.1_	Boli_valle_TR100456_c0_g1_i1	94.07	118	7	0	344	461	1	354	5e-60	233	R_PARALOG
gi_513229857_ref_XP_004937428.1_	Boli_valle_TR100456_c0_g1_i1	94.07	118	7	0	344	461	1	354	5e-60	233	R_PARALOG
gi_513229860_ref_XP_001231729.2_	Boli_valle_TR100456_c0_g1_i1	94.07	118	7	0	344	461	1	354	5e-60	233	R_PARALOG
gi_363745473_ref_XP_001233761.2_	Boli_valle_TR100509_c0_g1_i1	72	100	28	0	46	145	2	301	2e-31	134	PARALOG
gi_513182088_ref_XP_004940998.1_	Boli_valle_TR100720_c0_g1_i1	72.83	92	25	0	269	360	3	278	6e-27	121	R_PARALOG
gi_513182091_ref_XP_004940999.1_	Boli_valle_TR100720_c0_g1_i1	72.83	92	25	0	269	360	3	278	1e-26	120	R_PARALOG
gi_513182094_ref_XP_004941000.1_	Boli_valle_TR100720_c0_g1_i1	72.83	92	25	0	258	349	3	278	8e-27	121	R_PARALOG
gi_513182097_ref_XP_004941001.1_	Boli_valle_TR100720_c0_g1_i1	72.83	92	25	0	269	360	3	278	4e-27	122	R_PARALOG
gi_513182103_ref_XP_420413.4_	Boli_valle_TR100720_c0_g1_i1	72.83	92	25	0	269	360	3	278	4e-27	122	R_PARALOG
gi_513170303_ref_XP_426033.4_	Boli_valle_TR100880_c0_g1_i1	70.37	108	32	1	465	946	1	321	3e-37	157	R_PARALOG
gi_513170306_ref_XP_004939668.1_	Boli_valle_TR100880_c0_g1_i1	77.57	107	24	0	465	946	1	321	1e-38	161	R_ORTHOLOG
gi_363735215_ref_XP_003641525.1_	Boli_valle_TR100965_c0_g1_i1	73.08	104	28	1	918	1021	3	311	5e-26	119	R_PARALOG
gi_513190909_ref_XP_004942120.1_	Boli_valle_TR100965_c0_g1_i1	73.08	104	28	1	939	1042	3	311	5e-26	119	R_PARALOG
gi_513190912_ref_XP_004942121.1_	Boli_valle_TR100965_c0_g1_i1	73.08	104	28	1	933	1036	3	311	6e-26	119	R_PARALOG
gi_513190915_ref_XP_004942122.1_	Boli_valle_TR100965_c0_g1_i1	73.08	104	28	1	924	1027	3	311	4e-26	119	R_PARALOG
gi_513204186_ref_XP_004944425.1_	Boli_valle_TR100981_c0_g1_i1	65.42	107	37	0	6	112	1	321	2e-34	147	R_PARALOG
gi_513204189_ref_XP_003642015.2_	Boli_valle_TR100981_c0_g1_i1	65.42	107	37	0	6	112	1	321	2e-34	148	R_PARALOG
gi_513204192_ref_XP_004944426.1_	Boli_valle_TR100981_c0_g1_i1	65.42	107	37	0	6	112	1	321	2e-34	147	R_PARALOG
gi_513204195_ref_XP_004944427.1_	Boli_valle_TR100981_c0_g1_i1	65.42	107	37	0	6	112	1	321	2e-34	147	R_PARALOG
gi_118089979_ref_XP_420453.2_	Boli_valle_TR10108_c0_g1_i1	58.02	131	55	0	181	311	3	395	7e-42	171	R_PARALOG
gi_513182378_ref_XP_004941058.1_	Boli_valle_TR10108_c0_g1_i1	58.02	131	55	0	181	311	3	395	7e-42	171	PARALOG
gi_513182381_ref_XP_004941059.1_	Boli_valle_TR10108_c0_g1_i1	58.02	131	55	0	181	311	3	395	7e-42	171	R_PARALOG
gi_513182386_ref_XP_004941060.1_	Boli_valle_TR10108_c0_g1_i1	58.02	131	55	0	181	311	3	395	7e-42	171	R_PARALOG
gi_513182398_ref_XP_004941063.1_	Boli_valle_TR10108_c0_g1_i1	58.02	131	55	0	181	311	3	395	3e-42	172	PARALOG
gi_513223229_ref_XP_001235108.3_	Boli_valle_TR101096_c0_g1_i1	95.92	49	2	0	77	125	85	231	1e-20	100	R_PARALOG
gi_513225028_ref_XP_004935071.1_	Boli_valle_TR1011_c0_g1_i1	93.62	141	9	0	60	200	1	423	1e-59	228	R_PARALOG
gi_513225034_ref_XP_004935073.1_	Boli_valle_TR1011_c0_g1_i1	93.62	141	9	0	30	170	1	423	2e-58	224	R_PARALOG
gi_513225039_ref_XP_004935074.1_	Boli_valle_TR1011_c0_g1_i1	91.53	118	10	0	27	465	70	423	4e-46	183	PARALOG
gi_513205261_ref_XP_414360.4_	Boli_valle_TR101235_c0_g1_i1	85.98	107	15	0	62	168	1	321	1e-47	190	R_PARALOG
gi_312839900_ref_NP_001186179.1_	Boli_valle_TR101310_c0_g1_i1	100	55	0	0	54	108	37	201	6e-24	108	R_PARALOG
gi_363744277_ref_XP_424498.2_	Boli_valle_TR101410_c0_g1_i1	60	85	34	0	74	158	6	260	9e-24	110	PARALOG
gi_513228383_ref_XP_004937140.1_	Boli_valle_TR101410_c0_g1_i1	60	85	34	0	61	145	6	260	7e-24	110	R_PARALOG
gi_513228386_ref_XP_004937141.1_	Boli_valle_TR101410_c0_g1_i1	60	85	34	0	61	145	6	260	7e-24	110	R_PARALOG
gi_513228389_ref_XP_004937142.1_	Boli_valle_TR101410_c0_g1_i1	60	85	34	0	51	135	6	260	1e-23	109	PARALOG
gi_513198631_ref_XP_001234741.2_	Boli_valle_TR101484_c0_g1_i1	62	100	38	1	131	230	2	298	3e-21	102	R_PARALOG
gi_513213626_ref_XP_004946238.1_	Boli_valle_TR101504_c0_g1_i1	94.19	86	5	0	259	344	3	260	3e-42	171	R_PARALOG
gi_513213628_ref_XP_415663.3_	Boli_valle_TR101504_c0_g1_i1	94.19	86	5	0	220	305	3	260	4e-42	171	R_PARALOG
gi_513215068_ref_XP_415717.4_	Boli_valle_TR101525_c0_g1_i1	61.76	102	39	0	465	1937	55	360	3e-30	134	R_UNRESOLVED
gi_513215071_ref_XP_004946461.1_	Boli_valle_TR101525_c0_g1_i1	61.76	102	39	0	465	1937	55	360	3e-30	134	R_UNRESOLVED
gi_513215075_ref_XP_004946462.1_	Boli_valle_TR101525_c0_g1_i1	61.76	102	39	0	465	1937	55	360	2e-30	134	PARALOG
gi_513215078_ref_XP_004946463.1_	Boli_valle_TR101525_c0_g1_i1	62.63	99	37	0	465	1937	55	351	3e-30	134	R_PARALOG
gi_513215081_ref_XP_004946464.1_	Boli_valle_TR101525_c0_g1_i1	62.63	99	37	0	1937	2035	55	351	3e-30	134	R_PARALOG
gi_513237062_ref_XP_004950379.1_	Boli_valle_TR101551_c0_g1_i1	61.19	67	26	0	108	174	50	250	5e-21	100	R_ORTHOLOG
gi_513213129_ref_XP_004946074.1_	Boli_valle_TR10158_c0_g1_i1	85.2	331	49	1	1	331	32	1018	8e-163	573	R_PARALOG
gi_513213133_ref_XP_004946076.1_	Boli_valle_TR10158_c0_g1_i1	83.82	340	51	2	5	340	32	1045	4e-164	578	R_PARALOG
[truncated: 109,386 more rows]

## Sheet: Boli_vallecula_Human_RBLASTX
Query	Target	%ID	Aln length	Mismatch	Gap-open count	Query Start	Query End	Target Start	Target End	e-value	bitscore	ASSIGNMENT
[truncated: 191,808 more rows]

[truncated: 3 more sheets: Boli_vallecula_LATCHA_RBLASTX, Boli_vallecula_MMU_RBLASTX, Boli_vallecula_XENOPUS_RBLASTX]
