# Supplementary material for: A de novo reference transcriptome for Bolitoglossa vallecula, an Andean mountain salamander in Colombia
Source: Data Brief. 2020 Feb 11;29:105256. doi: 10.1016/j.dib.2020.105256 (PMC7038590; doi:10.1016/j.dib.2020.105256)
Supplement: Supp table 2 — Output of the protein BLAST of predicted ORFs from the B. vallecula reference transcriptome aligned to translated nucleotide databases of three salamanders (A.mexicanun, N.viridescens and B. ramosi). All hits with >70% amino acid identity > 70 are listed. [file mmc3.xlsx]

## Sheet: valle_vs_axo_blatp_70best
Query	Target	Qlen	Tlen	%ID	lenghaig	Qstart	Tsatart	e-value	bitscore	ID_axolomic_databse	Gene symbol
TR10287_c0_g1_i1	GFZP01050701	393	393	98.473	393	1	1	0	808	AMEXTC_340000221420	SEPHS1
TR10314_c0_g1_i1	GFZP01099994	394	390	87.817	394	1	1	0	661	AMEXTC_340000162898	CCDC85A
TR10314_c0_g2_i1	GFZP01099994	298	390	88.514	296	1	1	1.31e-177	495	AMEXTC_340000162898	CCDC85A
TR103545_c0_g1_i1	GFZP01108720	459	457	83.221	447	13	14	0	748	AMEXTC_340000210021	hypothetical
TR103554_c0_g1_i1	GFZP01065981	453	451	94.481	453	1	1	0	889	AMEXTC_340000023231	LOC102572201
TR103643_c0_g1_i1	GFZP01132046	460	484	75.41	488	1	1	0	714	AMEXTC_340000046793	ICA1L
TR103988_c0_g1_i1	GFZP01036533	412	505	77.296	392	1	1	0	625	AMEXTC_340000142991	UAP1L1
TR104072_c0_g1_i1	GFZP01136403	371	338	76.347	334	36	1	0	518	AMEXTC_340000060666	DLEC1
TR104446_c0_g1_i1	GFZP01018015	206	115	96.97	99	1	1	4.28e-67	201	#N/A	#N/A
TR104485_c0_g1_i1	GFZP01106885	273	273	91.209	273	1	1	0	520	#N/A	#N/A
TR104591_c0_g1_i1	GFZP01071695	162	721	76	100	55	78	1.32e-49	169	AMEXTC_340000046190	GRAMD1A
TR104882_c0_g1_i1	GFZP01125497	106	107	77.885	104	1	1	2.3e-60	180	#N/A	#N/A
TR105008_c0_g1_i1	GFZP01160613	350	351	98.575	351	1	1	0	697	AMEXTC_340000165015	tmem185a
TR105235_c0_g1_i1	GFZP01101875	313	313	85.304	313	1	1	0	543	AMEXTC_340000173050	HADH
TR105245_c0_g1_i1	GFZP01123566	426	427	81.03	427	1	1	0	703	AMEXTC_340000012768	BMP10
TR105758_c0_g1_i1	GFZP01120849	188	187	78.191	188	1	1	1.22e-97	280	AMEXTC_340000001788	TMEM88
TR105805_c0_g1_i1	GFZP01008719	370	369	80.759	369	2	1	0	632	AMEXTC_340000035092	KCNJ13
TR10622_c0_g2_i1	GFZP01171160	170	151	84.768	151	20	1	1.08e-88	256	AMEXTC_340000221776	LOC102360940
TR10636_c0_g1_i1	GFZP01070334	126	319	73.171	123	4	197	1.56e-63	196	AMEXTC_340000040725	LOC108797045
TR106574_c0_g1_i1	GFZP01162659	103	189	76	50	54	140	4.42e-26	95.5	#N/A	#N/A
TR10663_c0_g1_i1	GFZP01007349	522	522	91.346	520	1	1	0	999	AMEXTC_340000029644	maob
TR10665_c0_g1_i1	GFZP01057433	175	175	97.714	175	1	1	1.44e-124	347	AMEXTC_340000266512	rbm8a
TR108272_c0_g1_i1	GFZP01105095	143	141	70.714	140	4	2	3.59e-72	213	#N/A	#N/A
TR10852_c0_g1_i1	GFZP01130184	1057	1051	76.654	1088	1	1	0	1473	#N/A	#N/A
TR10852_c0_g1_i2	GFZP01005643	1003	997	76.596	1034	1	1	0	1439	#N/A	#N/A
TR10886_c0_g1_i1	GFZP01108543	363	365	82.369	363	1	1	0	583	AMEXTC_340000209204	VPS72
TR10894_c0_g1_i1	GFZP01003165	325	319	95.077	325	1	1	0	644	#N/A	#N/A
TR10894_c0_g2_i1	GFZP01003165	325	319	95.077	325	1	1	0	644	#N/A	#N/A
TR108977_c0_g1_i1	GFZP01072427	220	521	97.549	204	16	50	1.6e-147	421	AMEXTC_340000049110	CACNB4
TR10916_c0_g1_i1	GFZP01136191	249	127	91.209	91	122	29	1.48e-56	177	#N/A	#N/A
TR10916_c0_g2_i1	GFZP01061634	315	319	87.774	319	1	1	0	543	AMEXTC_340000005774	ANKRD1
TR10951_c0_g1_i1	GFZP01160627	494	622	80.597	469	25	19	0	815	AMEXTC_340000165083	slc27a6
TR10951_c0_g1_i2	GFZP01160627	628	622	80.298	604	25	19	0	1042	AMEXTC_340000165083	slc27a6
TR10967_c0_g1_i1	GFZP01102957	694	670	74.857	700	1	1	0	948	AMEXTC_340000178976	FAM13A
TR10977_c0_g1_i2	GFZP01104355	195	708	82.902	193	1	513	1.06e-103	313	#N/A	#N/A
TR10979_c0_g3_i1	GFZP01048805	642	641	70.3	633	12	9	0	956	AMEXTC_340000211712	LOC105937176
TR10992_c0_g1_i1	GFZP01065657	502	1116	82.353	221	1	667	1.32e-124	390	#N/A	#N/A
TR10995_c0_g1_i1	GFZP01162934	168	168	75	168	1	1	2.24e-90	260	AMEXTC_340000177725	Cdkn2d
TR11006_c0_g1_i1	GFZP01124995	441	487	93.651	441	1	47	0	874	AMEXTC_340000018482	tmem151a
TR11006_c0_g2_i1	GFZP01124995	441	487	93.651	441	1	47	0	874	AMEXTC_340000018482	tmem151a
TR110626_c0_g1_i1	GFZP01018294	105	105	100	105	1	1	8.92e-77	221	#N/A	#N/A
TR11065_c0_g1_i1	GFZP01111271	445	444	88.288	444	2	1	0	821	AMEXTC_340000223587	AP4M1
TR11065_c0_g1_i2	GFZP01111271	397	444	89.169	397	1	48	0	740	AMEXTC_340000223587	AP4M1
TR11065_c0_g2_i1	GFZP01111271	396	444	89.141	396	1	49	0	738	AMEXTC_340000223587	AP4M1
TR11098_c0_g1_i1	GFZP01006451	672	673	87.426	676	1	1	0	1174	AMEXTC_340000025992	SH2B2
TR11121_c0_g1_i1	GFZP01069691	476	474	78.189	486	1	1	0	635	AMEXTC_340000038195	ARX
TR111343_c0_g1_i1	GFZP01176505	121	258	83.333	60	62	199	1.16e-29	107	AMEXTC_340000250619	ENKUR
TR11148_c0_g1_i1	GFZP01157182	177	159	74.214	159	23	1	3.79e-70	209	#N/A	#N/A
TR11169_c0_g1_i1	GFZP01016678	209	209	78.947	209	1	1	3.59e-133	372	AMEXTC_340000062704	PRMT1
TR11169_c0_g2_i1	GFZP01016678	182	209	78.022	182	1	28	1.29e-113	322	AMEXTC_340000062704	PRMT1
TR11189_c0_g1_i1	GFZP01130681	226	245	97.814	183	44	63	8.23e-133	373	AMEXTC_340000041305	FGF13
TR11193_c0_g1_i1	GFZP01179590	410	421	73.479	411	1	11	0	636	AMEXTC_340000288681	LOC110089628
TR111998_c0_g1_i1	GFZP01131849	197	197	96.954	197	1	1	7.48e-147	405	AMEXTC_340000045999	CRYBA2
TR11290_c0_g1_i1	GFZP01060582	112	663	77.679	112	1	1	1.94e-50	169	AMEXTC_340000001512	FLRT2
TR11300_c0_g1_i1	GFZP01008665	196	196	96.939	196	1	1	4.79e-145	401	AMEXTC_340000034877	RAB31
TR1138_c0_g1_i1	GFZP01107812	653	689	94.206	535	1	140	0	1064	#N/A	#N/A
TR11427_c0_g1_i1	GFZP01106547	655	117	95.652	46	53	17	9.24e-25	99.8	#N/A	#N/A
TR11509_c0_g1_i1	GFZP01009322	405	458	86.173	405	1	54	0	715	AMEXTC_340000037532	RTN4RL1
TR11523_c0_g1_i1	GFZP01047650	184	760	98.225	169	1	1	1.2e-115	345	#N/A	#N/A
TR11523_c0_g1_i2	GFZP01047650	184	760	98.225	169	1	1	1.2e-115	345	#N/A	#N/A
TR11523_c0_g1_i3	GFZP01047650	184	760	98.225	169	1	1	1.2e-115	345	#N/A	#N/A
TR11544_c0_g1_i1	GFZP01010140	189	354	98.396	187	1	1	9.16e-134	378	AMEXTC_340000040751	caytaxin
TR11582_c0_g1_i1	GFZP01106477	321	437	95.873	315	1	1	0	614	#N/A	#N/A
TR11582_c1_g1_i1	GFZP01046275	134	425	100	134	1	292	3.52e-93	275	AMEXTC_340000197913	FBXL20
TR11587_c0_g2_i1	GFZP01160900	210	209	82.857	210	1	1	6.77e-129	361	AMEXTC_340000166406	NAT9
TR11607_c0_g1_i1	GFZP01122027	260	260	93.462	260	1	1	0	508	AMEXTC_340000006532	LRRC3B
TR11664_c0_g1_i1	GFZP01111965	192	193	73.057	193	1	1	7.74e-101	289	AMEXTC_340000227295	LOC101590776
TR11677_c0_g1_i1	GFZP01161356	106	136	75	132	1	1	8.89e-64	189	#N/A	#N/A
TR11677_c0_g1_i2	GFZP01161356	134	136	95.455	132	1	1	7.32e-91	259	#N/A	#N/A
TR11710_c0_g1_i1	GFZP01055094	451	638	98.157	434	1	1	0	882	AMEXTC_340000245017	KLC4
TR11850_c1_g1_i1	GFZP01127729	233	227	73.778	225	1	1	2.51e-121	344	AMEXTC_340000029549	FBXL22
TR11850_c1_g2_i1	GFZP01127729	114	227	76.364	110	1	1	2.68e-58	179	AMEXTC_340000029549	FBXL22
TR11954_c0_g1_i1	GFZP01111419	418	408	89.409	406	13	3	0	781	#N/A	#N/A
TR11987_c0_g2_i1	GFZP01079020	146	131	95.062	81	1	1	9.99e-50	155	#N/A	#N/A
TR120155_c0_g1_i1	GFZP01157848	119	119	99.16	119	1	1	1.91e-83	239	#N/A	#N/A
TR120208_c0_g1_i1	GFZP01072228	663	659	89.091	660	5	1	0	1173	AMEXTC_340000048312	FAF1
TR120272_c0_g1_i1	GFZP01157627	538	538	94.424	538	1	1	0	1031	#N/A	#N/A
TR120427_c0_g1_i1	GFZP01170278	424	424	88.679	424	1	1	0	774	AMEXTC_340000217082	LOC101049600
TR121255_c0_g1_i1	GFZP01035604	394	394	84.518	394	1	1	0	687	AMEXTC_340000136254	FBXW4
TR122517_c0_g1_i1	GFZP01017567	157	148	77.483	151	7	1	1.06e-81	237	#N/A	#N/A
TR122691_c0_g1_i1	GFZP01074376	190	328	92.5	40	151	289	1.62e-18	81.6	AMEXTC_340000055185	hoxb3aa
TR122818_c0_g1_i1	GFZP01005570	260	259	74.615	260	1	1	1.55e-141	397	AMEXTC_340000022383	NR0B2
TR123224_c0_g1_i1	GFZP01111942	347	351	75.146	342	4	5	0	533	AMEXTC_340000227198	DND1
TR12360_c0_g1_i1	GFZP01012908	709	923	75.203	738	1	188	0	1070	AMEXTC_340000051384	ZBTB21
TR12369_c0_g1_i1	GFZP01115302	334	334	88.922	334	1	1	0	620	#N/A	#N/A
TR12369_c0_g2_i1	GFZP01115302	334	334	88.922	334	1	1	0	620	#N/A	#N/A
TR12383_c0_g1_i1	GFZP01075884	578	578	88.581	578	1	1	0	1048	AMEXTC_340000059714	NELFB
TR12383_c0_g2_i1	GFZP01075884	117	578	95.455	88	1	1	7.15e-53	174	AMEXTC_340000059714	NELFB
TR123880_c0_g1_i1	GFZP01105085	196	723	86.667	195	1	77	3.63e-103	312	AMEXTC_340000190234	POMT2
TR12391_c0_g1_i1	GFZP01170443	240	531	77.586	232	11	300	1.54e-129	376	AMEXTC_340000217940	PLEKHA8
TR12407_c0_g1_i1	GFZP01114796	267	266	75.451	277	1	1	2.51e-135	382	AMEXTC_340000242335	HHEX
TR124071_c0_g1_i1	GFZP01056602	153	151	76.667	150	1	1	1.8e-82	239	AMEXTC_340000256787	LOC102938719
TR12408_c0_g3_i1	GFZP01161658	100	281	96.907	97	1	28	1.92e-63	193	AMEXTC_340000170902	ING4
TR12421_c0_g1_i1	GFZP01132099	465	486	73.617	470	17	17	0	577	AMEXTC_340000046986	COL26A1
TR12437_c0_g3_i1	GFZP01054067	111	111	100	111	1	1	2.99e-77	223	#N/A	#N/A
TR124384_c0_g1_i1	GFZP01011814	387	487	97.674	387	1	101	0	746	AMEXTC_340000047454	nova1.S
TR12471_c0_g2_i1	GFZP01132298	127	127	81.89	127	1	1	2.16e-77	224	#N/A	#N/A
TR124958_c0_g1_i1	GFZP01102158	147	148	71.622	148	1	1	3.11e-76	223	#N/A	#N/A
TR125106_c0_g1_i1	GFZP01053916	218	338	71.233	219	4	120	9.24e-111	320	AMEXTC_340000238413	rsph9
TR12529_c0_g1_i1	GFZP01113826	528	506	75	504	1	1	0	800	AMEXTC_340000237031	LOC101942451
TR12533_c0_g1_i1	GFZP01053807	146	204	70.345	145	2	60	4.51e-73	217	#N/A	#N/A
TR12577_c0_g1_i1	GFZP01160947	140	103	80.233	86	55	18	3.7e-45	142	#N/A	#N/A
TR125967_c0_g1_i1	GFZP01108811	197	198	84.343	198	1	1	4.44e-99	285	AMEXTC_340000210414	doublesex-
TR12670_c0_g1_i1	GFZP01010892	367	371	80.054	371	1	1	0	600	#N/A	#N/A
TR12744_c0_g1_i1	GFZP01066093	235	236	83.761	234	1	1	1.52e-144	403	AMEXTC_340000023692	LOC107293266
TR12750_c0_g1_i1	GFZP01098108	398	401	79.847	392	1	1	0	616	AMEXTC_340000152746	CCDC130
TR12750_c0_g2_i1	GFZP01098108	242	401	92.437	238	1	1	6.22e-161	451	AMEXTC_340000152746	CCDC130
TR12761_c0_g1_i1	GFZP01158116	172	302	90.826	109	64	194	2.56e-37	130	#N/A	#N/A
TR12761_c0_g1_i2	GFZP01017550	304	261	88.889	99	21	39	1.06e-57	186	#N/A	#N/A
TR128007_c0_g1_i1	GFZP01126003	120	409	74.627	67	1	244	7.55e-32	115	AMEXTC_340000022519	LYL1
TR12837_c0_g1_i1	GFZP01014356	310	116	100	116	195	1	2.23e-84	249	#N/A	#N/A
TR12849_c0_g1_i1	GFZP01109880	178	175	79.775	178	1	1	5.03e-102	291	AMEXTC_340000216217	MORN5
TR12849_c0_g1_i2	GFZP01109880	105	175	75	68	1	1	4.31e-28	100	AMEXTC_340000216217	MORN5
TR12856_c0_g1_i1	GFZP01105040	190	190	82.979	188	1	1	1.63e-118	333	AMEXTC_340000189985	arl11
TR129204_c0_g1_i1	GFZP01068871	139	139	79.856	139	1	1	3.45e-78	227	#N/A	#N/A
TR12968_c0_g1_i1	GFZP01155355	379	413	80.263	380	1	32	0	631	#N/A	#N/A
TR12968_c0_g1_i2	GFZP01095153	279	383	77.338	278	1	2	1.56e-155	438	AMEXTC_340000131571	RNF13
TR12979_c0_g1_i1	GFZP01098871	357	357	96.359	357	1	1	0	718	AMEXTC_340000156829	MAPK1
TR12998_c0_g1_i1	GFZP01097019	276	275	79.348	276	1	1	2.01e-168	467	AMEXTC_340000145154	LOC101947348
TR13073_c0_g1_i1	GFZP01075972	362	145	97.674	43	1	102	3.98e-21	88.6	AMEXTC_340000059978	EEF1A1
TR13117_c0_g1_i1	GFZP01068779	138	594	89.855	138	1	465	1.18e-84	258	#N/A	#N/A
TR13150_c0_g2_i1	GFZP01036849	239	239	73.362	229	12	12	2.08e-75	228	AMEXTC_340000145355	BASP1
TR13167_c0_g1_i1	GFZP01115283	590	590	97.119	590	1	1	0	1193	AMEXTC_340000244968	LOC104347692
TR13245_c0_g1_i1	GFZP01138790	124	98	97.959	98	27	1	1.24e-67	199	#N/A	#N/A
TR13280_c0_g1_i1	GFZP01077070	529	126	93.75	112	418	15	2.96e-69	218	#N/A	#N/A
TR13294_c0_g1_i1	GFZP01135156	595	317	71.384	318	278	4	1.38e-169	484	AMEXTC_340000056921	LOC101872985
TR13321_c0_g1_i1	GFZP01056887	769	768	99.61	769	1	1	0	1592	AMEXTC_340000260401	cul3
TR13360_c0_g1_i1	GFZP01127373	600	600	87.333	600	1	1	0	1079	#N/A	#N/A
TR13394_c0_g1_i1	GFZP01122742	369	160	77.215	158	211	1	2.9e-86	258	#N/A	#N/A
TR13400_c0_g1_i1	GFZP01072907	446	113	79.57	93	354	22	1.32e-43	149	#N/A	#N/A
TR13416_c0_g1_i1	GFZP01115485	153	153	98.039	153	1	1	1.62e-109	308	AMEXTC_340000246125	LOC101716659
TR13416_c0_g2_i1	GFZP01115485	153	153	98.039	153	1	1	1.62e-109	308	AMEXTC_340000246125	LOC101716659
TR13455_c0_g1_i1	GFZP01044613	126	534	87	100	5	308	1.76e-59	191	AMEXTC_340000188852	LOC102577376
TR13496_c0_g1_i1	GFZP01006656	433	436	78.066	424	13	13	0	711	AMEXTC_340000026805	fgg
TR13537_c0_g1_i1	GFZP01009733	100	266	78.095	105	1	162	9.46e-53	166	AMEXTC_340000039163	GJB1
TR13573_c0_g1_i1	GFZP01107501	812	838	90.875	800	15	15	0	1505	AMEXTC_340000203488	SIDT2
TR13626_c0_g1_i1	GFZP01015177	535	389	99.449	363	173	27	0	761	#N/A	#N/A
TR13626_c0_g1_i2	GFZP01015177	535	389	99.449	363	173	27	0	761	#N/A	#N/A
TR13626_c0_g2_i1	GFZP01016232	528	101	100	78	97	12	3.98e-51	170	#N/A	#N/A
TR13626_c0_g3_i1	GFZP01074735	350	529	100	350	1	180	0	736	#N/A	#N/A
TR13632_c1_g1_i1	GFZP01003107	213	213	90.61	213	1	1	2.87e-148	410	AMEXTC_340000012549	fibroblast
TR13636_c0_g1_i1	GFZP01134525	545	159	81.452	124	134	4	3.04e-57	188	#N/A	#N/A
TR13636_c0_g2_i1	GFZP01006289	136	626	82.243	107	1	1	2.85e-59	192	AMEXTC_340000025322	BORA
TR136782_c0_g1_i1	GFZP01044264	276	1395	86.909	275	2	1121	2.41e-152	459	#N/A	#N/A
TR136887_c0_g1_i1	GFZP01107328	316	213	75.879	199	4	1	6.35e-110	318	#N/A	#N/A
TR13716_c0_g1_i1	GFZP01000364	1043	1054	89.049	1041	20	21	0	1812	#N/A	#N/A
TR13726_c0_g1_i1	GFZP01000500	354	362	82.007	289	57	59	1.18e-165	466	AMEXTC_340000002000	lrrc23
TR13735_c0_g1_i1	GFZP01102039	360	251	97.61	251	110	1	0	511	AMEXTC_340000173944	mab21l2
TR13735_c0_g1_i2	GFZP01102039	360	251	97.61	251	110	1	0	511	AMEXTC_340000173944	mab21l2
TR137512_c0_g1_i1	GFZP01103943	214	100	100	73	1	1	3.78e-48	153	#N/A	#N/A
TR137619_c0_g1_i1	GFZP01113061	178	178	93.82	178	1	1	6.79e-119	333	#N/A	#N/A
TR13776_c0_g1_i2	GFZP01109021	214	335	71.495	214	1	122	3.15e-91	271	AMEXTC_340000211787	ccdc34
TR13776_c0_g1_i3	GFZP01109021	214	335	71.495	214	1	122	3.15e-91	271	AMEXTC_340000211787	ccdc34
TR13801_c0_g1_i1	GFZP01060767	228	229	93.013	229	1	1	5.26e-156	431	#N/A	#N/A
TR138429_c0_g1_i1	GFZP01036244	494	261	81.25	256	238	1	6.91e-152	433	#N/A	#N/A
TR13844_c0_g1_i1	GFZP01107418	182	182	97.802	182	1	1	3.58e-132	367	AMEXTC_340000203014	arf5.L
TR138447_c0_g1_i1	GFZP01156891	690	742	72.938	691	1	53	0	1013	AMEXTC_340000142688	FIGNL1
TR13855_c0_g1_i1	GFZP01111629	123	118	100	100	24	19	2.77e-69	203	#N/A	#N/A
TR13855_c0_g1_i2	GFZP01111629	118	118	100	118	1	1	1.21e-83	239	#N/A	#N/A
TR13859_c0_g1_i1	GFZP01156236	378	378	74.805	385	1	1	0	536	AMEXTC_340000137806	OTUD1
TR13860_c0_g1_i1	GFZP01100394	1058	1056	83.996	1056	1	1	0	1853	AMEXTC_340000164947	DNA2
TR138654_c0_g1_i1	GFZP01124420	270	492	98.889	270	1	223	0	559	#N/A	#N/A
TR138713_c0_g1_i1	GFZP01026535	398	135	73.134	134	194	1	4.21e-71	219	#N/A	#N/A
TR13890_c0_g1_i1	GFZP01099808	1132	1132	87.279	1132	1	1	0	2072	AMEXTC_340000161909	TBC1D8
TR13893_c0_g2_i1	GFZP01019221	299	298	80.132	302	1	10	3.26e-162	453	AMEXTC_340000070499	HoxA11
TR13897_c0_g1_i1	GFZP01095680	215	174	86.335	161	53	12	8.3e-107	304	#N/A	#N/A
TR13905_c0_g1_i1	GFZP01179040	542	542	96.31	542	1	1	0	1079	#N/A	#N/A
TR13909_c0_g1_i1	GFZP01163543	656	654	86.606	657	1	1	0	1174	AMEXTC_340000180947	KATNB1
TR13922_c1_g1_i1	GFZP01133439	593	179	90.286	175	345	1	6.84e-119	350	#N/A	#N/A
TR13955_c0_g1_i1	GFZP01074858	486	261	96.911	259	1	1	0	530	#N/A	#N/A
TR13955_c0_g2_i1	GFZP01074858	486	261	96.911	259	1	1	0	530	#N/A	#N/A
TR13979_c0_g1_i1	GFZP01101748	611	624	83.307	629	1	1	0	1032	AMEXTC_340000172486	LPP
TR13985_c0_g1_i1	GFZP01111240	192	182	97.191	178	15	5	5.84e-130	362	AMEXTC_340000223447	mcts1
TR13985_c0_g1_i2	GFZP01111240	182	182	97.253	182	1	1	2.36e-133	370	AMEXTC_340000223447	mcts1
TR13990_c0_g1_i1	GFZP01133073	360	174	85.6	125	1	4	3.54e-70	217	#N/A	#N/A
TR13990_c0_g1_i2	GFZP01133073	360	174	85.6	125	1	4	3.54e-70	217	#N/A	#N/A
TR14004_c0_g1_i1	GFZP01056916	543	548	77.19	548	1	1	0	732	AMEXTC_340000260609	ildr1.L
TR14019_c0_g1_i2	GFZP01073489	372	168	74.675	154	1	6	4.44e-79	240	AMEXTC_340000052522	P2RY4
TR140284_c0_g1_i1	GFZP01053906	217	218	72.018	218	1	1	4.86e-111	317	AMEXTC_340000238363	Pld6
TR14045_c0_g1_i1	GFZP01073358	341	166	71.166	163	177	1	3.76e-87	259	AMEXTC_340000052129	LOC102459544
TR140489_c0_g1_i1	GFZP01044789	343	450	90.774	336	1	1	0	629	#N/A	#N/A
TR14066_c0_g1_i1	GFZP01037056	182	224	86.264	182	1	43	1.75e-105	301	AMEXTC_340000146658	snrpb2
TR14066_c0_g1_i2	GFZP01037056	224	224	87.946	224	1	1	1.64e-138	387	AMEXTC_340000146658	snrpb2
TR14068_c0_g1_i1	GFZP01013580	138	116	79.167	24	1	89	4.51e-07	45.8	#N/A	#N/A
TR14088_c0_g1_i1	GFZP01012421	113	113	80	100	14	14	1.19e-56	171	#N/A	#N/A
TR14094_c0_g1_i1	GFZP01084211	171	170	80.357	168	1	1	3.57e-101	288	AMEXTC_340000085705	LOC110215100
TR14128_c0_g1_i1	GFZP01036786	702	702	85.127	706	1	1	0	1147	AMEXTC_340000144942	GGNBP2
TR14130_c0_g2_i1	GFZP01013800	517	142	84.722	72	175	55	3.73e-38	136	#N/A	#N/A
TR14147_c0_g1_i1	GFZP01013250	463	113	97.826	46	323	1	3.9e-12	63.2	#N/A	#N/A
TR14147_c0_g2_i1	GFZP01074930	448	225	94.286	70	20	93	3.64e-39	140	#N/A	#N/A
TR14160_c0_g1_i1	GFZP01172487	596	596	76.549	597	1	1	0	830	AMEXTC_340000228825	LARP7
TR14160_c0_g2_i1	GFZP01172487	297	596	80.069	291	1	1	7.22e-156	448	AMEXTC_340000228825	LARP7
TR14163_c0_g1_i1	GFZP01137933	194	514	81.169	154	25	21	8.58e-83	254	AMEXTC_340000065260	slc7a7.L
TR14165_c0_g1_i1	GFZP01057443	369	438	88.802	384	1	63	0	640	AMEXTC_340000266551	RBM22
TR14165_c0_g1_i2	GFZP01057443	431	438	90.359	446	1	1	0	773	AMEXTC_340000266551	RBM22
TR14165_c0_g1_i3	GFZP01057443	369	438	88.802	384	1	63	0	640	AMEXTC_340000266551	RBM22
TR14168_c0_g1_i1	GFZP01136421	1172	344	93.842	341	1	1	0	662	#N/A	#N/A
TR14181_c0_g1_i1	GFZP01137521	225	111	88	75	34	1	1.74e-41	137	#N/A	#N/A
TR14211_c0_g1_i1	GFZP01002664	385	247	85.83	247	140	1	4.03e-139	396	AMEXTC_340000010736	gata5.S
TR14223_c1_g1_i1	GFZP01100605	215	366	92.188	64	151	19	3.13e-17	79	#N/A	#N/A
TR14226_c0_g2_i1	GFZP01171324	262	1290	72.692	260	1	1	6.3e-119	368	AMEXTC_340000222656	CRAMP1
TR14232_c0_g2_i1	GFZP01016173	578	306	90.099	303	272	2	0	586	AMEXTC_340000061187	ORC2
TR14238_c0_g1_i1	GFZP01104805	103	258	86.408	103	1	156	4.17e-64	194	#N/A	#N/A
TR14238_c0_g2_i1	GFZP01104805	258	258	87.209	258	1	1	7.56e-176	484	#N/A	#N/A
TR14253_c0_g1_i1	GFZP01038533	222	219	82.511	223	4	1	1.72e-104	300	AMEXTC_340000156193	TAF10
TR14274_c0_g1_i1	GFZP01180535	851	852	79.46	852	1	1	0	1405	AMEXTC_340000301504	ATP6V0A2
TR14283_c0_g1_i2	GFZP01106225	174	1028	83.721	172	1	1	1.94e-99	308	AMEXTC_340000196415	LOC108696667
TR14286_c0_g1_i2	GFZP01033117	428	474	79.673	428	1	47	0	725	AMEXTC_340000118918	gc.S
TR14298_c0_g1_i1	GFZP01128382	159	506	92.357	157	1	348	2.02e-104	308	AMEXTC_340000032139	LCK
TR14298_c0_g1_i2	GFZP01128382	407	506	88.861	404	2	101	0	758	AMEXTC_340000032139	LCK
TR14298_c0_g1_i3	GFZP01128382	159	506	92.357	157	1	348	2.02e-104	308	AMEXTC_340000032139	LCK
TR14306_c0_g1_i1	GFZP01173596	351	351	84.9	351	1	1	0	615	AMEXTC_340000234797	GPD1
TR14317_c0_g1_i1	GFZP01067292	342	341	89.766	342	1	1	0	584	#N/A	#N/A
TR14317_c0_g1_i2	GFZP01042150	297	297	93.939	297	1	1	0	547	AMEXTC_340000175500	TFAP4
TR14330_c0_g1_i1	GFZP01129332	595	595	93.277	595	1	1	0	1153	AMEXTC_340000035946	klhl2
TR14336_c0_g1_i1	GFZP01163955	469	476	85.084	476	1	1	0	801	AMEXTC_340000182944	MKRN1
TR14337_c0_g1_i1	GFZP01164540	489	493	88.032	493	1	1	0	642	AMEXTC_340000186236	WASF2
TR14337_c0_g1_i2	GFZP01164540	489	493	88.032	493	1	1	0	642	AMEXTC_340000186236	WASF2
TR14344_c1_g1_i1	GFZP01103921	179	184	86.264	182	1	1	2.47e-93	269	AMEXTC_340000183788	Bud31
TR14381_c0_g1_i1	GFZP01163158	882	890	78.305	885	1	1	0	1428	#N/A	#N/A
TR14382_c0_g1_i3	GFZP01107382	481	688	80.211	475	11	216	0	697	#N/A	#N/A
TR14382_c0_g1_i4	GFZP01107382	481	688	80.211	475	11	216	0	697	#N/A	#N/A
TR14383_c0_g1_i1	GFZP01179030	481	478	89.027	483	1	1	0	782	AMEXTC_340000281099	METAP2
TR14387_c1_g1_i1	GFZP01119211	431	431	92.343	431	1	1	0	830	AMEXTC_340000286134	RNF150
TR14395_c0_g1_i2	GFZP01010913	386	396	82.188	393	1	1	0	673	AMEXTC_340000043880	NCF1
TR14398_c0_g1_i1	GFZP01065824	345	347	71.264	348	1	1	0	516	AMEXTC_340000022614	CNMD
TR14398_c0_g2_i1	GFZP01065824	202	347	73.267	202	1	1	2.14e-101	296	AMEXTC_340000022614	CNMD
TR14399_c0_g1_i1	GFZP01130851	325	311	72.477	327	1	1	1.98e-163	457	AMEXTC_340000041991	LURAP1
TR14399_c0_g1_i2	GFZP01130851	325	311	72.477	327	1	1	1.98e-163	457	AMEXTC_340000041991	LURAP1
TR14411_c0_g1_i1	GFZP01105886	275	169	70.922	141	58	28	2.1e-67	207	#N/A	#N/A
TR14418_c0_g1_i1	GFZP01065134	785	795	86.962	790	12	12	0	1409	AMEXTC_340000019853	ZNF711
TR14426_c0_g1_i1	GFZP01169805	1187	1186	80.724	1188	1	1	0	1968	AMEXTC_340000214859	PCNX4
TR14480_c0_g1_i1	GFZP01115039	476	477	85.745	463	1	1	0	838	AMEXTC_340000243465	DUS1L
TR14483_c0_g1_i1	GFZP01009113	269	272	89.796	245	1	1	1.05e-139	394	AMEXTC_340000036702	LBX1
TR14513_c0_g1_i1	GFZP01157943	185	1603	77.236	123	24	435	1.01e-56	192	AMEXTC_340000150135	BAZ1B
TR14518_c0_g1_i2	GFZP01011136	255	255	91.765	255	1	1	5.27e-174	479	AMEXTC_340000044737	LOC108696826
TR14554_c0_g1_i1	GFZP01168072	617	618	88.511	618	1	1	0	1101	#N/A	#N/A
TR14562_c0_g1_i1	GFZP01000052	361	361	89.197	361	1	1	0	690	AMEXTC_340000000199	ETNK1
TR14611_c0_g1_i1	GFZP01048868	1437	1442	91.54	1442	1	1	0	2744	AMEXTC_340000212004	CPSF1
TR14613_c0_g1_i1	GFZP01003242	911	911	94.079	912	1	1	0	1601	AMEXTC_340000013064	43165
TR14614_c0_g1_i1	GFZP01000691	198	528	88.636	176	23	353	9.34e-111	326	AMEXTC_340000002770	NTNG2
TR14624_c0_g1_i1	GFZP01051489	707	707	91.092	696	1	1	0	1232	AMEXTC_340000225855	TBC1D25
TR14624_c0_g2_i2	GFZP01051489	218	707	94.313	211	1	1	2.67e-129	380	AMEXTC_340000225855	TBC1D25
TR14627_c0_g1_i1	GFZP01046788	137	304	70.192	104	1	1	5.3e-52	166	#N/A	#N/A
TR14627_c0_g1_i3	GFZP01046788	137	304	70.192	104	1	1	5.3e-52	166	#N/A	#N/A
TR14634_c0_g2_i1	GFZP01157517	602	112	100	84	519	29	1.9e-55	183	#N/A	#N/A
TR14639_c0_g1_i1	GFZP01079032	143	133	77.885	104	39	17	1.11e-55	171	#N/A	#N/A
TR14639_c0_g1_i2	GFZP01079032	143	133	77.885	104	39	17	1.11e-55	171	#N/A	#N/A
TR14643_c0_g1_i1	GFZP01072435	509	498	80.128	468	42	31	0	789	#N/A	#N/A
TR14651_c0_g1_i1	GFZP01020804	314	156	93.636	110	1	1	1.44e-75	228	#N/A	#N/A
TR14651_c0_g1_i2	GFZP01020804	506	156	93.636	110	1	1	1.87e-73	229	#N/A	#N/A
TR14653_c0_g1_i1	GFZP01180075	152	152	96.711	152	1	1	7.73e-106	298	AMEXTC_340000294801	ARPC5
TR14665_c0_g1_i1	GFZP01131160	324	279	95.439	285	40	1	0	558	AMEXTC_340000043256	LOC109101717
TR14666_c0_g1_i2	GFZP01121341	242	101	75.248	101	142	1	4.85e-49	156	#N/A	#N/A
TR14701_c0_g1_i1	GFZP01073908	245	246	94.977	219	1	1	8.46e-160	442	AMEXTC_340000053781	homeobox
TR14705_c0_g1_i1	GFZP01115983	423	425	80.235	425	1	1	0	689	AMEXTC_340000248928	CHST12
TR14715_c0_g1_i1	GFZP01057998	611	601	94.108	611	1	1	0	1188	#N/A	#N/A
TR14718_c0_g1_i1	GFZP01165552	108	148	100	99	10	50	4.07e-70	206	#N/A	#N/A
TR14725_c0_g1_i1	GFZP01109113	189	189	86.243	189	1	1	2.01e-114	323	AMEXTC_340000212193	ARL6IP5
TR14728_c0_g2_i1	GFZP01022444	114	114	95.614	114	1	1	7.23e-65	192	#N/A	#N/A
TR14728_c0_g2_i2	GFZP01022444	114	114	95.614	114	1	1	7.23e-65	192	#N/A	#N/A
TR14730_c0_g1_i2	GFZP01133932	123	112	82.143	112	12	1	4.2e-64	190	#N/A	#N/A
TR14744_c0_g1_i1	GFZP01177933	434	435	91.264	435	1	1	0	810	AMEXTC_340000267551	DDOST
TR14756_c0_g1_i1	GFZP01077965	271	276	92.913	254	18	23	6.45e-169	468	#N/A	#N/A
TR14765_c0_g2_i2	GFZP01107782	611	805	98.689	610	2	196	0	1261	AMEXTC_340000204914	SMURF2
TR14765_c0_g2_i3	GFZP01107782	611	805	98.689	610	2	196	0	1261	AMEXTC_340000204914	SMURF2
TR14770_c0_g1_i1	GFZP01053246	243	243	87.654	243	1	1	5.8e-163	450	AMEXTC_340000235091	GAMT
TR1478_c0_g1_i1	GFZP01156152	187	187	97.326	187	1	1	1.74e-136	379	AMEXTC_340000137268	TBPL1
TR14788_c0_g1_i1	GFZP01058833	1021	1017	90.579	1019	1	1	0	1909	#N/A	#N/A
TR14792_c0_g1_i1	GFZP01033195	478	476	74.16	476	1	1	0	735	AMEXTC_340000119404	prodh2
TR14796_c0_g1_i1	GFZP01158140	333	660	95.876	291	1	1	0	580	AMEXTC_340000151567	AKAP17A
TR14806_c0_g1_i1	GFZP01013768	277	142	76.923	143	1	1	3.16e-76	228	#N/A	#N/A
TR14806_c0_g1_i2	GFZP01013768	470	142	76.923	143	194	1	2.92e-73	227	#N/A	#N/A
TR14813_c0_g1_i1	GFZP01006287	332	300	79.725	291	1	1	5.57e-165	461	#N/A	#N/A
TR14813_c0_g1_i2	GFZP01006287	535	300	79.725	291	1	1	1.39e-162	464	#N/A	#N/A
TR14813_c0_g2_i1	GFZP01006287	294	300	79.725	291	1	1	1.01e-164	459	#N/A	#N/A
TR14839_c0_g2_i1	GFZP01154002	154	154	92.857	154	1	1	7.38e-106	298	AMEXTC_340000121720	NCBP2
TR14844_c0_g1_i1	GFZP01179958	488	487	91.598	488	1	1	0	938	AMEXTC_340000293218	SHMT1
TR14912_c0_g1_i1	GFZP01038787	784	205	93.596	203	1	1	7.23e-123	367	#N/A	#N/A
TR14922_c0_g1_i1	GFZP01077372	262	183	82.353	34	223	38	9.11e-10	57	AMEXTC_340000064182	LOC108790337
TR14922_c0_g2_i1	GFZP01077372	281	183	82.353	34	242	38	1.08e-09	57	AMEXTC_340000064182	LOC108790337
TR14929_c0_g1_i1	GFZP01133683	593	289	91.736	242	267	1	5.76e-141	410	#N/A	#N/A
TR14930_c0_g1_i1	GFZP01136746	155	155	94.231	156	1	1	3.88e-103	291	AMEXTC_340000061697	MAFF
TR14934_c0_g1_i1	GFZP01168614	529	527	72.023	529	1	1	0	779	AMEXTC_340000208517	TBCE
TR14952_c1_g1_i1	GFZP01047355	344	781	79.268	328	1	1	1.89e-148	437	AMEXTC_340000203737	LOC108710154
TR14959_c0_g1_i1	GFZP01002379	305	308	80.583	309	1	1	1.82e-143	406	AMEXTC_340000009601	VGLL3
TR14962_c0_g1_i1	GFZP01170165	457	200	96.644	149	1	30	1.1e-100	299	#N/A	#N/A
TR14962_c0_g2_i1	GFZP01170165	106	200	95.098	102	1	30	4.47e-66	197	#N/A	#N/A
TR14967_c0_g1_i1	GFZP01177008	195	195	96.923	195	1	1	1.17e-142	395	AMEXTC_340000256799	SSU72
TR15081_c0_g1_i1	GFZP01096299	338	338	94.379	338	1	1	0	675	AMEXTC_340000139836	mettl9
TR15081_c0_g1_i2	GFZP01036097	316	316	95.253	316	1	1	0	636	#N/A	#N/A
TR15115_c0_g1_i1	GFZP01130977	436	437	91.304	437	1	1	0	820	AMEXTC_340000042498	ADRA2A
TR15117_c0_g1_i1	GFZP01033522	332	420	86.446	332	1	89	0	618	AMEXTC_340000121299	LOC102460988
TR15163_c0_g1_i1	GFZP01050058	374	338	79.882	338	1	1	0	581	AMEXTC_340000218020	TMEM82
TR15221_c0_g1_i1	GFZP01008521	236	326	89.773	88	6	35	6.33e-52	171	AMEXTC_340000034296	SOX2
TR15224_c0_g1_i1	GFZP01010264	374	374	98.123	373	2	3	0	746	#N/A	#N/A
TR15239_c0_g1_i1	GFZP01140236	282	136	78.195	133	68	1	2.31e-72	218	#N/A	#N/A
TR15267_c0_g1_i1	GFZP01109671	157	160	82.609	161	1	1	4.68e-91	261	AMEXTC_340000215226	UBALD1
TR15267_c0_g1_i2	GFZP01109671	157	160	82.609	161	1	1	4.68e-91	261	AMEXTC_340000215226	UBALD1
TR1532_c0_g1_i1	GFZP01071897	173	1223	95.376	173	1	1051	1.42e-114	352	#N/A	#N/A
TR15357_c0_g1_i2	GFZP01044356	497	542	86.747	498	13	45	0	787	AMEXTC_340000187332	LOC101944321
TR15357_c0_g1_i3	GFZP01164759	250	444	78.689	244	13	45	1.11e-113	333	#N/A	#N/A
TR15383_c0_g1_i2	GFZP01166868	159	103	75.824	91	69	13	1.59e-48	152	#N/A	#N/A
TR15433_c0_g1_i1	GFZP01038108	259	258	92.213	244	3	2	2.16e-170	470	AMEXTC_340000154105	MED4
TR15440_c0_g2_i1	GFZP01104788	257	718	93.385	257	1	465	5.2e-167	479	AMEXTC_340000188738	wtip.L
TR15453_c1_g1_i1	GFZP01088691	165	360	78.723	141	2	126	3.94e-77	233	#N/A	#N/A
TR15458_c0_g1_i1	GFZP01136690	209	209	93.301	209	1	1	6.83e-148	409	AMEXTC_340000061529	MED18
TR15458_c0_g3_i1	GFZP01136690	209	209	93.301	209	1	1	6.83e-148	409	AMEXTC_340000061529	MED18
TR15475_c0_g1_i1	GFZP01162558	295	115	100	115	181	1	5.82e-78	232	#N/A	#N/A
TR15503_c0_g1_i1	GFZP01177295	208	208	99.519	208	1	1	8.48e-156	429	AMEXTC_340000260423	RAB7A
TR15520_c0_g1_i1	GFZP01138780	166	164	87.5	136	31	29	4.87e-82	239	AMEXTC_340000067807	atp5d
TR15537_c0_g1_i1	GFZP01049961	119	859	78.992	119	1	741	6.37e-62	202	AMEXTC_340000217575	ARMC3
TR15541_c0_g2_i1	GFZP01131200	119	704	86.139	101	1	1	1.85e-54	180	AMEXTC_340000043424	DDX3X
TR15541_c0_g3_i1	GFZP01131200	701	704	95.133	637	1	1	0	1229	AMEXTC_340000043424	DDX3X
TR15545_c1_g1_i1	GFZP01100472	338	333	80.473	338	1	1	0	564	#N/A	#N/A
TR15546_c0_g1_i1	GFZP01007910	654	654	81.193	654	1	1	0	1139	#N/A	#N/A
TR15555_c0_g1_i1	GFZP01051701	286	425	80.682	264	14	6	1.35e-159	451	AMEXTC_340000227033	IRGC
TR15589_c0_g1_i1	GFZP01053267	120	120	100	120	1	1	5.32e-89	253	#N/A	#N/A
TR15589_c0_g2_i1	GFZP01053267	120	120	100	120	1	1	5.32e-89	253	#N/A	#N/A
TR15615_c0_g1_i1	GFZP01048609	221	213	90.278	216	6	1	9.87e-147	407	AMEXTC_340000210411	LOC102698631
TR15619_c0_g1_i1	GFZP01036428	201	215	74.227	194	1	1	1.49e-99	287	AMEXTC_340000142305	gmnn.S
TR15638_c0_g1_i1	GFZP01128911	188	188	79.787	188	1	1	4.95e-111	314	AMEXTC_340000034240	PEBP1
TR15640_c0_g1_i1	GFZP01135125	386	386	77.273	374	1	1	0	586	AMEXTC_340000056828	SASH3
TR15642_c0_g1_i1	GFZP01006463	234	559	94.118	204	1	1	4.01e-127	370	#N/A	#N/A
TR15642_c0_g1_i2	GFZP01007495	361	585	93.696	349	1	1	0	657	AMEXTC_340000030219	RALGPS2
TR15666_c0_g1_i1	GFZP01015202	162	206	96.795	156	1	1	3.53e-110	311	AMEXTC_340000058272	RAB1A
TR15678_c0_g1_i1	GFZP01071345	1204	1177	87.009	1170	38	8	0	2064	AMEXTC_340000044776	FNDC3B
TR15684_c0_g1_i1	GFZP01105518	557	558	81.541	558	1	1	0	941	AMEXTC_340000192535	TBCCD1
TR15695_c0_g1_i2	GFZP01116345	102	232	96.591	88	15	145	5.1e-58	178	#N/A	#N/A
TR15696_c0_g1_i2	GFZP01097744	162	252	71.765	170	3	87	8.6e-80	236	#N/A	#N/A
TR15696_c0_g1_i3	GFZP01097744	224	252	78.922	204	21	53	5.96e-112	321	#N/A	#N/A
TR15703_c0_g1_i1	GFZP01141236	505	170	79.221	154	134	1	2.79e-82	253	#N/A	#N/A
TR15706_c0_g1_i1	GFZP01012003	188	420	90.286	175	14	246	7.44e-119	343	AMEXTC_340000048221	PRSS35
TR15712_c0_g1_i1	GFZP01011065	540	537	95.185	540	1	1	0	1064	AMEXTC_340000044450	glud1
TR15720_c0_g1_i1	GFZP01166905	499	501	93.426	502	1	1	0	954	#N/A	#N/A
TR15735_c0_g1_i1	GFZP01138397	132	133	73.95	119	14	15	1.07e-61	185	#N/A	#N/A
TR15748_c0_g1_i1	GFZP01108333	371	371	96.496	371	1	1	0	754	AMEXTC_340000208113	hypothetical
TR15750_c0_g1_i3	GFZP01158995	188	442	88.608	158	1	1	1.92e-93	279	AMEXTC_340000156437	GOPC
TR15760_c0_g2_i1	GFZP01157769	126	163	90.164	122	5	42	2.12e-77	226	#N/A	#N/A
TR15789_c0_g1_i1	GFZP01003366	110	110	97.273	110	1	1	1.31e-75	218	#N/A	#N/A
TR15806_c0_g1_i1	GFZP01096986	383	471	88.095	378	6	98	0	688	AMEXTC_340000144932	CPSF2
TR15842_c0_g1_i1	GFZP01016383	251	251	91.235	251	1	1	4.3e-167	461	AMEXTC_340000061818	MEOX1
TR1585_c0_g1_i1	GFZP01047948	212	212	97.642	212	1	1	8.05e-155	427	AMEXTC_340000207067	rps5
TR15901_c0_g1_i1	GFZP01016896	1021	310	91.393	244	773	43	3.23e-161	477	AMEXTC_340000063358	LOC104076520
TR15934_c0_g2_i1	GFZP01040253	357	357	79.272	357	1	1	0	583	#N/A	#N/A
TR15934_c0_g2_i2	GFZP01040253	357	357	79.272	357	1	1	0	583	#N/A	#N/A
TR15936_c0_g1_i1	GFZP01046852	418	418	85.167	418	1	1	0	754	#N/A	#N/A
TR15936_c0_g1_i2	GFZP01046852	418	418	85.167	418	1	1	0	754	#N/A	#N/A
TR15939_c0_g1_i1	GFZP01156512	395	558	95.718	397	1	162	0	764	#N/A	#N/A
TR15939_c0_g1_i2	GFZP01036109	418	581	95.952	420	1	162	0	836	AMEXTC_340000139891	CARM1
TR15942_c0_g2_i1	GFZP01035335	157	417	71.212	66	8	6	3.14e-27	105	AMEXTC_340000134415	ZNF282
TR15951_c0_g1_i1	GFZP01074282	316	316	82.595	316	1	1	0	552	#N/A	#N/A
TR15953_c0_g2_i1	GFZP01060920	328	525	88.073	327	1	1	0	577	#N/A	#N/A
TR15953_c0_g2_i2	GFZP01060920	525	525	94.867	526	1	1	0	1016	#N/A	#N/A
TR15959_c0_g1_i1	GFZP01106480	252	245	74.597	248	5	4	1.52e-134	379	AMEXTC_340000197927	ETFBKMT
TR15962_c0_g1_i1	GFZP01164005	316	331	73.986	296	38	36	1.6e-155	438	AMEXTC_340000183165	DTWD1
TR15962_c0_g1_i2	GFZP01164005	295	331	73.986	296	17	36	2.23e-155	437	AMEXTC_340000183165	DTWD1
TR15973_c0_g2_i1	GFZP01114604	109	182	82.075	106	3	75	2.7e-58	177	AMEXTC_340000241285	PCNP
TR15973_c0_g2_i3	GFZP01114604	109	182	82.075	106	3	75	2.7e-58	177	AMEXTC_340000241285	PCNP
TR15992_c0_g1_i2	GFZP01001171	254	255	72.157	255	1	1	5.7e-129	365	AMEXTC_340000004736	MRPL16
TR16008_c0_g2_i1	GFZP01009220	216	345	94.231	156	51	1	9.57e-108	313	#N/A	#N/A
TR16008_c0_g2_i2	GFZP01009220	216	345	94.231	156	51	1	9.57e-108	313	#N/A	#N/A
TR16026_c0_g1_i1	GFZP01056944	277	325	93.774	257	1	1	1.09e-178	494	#N/A	#N/A
TR16026_c0_g1_i2	GFZP01056944	277	325	93.774	257	1	1	1.09e-178	494	#N/A	#N/A
TR16026_c0_g1_i3	GFZP01056944	332	325	93.774	257	1	1	2.62e-180	501	#N/A	#N/A
TR16026_c0_g1_i4	GFZP01056944	332	325	93.774	257	1	1	2.62e-180	501	#N/A	#N/A
TR16027_c0_g1_i1	GFZP01015180	635	389	90.355	394	1	1	0	739	AMEXTC_340000058206	GTPBP4
TR16028_c0_g1_i1	GFZP01132654	555	555	94.775	555	1	1	0	1073	#N/A	#N/A
TR16028_c0_g1_i2	GFZP01157204	549	549	94.718	549	1	1	0	1060	#N/A	#N/A
TR16030_c0_g1_i1	GFZP01016351	379	149	88.095	84	235	3	1.02e-47	159	#N/A	#N/A
TR16034_c0_g1_i1	GFZP01051737	1134	1073	73.833	1135	1	1	0	1732	AMEXTC_340000227180	WDHD1
TR16046_c0_g1_i1	GFZP01130877	382	477	74.474	380	1	96	0	566	#N/A	#N/A
TR16048_c0_g1_i1	GFZP01170130	469	469	94.67	469	1	1	0	917	AMEXTC_340000216437	SAMM50
TR16079_c0_g1_i1	GFZP01056647	173	174	82.558	172	2	3	5.57e-107	303	AMEXTC_340000257021	LOC103282676
TR16085_c0_g1_i1	GFZP01004931	514	516	98.45	516	1	1	0	1052	AMEXTC_340000019849	Tbl1xr1
TR16095_c0_g1_i1	GFZP01117727	181	182	90.556	180	2	3	1.97e-115	325	AMEXTC_340000267531	ube2c
TR1610_c0_g1_i1	GFZP01071720	376	399	89.894	376	1	27	0	710	AMEXTC_340000046289	RHBDL1
TR1610_c0_g3_i1	GFZP01071720	127	399	94.595	111	17	289	2.74e-72	221	AMEXTC_340000046289	RHBDL1
TR16103_c0_g1_i2	GFZP01057184	315	315	95.238	315	1	1	0	630	#N/A	#N/A
TR16109_c0_g1_i1	GFZP01165140	238	705	71.111	225	1	239	1.74e-108	327	AMEXTC_340000189461	LOC103281476
TR16109_c0_g1_i2	GFZP01165140	238	705	71.111	225	1	239	1.74e-108	327	AMEXTC_340000189461	LOC103281476
TR16119_c0_g1_i1	GFZP01161570	1760	1633	71.027	1636	1	1	0	2235	#N/A	#N/A
TR16119_c0_g1_i2	GFZP01101368	1705	1578	70.209	1581	1	1	0	2125	#N/A	#N/A
TR16119_c0_g1_i3	GFZP01161570	1645	1633	72.116	1517	1	116	0	2123	#N/A	#N/A
TR16119_c0_g1_i4	GFZP01101368	1590	1578	71.272	1462	1	116	0	2013	#N/A	#N/A
TR16123_c0_g1_i1	GFZP01120662	480	483	78.439	487	1	1	0	793	AMEXTC_340000001019	dgat1
TR16134_c0_g1_i1	GFZP01100246	645	688	71.344	677	3	21	0	805	AMEXTC_340000164277	Slc39a6
TR16134_c0_g1_i2	GFZP01100246	672	688	75.332	677	3	21	0	872	AMEXTC_340000164277	Slc39a6
TR16136_c0_g1_i1	GFZP01100637	311	246	88.034	117	195	130	1.16e-70	219	#N/A	#N/A
TR16137_c0_g1_i1	GFZP01056644	172	171	77.907	172	1	1	2.43e-95	273	AMEXTC_340000257010	ndufs4
TR16137_c0_g1_i2	GFZP01056644	142	171	76.087	138	1	1	1.31e-73	217	AMEXTC_340000257010	ndufs4
TR16142_c0_g1_i1	GFZP01105677	829	821	82.716	810	20	19	0	1328	AMEXTC_340000193304	LRP3
TR16151_c0_g1_i1	GFZP01116444	441	443	85.116	430	1	1	0	754	AMEXTC_340000251650	PDIA6
TR16153_c0_g1_i1	GFZP01176653	200	200	95.5	200	1	1	2.9e-133	372	#N/A	#N/A
TR16166_c0_g1_i1	GFZP01010605	178	152	79.605	152	27	1	1.2e-75	223	AMEXTC_340000042626	LOC101638629
TR16174_c0_g3_i1	GFZP01016022	173	173	94.22	173	1	1	2.39e-115	324	#N/A	#N/A
TR16178_c0_g1_i1	GFZP01104217	174	174	93.678	174	1	1	4.73e-113	318	AMEXTC_340000185655	Tmem208
TR16194_c0_g1_i1	GFZP01022944	303	179	92.899	169	71	1	2.62e-114	327	#N/A	#N/A
TR16196_c1_g2_i1	GFZP01014186	417	281	70.37	54	8	10	1.76e-20	90.9	AMEXTC_340000055220	LOC102932553
TR16197_c0_g2_i1	GFZP01002742	322	279	71.014	276	45	1	5.73e-145	409	#N/A	#N/A
TR16197_c0_g2_i2	GFZP01002742	322	279	71.014	276	45	1	5.73e-145	409	#N/A	#N/A
TR16197_c0_g2_i3	GFZP01173880	278	311	71.014	276	1	33	4.14e-146	412	AMEXTC_340000236384	NMNAT1
TR16201_c0_g1_i1	GFZP01006302	160	280	86.364	154	7	127	9.3e-98	283	#N/A	#N/A
TR16201_c0_g1_i2	GFZP01006302	418	280	86.071	280	139	1	3.9e-176	493	#N/A	#N/A
TR16203_c0_g1_i1	GFZP01093898	265	267	74.157	267	1	1	1.29e-143	403	AMEXTC_340000122268	CCDC127
TR16216_c0_g1_i1	GFZP01046075	293	295	78.201	289	1	1	5.92e-166	462	AMEXTC_340000196648	MTFR1L
TR16216_c0_g1_i2	GFZP01046075	199	295	80.952	147	49	1	9.15e-84	249	AMEXTC_340000196648	MTFR1L
TR16216_c0_g1_i3	GFZP01046075	151	295	80.952	147	1	1	1.25e-84	250	AMEXTC_340000196648	MTFR1L
TR16216_c0_g1_i4	GFZP01046075	341	295	78.201	289	49	1	6.66e-165	461	AMEXTC_340000196648	MTFR1L
TR16240_c0_g1_i1	GFZP01059558	1035	1035	89.275	1035	1	1	0	1932	#N/A	#N/A
TR16243_c0_g1_i1	GFZP01135455	280	439	73.81	42	10	19	1.03e-14	73.9	#N/A	#N/A
TR16253_c0_g2_i1	GFZP01175088	529	505	90.253	513	18	1	0	961	AMEXTC_340000242703	ACVR1
TR16268_c0_g1_i1	GFZP01133501	1004	131	85.271	129	123	1	6.08e-61	203	AMEXTC_340000051953	PHF12
TR16276_c0_g1_i1	GFZP01070898	613	607	72.549	612	1	1	0	904	AMEXTC_340000043010	UNC93B1
TR16276_c0_g1_i2	GFZP01070898	488	607	71.608	479	9	132	0	705	AMEXTC_340000043010	UNC93B1
TR16286_c0_g1_i1	GFZP01136066	413	132	96.46	113	76	1	1.19e-74	229	#N/A	#N/A
TR16288_c0_g1_i1	GFZP01118013	205	186	79.032	186	20	1	4.69e-106	302	AMEXTC_340000271066	LOC104547061
TR16295_c0_g1_i1	GFZP01065290	449	449	89.755	449	1	1	0	806	AMEXTC_340000020487	FADS1
TR16297_c0_g1_i1	GFZP01131837	278	275	83.453	278	1	1	1.41e-174	482	AMEXTC_340000045956	TMEM41B
TR16300_c0_g1_i2	GFZP01045795	317	365	90.823	316	2	50	0	585	AMEXTC_340000195047	timm50
TR16302_c0_g1_i1	GFZP01061768	150	150	100	150	1	1	3.68e-106	299	AMEXTC_340000006303	LOC107396020
TR16309_c0_g1_i1	GFZP01099428	456	549	84.536	97	360	453	1.88e-37	144	AMEXTC_340000159632	PSEN1
TR16309_c0_g1_i2	GFZP01099428	456	549	84.536	97	360	453	1.88e-37	144	AMEXTC_340000159632	PSEN1
TR16309_c0_g1_i3	GFZP01099428	456	549	84.536	97	360	453	1.88e-37	144	AMEXTC_340000159632	PSEN1
TR16314_c0_g1_i1	GFZP01155912	118	118	98.925	93	26	26	8.33e-59	177	AMEXTC_340000135615	Vamp1
TR16337_c0_g1_i1	GFZP01155844	266	271	80.812	271	1	1	1.82e-155	433	AMEXTC_340000135204	PSMF1
TR16338_c0_g1_i2	GFZP01111598	1544	523	74.369	515	539	15	0	779	#N/A	#N/A
TR16339_c0_g1_i2	GFZP01056100	205	205	98.537	205	1	1	6.9e-149	411	AMEXTC_340000250610	hypothetical
TR16339_c0_g1_i3	GFZP01056100	205	205	98.537	205	1	1	6.9e-149	411	AMEXTC_340000250610	hypothetical
TR16340_c0_g1_i1	GFZP01012182	511	510	92.368	511	1	1	0	870	AMEXTC_340000048936	LOC102568457
TR16345_c0_g1_i1	GFZP01081924	315	123	84.167	120	1	1	2.12e-66	204	AMEXTC_340000078292	CCDC92
TR16357_c1_g1_i1	GFZP01130056	558	622	86.248	509	1	1	0	907	AMEXTC_340000038854	Gls
TR16383_c0_g1_i1	GFZP01108958	781	785	94.402	786	1	1	0	1473	AMEXTC_340000211397	STRN3
TR16383_c0_g1_i2	GFZP01108958	744	785	89.567	786	1	1	0	1378	AMEXTC_340000211397	STRN3
TR16384_c0_g1_i1	GFZP01111294	1178	1179	92.621	1179	1	1	0	2246	AMEXTC_340000223671	pc.2
TR16390_c0_g1_i1	GFZP01161028	323	185	86.034	179	118	4	1.24e-114	329	#N/A	#N/A
TR16393_c0_g1_i1	GFZP01050799	259	259	73.745	259	1	1	1.06e-141	398	#N/A	#N/A
TR16412_c0_g2_i1	GFZP01002395	532	550	70.532	526	19	25	0	792	AMEXTC_340000009669	CA6
TR16417_c0_g1_i1	GFZP01038491	408	408	88.235	408	1	1	0	728	AMEXTC_340000155970	LOC104062839
TR16419_c0_g1_i1	GFZP01016809	349	352	72.727	352	1	1	2.24e-180	503	AMEXTC_340000063097	hypothetical
TR16419_c0_g1_i2	GFZP01016809	317	352	70.608	296	25	57	1.95e-139	398	AMEXTC_340000063097	hypothetical
TR16419_c0_g1_i3	GFZP01016809	141	352	85.156	128	1	1	7.19e-78	234	AMEXTC_340000063097	hypothetical
TR16420_c0_g1_i1	GFZP01058632	257	257	91.829	257	1	1	8.66e-163	451	AMEXTC_340000281125	LOC102946864
TR16436_c0_g1_i1	GFZP01157299	219	219	94.977	219	1	1	1.86e-153	424	AMEXTC_340000145618	CHMP5
TR16445_c0_g1_i1	GFZP01124417	395	377	77.749	382	14	8	0	581	AMEXTC_340000016162	S1PR4
TR16447_c0_g1_i1	GFZP01076899	234	204	82.927	41	1	150	3.69e-16	74.3	#N/A	#N/A
TR16447_c0_g1_i2	GFZP01076899	378	204	74.176	182	11	9	1.63e-94	281	#N/A	#N/A
TR16447_c0_g1_i3	GFZP01076899	228	204	82.927	41	1	150	5.37e-16	73.9	#N/A	#N/A
TR16449_c0_g1_i3	GFZP01175830	126	140	81.579	114	13	27	8.5e-64	191	#N/A	#N/A
TR16460_c0_g1_i1	GFZP01047834	372	400	89.607	356	15	44	0	617	AMEXTC_340000206347	KRR1
TR16463_c0_g1_i1	GFZP01063680	186	186	96.774	186	1	1	1.81e-131	366	#N/A	#N/A
TR16476_c0_g1_i1	GFZP01060897	103	103	99.029	103	1	1	3.04e-69	202	#N/A	#N/A
TR16476_c0_g1_i2	GFZP01060897	103	103	99.029	103	1	1	3.04e-69	202	#N/A	#N/A
TR16491_c0_g1_i1	GFZP01166835	675	104	77.885	104	572	1	1.02e-51	174	AMEXTC_340000199031	Alox5
TR16501_c0_g1_i1	GFZP01112257	273	273	99.634	273	1	1	0	561	AMEXTC_340000228663	CAPZB
TR16501_c0_g1_i2	GFZP01112257	278	273	92.593	270	1	1	0	521	AMEXTC_340000228663	CAPZB
TR16501_c0_g1_i3	GFZP01112257	273	273	99.634	273	1	1	0	561	AMEXTC_340000228663	CAPZB
TR16501_c0_g1_i4	GFZP01112257	278	273	92.593	270	1	1	0	521	AMEXTC_340000228663	CAPZB
TR16506_c0_g1_i1	GFZP01104666	265	172	84.138	145	1	1	1.86e-84	249	#N/A	#N/A
TR16507_c0_g1_i1	GFZP01048172	911	1084	93.716	907	1	1	0	1767	AMEXTC_340000208329	ANKRD52
TR16507_c0_g1_i2	GFZP01048172	1083	1084	93.635	1084	1	1	0	2106	AMEXTC_340000208329	ANKRD52
TR16508_c0_g1_i1	GFZP01047156	623	623	93.9	623	1	1	0	1184	AMEXTC_340000202707	EYA4
TR16508_c0_g1_i2	GFZP01047156	650	623	90	650	1	1	0	1169	AMEXTC_340000202707	EYA4
TR16508_c0_g1_i3	GFZP01107358	614	592	90.065	614	1	1	0	1108	#N/A	#N/A
TR1651_c0_g1_i1	GFZP01000302	655	655	93.74	655	1	1	0	1294	AMEXTC_340000001190	POMGNT1
TR16516_c0_g1_i1	GFZP01167614	409	400	98.958	384	26	17	0	785	#N/A	#N/A
TR16516_c0_g1_i2	GFZP01047211	358	409	98.883	358	1	52	0	736	AMEXTC_340000202991	COP9
TR16538_c0_g1_i1	GFZP01145186	756	124	97.458	118	1	1	3.7e-79	249	#N/A	#N/A
TR16539_c0_g1_i1	GFZP01143593	279	105	99.048	105	175	1	4.49e-71	214	#N/A	#N/A
TR16551_c0_g1_i1	GFZP01061138	395	719	93.401	394	1	1	0	732	#N/A	#N/A
TR16551_c0_g2_i1	GFZP01061138	395	719	93.401	394	1	1	0	732	#N/A	#N/A
TR16560_c0_g1_i1	GFZP01178233	1080	1079	87.037	1080	1	1	0	1938	AMEXTC_340000271234	IPO4
TR16560_c0_g2_i1	GFZP01167563	527	519	72.467	523	1	1	0	766	AMEXTC_340000202723	mutyh
TR16560_c0_g3_i1	GFZP01178233	405	1079	82.222	405	1	675	0	681	AMEXTC_340000271234	IPO4
TR16586_c0_g1_i1	GFZP01097146	167	193	73.143	175	1	21	8.41e-81	237	#N/A	#N/A
TR16591_c0_g1_i1	GFZP01007102	465	1139	85.106	423	1	193	0	786	AMEXTC_340000028637	NOS2
TR16604_c0_g4_i1	GFZP01045913	240	240	89.583	240	1	1	1.09e-144	404	#N/A	#N/A
TR16611_c2_g1_i1	GFZP01098117	141	162	77.857	140	2	23	4.6e-82	238	AMEXTC_340000152784	NR2C2AP
TR16625_c0_g2_i1	GFZP01050246	279	572	87.636	275	1	294	7.64e-171	484	#N/A	#N/A
TR16630_c0_g1_i1	GFZP01119449	205	205	95.122	205	1	1	4.34e-143	397	#N/A	#N/A
TR16630_c0_g1_i2	GFZP01013605	329	356	95.137	329	1	28	0	648	AMEXTC_340000053477	UCHL5
TR16632_c0_g1_i1	GFZP01159267	472	471	82.203	472	1	1	0	808	AMEXTC_340000157795	FKBP4
TR16645_c0_g1_i1	GFZP01007499	337	316	82.317	328	10	1	0	516	AMEXTC_340000030233	SERTAD2
TR16645_c0_g1_i2	GFZP01007499	331	316	82.317	328	4	1	0	516	AMEXTC_340000030233	SERTAD2
TR16674_c0_g2_i3	GFZP01173091	379	371	72.679	377	1	1	0	544	AMEXTC_340000232040	hypothetical
TR16696_c0_g1_i1	GFZP01006142	252	973	77.682	233	3	453	1.94e-94	297	AMEXTC_340000024725	RNF111
TR16696_c0_g3_i1	GFZP01006142	705	973	77.035	688	1	1	0	915	AMEXTC_340000024725	RNF111
TR16696_c0_g3_i2	GFZP01006142	705	973	77.035	688	1	1	0	915	AMEXTC_340000024725	RNF111
TR16696_c0_g3_i3	GFZP01006142	705	973	77.035	688	1	1	0	915	AMEXTC_340000024725	RNF111
TR16697_c0_g1_i1	GFZP01101380	393	390	93.194	382	12	9	0	741	AMEXTC_340000170447	LOC108707803
TR16697_c0_g2_i1	GFZP01101380	393	390	92.932	382	12	9	0	739	AMEXTC_340000170447	LOC108707803
TR16704_c0_g1_i1	GFZP01004534	278	248	93.145	248	31	1	4.67e-165	457	AMEXTC_340000018252	brain-derived
TR16710_c0_g2_i1	GFZP01058414	476	309	76.587	252	1	1	8.86e-139	401	AMEXTC_340000278662	TIGD3
TR16717_c0_g1_i1	GFZP01060368	140	140	99.286	140	1	1	6.1e-102	287	#N/A	#N/A
TR16717_c0_g1_i2	GFZP01060368	115	140	98.99	99	1	1	4.67e-68	201	#N/A	#N/A
TR16732_c0_g1_i1	GFZP01055724	150	310	80.986	142	13	169	2.59e-79	237	AMEXTC_340000248544	TSNAX
TR16732_c0_g1_i2	GFZP01055724	312	310	76.603	312	1	1	1.18e-176	491	AMEXTC_340000248544	TSNAX
TR16742_c0_g1_i1	GFZP01051849	434	433	79.493	434	1	5	0	692	#N/A	#N/A
TR16745_c0_g1_i1	GFZP01121306	973	941	89.692	941	37	1	0	1750	AMEXTC_340000003612	rasip1.S
TR16759_c0_g1_i1	GFZP01033340	305	282	84.615	286	20	1	3.04e-160	447	#N/A	#N/A
TR16759_c0_g1_i2	GFZP01033340	305	282	84.615	286	20	1	3.04e-160	447	#N/A	#N/A
TR16759_c0_g1_i3	GFZP01099819	285	262	83.459	266	20	1	8.19e-146	409	#N/A	#N/A
TR16759_c0_g1_i4	GFZP01033340	286	282	84.615	286	1	1	2.03e-160	447	#N/A	#N/A
TR16759_c0_g1_i5	GFZP01033340	286	282	84.615	286	1	1	2.03e-160	447	#N/A	#N/A
TR16759_c0_g1_i6	GFZP01033340	286	282	84.615	286	1	1	2.03e-160	447	#N/A	#N/A
TR16762_c0_g2_i1	GFZP01117151	275	275	73.818	275	1	1	1.85e-149	419	AMEXTC_340000260799	LOC102933150
TR16769_c0_g1_i1	GFZP01157557	355	290	88.621	290	66	1	0	543	AMEXTC_340000147443	TXNL1
TR16770_c0_g1_i1	GFZP01164184	835	840	90.952	840	1	1	0	1605	#N/A	#N/A
TR16775_c0_g1_i1	GFZP01063687	1461	1464	80.559	1466	1	1	0	2303	AMEXTC_340000014063	RFX7
TR16776_c0_g1_i1	GFZP01113635	178	178	96.067	178	1	1	2.61e-127	355	#N/A	#N/A
TR16776_c0_g1_i2	GFZP01113635	163	178	87.64	178	1	1	2.2e-111	314	#N/A	#N/A
TR16776_c0_g1_i3	GFZP01113635	132	178	70.787	178	1	1	1.98e-81	237	#N/A	#N/A
TR16781_c0_g1_i1	GFZP01034787	612	608	81.922	614	1	1	0	1001	AMEXTC_340000130408	MED26
TR16783_c0_g1_i1	GFZP01001858	186	323	73.913	23	161	8	5.47e-05	42.7	#N/A	#N/A
TR16813_c0_g1_i1	GFZP01138309	261	261	97.701	261	1	1	0	522	#N/A	#N/A
TR16813_c0_g1_i2	GFZP01138309	110	261	100	106	5	156	1.88e-74	221	#N/A	#N/A
TR16853_c0_g1_i1	GFZP01115954	282	311	99.286	280	3	32	0	580	#N/A	#N/A
TR16878_c0_g1_i1	GFZP01127942	304	309	84.466	309	1	1	0	537	AMEXTC_340000030394	GJD3
TR16884_c0_g1_i1	GFZP01155362	529	533	80.113	533	1	1	0	803	AMEXTC_340000131615	dnaJ-like
TR16890_c0_g2_i1	GFZP01007882	528	481	78.834	463	1	1	0	753	#N/A	#N/A
TR16903_c0_g1_i1	GFZP01121414	517	518	96.139	518	1	1	0	1032	AMEXTC_340000004064	LOC108785612
TR16903_c0_g1_i2	GFZP01121414	462	518	96.32	462	1	57	0	928	AMEXTC_340000004064	LOC108785612
TR16915_c0_g1_i1	GFZP01100283	716	726	76.86	726	1	1	0	1138	AMEXTC_340000164458	DTL
TR16929_c0_g1_i1	GFZP01076718	456	127	82.54	126	331	3	1.9e-69	216	#N/A	#N/A
TR16935_c0_g1_i1	GFZP01138138	317	221	92.5	160	1	1	2.57e-108	314	AMEXTC_340000065878	yipf1
TR16935_c0_g1_i2	GFZP01159615	103	117	88.66	97	1	1	1.19e-58	176	#N/A	#N/A
TR16935_c0_g1_i3	GFZP01159615	103	117	88.66	97	1	1	1.19e-58	176	#N/A	#N/A
TR16935_c0_g1_i4	GFZP01138138	317	221	92.5	160	1	1	2.57e-108	314	AMEXTC_340000065878	yipf1
TR16950_c0_g1_i1	GFZP01103196	181	181	93.37	181	1	1	1.83e-127	355	AMEXTC_340000180127	spcs3
TR16952_c0_g1_i1	GFZP01128647	933	1301	76.135	947	1	357	0	1438	AMEXTC_340000033215	ZNF532
TR16954_c0_g1_i1	GFZP01135659	675	670	71.171	666	14	22	0	911	AMEXTC_340000058433	nop9
TR16954_c0_g1_i2	GFZP01135659	524	670	80.5	400	125	271	0	662	AMEXTC_340000058433	nop9
TR16954_c0_g1_i3	GFZP01135659	675	670	71.171	666	14	22	0	911	AMEXTC_340000058433	nop9
TR16958_c0_g1_i1	GFZP01100025	496	500	79.583	480	1	9	0	815	#N/A	#N/A
TR16968_c0_g1_i1	GFZP01084974	274	240	79.583	240	35	2	2.84e-143	402	AMEXTC_340000088093	JMJD8
TR16982_c0_g1_i1	GFZP01168233	420	420	99.762	420	1	1	0	859	AMEXTC_340000206321	bzw1
TR16984_c0_g1_i1	GFZP01017540	607	175	89.08	174	25	1	1.27e-112	334	#N/A	#N/A
TR17029_c0_g1_i1	GFZP01158118	206	206	88.835	206	1	1	1.48e-135	378	AMEXTC_340000151403	MAD2L1
TR17047_c0_g1_i1	GFZP01067014	525	526	81.179	526	1	1	0	881	AMEXTC_340000027448	SPATA2
TR17050_c0_g2_i1	GFZP01099681	277	400	82.079	279	1	122	9.84e-157	442	#N/A	#N/A
TR17055_c0_g1_i1	GFZP01007986	588	544	74.074	540	77	1	0	682	AMEXTC_340000032169	CREB3L1
TR17064_c0_g1_i1	GFZP01103748	482	488	82.305	486	1	1	0	770	AMEXTC_340000182918	RRP9
TR17068_c0_g1_i1	GFZP01133918	507	363	93.132	364	145	1	0	705	AMEXTC_340000053205	TGFBR1
TR17074_c0_g1_i1	GFZP01177575	108	108	89.815	108	1	1	9.85e-65	191	#N/A	#N/A
TR17076_c0_g1_i1	GFZP01174804	387	388	91.71	386	2	3	0	713	#N/A	#N/A
TR17076_c0_g1_i2	GFZP01114602	396	397	91.899	395	2	3	0	734	AMEXTC_340000241272	pygo2.S
TR17083_c0_g1_i1	GFZP01055295	231	231	90.476	231	1	1	7.1e-159	439	#N/A	#N/A
TR17083_c0_g1_i2	GFZP01055295	231	231	90.476	231	1	1	7.1e-159	439	#N/A	#N/A
TR17084_c1_g1_i1	GFZP01016382	157	157	89.809	157	1	1	2.36e-103	292	AMEXTC_340000061815	SYS1
TR17084_c1_g1_i2	GFZP01016382	157	157	89.809	157	1	1	2.36e-103	292	AMEXTC_340000061815	SYS1
TR17097_c0_g1_i1	GFZP01003978	523	525	92.439	529	1	1	0	961	AMEXTC_340000016022	VANGL1
TR17103_c0_g1_i1	GFZP01059359	910	1132	84.396	910	1	1	0	1495	AMEXTC_340000290769	KANSL3
TR17103_c0_g1_i2	GFZP01059359	951	1132	82.708	960	1	1	0	1523	AMEXTC_340000290769	KANSL3
TR17103_c0_g1_i3	GFZP01059359	1124	1132	80.793	1135	1	1	0	1756	AMEXTC_340000290769	KANSL3
TR17114_c0_g1_i1	GFZP01075798	545	714	70.772	544	4	171	0	801	AMEXTC_340000059456	fastkd2.L
TR17115_c0_g1_i1	GFZP01113886	429	429	92.774	429	1	1	0	802	AMEXTC_340000237266	CHST2
TR17115_c0_g1_i2	GFZP01113886	429	429	92.774	429	1	1	0	802	AMEXTC_340000237266	CHST2
TR17119_c0_g1_i1	GFZP01107943	367	211	77.251	211	157	1	1.05e-107	314	#N/A	#N/A
TR17122_c0_g1_i1	GFZP01036726	666	856	85.736	666	1	199	0	1093	AMEXTC_340000144496	RBM5
TR17122_c0_g1_i2	GFZP01036726	841	856	84.375	864	1	1	0	1363	AMEXTC_340000144496	RBM5
TR17134_c0_g1_i1	GFZP01111101	488	492	81.911	492	1	1	0	805	AMEXTC_340000222568	ADP-dependent
TR17138_c0_g2_i1	GFZP01016337	821	462	98.387	124	698	339	3.23e-79	263	#N/A	#N/A
TR17138_c0_g2_i2	GFZP01016337	730	462	93.75	32	698	339	1.23e-12	70.9	#N/A	#N/A
TR17147_c0_g1_i1	GFZP01035094	365	219	91.667	192	174	28	4.16e-132	376	#N/A	#N/A
TR17147_c0_g1_i2	GFZP01035094	324	219	91.667	192	133	28	1.25e-132	376	#N/A	#N/A
TR17151_c0_g1_i1	GFZP01136223	597	131	96.396	111	232	11	5.81e-70	222	#N/A	#N/A
TR17158_c0_g1_i1	GFZP01066798	780	781	88.732	781	1	1	0	1388	AMEXTC_340000026566	SPG7
TR17161_c0_g2_i1	GFZP01162571	401	400	95.238	399	1	1	0	793	AMEXTC_340000175628	PCID2
TR17161_c0_g2_i2	GFZP01162571	449	400	95.238	399	49	1	0	791	AMEXTC_340000175628	PCID2
TR17161_c0_g2_i3	GFZP01162571	256	400	96.457	254	1	146	0	509	AMEXTC_340000175628	PCID2
TR17167_c0_g1_i1	GFZP01112422	477	630	88.17	448	31	183	0	831	AMEXTC_340000229516	dmwd
TR17170_c0_g1_i1	GFZP01135156	571	317	88.535	314	258	4	0	576	AMEXTC_340000056921	LOC101872985
TR17170_c0_g1_i2	GFZP01135156	571	317	88.535	314	258	4	0	576	AMEXTC_340000056921	LOC101872985
TR17176_c0_g1_i1	GFZP01169468	253	232	90.87	230	24	3	1.26e-158	439	AMEXTC_340000213144	LOC107543893
TR17182_c0_g1_i3	GFZP01105588	215	257	91.163	215	1	43	1.66e-150	418	AMEXTC_340000192848	CCNQ
TR17190_c0_g2_i2	GFZP01050611	429	269	77.5	40	12	12	1.81e-13	70.5	#N/A	#N/A
TR17199_c0_g1_i1	GFZP01070469	267	308	75	308	1	1	2.14e-165	460	AMEXTC_340000041265	CLN6
TR17199_c0_g1_i2	GFZP01070469	308	308	87.338	308	1	1	0	558	AMEXTC_340000041265	CLN6
TR17216_c0_g1_i4	GFZP01036058	424	593	71.631	423	2	173	0	616	AMEXTC_340000139579	MSTO1
TR17218_c0_g1_i1	GFZP01037299	325	124	75.214	117	38	1	2.57e-58	184	#N/A	#N/A
TR17225_c0_g1_i1	GFZP01142631	264	414	88.889	72	193	343	3.42e-39	140	#N/A	#N/A
TR17225_c0_g1_i3	GFZP01118522	198	391	88.571	175	1	128	1.54e-114	331	AMEXTC_340000277542	CCDC97
TR17228_c0_g1_i1	GFZP01131801	293	289	86.364	264	3	1	5.43e-166	462	AMEXTC_340000045809	STX2
TR17238_c0_g1_i1	GFZP01008700	111	104	74.49	98	1	1	2.11e-51	157	#N/A	#N/A
TR17242_c0_g1_i1	GFZP01009996	449	432	82.448	433	23	1	0	679	AMEXTC_340000040189	ZNF385D
TR17244_c0_g1_i1	GFZP01156138	328	328	100	328	1	1	0	677	#N/A	#N/A
TR17248_c0_g2_i1	GFZP01049110	264	238	77.273	264	1	1	3.35e-132	373	AMEXTC_340000213479	tp53rk
TR17248_c0_g2_i2	GFZP01049110	238	238	85.714	238	1	1	7.66e-139	389	AMEXTC_340000213479	tp53rk
TR17259_c1_g1_i1	GFZP01038319	343	319	79.592	98	61	71	6.78e-53	177	AMEXTC_340000155109	foxd4l1.1
TR17266_c0_g1_i1	GFZP01094092	294	299	72.241	299	2	3	3e-144	407	#N/A	#N/A
TR17266_c0_g1_i2	GFZP01094092	294	299	72.241	299	2	3	3e-144	407	#N/A	#N/A
TR17270_c0_g1_i3	GFZP01100477	223	269	75.785	223	1	48	4.68e-118	337	AMEXTC_340000165329	nat8b
TR17270_c0_g1_i4	GFZP01100477	223	269	75.785	223	1	48	4.68e-118	337	AMEXTC_340000165329	nat8b
TR17282_c0_g1_i1	GFZP01178218	130	159	89.683	126	1	1	6.68e-80	232	AMEXTC_340000271085	FAM96B
TR17282_c0_g1_i2	GFZP01178218	159	159	90.566	159	1	1	2.3e-103	293	AMEXTC_340000271085	FAM96B
TR17294_c0_g1_i1	GFZP01081308	131	115	87.097	93	39	23	3.81e-57	173	#N/A	#N/A
TR17294_c0_g1_i2	GFZP01081308	252	115	87.097	93	160	23	2.84e-56	176	#N/A	#N/A
TR17294_c0_g1_i3	GFZP01081308	148	115	87.097	93	56	23	6.26e-57	173	#N/A	#N/A
TR17295_c0_g1_i1	GFZP01172663	1217	1217	98.192	1217	1	1	0	2442	AMEXTC_340000229706	smc3.S
TR17302_c0_g1_i1	GFZP01076822	838	245	85.306	245	594	1	4.7e-139	412	AMEXTC_340000062531	mogs
TR17303_c0_g2_i2	GFZP01069739	520	520	96.04	505	16	16	0	1014	AMEXTC_340000038393	LOC102689214
TR17317_c0_g1_i2	GFZP01159052	283	433	72.165	97	186	1	6.19e-47	162	AMEXTC_340000156730	SLC5A5
TR17320_c0_g1_i1	GFZP01133395	285	363	90.449	178	1	179	4.63e-110	323	#N/A	#N/A
TR17320_c0_g1_i2	GFZP01058028	485	497	85.417	480	1	1	0	821	AMEXTC_340000274043	PWP1
TR17323_c0_g1_i1	GFZP01041800	1602	1600	88.577	1602	1	1	0	2961	#N/A	#N/A
TR17323_c0_g1_i2	GFZP01041800	1616	1600	87.809	1616	1	1	0	2952	#N/A	#N/A
TR17324_c0_g1_i1	GFZP01106461	537	515	97.67	515	23	1	0	1033	AMEXTC_340000197843	impdh1.L
TR17328_c0_g1_i1	GFZP01093894	275	156	98.246	57	203	1	7e-33	118	#N/A	#N/A
TR17328_c0_g1_i2	GFZP01093894	346	156	97.436	156	191	1	1.61e-107	311	#N/A	#N/A
TR17328_c0_g1_i3	GFZP01093894	263	156	98.246	57	191	1	1.19e-31	114	#N/A	#N/A
TR17328_c0_g1_i4	GFZP01093894	358	156	97.436	156	203	1	2.52e-109	316	#N/A	#N/A
TR17328_c0_g1_i5	GFZP01093894	156	156	97.436	156	1	1	1.08e-111	313	#N/A	#N/A
TR17328_c0_g1_i6	GFZP01093894	110	156	96	100	11	57	5.87e-68	201	#N/A	#N/A
TR17329_c0_g1_i1	GFZP01040459	421	424	83.726	424	1	1	0	707	AMEXTC_340000166175	STAMBP
TR17336_c0_g1_i1	GFZP01118718	290	217	96.117	206	29	1	2e-145	407	AMEXTC_340000279819	hprt1
TR17336_c0_g1_i2	GFZP01118718	245	217	97.696	217	29	1	4.91e-157	434	AMEXTC_340000279819	hprt1
TR17339_c0_g1_i1	GFZP01051618	841	841	86.545	825	20	19	0	1462	AMEXTC_340000226663	SEMA4C
TR17342_c0_g1_i1	GFZP01051461	451	438	87.788	434	1	1	0	813	AMEXTC_340000225722	GPAT3
TR17342_c0_g1_i2	GFZP01013422	421	105	85.567	97	232	5	2.64e-56	181	#N/A	#N/A
TR17343_c0_g1_i1	GFZP01116196	490	491	93.279	491	1	1	0	933	AMEXTC_340000250144	ARIH2
TR17344_c0_g1_i1	GFZP01001290	294	306	86.395	294	1	13	3.01e-178	494	AMEXTC_340000005216	MFF
TR17344_c0_g1_i2	GFZP01178728	241	253	86.307	241	1	13	4.42e-142	398	#N/A	#N/A
TR17344_c0_g1_i3	GFZP01178728	241	253	86.307	241	1	13	4.42e-142	398	#N/A	#N/A
TR17344_c0_g1_i4	GFZP01001290	294	306	86.395	294	1	13	3.01e-178	494	AMEXTC_340000005216	MFF
TR17345_c0_g1_i1	GFZP01065021	463	455	84.615	442	1	1	0	691	AMEXTC_340000019413	rcor1
TR17347_c0_g1_i1	GFZP01162398	434	475	82.719	434	1	42	0	738	AMEXTC_340000174677	mboat7
TR17347_c0_g1_i2	GFZP01016935	489	243	82.716	243	247	1	1.9e-151	431	#N/A	#N/A
TR17349_c0_g1_i1	GFZP01163796	604	247	91.093	247	358	1	3.06e-157	451	#N/A	#N/A
TR17350_c0_g1_i1	GFZP01013965	365	407	73.134	67	7	41	9.11e-26	107	AMEXTC_340000054557	LOC102396719
TR17350_c0_g1_i2	GFZP01067962	331	328	73.913	69	1	1	7.63e-27	108	AMEXTC_340000031277	LOC103174499
TR17353_c0_g1_i1	GFZP01054858	588	780	94.558	588	1	193	0	1150	AMEXTC_340000243585	gmps
TR17353_c0_g1_i2	GFZP01054858	493	780	94.726	493	1	288	0	966	AMEXTC_340000243585	gmps
TR17354_c0_g1_i1	GFZP01058031	692	691	89.165	683	1	1	0	1153	AMEXTC_340000274058	SDAD1
TR17359_c0_g1_i1	GFZP01035500	371	376	73.879	379	1	1	1.04e-153	437	AMEXTC_340000135579	NF-kappa-B-activating
TR17369_c0_g1_i1	GFZP01133216	546	177	88.235	153	320	1	7.22e-95	286	AMEXTC_340000051098	ALDH9A1
TR17372_c0_g2_i1	GFZP01018722	194	114	97.826	46	8	66	3.51e-27	99.8	#N/A	#N/A
TR17372_c0_g2_i2	GFZP01165795	123	266	71.654	127	1	130	6.32e-37	126	AMEXTC_340000192866	EAF2
TR17372_c0_g2_i3	GFZP01018722	252	114	94.595	111	1	1	1.26e-76	227	#N/A	#N/A
TR17378_c0_g1_i1	GFZP01070931	220	220	79.545	220	1	1	1.17e-131	369	AMEXTC_340000043141	FKBP7
TR17378_c0_g1_i2	GFZP01070931	145	220	72.131	122	1	1	3e-63	192	AMEXTC_340000043141	FKBP7
TR17391_c0_g1_i1	GFZP01106745	770	760	78.886	772	1	1	0	1184	AMEXTC_340000199537	SLC12A8
TR17395_c0_g1_i1	GFZP01074366	783	117	97.222	108	494	1	8.58e-73	233	#N/A	#N/A
TR17398_c0_g1_i1	GFZP01070210	134	134	91.045	134	1	1	2.11e-91	260	#N/A	#N/A
TR17407_c0_g1_i1	GFZP01098115	565	351	77.65	349	217	3	0	555	AMEXTC_340000152777	RABGGTA
TR17411_c0_g2_i3	GFZP01062599	342	346	70.175	342	1	1	0	516	AMEXTC_340000009677	AMBP
TR17433_c1_g1_i1	GFZP01055761	1007	1060	83.318	1067	1	1	0	1649	#N/A	#N/A
TR17433_c1_g1_i2	GFZP01176164	1063	993	89.624	559	1	1	0	986	AMEXTC_340000248836	TRIM33
TR17434_c0_g1_i1	GFZP01166290	394	405	82.532	395	1	11	0	682	#N/A	#N/A
TR17434_c0_g1_i2	GFZP01166290	394	405	82.532	395	1	11	0	682	#N/A	#N/A
TR17434_c0_g1_i3	GFZP01166290	394	405	82.532	395	1	11	0	682	#N/A	#N/A
TR17434_c0_g1_i4	GFZP01166290	394	405	82.532	395	1	11	0	682	#N/A	#N/A
TR17435_c0_g1_i1	GFZP01075001	303	303	88.449	303	1	1	0	543	AMEXTC_340000057061	EIF2B1
TR17436_c0_g1_i1	GFZP01116454	875	884	74.856	871	22	20	0	1268	AMEXTC_340000251689	E2F8
TR17440_c0_g1_i1	GFZP01127872	439	439	78.372	430	11	15	0	679	#N/A	#N/A
TR17449_c0_g2_i1	GFZP01178579	212	213	82.812	192	19	20	7.8e-121	341	AMEXTC_340000275732	LOC108784477
TR17451_c0_g1_i1	GFZP01018155	114	114	100	114	1	1	1.53e-81	234	#N/A	#N/A
TR17456_c1_g1_i2	GFZP01006627	550	2000	78.918	536	1	1	0	892	#N/A	#N/A
TR17457_c0_g2_i1	GFZP01137182	325	305	73.986	296	1	1	1.43e-154	435	AMEXTC_340000063006	KATNBL1
TR17457_c0_g2_i2	GFZP01137182	308	305	73.49	298	1	1	4.87e-156	438	AMEXTC_340000063006	KATNBL1
TR17457_c0_g2_i4	GFZP01137182	307	305	74.919	307	1	1	1.05e-163	457	AMEXTC_340000063006	KATNBL1
TR17465_c0_g1_i1	GFZP01014365	423	181	100	173	101	1	2.01e-127	365	AMEXTC_340000055757	GSK3B
TR17465_c0_g1_i2	GFZP01014365	417	181	100	173	101	1	1.24e-127	365	AMEXTC_340000055757	GSK3B
TR17494_c0_g1_i1	GFZP01053700	240	187	82.796	186	55	2	2.31e-115	327	AMEXTC_340000237338	khk
TR17494_c0_g1_i2	GFZP01053700	299	187	82.796	186	114	2	3.12e-114	327	AMEXTC_340000237338	khk
TR17498_c0_g1_i1	GFZP01058134	501	501	73.494	498	1	1	0	671	AMEXTC_340000275235	mns1.L
TR17499_c0_g1_i1	GFZP01047618	144	172	77.326	172	1	1	1.47e-88	255	AMEXTC_340000205099	SNX24
TR17499_c0_g1_i2	GFZP01047618	172	172	93.023	172	1	1	3.26e-115	323	AMEXTC_340000205099	SNX24
TR17501_c0_g1_i1	GFZP01016678	127	209	96.8	125	3	85	5.73e-89	256	AMEXTC_340000062704	PRMT1
TR17501_c0_g2_i1	GFZP01016678	401	209	99.522	209	193	1	7.08e-156	437	AMEXTC_340000062704	PRMT1
TR17512_c0_g1_i1	GFZP01148838	801	173	94.595	148	58	9	1.31e-94	293	#N/A	#N/A
TR17515_c0_g1_i2	GFZP01111279	291	291	93.471	291	1	1	7.37e-162	451	#N/A	#N/A
TR17515_c0_g1_i3	GFZP01111279	291	291	93.471	291	1	1	7.37e-162	451	#N/A	#N/A
TR17515_c0_g1_i4	GFZP01111279	286	291	91.409	291	1	1	1.18e-154	433	#N/A	#N/A
TR17515_c0_g1_i5	GFZP01111279	286	291	91.409	291	1	1	1.18e-154	433	#N/A	#N/A
TR17519_c0_g2_i1	GFZP01115851	722	721	77.183	710	1	1	0	1125	AMEXTC_340000248151	LMF2
TR1752_c0_g1_i1	GFZP01004334	228	241	88.889	225	1	14	8.58e-153	424	AMEXTC_340000017459	socs3
TR17521_c0_g1_i1	GFZP01054677	342	147	92.414	145	193	1	3.87e-96	281	#N/A	#N/A
TR17521_c0_g1_i2	GFZP01054677	281	147	92.414	145	132	1	1.18e-97	283	#N/A	#N/A
TR17533_c0_g2_i1	GFZP01064012	267	770	82.946	129	120	1	5.12e-68	224	#N/A	#N/A
TR17534_c0_g1_i1	GFZP01099436	261	263	86.312	263	1	1	8.71e-168	464	AMEXTC_340000159671	CISH
TR17541_c0_g1_i1	GFZP01049558	226	226	72.124	226	1	1	7.32e-120	340	AMEXTC_340000215618	LOC102446729
TR17549_c0_g1_i1	GFZP01014347	1045	320	73.463	309	711	2	3.05e-164	486	AMEXTC_340000055703	toll-like
TR17558_c0_g1_i1	GFZP01104236	233	197	96.954	197	37	1	6.67e-140	390	#N/A	#N/A
TR17571_c0_g1_i1	GFZP01164105	342	324	89.091	330	13	1	0	600	AMEXTC_340000183708	LOC104689224
TR17571_c0_g1_i2	GFZP01164105	330	324	89.091	330	1	1	0	600	AMEXTC_340000183708	LOC104689224
TR17575_c0_g2_i1	GFZP01161658	138	281	78.07	114	1	33	2.5e-58	182	AMEXTC_340000170902	ING4
TR17576_c0_g1_i1	GFZP01001889	383	494	75.457	383	1	163	0	587	#N/A	#N/A
TR17592_c0_g1_i1	GFZP01171635	614	583	92.796	583	32	1	0	1139	AMEXTC_340000224557	FZD9
TR17594_c0_g1_i1	GFZP01010950	274	259	82.879	257	1	1	3.7e-144	405	AMEXTC_340000044026	tmem106c.L
TR17594_c0_g1_i2	GFZP01010950	203	259	80.392	204	1	1	1.21e-104	301	AMEXTC_340000044026	tmem106c.L
TR17597_c0_g1_i1	GFZP01015043	540	376	90.16	376	165	1	0	725	AMEXTC_340000057794	LOC101950144
TR17597_c0_g1_i2	GFZP01015043	561	376	90.608	362	165	1	0	706	AMEXTC_340000057794	LOC101950144
TR17618_c0_g1_i1	GFZP01126036	491	507	96.099	487	5	27	0	965	AMEXTC_340000022651	smarcd3
TR17618_c0_g1_i4	GFZP01126036	491	507	96.099	487	5	27	0	965	AMEXTC_340000022651	smarcd3
TR17618_c0_g1_i5	GFZP01126036	495	507	95.316	491	5	27	0	960	AMEXTC_340000022651	smarcd3
TR17618_c0_g1_i8	GFZP01126036	495	507	95.316	491	5	27	0	960	AMEXTC_340000022651	smarcd3
TR17620_c0_g1_i1	GFZP01014192	357	135	89.231	65	293	71	4.02e-36	128	#N/A	#N/A
TR17620_c0_g1_i2	GFZP01014192	350	135	89.231	65	286	71	3.69e-36	127	#N/A	#N/A
TR17624_c0_g1_i1	GFZP01046694	548	338	83.929	56	493	283	4.54e-25	106	#N/A	#N/A
TR17627_c0_g1_i1	GFZP01058168	250	250	91.6	250	1	1	5.5e-173	476	AMEXTC_340000275685	TSPAN7
TR17630_c0_g1_i1	GFZP01097228	248	234	71.368	234	15	1	9.55e-130	366	AMEXTC_340000146472	PRRG1
TR17639_c0_g1_i1	GFZP01116090	306	290	72.549	306	1	1	5.68e-116	336	#N/A	#N/A
TR17641_c0_g1_i1	GFZP01106347	691	691	85.962	691	1	1	0	1238	AMEXTC_340000197116	USP49
TR17641_c0_g1_i2	GFZP01106347	691	691	85.962	691	1	1	0	1238	AMEXTC_340000197116	USP49
TR17641_c0_g1_i3	GFZP01106347	691	691	85.962	691	1	1	0	1238	AMEXTC_340000197116	USP49
TR17641_c0_g2_i1	GFZP01106347	316	691	90.823	316	1	376	0	612	AMEXTC_340000197116	USP49
TR17653_c0_g2_i1	GFZP01008882	294	294	87.329	292	1	1	0	535	#N/A	#N/A
TR17653_c0_g4_i1	GFZP01018195	293	293	87.372	293	1	1	0	535	#N/A	#N/A
TR17658_c1_g1_i1	GFZP01172216	147	192	95.105	143	5	50	1.34e-101	289	#N/A	#N/A
TR17658_c1_g2_i1	GFZP01172216	768	192	95.27	148	621	45	1.29e-97	300	#N/A	#N/A
TR17662_c0_g1_i1	GFZP01058026	201	201	98.01	201	1	1	1.8e-147	407	AMEXTC_340000274033	RAB35
TR17663_c0_g1_i1	GFZP01111460	891	882	71.537	794	97	82	0	1173	AMEXTC_340000224711	drc7
TR17663_c0_g1_i2	GFZP01111460	891	882	71.537	794	97	82	0	1173	AMEXTC_340000224711	drc7
TR17666_c1_g1_i1	GFZP01130019	397	112	96.774	62	1	29	8.64e-37	129	#N/A	#N/A
TR17680_c0_g2_i1	GFZP01075813	258	173	98.788	165	94	9	2.84e-116	330	AMEXTC_340000059501	RPL8
TR17680_c0_g2_i2	GFZP01075813	258	173	98.788	165	94	9	2.84e-116	330	AMEXTC_340000059501	RPL8
TR17681_c0_g1_i1	GFZP01178924	1164	1312	99.313	1164	1	149	0	2402	#N/A	#N/A
TR17681_c0_g1_i2	GFZP01178924	1164	1312	99.313	1164	1	149	0	2402	#N/A	#N/A
TR17681_c0_g1_i3	GFZP01000741	1312	1164	99.313	1164	149	1	0	2399	AMEXTC_340000002971	SF3B1
TR17682_c0_g1_i1	GFZP01174858	929	931	87.421	946	1	1	0	1623	AMEXTC_340000241592	PPP6R2
TR17682_c0_g1_i2	GFZP01174858	921	931	88.273	938	1	1	0	1632	AMEXTC_340000241592	PPP6R2
TR17682_c0_g1_i3	GFZP01174858	921	931	88.273	938	1	1	0	1632	AMEXTC_340000241592	PPP6R2
TR17682_c0_g1_i4	GFZP01174858	929	931	87.421	946	1	1	0	1623	AMEXTC_340000241592	PPP6R2
TR17683_c1_g1_i1	GFZP01156674	311	390	81.433	307	5	84	0	526	#N/A	#N/A
TR17683_c1_g1_i2	GFZP01156674	407	390	83.59	390	18	1	0	682	#N/A	#N/A
TR17690_c0_g1_i1	GFZP01177918	667	689	78.092	671	2	21	0	964	AMEXTC_340000267458	BRD7
TR17691_c0_g1_i1	GFZP01097650	536	536	96.455	536	1	1	0	1048	AMEXTC_340000149476	T-complex
TR17702_c0_g1_i1	GFZP01045792	253	339	86.561	253	1	87	4.45e-164	457	AMEXTC_340000195030	SLC35A1
TR17702_c0_g1_i2	GFZP01045792	339	339	86.431	339	1	1	0	607	AMEXTC_340000195030	SLC35A1
TR17704_c0_g1_i1	GFZP01074554	618	123	91.509	106	1	7	2.37e-61	199	#N/A	#N/A
TR17707_c0_g1_i1	GFZP01045952	523	264	71.483	263	126	1	9.95e-145	416	#N/A	#N/A
TR17719_c0_g1_i1	GFZP01159576	253	194	84.831	178	1	12	4.2e-86	254	#N/A	#N/A
TR17722_c0_g1_i1	GFZP01098366	223	455	73.232	198	1	1	7.84e-107	315	AMEXTC_340000154394	NT5DC1
TR17722_c0_g2_i1	GFZP01098366	156	455	72.258	155	1	300	9.23e-74	227	AMEXTC_340000154394	NT5DC1
TR17725_c0_g2_i1	GFZP01037952	127	146	94.355	124	4	23	5.23e-71	209	#N/A	#N/A
TR17741_c0_g1_i1	GFZP01039627	567	600	87.98	599	1	1	0	1091	#N/A	#N/A
TR17741_c0_g1_i2	GFZP01039627	600	600	93.155	599	1	1	0	1172	#N/A	#N/A
TR17743_c0_g2_i1	GFZP01161929	290	200	74.242	198	91	1	1.12e-109	316	#N/A	#N/A
TR17747_c0_g2_i1	GFZP01155508	441	441	99.546	441	1	1	0	889	#N/A	#N/A
TR17750_c0_g1_i1	GFZP01017829	341	195	99.485	194	1	1	3.22e-142	400	AMEXTC_340000066162	LOC106553141
TR17763_c0_g1_i2	GFZP01010907	144	144	77.778	144	1	1	5.37e-79	230	#N/A	#N/A
TR17769_c0_g1_i1	GFZP01096320	219	219	97.717	219	1	1	1.25e-162	447	AMEXTC_340000139942	eif3k.S
TR17779_c0_g1_i2	GFZP01112236	451	372	81.462	383	27	1	2.28e-175	496	AMEXTC_340000228573	luc7l3
TR17779_c0_g1_i3	GFZP01112236	267	372	77.333	225	1	155	3.65e-65	207	AMEXTC_340000228573	luc7l3
TR17779_c0_g1_i4	GFZP01112236	275	372	88.085	235	27	1	1.93e-153	432	AMEXTC_340000228573	luc7l3
TR17779_c0_g1_i5	GFZP01112236	267	372	77.333	225	1	155	1.64e-65	208	AMEXTC_340000228573	luc7l3
TR17779_c0_g1_i6	GFZP01112236	267	372	77.333	225	1	155	1.64e-65	208	AMEXTC_340000228573	luc7l3
TR17779_c0_g1_i7	GFZP01112236	451	372	81.462	383	27	1	6.2e-176	497	AMEXTC_340000228573	luc7l3
TR17788_c0_g1_i1	GFZP01054814	1829	1832	86.692	1811	24	24	0	2803	#N/A	#N/A
TR17788_c0_g1_i2	GFZP01054814	1868	1832	84.865	1850	24	24	0	2786	#N/A	#N/A
TR17789_c0_g1_i1	GFZP01065111	271	283	76	275	1	1	9.11e-154	430	AMEXTC_340000019776	Mblac2
TR17793_c0_g1_i1	GFZP01146043	339	200	87.179	195	141	1	4.19e-118	339	AMEXTC_340000090757	TMEM120A
TR17794_c0_g1_i1	GFZP01094601	500	446	84.101	434	73	14	0	657	AMEXTC_340000126210	early
TR17797_c0_g1_i1	GFZP01082771	138	275	92.029	138	1	138	3.64e-95	275	AMEXTC_340000080971	LOC101937707
TR17797_c0_g1_i2	GFZP01082771	275	275	84	275	1	1	1.54e-167	464	AMEXTC_340000080971	LOC101937707
TR17813_c0_g1_i2	GFZP01013586	153	295	87.069	116	12	1	3.52e-72	218	AMEXTC_340000053420	LOC107681845
TR17822_c2_g1_i1	GFZP01050860	734	732	84.699	732	1	1	0	1321	AMEXTC_340000222271	trim36
TR17831_c0_g1_i1	GFZP01042066	180	190	81.818	176	1	1	7.94e-85	248	#N/A	#N/A
TR17831_c0_g1_i2	GFZP01042066	180	190	81.818	176	1	1	7.94e-85	248	#N/A	#N/A
TR17831_c0_g1_i3	GFZP01042066	180	190	81.818	176	1	1	7.94e-85	248	#N/A	#N/A
TR17833_c0_g1_i1	GFZP01136979	383	180	86.932	176	1	1	7.28e-111	322	#N/A	#N/A
TR17833_c0_g1_i2	GFZP01136979	424	180	86.932	176	1	1	1.76e-110	322	#N/A	#N/A
TR17833_c0_g1_i3	GFZP01136979	424	180	86.932	176	1	1	1.76e-110	322	#N/A	#N/A
TR17833_c0_g1_i4	GFZP01051802	113	261	74.336	113	1	147	2.23e-49	157	#N/A	#N/A
TR17852_c0_g1_i1	GFZP01108382	187	187	81.622	185	1	1	4.45e-96	276	AMEXTC_340000208372	LOC102929630
TR17860_c0_g2_i1	GFZP01128863	203	186	87.166	187	17	1	5.66e-117	330	AMEXTC_340000034053	SCX
TR17873_c0_g1_i1	GFZP01061356	168	168	95.833	168	1	1	1.78e-118	332	AMEXTC_340000004663	CFL2
TR17875_c1_g1_i1	GFZP01103244	184	206	72.549	102	1	7	5.99e-50	160	AMEXTC_340000180359	LOC109993265
TR17875_c1_g1_i2	GFZP01163446	119	176	73.913	115	1	7	7.6e-60	181	#N/A	#N/A
TR17875_c1_g1_i3	GFZP01103244	174	206	72.549	102	1	7	3.86e-50	160	AMEXTC_340000180359	LOC109993265
TR17875_c1_g1_i4	GFZP01163446	174	176	73.653	167	1	7	3.01e-93	268	#N/A	#N/A
TR17876_c0_g2_i1	GFZP01156305	836	838	77.088	838	1	1	0	1277	AMEXTC_340000138369	TAX1BP1
TR17881_c0_g1_i1	GFZP01121128	685	460	83.478	460	227	1	0	815	AMEXTC_340000002911	PRPF39
TR17881_c0_g1_i3	GFZP01034941	443	689	83.541	401	1	230	0	709	#N/A	#N/A
TR17881_c0_g1_i4	GFZP01121128	669	460	83.541	401	227	1	0	708	AMEXTC_340000002911	PRPF39
TR17881_c0_g1_i5	GFZP01034941	459	689	83.478	460	1	230	0	815	#N/A	#N/A
TR17884_c0_g1_i1	GFZP01160584	365	318	77.083	288	74	29	6.14e-176	491	#N/A	#N/A
TR17887_c0_g1_i1	GFZP01171882	133	910	82.707	133	1	778	1.61e-74	238	#N/A	#N/A
TR17887_c0_g1_i2	GFZP01171882	133	910	82.707	133	1	778	1.61e-74	238	#N/A	#N/A
TR17888_c0_g1_i1	GFZP01098741	498	600	88.485	495	1	86	0	937	AMEXTC_340000156220	SETD3
TR17891_c0_g1_i1	GFZP01143325	201	121	90.517	116	84	4	1.36e-74	220	#N/A	#N/A
TR17915_c0_g1_i1	GFZP01114010	378	350	86.559	372	7	9	0	651	AMEXTC_340000237954	twf2
TR17915_c0_g1_i2	GFZP01114010	348	350	94.152	342	7	9	0	668	AMEXTC_340000237954	twf2
TR17915_c0_g1_i3	GFZP01114010	355	350	92.958	355	1	1	0	680	AMEXTC_340000237954	twf2
TR17915_c0_g1_i4	GFZP01114010	380	350	86.842	380	1	1	0	669	AMEXTC_340000237954	twf2
TR17915_c0_g1_i5	GFZP01114010	350	350	94.286	350	1	1	0	686	AMEXTC_340000237954	twf2
TR17915_c0_g1_i6	GFZP01114010	353	350	92.795	347	7	9	0	662	AMEXTC_340000237954	twf2
TR17917_c0_g1_i1	GFZP01074689	166	164	89.744	117	35	1	2.94e-66	199	#N/A	#N/A
TR17926_c0_g1_i1	GFZP01170674	579	560	94.803	558	20	1	0	1073	#N/A	#N/A
TR17926_c0_g1_i2	GFZP01170674	158	560	94.937	158	1	403	2.11e-104	309	#N/A	#N/A
TR17927_c0_g1_i1	GFZP01125586	312	315	91.111	315	1	1	0	556	AMEXTC_340000020868	FAIM2
TR17930_c0_g1_i1	GFZP01045281	782	782	99.361	782	1	1	0	1612	#N/A	#N/A
TR17943_c0_g1_i1	GFZP01079292	400	169	97.024	168	1	1	6.28e-116	335	#N/A	#N/A
TR17956_c0_g1_i2	GFZP01036950	346	404	90.751	346	1	59	0	667	AMEXTC_340000145944	ERP44
TR17962_c0_g1_i1	GFZP01168840	281	321	80.769	234	48	88	1.8e-126	362	#N/A	#N/A
TR17968_c0_g1_i1	GFZP01082143	462	220	71.564	211	141	2	1.66e-110	325	AMEXTC_340000078993	hypothetical
TR17968_c0_g1_i2	GFZP01082143	462	220	71.564	211	141	2	1.66e-110	325	AMEXTC_340000078993	hypothetical
TR17975_c0_g2_i1	GFZP01082997	415	367	77.155	232	38	1	1.63e-129	377	#N/A	#N/A
TR17977_c0_g1_i1	GFZP01075243	794	792	87.894	793	1	1	0	1366	AMEXTC_340000057789	AFG3L2
TR17981_c0_g1_i1	GFZP01178235	211	211	99.052	211	1	1	6.97e-156	429	AMEXTC_340000271241	POLR2E
TR17985_c0_g1_i1	GFZP01072652	542	152	100	41	250	13	4.14e-19	84.3	#N/A	#N/A
TR17985_c0_g1_i2	GFZP01072652	498	152	100	41	250	13	3.67e-19	84.3	#N/A	#N/A
TR17985_c0_g1_i3	GFZP01016071	565	570	95.789	570	1	1	0	1025	AMEXTC_340000060880	CELF2
TR17985_c0_g1_i4	GFZP01107868	521	574	88.624	545	26	30	0	972	#N/A	#N/A
TR18001_c0_g1_i1	GFZP01177713	538	538	92.937	538	1	1	0	897	AMEXTC_340000264959	SOCS7
TR18005_c1_g1_i1	GFZP01008574	376	878	92.553	376	1	503	0	741	AMEXTC_340000034511	KLHL29
TR18011_c1_g1_i2	GFZP01008851	339	373	92.625	339	1	35	0	603	AMEXTC_340000035613	LOC108784751
TR18011_c1_g1_i3	GFZP01008851	373	373	91.957	373	1	1	0	663	AMEXTC_340000035613	LOC108784751
TR18012_c0_g1_i1	GFZP01120736	299	299	87.625	299	1	1	0	533	#N/A	#N/A
TR18014_c0_g1_i1	GFZP01158664	655	718	84.906	689	3	32	0	1126	#N/A	#N/A
TR18016_c0_g1_i1	GFZP01055354	520	302	82.77	296	3	1	0	534	AMEXTC_340000246501	MOSPD2
TR18016_c0_g1_i2	GFZP01055354	311	302	82.609	299	3	1	0	533	AMEXTC_340000246501	MOSPD2
TR18019_c0_g1_i1	GFZP01108174	373	370	72.995	374	1	1	0	553	#N/A	#N/A
TR18019_c0_g1_i2	GFZP01108174	373	370	72.995	374	1	1	0	553	#N/A	#N/A
TR18021_c0_g1_i1	GFZP01137640	213	146	75.524	143	67	1	1.56e-77	229	#N/A	#N/A
TR18025_c0_g1_i1	GFZP01157452	205	207	78.283	198	8	10	3.18e-115	327	#N/A	#N/A
TR18037_c0_g1_i1	GFZP01055057	363	363	83.196	363	1	1	0	645	AMEXTC_340000244879	tmem129
TR18039_c0_g1_i1	GFZP01044611	529	499	71.627	504	26	1	0	657	#N/A	#N/A
TR18043_c0_g1_i1	GFZP01059363	149	220	73.427	143	3	74	3.68e-70	210	#N/A	#N/A
TR18043_c0_g2_i1	GFZP01059363	214	220	72.414	145	66	72	9.62e-69	209	#N/A	#N/A
TR18051_c0_g2_i1	GFZP01009001	402	396	85.994	357	33	29	0	648	AMEXTC_340000036267	F2RL1
TR18066_c0_g1_i1	GFZP01112523	116	117	92.241	116	1	2	7.38e-78	224	#N/A	#N/A
TR18066_c0_g1_i2	GFZP01112523	297	117	93.137	102	1	2	4.57e-65	199	#N/A	#N/A
TR18076_c0_g1_i1	GFZP01038262	453	458	75.938	453	1	3	0	689	AMEXTC_340000154830	RASSF7
TR18076_c0_g1_i2	GFZP01038262	453	458	75.938	453	1	3	0	689	AMEXTC_340000154830	RASSF7
TR18076_c0_g1_i3	GFZP01038262	453	458	75.938	453	1	3	0	689	AMEXTC_340000154830	RASSF7
TR18076_c0_g1_i4	GFZP01158665	383	394	73.858	394	1	3	0	573	#N/A	#N/A
TR18076_c0_g1_i5	GFZP01158665	383	394	73.858	394	1	3	0	573	#N/A	#N/A
TR18078_c0_g1_i1	GFZP01135465	428	205	98.537	205	224	1	2.14e-146	414	#N/A	#N/A
TR18081_c0_g1_i1	GFZP01125981	165	734	98.63	146	1	1	5.82e-88	271	AMEXTC_340000022420	FOXP1
TR18081_c0_g1_i2	GFZP01125981	221	734	97.183	213	1	1	4.76e-146	424	AMEXTC_340000022420	FOXP1
TR18084_c0_g1_i1	GFZP01130963	331	324	84.351	262	1	1	5.83e-165	462	AMEXTC_340000042431	THUMPD1
TR18101_c0_g1_i1	GFZP01040704	1403	1540	86.327	1353	43	2	0	2434	AMEXTC_340000167558	DISP1
TR18101_c0_g1_i2	GFZP01040704	1360	1540	86.317	1352	1	3	0	2434	AMEXTC_340000167558	DISP1
TR18114_c0_g1_i1	GFZP01069324	619	681	86.151	621	4	66	0	750	AMEXTC_340000036736	clasrp
TR18114_c0_g1_i2	GFZP01069324	408	681	85.354	396	4	66	1.1e-170	493	AMEXTC_340000036736	clasrp
TR18114_c0_g1_i3	GFZP01069324	470	681	87.636	461	1	1	0	633	AMEXTC_340000036736	clasrp
TR18114_c0_g1_i4	GFZP01069324	681	681	87.609	686	1	1	0	888	AMEXTC_340000036736	clasrp
TR18118_c0_g1_i1	GFZP01056820	109	109	99.083	109	1	1	2.3e-78	225	#N/A	#N/A
TR18122_c0_g1_i1	GFZP01051569	277	280	92.419	277	1	1	0	538	AMEXTC_340000226392	ATG5
TR18122_c0_g1_i2	GFZP01051569	232	280	91.919	198	35	80	6.75e-136	383	AMEXTC_340000226392	ATG5
TR18122_c0_g1_i3	GFZP01051569	277	280	92.419	277	1	1	0	538	AMEXTC_340000226392	ATG5
TR18128_c0_g1_i1	GFZP01060130	538	538	92.751	538	1	1	0	1042	AMEXTC_340000301497	SMOX
TR18128_c0_g1_i2	GFZP01060130	176	538	92.414	145	1	1	2.28e-91	276	AMEXTC_340000301497	SMOX
TR18134_c0_g1_i1	GFZP01039899	883	955	99.32	883	1	74	0	1802	AMEXTC_340000163443	AP2B1
TR18135_c0_g2_i1	GFZP01040044	352	412	73.803	355	1	61	0	524	#N/A	#N/A
TR18138_c0_g1_i1	GFZP01019242	443	250	83.505	97	1	1	9.4e-52	174	#N/A	#N/A
TR18138_c0_g1_i2	GFZP01019242	473	250	83.505	97	1	1	1.81e-51	174	#N/A	#N/A
TR18140_c0_g1_i1	GFZP01057297	174	190	91.503	153	22	38	1.69e-101	290	AMEXTC_340000264746	LOC108788233
TR18140_c0_g1_i2	GFZP01057297	215	190	86.842	190	26	1	1.06e-121	343	AMEXTC_340000264746	LOC108788233
TR18140_c0_g1_i3	GFZP01057297	215	190	86.842	190	26	1	1.06e-121	343	AMEXTC_340000264746	LOC108788233
TR18140_c0_g1_i5	GFZP01057297	190	190	74.737	190	26	1	1.17e-97	281	AMEXTC_340000264746	LOC108788233
TR18147_c0_g1_i1	GFZP01101201	169	169	86.391	169	1	1	5.74e-89	257	#N/A	#N/A
TR18148_c0_g1_i2	GFZP01153100	123	123	90.244	123	1	1	8.83e-77	223	#N/A	#N/A
TR18155_c0_g1_i3	GFZP01117975	184	183	78.409	176	8	6	1.94e-106	302	AMEXTC_340000270626	Fam206a
TR18158_c0_g1_i1	GFZP01176128	346	329	92.835	321	24	7	0	633	AMEXTC_340000248547	thoc3
TR18158_c0_g1_i2	GFZP01176128	181	329	97.207	179	1	149	1.97e-130	369	AMEXTC_340000248547	thoc3
TR18158_c0_g1_i3	GFZP01176128	181	329	97.207	179	1	149	1.97e-130	369	AMEXTC_340000248547	thoc3
TR18170_c0_g1_i2	GFZP01058305	174	174	94.828	174	1	1	6.38e-125	348	AMEXTC_340000277481	PTP4A1
TR18173_c0_g1_i2	GFZP01022503	171	144	86.466	133	39	12	6.48e-85	246	#N/A	#N/A
TR18187_c0_g1_i1	GFZP01126076	247	248	89.113	248	1	1	3.37e-156	433	#N/A	#N/A
TR18190_c0_g1_i1	GFZP01100191	364	364	86.813	364	1	1	0	626	AMEXTC_340000163966	LOC107286539
TR18190_c0_g1_i2	GFZP01100191	367	364	81.744	367	1	1	0	586	AMEXTC_340000163966	LOC107286539
TR18193_c0_g1_i1	GFZP01159710	498	551	98.193	498	1	54	0	1013	#N/A	#N/A
TR18193_c0_g1_i2	GFZP01039307	522	544	97.877	471	1	54	0	955	#N/A	#N/A
TR18194_c0_g2_i3	GFZP01106681	459	459	76.906	459	1	1	0	706	AMEXTC_340000199249	LOC108800660
TR18194_c0_g2_i4	GFZP01106681	459	459	76.906	459	1	1	0	706	AMEXTC_340000199249	LOC108800660
TR18194_c0_g2_i5	GFZP01106681	459	459	76.906	459	1	1	0	706	AMEXTC_340000199249	LOC108800660
TR18197_c0_g1_i1	GFZP01015170	333	333	96.396	333	1	1	0	671	AMEXTC_340000058176	MAGT1
TR18199_c0_g1_i1	GFZP01047205	173	173	96.532	173	1	1	7.48e-123	343	AMEXTC_340000202959	LOC100565496
TR18199_c0_g3_i1	GFZP01047205	188	173	96.532	173	16	1	1.08e-122	343	AMEXTC_340000202959	LOC100565496
TR18199_c0_g4_i1	GFZP01047205	173	173	96.532	173	1	1	7.48e-123	343	AMEXTC_340000202959	LOC100565496
TR18199_c0_g4_i2	GFZP01047205	173	173	96.532	173	1	1	7.48e-123	343	AMEXTC_340000202959	LOC100565496
TR18199_c0_g5_i1	GFZP01047205	173	173	96.532	173	1	1	7.48e-123	343	AMEXTC_340000202959	LOC100565496
TR18199_c0_g6_i1	GFZP01047205	173	173	96.532	173	1	1	7.48e-123	343	AMEXTC_340000202959	LOC100565496
TR18204_c0_g1_i1	GFZP01064215	453	453	86.976	453	1	1	0	726	#N/A	#N/A
TR18205_c0_g1_i1	GFZP01117860	511	514	86.77	514	1	1	0	914	AMEXTC_340000269267	cdc20
TR18208_c0_g1_i1	GFZP01097568	612	545	94.862	545	68	1	0	1055	AMEXTC_340000148962	CCT7
TR18210_c0_g1_i1	GFZP01075184	494	384	90.941	287	147	1	8e-173	491	#N/A	#N/A
TR18210_c0_g1_i2	GFZP01075184	579	384	89.766	342	147	1	0	573	#N/A	#N/A
TR18212_c0_g1_i1	GFZP01097759	142	763	98.592	142	1	622	3.42e-98	298	#N/A	#N/A
TR18212_c0_g1_i2	GFZP01016767	565	184	98.529	68	492	1	2.29e-39	142	AMEXTC_340000062971	dhx15
TR18212_c0_g1_i3	GFZP01016767	760	184	98.343	181	492	1	1.06e-128	380	AMEXTC_340000062971	dhx15
TR18215_c0_g1_i3	GFZP01056637	184	184	92.391	184	1	1	1.44e-126	353	#N/A	#N/A
TR18216_c0_g1_i1	GFZP01077409	697	104	95.181	83	269	1	5.51e-38	136	#N/A	#N/A
TR18217_c0_g1_i1	GFZP01179856	343	343	100	343	1	1	0	718	AMEXTC_340000291892	dcaf7
TR18227_c0_g2_i1	GFZP01048978	104	106	83	100	5	7	2.71e-58	174	#N/A	#N/A
TR18227_c0_g2_i3	GFZP01048978	104	106	83	100	5	7	2.71e-58	174	#N/A	#N/A
TR18228_c0_g2_i1	GFZP01100738	201	201	99.502	201	1	1	1.06e-149	413	#N/A	#N/A
TR18228_c0_g2_i2	GFZP01100738	193	201	99.444	180	14	22	1.16e-133	372	#N/A	#N/A
TR18228_c0_g2_i3	GFZP01100738	133	201	100	99	1	1	1.53e-70	210	#N/A	#N/A
TR18230_c0_g1_i1	GFZP01003274	442	391	85.321	109	259	176	1.33e-63	210	#N/A	#N/A
TR18238_c0_g1_i1	GFZP01048102	137	137	100	137	1	1	1.43e-96	274	#N/A	#N/A
TR18238_c0_g1_i2	GFZP01048102	137	137	100	137	1	1	1.43e-96	274	#N/A	#N/A
TR18240_c0_g2_i1	GFZP01097057	307	274	74.157	267	1	1	6.58e-109	317	AMEXTC_340000145381	SNRNP35
TR18240_c0_g2_i2	GFZP01097057	307	274	74.157	267	1	1	6.58e-109	317	AMEXTC_340000145381	SNRNP35
TR18243_c0_g1_i2	GFZP01075197	324	255	79.149	235	90	20	9.91e-140	395	#N/A	#N/A
TR18254_c0_g1_i1	GFZP01179645	180	169	99.408	169	12	1	6.37e-122	341	AMEXTC_340000289367	arpc4
TR18255_c0_g1_i1	GFZP01004609	950	951	90.938	949	2	3	0	1706	#N/A	#N/A
TR18267_c0_g1_i1	GFZP01070723	234	227	96.413	223	1	1	7.31e-144	401	AMEXTC_340000042284	LOC109085819
TR18268_c0_g1_i1	GFZP01049557	684	683	88.906	667	19	19	0	1172	AMEXTC_340000215611	LOC110134792
TR18270_c0_g1_i1	GFZP01113481	104	935	84.27	89	17	847	6.2e-43	149	AMEXTC_340000235243	sugp2.L
TR18271_c0_g1_i1	GFZP01014219	830	498	96	500	211	1	0	971	#N/A	#N/A
TR18275_c1_g1_i1	GFZP01038732	323	303	72.755	323	1	1	3.67e-158	444	AMEXTC_340000157169	BCCIP
TR18275_c1_g1_i2	GFZP01038732	325	303	72.615	325	1	1	2.65e-156	439	AMEXTC_340000157169	BCCIP
TR18275_c1_g1_i3	GFZP01038732	331	303	71.299	331	1	1	1.45e-155	437	AMEXTC_340000157169	BCCIP
TR18275_c1_g1_i4	GFZP01038732	326	303	72.086	326	1	1	3.75e-156	439	AMEXTC_340000157169	BCCIP
TR18275_c1_g1_i5	GFZP01038732	324	303	72.84	324	1	1	3.04e-156	439	AMEXTC_340000157169	BCCIP
TR18278_c0_g2_i1	GFZP01003509	281	297	74.597	248	34	50	3.76e-145	409	AMEXTC_340000014154	LOC102458636
TR18278_c0_g2_i2	GFZP01003509	297	297	73.401	297	1	1	1.62e-173	481	AMEXTC_340000014154	LOC102458636
TR18284_c0_g2_i1	GFZP01004111	219	166	85.821	134	84	31	2.8e-86	252	AMEXTC_340000016566	LOC101344787
TR18284_c0_g2_i2	GFZP01004111	106	166	86.486	37	68	128	1.23e-18	75.9	AMEXTC_340000016566	LOC101344787
TR18287_c0_g1_i1	GFZP01137780	430	106	94.444	72	359	35	3.42e-23	93.6	#N/A	#N/A
TR18294_c0_g1_i1	GFZP01043572	303	294	82.508	303	1	1	0	513	#N/A	#N/A
TR18298_c0_g1_i1	GFZP01056494	469	471	86.86	449	22	23	0	794	#N/A	#N/A
TR18301_c0_g1_i1	GFZP01039539	268	266	77.47	253	18	21	2.17e-139	392	AMEXTC_340000161508	RFXANK
TR18302_c0_g2_i1	GFZP01065067	601	601	96.506	601	1	1	0	1224	AMEXTC_340000019593	klhl24
TR18314_c0_g1_i1	GFZP01047832	515	513	91.992	512	1	1	0	988	AMEXTC_340000206337	SARS
TR18316_c0_g2_i1	GFZP01112669	390	390	96.667	390	1	1	0	788	AMEXTC_340000230907	LOC107110674
TR18317_c0_g1_i1	GFZP01006188	450	523	91.778	450	1	74	0	843	AMEXTC_340000024907	USP3
TR18317_c0_g1_i2	GFZP01006188	523	523	91.969	523	1	1	0	993	AMEXTC_340000024907	USP3
TR18322_c0_g1_i1	GFZP01056613	311	304	70.833	312	1	1	2.72e-129	370	#N/A	#N/A
TR18323_c0_g1_i1	GFZP01101141	333	329	86.607	336	1	1	1.51e-158	446	AMEXTC_340000168989	OTX1
TR18323_c0_g1_i2	GFZP01101141	333	329	86.607	336	1	1	1.51e-158	446	AMEXTC_340000168989	OTX1
TR18323_c0_g1_i3	GFZP01101141	333	329	86.607	336	1	1	1.51e-158	446	AMEXTC_340000168989	OTX1
TR18323_c0_g1_i4	GFZP01101141	333	329	86.607	336	1	1	1.51e-158	446	AMEXTC_340000168989	OTX1
TR18323_c0_g1_i5	GFZP01101141	333	329	86.607	336	1	1	1.51e-158	446	AMEXTC_340000168989	OTX1
TR18323_c0_g1_i6	GFZP01101141	333	329	86.607	336	1	1	1.51e-158	446	AMEXTC_340000168989	OTX1
TR18323_c0_g1_i7	GFZP01101141	333	329	86.607	336	1	1	1.51e-158	446	AMEXTC_340000168989	OTX1
TR18323_c0_g1_i8	GFZP01101141	333	329	86.607	336	1	1	1.51e-158	446	AMEXTC_340000168989	OTX1
TR18327_c0_g1_i1	GFZP01167361	433	192	96.257	187	1	1	1.17e-107	316	AMEXTC_340000201762	Smad3
TR18329_c0_g1_i1	GFZP01144292	156	237	91.057	123	22	17	8.59e-80	236	AMEXTC_340000085280	dnajc8.S
TR18329_c0_g1_i2	GFZP01161105	147	252	93.836	146	2	107	2.26e-93	270	#N/A	#N/A
TR18334_c0_g1_i1	GFZP01168216	687	733	80.245	734	1	1	0	1096	AMEXTC_340000206215	ENOX2
TR18335_c0_g1_i1	GFZP01178528	235	235	99.574	235	1	1	3.39e-178	488	AMEXTC_340000275185	UBTD2
TR18343_c0_g1_i1	GFZP01060227	348	316	80.255	314	35	5	0	515	AMEXTC_340000000093	ST6GALNAC6
TR18347_c0_g1_i1	GFZP01108013	181	264	75.862	174	1	1	1.15e-74	225	AMEXTC_340000206209	LOC102358266
TR18349_c0_g2_i2	GFZP01165247	406	448	93.484	399	1	43	0	780	AMEXTC_340000190016	DEF8
TR18349_c0_g2_i4	GFZP01165247	406	448	93.484	399	1	43	0	780	AMEXTC_340000190016	DEF8
TR18355_c0_g1_i1	GFZP01055912	496	494	93.522	494	3	1	0	972	AMEXTC_340000249739	LOC103614123
TR18358_c0_g1_i1	GFZP01009441	1061	1162	93.957	1026	12	64	0	2018	AMEXTC_340000038009	DGKK
TR18358_c0_g1_i2	GFZP01009441	1122	1162	93.431	1096	3	1	0	2129	AMEXTC_340000038009	DGKK
TR18358_c0_g1_i3	GFZP01009441	1068	1162	93.32	1033	12	64	0	2011	AMEXTC_340000038009	DGKK
TR18358_c0_g1_i4	GFZP01009441	1115	1162	94.031	1089	3	1	0	2136	AMEXTC_340000038009	DGKK
TR18368_c0_g1_i1	GFZP01104854	500	507	88.976	508	1	1	0	912	#N/A	#N/A
TR18380_c0_g1_i1	GFZP01177048	243	326	94.595	185	57	140	2.02e-132	376	AMEXTC_340000257012	LSU
TR18380_c0_g1_i2	GFZP01177048	308	326	86.601	306	1	24	0	524	AMEXTC_340000257012	LSU
TR18383_c0_g1_i1	GFZP01014481	588	352	80	145	65	207	1.61e-73	239	#N/A	#N/A
TR18391_c0_g1_i1	GFZP01114583	443	439	74.444	450	1	1	0	556	AMEXTC_340000241183	RAD23B
TR18391_c0_g1_i2	GFZP01114583	437	439	75.45	444	1	1	0	563	AMEXTC_340000241183	RAD23B
TR18393_c0_g1_i1	GFZP01057838	672	672	95.536	672	1	1	0	1358	AMEXTC_340000271282	WDTC1
TR18393_c0_g1_i2	GFZP01057838	672	672	95.536	672	1	1	0	1358	AMEXTC_340000271282	WDTC1
TR18394_c0_g2_i1	GFZP01109261	276	230	89.565	230	47	1	1.86e-156	435	AMEXTC_340000213120	lysosomal-associated
TR18399_c0_g1_i1	GFZP01180526	195	195	90.256	195	1	1	1.91e-130	364	AMEXTC_340000301467	LSM12
TR18403_c0_g1_i2	GFZP01166966	379	450	72.629	369	11	83	0	566	AMEXTC_340000199613	TRMT12
TR18403_c0_g1_i4	GFZP01166966	304	450	71.711	304	1	148	1.78e-161	457	AMEXTC_340000199613	TRMT12
TR18403_c0_g1_i5	GFZP01166966	244	450	70.082	244	1	208	6.54e-121	352	AMEXTC_340000199613	TRMT12
TR18403_c0_g1_i7	GFZP01166966	456	450	71.333	450	7	2	0	684	AMEXTC_340000199613	TRMT12
TR18404_c0_g1_i1	GFZP01124927	141	433	87.963	108	12	321	1.2e-62	197	#N/A	#N/A
TR18420_c0_g1_i1	GFZP01122836	495	665	89.937	477	1	1	0	848	#N/A	#N/A
TR18420_c0_g1_i2	GFZP01122836	667	665	92.654	667	1	1	0	1261	#N/A	#N/A
TR18422_c0_g1_i1	GFZP01038581	351	349	75.775	355	1	1	0	531	AMEXTC_340000156398	LOC104829722
TR18429_c1_g1_i1	GFZP01111951	229	281	88.073	218	1	1	1.5e-143	402	AMEXTC_340000227232	ACBD6
TR18429_c1_g1_i2	GFZP01111951	281	281	87.9	281	1	1	0	514	AMEXTC_340000227232	ACBD6
TR18429_c1_g1_i3	GFZP01111951	157	281	89.744	156	2	126	2.99e-101	292	AMEXTC_340000227232	ACBD6
TR1843_c0_g1_i1	GFZP01159331	619	619	90.953	619	1	1	0	1061	AMEXTC_340000158085	pmpcb.L
TR1843_c0_g2_i1	GFZP01159331	619	619	90.953	619	1	1	0	1061	AMEXTC_340000158085	pmpcb.L
TR18430_c0_g1_i1	GFZP01057832	897	101	83.673	98	1	1	4.28e-46	160	#N/A	#N/A
TR18430_c0_g1_i2	GFZP01057832	897	101	83.673	98	1	1	4.28e-46	160	#N/A	#N/A
TR18432_c0_g1_i1	GFZP01107310	820	834	80.924	844	1	2	0	1314	AMEXTC_340000202492	SCYL1
TR18434_c0_g1_i1	GFZP01137375	1092	347	94.54	348	745	1	0	681	#N/A	#N/A
TR18434_c0_g1_i2	GFZP01137375	190	347	96.842	190	1	158	3.63e-135	382	#N/A	#N/A
TR18436_c0_g1_i1	GFZP01037933	312	315	92.381	315	1	1	0	576	AMEXTC_340000152926	Atg3
TR18436_c0_g1_i2	GFZP01037933	312	315	92.381	315	1	1	0	576	AMEXTC_340000152926	Atg3
TR18441_c0_g1_i1	GFZP01022136	378	109	77.982	109	270	1	6.1e-61	191	#N/A	#N/A
TR18443_c1_g1_i1	GFZP01010482	841	961	71.3	223	1	1	2.64e-93	314	#N/A	#N/A
TR18453_c0_g1_i2	GFZP01171345	179	363	70.857	175	1	183	1.81e-77	235	AMEXTC_340000222812	rpusd3
TR18453_c0_g2_i1	GFZP01054217	577	579	86.575	581	1	1	0	1035	#N/A	#N/A
TR18456_c0_g1_i1	GFZP01132162	400	400	94.75	400	1	1	0	793	AMEXTC_340000047236	LOC108793687
TR18460_c0_g1_i1	GFZP01135971	437	460	75	60	3	9	1.36e-21	97.1	AMEXTC_340000059370	ZNF777
TR18460_c0_g1_i2	GFZP01135971	434	460	75	60	3	9	1.26e-21	97.1	AMEXTC_340000059370	ZNF777
TR18463_c0_g1_i1	GFZP01045934	1077	1067	82.087	1083	1	1	0	1674	AMEXTC_340000195991	FCHO1
TR18467_c0_g1_i1	GFZP01038655	373	373	98.66	373	1	1	0	748	#N/A	#N/A
TR18467_c0_g1_i2	GFZP01038655	337	373	98.48	329	9	45	0	656	#N/A	#N/A
TR18477_c0_g2_i1	GFZP01013045	513	515	81.942	515	1	1	0	857	AMEXTC_340000051795	KANSL2
TR18477_c0_g2_i3	GFZP01013045	419	515	88.753	409	1	1	0	760	AMEXTC_340000051795	KANSL2
TR18477_c0_g2_i4	GFZP01013045	109	515	81.609	87	1	1	4.8e-47	157	AMEXTC_340000051795	KANSL2
TR18477_c0_g2_i7	GFZP01013045	224	515	92.056	214	1	196	1.12e-142	408	AMEXTC_340000051795	KANSL2
TR18479_c0_g1_i3	GFZP01037492	137	137	92.701	137	1	1	3.29e-91	260	#N/A	#N/A
TR18486_c0_g1_i1	GFZP01109775	287	361	80.392	51	18	10	8.14e-23	96.7	#N/A	#N/A
TR18486_c0_g1_i2	GFZP01109775	499	361	80.392	51	18	10	6.59e-22	97.4	#N/A	#N/A
TR18487_c0_g1_i1	GFZP01065683	130	860	71.756	131	1	730	2.55e-54	182	AMEXTC_340000022044	LOC109957217
TR18488_c0_g1_i1	GFZP01054654	703	750	89.769	694	3	1	0	1312	#N/A	#N/A
TR18488_c0_g1_i2	GFZP01054654	703	750	89.769	694	3	1	0	1312	#N/A	#N/A
TR18491_c0_g1_i1	GFZP01075723	345	237	81.933	238	108	1	2.98e-147	414	#N/A	#N/A
TR18493_c0_g1_i1	GFZP01134083	514	174	81.176	170	1	1	2.12e-98	294	AMEXTC_340000053701	lrrc14
TR18494_c0_g1_i1	GFZP01044635	528	282	93.532	201	5	69	3.2e-135	393	#N/A	#N/A
TR18496_c0_g2_i1	GFZP01008091	1229	1232	83.469	1228	1	1	0	2068	AMEXTC_340000032610	AGTPBP1
TR18498_c0_g1_i1	GFZP01001022	154	118	84.746	118	37	1	1.39e-73	216	#N/A	#N/A
TR18498_c0_g1_i2	GFZP01001022	121	118	84.746	118	4	1	5.96e-74	215	#N/A	#N/A
TR18502_c0_g1_i1	GFZP01173671	425	425	94.824	425	1	1	0	840	AMEXTC_340000235188	KIAA0930
TR18503_c0_g1_i1	GFZP01173860	119	580	93.75	112	1	1	8.81e-63	200	#N/A	#N/A
TR18503_c0_g1_i2	GFZP01173860	581	580	88.812	581	1	1	0	981	#N/A	#N/A
TR18503_c0_g1_i3	GFZP01053457	605	604	88.099	605	1	1	0	1018	#N/A	#N/A
TR18503_c0_g1_i4	GFZP01120882	572	571	88.462	572	1	1	0	960	#N/A	#N/A
TR18503_c0_g1_i5	GFZP01120882	548	571	85.49	572	1	1	0	913	#N/A	#N/A
TR18503_c0_g1_i6	GFZP01173860	119	580	93.75	112	1	1	8.81e-63	200	#N/A	#N/A
TR18508_c0_g1_i1	GFZP01120085	341	341	91.496	341	1	1	0	662	#N/A	#N/A
TR18526_c0_g1_i1	GFZP01044033	365	365	81.37	365	1	1	0	622	AMEXTC_340000185736	STK17B
TR18528_c0_g1_i1	GFZP01017119	480	516	79.332	479	1	1	0	817	AMEXTC_340000064028	ADA2
TR18528_c0_g1_i2	GFZP01017119	516	516	79.07	516	1	1	0	873	AMEXTC_340000064028	ADA2
TR18537_c0_g1_i1	GFZP01131676	291	295	93.243	296	1	1	0	505	AMEXTC_340000045286	CRX
TR18537_c0_g1_i2	GFZP01131676	296	295	95.27	296	1	1	0	522	AMEXTC_340000045286	CRX
TR18537_c0_g1_i3	GFZP01131676	291	295	93.243	296	1	1	0	505	AMEXTC_340000045286	CRX
TR18542_c0_g1_i1	GFZP01113840	234	232	95.726	234	1	1	6.64e-164	452	AMEXTC_340000237091	MXI1
TR18548_c0_g1_i1	GFZP01043778	1593	1589	84.201	1595	1	1	0	2748	AMEXTC_340000184159	TIAM1
TR18548_c0_g1_i2	GFZP01043778	143	1589	96.183	131	1	574	8.44e-82	261	AMEXTC_340000184159	TIAM1
TR18553_c0_g1_i2	GFZP01165061	225	358	89.545	220	7	139	1.22e-132	377	#N/A	#N/A
TR18554_c0_g1_i1	GFZP01143673	471	145	76.642	137	117	1	4.33e-74	229	#N/A	#N/A
TR18554_c0_g1_i2	GFZP01143673	424	145	76.642	137	70	1	3.9e-75	231	#N/A	#N/A
TR18559_c1_g1_i1	GFZP01124688	319	307	84.839	310	4	2	0	541	AMEXTC_340000017263	GGPS1
TR18559_c1_g1_i2	GFZP01124688	305	307	88.851	296	4	2	0	552	AMEXTC_340000017263	GGPS1
TR18568_c0_g1_i2	GFZP01046383	354	524	82.424	330	1	1	0	565	AMEXTC_340000198657	EPB41L4B
TR18570_c0_g1_i1	GFZP01040117	262	183	85.792	183	80	1	2.63e-113	323	AMEXTC_340000164631	CUNH21orf33
TR18570_c0_g2_i1	GFZP01040117	226	183	84.286	140	80	1	3.43e-84	248	AMEXTC_340000164631	CUNH21orf33
TR18572_c0_g1_i1	GFZP01102539	1033	1045	89.187	1045	1	1	0	1820	AMEXTC_340000176696	LARP1
TR18576_c0_g1_i1	GFZP01142631	628	414	89.451	237	101	40	6.69e-131	390	#N/A	#N/A
TR18577_c0_g3_i1	GFZP01133966	551	138	76	100	182	1	1.06e-49	168	#N/A	#N/A
TR18577_c0_g3_i2	GFZP01133966	329	138	89.831	59	1	41	2.88e-33	120	#N/A	#N/A
TR18578_c0_g1_i1	GFZP01100103	259	226	77.67	206	41	5	8.89e-121	343	#N/A	#N/A
TR18578_c0_g1_i2	GFZP01100103	242	226	77.67	206	24	5	1.26e-120	342	#N/A	#N/A
TR18584_c0_g1_i1	GFZP01077755	433	340	86.032	315	85	2	0	576	#N/A	#N/A
TR18584_c0_g1_i2	GFZP01077755	423	340	87.021	339	85	2	0	625	#N/A	#N/A
TR18584_c0_g1_i3	GFZP01077755	423	340	87.021	339	85	2	0	625	#N/A	#N/A
TR18585_c1_g1_i1	GFZP01172092	168	175	99.405	168	1	8	2.63e-122	342	AMEXTC_340000226975	chic2
TR18590_c0_g1_i1	GFZP01141915	1122	127	94.167	120	878	1	1.42e-64	214	#N/A	#N/A
TR18591_c0_g1_i1	GFZP01015266	333	158	96.178	157	1	1	3.45e-104	302	AMEXTC_340000058464	AMD1
TR18598_c0_g1_i4	GFZP01057193	104	167	84.694	98	1	64	1.94e-57	174	#N/A	#N/A
TR18601_c0_g1_i1	GFZP01114954	320	105	82.222	90	19	4	7.83e-47	153	#N/A	#N/A
TR18601_c0_g1_i2	GFZP01114954	439	105	82.222	90	19	4	9.14e-46	154	#N/A	#N/A
TR18602_c0_g1_i1	GFZP01138053	183	154	85.938	128	1	1	2.79e-77	228	AMEXTC_340000065621	rhebl1
TR18604_c0_g1_i1	GFZP01134549	1075	541	70.872	539	534	1	0	837	AMEXTC_340000055099	acsbg2
TR18604_c0_g1_i3	GFZP01134549	1075	541	70.872	539	534	1	0	837	AMEXTC_340000055099	acsbg2
TR18618_c0_g1_i1	GFZP01103214	254	251	87.251	251	1	1	1e-157	438	AMEXTC_340000180208	exosc3
TR18623_c0_g1_i1	GFZP01102700	408	407	74.51	408	1	1	0	545	AMEXTC_340000177577	MTG2
TR18623_c0_g1_i3	GFZP01102700	408	407	74.51	408	1	1	0	545	AMEXTC_340000177577	MTG2
TR18628_c0_g2_i1	GFZP01162666	372	372	93.011	372	1	1	0	732	#N/A	#N/A
TR18632_c0_g1_i1	GFZP01041539	663	377	83.467	375	287	2	0	649	#N/A	#N/A
TR18642_c0_g1_i1	GFZP01167204	246	246	92.683	246	1	1	3.25e-173	476	AMEXTC_340000200867	cldn12
TR18644_c0_g2_i1	GFZP01011932	140	140	95	140	1	1	1.53e-97	276	#N/A	#N/A
TR18645_c0_g1_i1	GFZP01005971	604	633	84.704	608	1	29	0	1051	#N/A	#N/A
TR18645_c0_g1_i2	GFZP01005971	585	633	82.566	608	1	29	0	1016	#N/A	#N/A
TR18647_c0_g1_i1	GFZP01033764	370	222	91.935	186	139	2	1.67e-118	342	#N/A	#N/A
TR18647_c0_g1_i2	GFZP01154167	384	233	91.935	186	164	2	2.03e-118	343	#N/A	#N/A
TR18647_c0_g1_i3	GFZP01154167	359	233	91.935	186	139	2	1.47e-118	342	#N/A	#N/A
TR18647_c0_g1_i4	GFZP01033764	395	222	91.935	186	164	2	4.4e-118	342	#N/A	#N/A
TR18656_c0_g1_i2	GFZP01167375	155	152	77.419	124	1	1	1.13e-60	184	AMEXTC_340000201825	CYYR1
TR18668_c0_g1_i1	GFZP01023263	327	381	90.123	324	4	58	0	629	AMEXTC_340000083185	glul.L
TR18668_c0_g1_i2	GFZP01118825	396	375	89.835	364	33	12	0	704	#N/A	#N/A
TR18668_c0_g1_i3	GFZP01023263	375	381	89.835	364	12	18	0	705	AMEXTC_340000083185	glul.L
TR18668_c0_g1_i4	GFZP01023263	375	381	89.835	364	12	18	0	705	AMEXTC_340000083185	glul.L
TR18668_c0_g1_i5	GFZP01023263	375	381	89.835	364	12	18	0	705	AMEXTC_340000083185	glul.L
TR18671_c0_g1_i2	GFZP01053420	155	155	99.355	155	1	1	3.15e-114	320	AMEXTC_340000236094	rnf11.L
TR18678_c0_g1_i1	GFZP01012515	303	171	99.412	170	71	1	6.3e-126	356	AMEXTC_340000050205	NEK7
TR18678_c0_g1_i2	GFZP01012515	303	171	99.412	170	71	1	6.3e-126	356	AMEXTC_340000050205	NEK7
TR18678_c0_g1_i3	GFZP01012515	303	171	99.412	170	71	1	6.3e-126	356	AMEXTC_340000050205	NEK7
TR18678_c0_g1_i4	GFZP01012515	303	171	99.412	170	71	1	6.3e-126	356	AMEXTC_340000050205	NEK7
TR18678_c0_g1_i5	GFZP01012515	303	171	99.412	170	71	1	6.3e-126	356	AMEXTC_340000050205	NEK7
TR18679_c0_g1_i1	GFZP01000430	555	1110	98.028	507	49	604	0	1060	#N/A	#N/A
TR18679_c0_g1_i3	GFZP01000430	483	1110	97.065	477	12	634	0	984	#N/A	#N/A
TR18679_c0_g1_i4	GFZP01000430	512	1110	98.438	512	1	599	0	1076	#N/A	#N/A
TR18679_c0_g1_i5	GFZP01000430	550	1110	96.844	507	49	604	0	1036	#N/A	#N/A
TR18679_c0_g1_i6	GFZP01000430	488	1110	98.323	477	12	634	0	1006	#N/A	#N/A
TR18679_c0_g1_i7	GFZP01000430	488	1110	98.323	477	12	634	0	1006	#N/A	#N/A
TR18679_c0_g1_i8	GFZP01000430	483	1110	97.065	477	12	634	0	984	#N/A	#N/A
TR18681_c0_g2_i1	GFZP01000080	450	455	80	455	1	1	0	592	AMEXTC_340000000314	COLQ
TR18682_c0_g1_i1	GFZP01073400	161	242	98.726	157	1	1	4.46e-117	330	#N/A	#N/A
TR18682_c0_g1_i2	GFZP01168510	150	231	98.63	146	1	1	2.51e-108	307	AMEXTC_340000207994	naa10.S
TR18683_c0_g1_i1	GFZP01014240	670	166	93.75	112	359	45	5.76e-60	198	#N/A	#N/A
TR18687_c0_g1_i1	GFZP01037988	113	113	100	113	1	1	6.67e-82	234	#N/A	#N/A
TR18689_c0_g1_i1	GFZP01041363	1137	246	91.228	228	910	19	1.08e-145	437	#N/A	#N/A
TR18689_c0_g1_i2	GFZP01041363	1069	246	91.228	228	842	19	1.97e-146	437	#N/A	#N/A
TR18695_c0_g1_i1	GFZP01160606	476	304	93.092	304	173	1	0	585	#N/A	#N/A
TR18704_c0_g1_i2	GFZP01008367	697	174	73.451	113	46	1	9.85e-45	158	#N/A	#N/A
TR18704_c0_g1_i4	GFZP01046326	408	1125	72.127	409	1	721	0	603	AMEXTC_340000198242	SENP6
TR18706_c0_g1_i1	GFZP01133373	206	202	81.5	200	1	1	9.39e-118	333	AMEXTC_340000051569	fibroblast
TR18708_c0_g1_i1	GFZP01168477	712	708	86.158	708	5	1	0	1253	AMEXTC_340000207766	TMEM168
TR18708_c0_g1_i2	GFZP01168477	712	708	86.158	708	5	1	0	1253	AMEXTC_340000207766	TMEM168
TR18710_c0_g1_i1	GFZP01137334	195	130	97.656	128	1	1	4.92e-86	249	#N/A	#N/A
TR18710_c0_g1_i2	GFZP01119174	245	195	77.551	245	1	1	7.85e-128	360	AMEXTC_340000285688	rps7.S
TR18710_c0_g1_i3	GFZP01119174	249	195	77.551	245	5	1	9.59e-128	360	AMEXTC_340000285688	rps7.S
TR18710_c0_g1_i4	GFZP01137334	199	130	97.656	128	5	1	4e-86	249	#N/A	#N/A
TR18711_c0_g1_i1	GFZP01041203	275	570	83.969	262	1	291	3.02e-157	449	AMEXTC_340000170662	Cdkal1
TR18712_c0_g1_i1	GFZP01116661	136	136	72.059	136	1	1	7.28e-67	198	#N/A	#N/A
TR18720_c0_g1_i1	GFZP01043545	501	501	86.853	464	25	26	0	849	AMEXTC_340000182913	pdia3
TR18722_c0_g1_i1	GFZP01120568	118	239	91.525	118	1	122	4.21e-74	219	AMEXTC_340000000644	LRRC57
TR18722_c0_g1_i2	GFZP01120568	183	239	90.71	183	1	57	2.17e-118	335	AMEXTC_340000000644	LRRC57
TR18723_c0_g2_i1	GFZP01106282	403	391	72.121	330	1	66	4.37e-107	321	AMEXTC_340000196669	dek.L
TR18723_c0_g2_i2	GFZP01106282	419	391	72.205	331	16	65	2.92e-107	322	AMEXTC_340000196669	dek.L
TR18725_c0_g2_i1	GFZP01103200	175	238	79.545	176	1	63	2.41e-94	273	AMEXTC_340000180146	FAM180A
TR18728_c0_g1_i1	GFZP01038473	260	295	79.116	249	12	48	3.62e-130	370	AMEXTC_340000155877	CMSS1
TR18728_c0_g1_i10	GFZP01038473	260	295	79.116	249	12	48	3.62e-130	370	AMEXTC_340000155877	CMSS1
TR18728_c0_g1_i11	GFZP01038473	294	295	80.851	235	60	62	7.55e-127	363	AMEXTC_340000155877	CMSS1
TR18728_c0_g1_i2	GFZP01038473	260	295	79.116	249	12	48	3.62e-130	370	AMEXTC_340000155877	CMSS1
TR18728_c0_g1_i3	GFZP01038473	294	295	80.851	235	60	62	7.55e-127	363	AMEXTC_340000155877	CMSS1
TR18728_c0_g1_i4	GFZP01038473	260	295	79.116	249	12	48	3.62e-130	370	AMEXTC_340000155877	CMSS1
TR18728_c0_g1_i5	GFZP01038473	260	295	79.116	249	12	48	3.62e-130	370	AMEXTC_340000155877	CMSS1
TR18728_c0_g1_i6	GFZP01038473	260	295	79.116	249	12	48	3.62e-130	370	AMEXTC_340000155877	CMSS1
TR18728_c0_g1_i7	GFZP01038473	294	295	80.851	235	60	62	7.55e-127	363	AMEXTC_340000155877	CMSS1
TR18728_c0_g1_i8	GFZP01038473	294	295	80.851	235	60	62	7.55e-127	363	AMEXTC_340000155877	CMSS1
TR18728_c0_g1_i9	GFZP01038473	260	295	79.116	249	12	48	3.62e-130	370	AMEXTC_340000155877	CMSS1
TR18731_c0_g2_i1	GFZP01008961	187	168	96.386	166	1	1	1.71e-118	332	#N/A	#N/A
TR18731_c0_g2_i2	GFZP01008961	168	168	97.024	168	1	1	2.69e-120	336	#N/A	#N/A
TR18733_c0_g1_i1	GFZP01128792	171	166	76.613	124	1	1	7.82e-59	181	AMEXTC_340000033786	CHRAC1
TR18738_c0_g1_i1	GFZP01049970	535	535	72.336	535	1	1	0	762	AMEXTC_340000217612	WDR82
TR18738_c0_g1_i2	GFZP01137510	314	171	100	142	1	1	3.19e-101	294	#N/A	#N/A
TR18742_c0_g1_i1	GFZP01076242	274	115	84.466	103	1	1	1.57e-60	187	#N/A	#N/A
TR18742_c0_g1_i2	GFZP01072700	241	160	86.792	159	83	2	3.89e-102	293	#N/A	#N/A
TR18742_c0_g1_i3	GFZP01072700	306	160	86.792	159	148	2	8.45e-101	292	#N/A	#N/A
TR18742_c0_g1_i4	GFZP01118232	216	306	87.255	204	13	103	3.09e-133	376	AMEXTC_340000274053	stk16.L
TR18742_c0_g1_i5	GFZP01076242	130	115	85.294	102	1	1	7.63e-62	185	#N/A	#N/A
TR18750_c0_g1_i1	GFZP01160706	176	327	84.659	176	1	152	1.16e-98	288	AMEXTC_340000165438	lcmt1
TR18751_c0_g1_i1	GFZP01013906	188	127	81.89	127	62	1	2.4e-74	219	#N/A	#N/A
TR18751_c0_g1_i2	GFZP01013906	204	127	83.544	79	62	1	3.05e-43	141	#N/A	#N/A
TR18757_c1_g1_i1	GFZP01075957	558	237	85.333	225	323	1	6.61e-123	361	#N/A	#N/A
TR18757_c1_g1_i2	GFZP01075957	687	237	85.333	225	452	1	4.07e-121	360	#N/A	#N/A
TR18757_c1_g1_i3	GFZP01161886	113	686	84.884	86	1	1	1.44e-47	161	#N/A	#N/A
TR18757_c1_g1_i4	GFZP01041483	719	567	84.201	557	152	1	0	959	#N/A	#N/A
TR18763_c0_g1_i1	GFZP01120332	340	339	90.588	340	1	1	0	624	AMEXTC_340000301499	mthfd2
TR18764_c1_g1_i1	GFZP01122745	608	566	93.961	563	44	2	0	1104	#N/A	#N/A
TR18764_c1_g1_i2	GFZP01122745	566	566	94.149	564	1	1	0	1108	#N/A	#N/A
TR18768_c0_g1_i1	GFZP01139399	252	120	86.111	108	1	1	1.95e-59	184	#N/A	#N/A
TR18768_c0_g1_i2	GFZP01139399	240	120	86.111	108	1	1	1.36e-59	184	#N/A	#N/A
TR18768_c0_g1_i3	GFZP01116408	213	208	91.08	213	1	1	1.48e-139	388	AMEXTC_340000251255	clta
TR18780_c0_g1_i1	GFZP01160103	1166	1163	83.932	1170	1	1	0	1928	#N/A	#N/A
TR18783_c0_g1_i1	GFZP01122492	266	264	90.226	266	1	1	7.18e-160	444	#N/A	#N/A
TR18791_c0_g1_i2	GFZP01101411	179	179	98.883	179	1	1	5.08e-133	369	AMEXTC_340000170694	ARPC3
TR18795_c0_g1_i1	GFZP01095790	324	325	92.763	304	17	1	0	603	#N/A	#N/A
TR18807_c0_g2_i1	GFZP01016380	686	418	93.49	384	1	29	0	750	#N/A	#N/A
TR18807_c0_g2_i2	GFZP01113502	678	678	91.15	678	1	1	0	1268	AMEXTC_340000235429	EXOC7
TR18809_c0_g1_i1	GFZP01081656	136	102	87.805	41	10	57	1.33e-21	83.2	#N/A	#N/A
TR18809_c0_g1_i2	GFZP01081656	212	102	70.408	98	1	1	1.69e-44	144	#N/A	#N/A
TR18811_c0_g1_i2	GFZP01177267	135	135	78.519	135	1	1	2.55e-73	215	#N/A	#N/A
TR18824_c0_g1_i1	GFZP01022842	353	127	90.476	126	1	1	5.91e-83	248	#N/A	#N/A
TR18828_c0_g1_i1	GFZP01172494	667	691	97.744	665	3	27	0	1353	#N/A	#N/A
TR18833_c0_g1_i1	GFZP01103629	532	533	93.246	533	1	1	0	1014	AMEXTC_340000182232	LOC108710900
TR18836_c1_g2_i1	GFZP01063479	305	388	83.775	302	1	85	0	514	AMEXTC_340000013202	ATP6V1C2
TR18836_c1_g2_i2	GFZP01063479	388	388	81.865	386	1	1	0	635	AMEXTC_340000013202	ATP6V1C2
TR18838_c0_g1_i1	GFZP01045872	377	377	78.836	378	1	1	0	646	AMEXTC_340000195582	CERS2
TR18838_c0_g1_i2	GFZP01045872	347	377	75.145	173	98	1	2.32e-94	285	AMEXTC_340000195582	CERS2
TR18846_c0_g1_i1	GFZP01052831	274	274	97.08	274	1	1	0	547	#N/A	#N/A
TR18847_c0_g1_i3	GFZP01109585	466	466	91.202	466	1	1	0	895	AMEXTC_340000214791	citrate
TR18852_c0_g1_i1	GFZP01007985	395	398	87.94	398	1	1	0	626	AMEXTC_340000032163	CCBE1
TR18858_c0_g1_i1	GFZP01127217	1107	110	95.455	110	998	1	1.55e-67	221	#N/A	#N/A
TR18859_c0_g2_i2	GFZP01036438	492	372	94.34	371	1	1	0	724	#N/A	#N/A
TR18859_c0_g2_i3	GFZP01036438	492	372	94.34	371	1	1	0	724	#N/A	#N/A
TR18859_c0_g2_i4	GFZP01036438	157	372	97.222	144	1	1	1.49e-97	286	#N/A	#N/A
TR18860_c0_g1_i1	GFZP01162647	178	263	83.708	178	1	90	3.08e-93	272	AMEXTC_340000176071	MED8
TR18860_c0_g1_i2	GFZP01162647	267	263	88.015	267	1	1	3.9e-160	445	AMEXTC_340000176071	MED8
TR18865_c0_g1_i1	GFZP01131794	866	850	85.44	886	1	1	0	1417	#N/A	#N/A
TR18865_c0_g1_i2	GFZP01073185	554	304	78.154	325	106	8	3.48e-157	451	#N/A	#N/A
TR18867_c0_g1_i1	GFZP01048548	296	296	87.415	294	1	1	0	537	AMEXTC_340000210154	Cyclin-G1
TR18867_c0_g1_i2	GFZP01048548	296	296	87.415	294	1	1	0	537	AMEXTC_340000210154	Cyclin-G1
TR18870_c0_g1_i1	GFZP01074301	303	205	89.231	130	1	73	6.55e-75	228	AMEXTC_340000054960	CCNJ
TR18874_c0_g1_i1	GFZP01037906	485	384	86.352	381	1	1	0	675	AMEXTC_340000152745	ESS2
TR18874_c0_g1_i2	GFZP01037906	240	384	81.416	226	1	1	6.72e-130	372	AMEXTC_340000152745	ESS2
TR18875_c0_g1_i1	GFZP01179235	1024	1027	90.555	1027	1	1	0	1930	#N/A	#N/A
TR18875_c0_g1_i2	GFZP01179235	1024	1027	90.555	1027	1	1	0	1930	#N/A	#N/A
TR18882_c0_g1_i1	GFZP01111545	212	212	100	212	1	1	8.81e-160	439	AMEXTC_340000225080	LOC108937747
TR18887_c0_g3_i1	GFZP01106940	143	1196	75	136	1	1	3.84e-71	231	#N/A	#N/A
TR18888_c0_g1_i1	GFZP01062234	165	167	85.366	164	1	1	3.22e-80	234	AMEXTC_340000008199	CEBPG
TR18888_c0_g1_i2	GFZP01062234	165	167	85.366	164	1	1	3.22e-80	234	AMEXTC_340000008199	CEBPG
TR18894_c0_g1_i1	GFZP01164906	618	613	92.557	618	1	1	0	1160	#N/A	#N/A
TR18894_c0_g1_i2	GFZP01063596	116	586	99.057	106	1	1	5.91e-71	222	#N/A	#N/A
TR18894_c0_g1_i3	GFZP01063596	591	586	92.724	591	1	1	0	1112	#N/A	#N/A
TR18894_c0_g1_i4	GFZP01063596	116	586	99.057	106	1	1	5.91e-71	222	#N/A	#N/A
TR18896_c0_g1_i1	GFZP01122905	262	263	78.327	263	1	1	9.77e-148	413	AMEXTC_340000010084	MYOZ2
TR18906_c0_g1_i2	GFZP01038301	178	178	70.787	178	1	1	4.21e-91	263	AMEXTC_340000155013	mpv17
TR18911_c0_g1_i1	GFZP01077737	559	159	89.474	152	1	1	3.87e-87	266	AMEXTC_340000065277	LOC108928587
TR18912_c0_g1_i1	GFZP01049810	271	241	97.51	241	31	1	6.35e-175	481	#N/A	#N/A
TR18912_c0_g1_i2	GFZP01049810	271	241	97.51	241	31	1	6.35e-175	481	#N/A	#N/A
TR18920_c0_g1_i1	GFZP01057408	219	233	70.755	212	21	22	3.49e-105	303	AMEXTC_340000266279	TTC9C
TR18922_c0_g1_i1	GFZP01157975	353	355	90.704	355	1	1	0	614	AMEXTC_340000150354	Eukaryotic
TR18922_c0_g1_i2	GFZP01157975	353	355	90.704	355	1	1	0	614	AMEXTC_340000150354	Eukaryotic
TR18922_c0_g1_i3	GFZP01119668	255	176	89.655	174	1	1	2.33e-117	333	AMEXTC_340000291950	UTP23
TR18923_c0_g1_i2	GFZP01033318	150	166	70.238	84	13	34	2.23e-35	120	#N/A	#N/A
TR18923_c0_g1_i4	GFZP01033318	150	166	70.238	84	13	34	2.23e-35	120	#N/A	#N/A
TR18923_c0_g1_i5	GFZP01033318	190	166	70.238	84	13	34	1.53e-35	122	#N/A	#N/A
TR18936_c0_g1_i1	GFZP01042674	296	305	89.18	305	1	1	0	551	AMEXTC_340000178554	DCUN1D3
TR18938_c0_g2_i1	GFZP01019103	136	136	96.324	136	1	1	2.91e-94	268	#N/A	#N/A
TR18939_c0_g1_i1	GFZP01114725	671	675	72.754	679	1	1	0	865	#N/A	#N/A
TR18939_c0_g1_i2	GFZP01174927	637	649	73.733	651	1	1	0	852	AMEXTC_340000241899	TRAF3IP1
TR18940_c0_g1_i1	GFZP01125490	352	352	91.477	352	1	1	0	669	AMEXTC_340000020480	ATP6V0D2
TR18941_c0_g1_i1	GFZP01058164	130	173	83.077	130	1	44	2.32e-81	236	AMEXTC_340000275658	NDUFA8
TR18941_c0_g1_i3	GFZP01058164	173	173	84.393	173	1	1	1.68e-111	314	AMEXTC_340000275658	NDUFA8
TR18953_c0_g1_i1	GFZP01172987	581	579	73.711	582	1	1	0	837	#N/A	#N/A
TR18953_c0_g1_i2	GFZP01172987	581	579	73.711	582	1	1	0	837	#N/A	#N/A
TR18954_c0_g1_i1	GFZP01013339	1610	212	83.491	212	1399	1	2.62e-121	379	#N/A	#N/A
TR18955_c0_g1_i1	GFZP01116849	212	213	96.244	213	1	1	9.81e-150	414	#N/A	#N/A
TR18956_c0_g1_i1	GFZP01040878	464	463	82.684	462	1	1	0	800	AMEXTC_340000168613	mief1
TR18960_c0_g1_i1	GFZP01067999	1251	1702	70.634	1277	1	6	0	1720	AMEXTC_340000031427	CEP170B
TR18960_c0_g2_i1	GFZP01067999	1703	1702	71.379	1733	1	6	0	2276	AMEXTC_340000031427	CEP170B
TR18960_c0_g2_i2	GFZP01067999	1667	1702	72.893	1697	1	6	0	2296	AMEXTC_340000031427	CEP170B
TR18960_c0_g2_i3	GFZP01067999	1667	1702	72.893	1697	1	6	0	2296	AMEXTC_340000031427	CEP170B
TR18964_c0_g1_i1	GFZP01101770	374	373	88.669	353	1	1	0	572	AMEXTC_340000172579	fam43a
TR18966_c0_g1_i1	GFZP01016046	461	195	76.136	88	71	100	9.1e-37	134	#N/A	#N/A
TR18966_c0_g1_i2	GFZP01162418	346	514	74.556	338	1	180	1.71e-111	334	#N/A	#N/A
TR18966_c0_g1_i3	GFZP01162418	519	514	75.629	517	1	1	0	617	#N/A	#N/A
TR18974_c0_g1_i1	GFZP01102468	252	438	72.84	81	1	1	9.99e-33	123	AMEXTC_340000176187	LOC106706205
TR18982_c0_g1_i1	GFZP01171108	422	421	78.333	420	3	2	0	713	AMEXTC_340000221445	TMLHE
TR18984_c0_g1_i2	GFZP01106849	136	416	91.176	136	1	281	4.35e-92	272	AMEXTC_340000200064	daw1
TR18992_c0_g1_i1	GFZP01066611	303	305	74.754	305	1	1	1.48e-168	469	AMEXTC_340000025828	SLC25A20
TR18993_c0_g1_i2	GFZP01110170	272	388	97.059	272	1	117	0	547	AMEXTC_340000217605	PPM1B
TR18999_c0_g1_i1	GFZP01022916	130	143	72.727	55	1	75	1.83e-23	88.6	#N/A	#N/A
TR19009_c0_g1_i1	GFZP01067291	507	507	95.266	507	1	1	0	954	AMEXTC_340000028587	psmd3
TR19013_c0_g1_i1	GFZP01067006	543	548	90.52	538	7	11	0	960	#N/A	#N/A
TR19013_c0_g1_i2	GFZP01067006	566	548	86.809	561	7	11	0	945	#N/A	#N/A
TR19020_c0_g1_i1	GFZP01160661	138	184	83.333	138	1	47	7.3e-83	241	#N/A	#N/A
TR19020_c0_g1_i2	GFZP01033539	184	184	78.804	184	1	1	1.51e-106	303	#N/A	#N/A
TR19020_c0_g1_i4	GFZP01160661	138	184	83.333	138	1	47	7.3e-83	241	#N/A	#N/A
TR19021_c0_g2_i1	GFZP01074162	206	114	77.193	114	93	1	8.98e-61	185	#N/A	#N/A
TR19023_c1_g1_i1	GFZP01048102	137	137	100	137	1	1	1.43e-96	274	#N/A	#N/A
TR19023_c1_g1_i2	GFZP01048102	137	137	100	137	1	1	1.43e-96	274	#N/A	#N/A
TR19025_c1_g1_i1	GFZP01121858	351	351	93.447	351	1	1	0	688	AMEXTC_340000005859	gmpr2
TR19027_c0_g1_i1	GFZP01121490	602	575	88.704	602	1	1	0	1058	AMEXTC_340000004391	RALGPS1
TR19032_c0_g2_i1	GFZP01011288	404	393	88.235	340	18	18	0	629	AMEXTC_340000045349	ILF2
TR19032_c0_g2_i4	GFZP01011288	404	393	88.235	340	18	18	0	629	AMEXTC_340000045349	ILF2
TR19033_c0_g2_i1	GFZP01073319	966	135	97.71	131	633	1	1.01e-76	246	#N/A	#N/A
TR19036_c0_g2_i1	GFZP01082992	386	208	77.99	209	1	1	4.61e-117	338	AMEXTC_340000081675	STAP1
TR19039_c1_g1_i1	GFZP01070780	258	258	94.574	258	1	1	3.74e-176	485	AMEXTC_340000042516	rab26
TR19040_c0_g1_i1	GFZP01008129	217	218	89.45	218	1	1	4.93e-145	403	AMEXTC_340000032758	RAB25
TR19045_c3_g1_i1	GFZP01117150	336	324	75.841	327	1	1	0	505	AMEXTC_340000260793	fam26d
TR19046_c0_g1_i1	GFZP01009854	202	202	94.059	202	1	1	3.75e-146	404	AMEXTC_340000039639	emc8
TR19047_c0_g1_i1	GFZP01071263	1087	1084	85.448	1072	16	13	0	1910	AMEXTC_340000044438	SMC5
TR19051_c0_g1_i1	GFZP01164389	302	302	93.377	302	1	1	0	578	AMEXTC_340000185452	phb2
TR19054_c0_g1_i2	GFZP01153592	299	299	86.622	299	1	1	0	533	#N/A	#N/A
TR19056_c0_g1_i1	GFZP01036523	226	224	84.305	223	6	1	4.22e-131	368	AMEXTC_340000142932	transmembrane
TR19060_c0_g1_i1	GFZP01119658	318	339	79.874	318	1	22	0	540	AMEXTC_340000291909	mtg1.L
TR19060_c0_g1_i2	GFZP01119658	318	339	79.874	318	1	22	0	540	AMEXTC_340000291909	mtg1.L
TR19063_c0_g1_i1	GFZP01015694	203	182	100	30	121	1	4.02e-13	65.1	AMEXTC_340000059749	RNF115
TR19065_c0_g1_i1	GFZP01016801	393	226	82.96	223	168	1	1.23e-139	397	AMEXTC_340000063073	GALK1
TR19066_c0_g1_i1	GFZP01159275	413	413	86.139	404	1	1	0	731	AMEXTC_340000157831	SUPT7L
TR19071_c0_g1_i1	GFZP01075490	520	273	82.449	245	25	22	2.05e-145	418	#N/A	#N/A
TR19071_c0_g1_i2	GFZP01075490	575	273	81.781	247	25	22	7.83e-144	416	#N/A	#N/A
TR19071_c0_g1_i3	GFZP01016562	238	568	79.452	219	1	333	4.49e-129	376	AMEXTC_340000062355	HNRNPLL
TR19077_c0_g1_i1	GFZP01074830	749	206	84.507	142	552	1	1.55e-68	224	#N/A	#N/A
TR19077_c0_g1_i2	GFZP01074830	749	206	84.507	142	552	1	1.55e-68	224	#N/A	#N/A
TR19077_c0_g1_i3	GFZP01074830	749	206	84.507	142	552	1	1.55e-68	224	#N/A	#N/A
TR19077_c0_g1_i4	GFZP01074830	749	206	84.507	142	552	1	1.55e-68	224	#N/A	#N/A
TR19088_c0_g1_i1	GFZP01123789	230	230	98.605	215	16	16	4.28e-145	404	AMEXTC_340000013652	tmem127
TR19091_c0_g1_i3	GFZP01118525	282	296	71.739	276	3	18	8.33e-149	418	AMEXTC_340000277556	LOC106737678
TR19096_c1_g1_i1	GFZP01056177	338	338	92.308	338	1	1	0	627	AMEXTC_340000251017	ABHD13
TR19096_c1_g1_i2	GFZP01056177	338	338	92.308	338	1	1	0	627	AMEXTC_340000251017	ABHD13
TR19096_c1_g1_i3	GFZP01056177	338	338	92.308	338	1	1	0	627	AMEXTC_340000251017	ABHD13
TR19097_c0_g1_i1	GFZP01103874	102	432	74.074	27	1	23	6.15e-07	46.2	AMEXTC_340000183559	ZNF282
TR19097_c1_g1_i1	GFZP01107588	573	514	72.581	62	12	12	1.27e-22	101	AMEXTC_340000203863	Gm13212
TR19097_c1_g1_i2	GFZP01107588	264	514	72.581	62	12	12	3.65e-24	101	AMEXTC_340000203863	Gm13212
TR19099_c0_g1_i1	GFZP01048865	304	298	70.957	303	1	1	1.62e-124	358	#N/A	#N/A
TR19099_c0_g1_i2	GFZP01048865	304	298	70.957	303	1	1	1.62e-124	358	#N/A	#N/A
TR19099_c0_g1_i4	GFZP01048865	300	298	71.382	304	1	1	1.5e-125	360	#N/A	#N/A
TR19099_c0_g1_i5	GFZP01048865	304	298	70.957	303	1	1	1.62e-124	358	#N/A	#N/A
TR19109_c0_g1_i2	GFZP01117083	337	337	94.065	337	1	1	0	645	#N/A	#N/A
TR19122_c0_g1_i1	GFZP01039810	414	255	84.706	255	157	2	7.23e-158	445	#N/A	#N/A
TR19122_c0_g1_i2	GFZP01039810	414	255	84.706	255	157	2	7.23e-158	445	#N/A	#N/A
TR19127_c0_g1_i1	GFZP01103211	306	308	89.935	308	1	1	0	555	AMEXTC_340000180196	hey1
TR19132_c0_g1_i1	GFZP01114887	357	361	84.765	361	1	1	0	588	#N/A	#N/A
TR19135_c0_g1_i1	GFZP01082948	259	238	79.688	192	1	1	5.29e-109	314	#N/A	#N/A
TR19135_c0_g1_i2	GFZP01082948	259	238	79.688	192	1	1	5.29e-109	314	#N/A	#N/A
TR19143_c0_g1_i3	GFZP01177386	548	705	94.909	550	1	156	0	1093	#N/A	#N/A
TR19143_c0_g1_i4	GFZP01177386	548	705	94.909	550	1	156	0	1093	#N/A	#N/A
TR19153_c0_g1_i1	GFZP01081717	280	192	86.957	184	1	1	3.03e-123	349	#N/A	#N/A
TR19161_c0_g1_i1	GFZP01059455	193	141	81.944	144	51	1	5.09e-74	219	#N/A	#N/A
TR19163_c0_g1_i1	GFZP01120162	498	498	90.964	498	1	1	0	946	AMEXTC_340000298969	USP14
TR19163_c0_g1_i2	GFZP01120162	406	498	88.148	405	1	1	0	741	AMEXTC_340000298969	USP14
TR19171_c0_g1_i2	GFZP01167435	161	162	75.309	162	1	1	2.47e-89	257	AMEXTC_340000202113	MRPL30
TR19171_c0_g1_i3	GFZP01167435	161	162	75.309	162	1	1	2.47e-89	257	AMEXTC_340000202113	MRPL30
TR19171_c0_g1_i5	GFZP01167435	161	162	75.309	162	1	1	2.47e-89	257	AMEXTC_340000202113	MRPL30
TR19171_c0_g1_i6	GFZP01167435	161	162	75.309	162	1	1	2.47e-89	257	AMEXTC_340000202113	MRPL30
TR19173_c0_g1_i1	GFZP01016864	442	527	89.327	431	1	1	0	786	AMEXTC_340000063262	UTP15
TR19173_c0_g1_i2	GFZP01016864	524	527	86.717	527	1	1	0	933	AMEXTC_340000063262	UTP15
TR19175_c0_g1_i1	GFZP01146310	201	156	93.023	129	36	1	2.05e-88	256	AMEXTC_340000091582	LOC107103142
TR19175_c0_g1_i2	GFZP01146310	106	156	91.304	69	1	61	1.5e-42	136	AMEXTC_340000091582	LOC107103142
TR19180_c0_g1_i1	GFZP01118764	607	750	93.223	605	3	146	0	1176	AMEXTC_340000280209	LOC101881574
TR19183_c0_g1_i2	GFZP01114886	248	678	91.02	245	1	11	1.66e-161	463	#N/A	#N/A
TR19183_c0_g1_i3	GFZP01134501	726	667	96.252	667	60	1	0	1350	AMEXTC_340000054955	NAA35
TR19185_c0_g1_i1	GFZP01000096	952	954	92.662	954	1	1	0	1820	#N/A	#N/A
TR19185_c0_g1_i3	GFZP01000096	952	954	92.662	954	1	1	0	1820	#N/A	#N/A
TR19185_c0_g1_i4	GFZP01000096	952	954	92.662	954	1	1	0	1820	#N/A	#N/A
TR19189_c0_g1_i1	GFZP01051386	510	397	87.657	397	114	1	0	735	#N/A	#N/A
TR19191_c0_g1_i1	GFZP01137488	616	166	96	100	1	4	9.9e-63	204	#N/A	#N/A
TR19191_c0_g1_i2	GFZP01137488	582	166	96	100	1	4	3.69e-63	205	#N/A	#N/A
TR19192_c0_g1_i1	GFZP01174977	441	443	71.818	440	1	1	0	681	AMEXTC_340000242250	HYAL1
TR19192_c0_g1_i2	GFZP01174977	461	443	71.818	440	21	1	0	681	AMEXTC_340000242250	HYAL1
TR19194_c0_g1_i1	GFZP01016822	152	152	84.211	152	1	1	1.28e-93	267	#N/A	#N/A
TR19199_c0_g1_i1	GFZP01095635	147	147	97.279	147	1	1	5.27e-104	293	#N/A	#N/A
TR19207_c0_g1_i1	GFZP01102370	482	657	94.243	469	1	1	0	910	#N/A	#N/A
TR19210_c0_g1_i1	GFZP01047002	432	500	75.751	433	1	80	0	619	#N/A	#N/A
TR19211_c0_g1_i1	GFZP01015080	561	494	94.643	56	1	1	6.61e-26	111	AMEXTC_340000057906	CDKL2
TR19211_c0_g1_i2	GFZP01015080	567	494	94.643	56	1	1	6.94e-26	111	AMEXTC_340000057906	CDKL2
TR19214_c0_g1_i2	GFZP01129471	138	1311	94.03	134	5	1178	2.22e-82	263	#N/A	#N/A
TR19217_c0_g1_i1	GFZP01078150	532	403	94.472	398	1	1	0	782	#N/A	#N/A
TR19220_c0_g1_i1	GFZP01078618	140	139	100	137	1	1	5.42e-96	272	#N/A	#N/A
TR19220_c0_g1_i2	GFZP01041935	195	195	99.487	195	1	1	4.63e-139	386	#N/A	#N/A
TR19222_c0_g1_i1	GFZP01063342	382	374	88.41	371	12	5	0	665	AMEXTC_340000012680	LOC102371230
TR19222_c0_g1_i2	GFZP01063342	383	374	88.267	375	9	1	0	671	AMEXTC_340000012680	LOC102371230
TR19225_c0_g1_i1	GFZP01097224	203	412	92.118	203	1	210	1.56e-138	393	#N/A	#N/A
TR19225_c0_g1_i2	GFZP01097224	203	412	92.118	203	1	210	1.56e-138	393	#N/A	#N/A
TR19225_c0_g1_i3	GFZP01157426	441	441	86.395	441	1	1	0	795	AMEXTC_340000146450	MINDY3
TR19225_c0_g1_i4	GFZP01157426	441	441	86.395	441	1	1	0	795	AMEXTC_340000146450	MINDY3
TR19225_c0_g1_i5	GFZP01097224	203	412	92.118	203	1	210	1.56e-138	393	#N/A	#N/A
TR19225_c0_g1_i6	GFZP01097224	203	412	92.118	203	1	210	1.56e-138	393	#N/A	#N/A
TR19226_c0_g1_i1	GFZP01133930	1092	188	79.545	132	845	30	9.22e-67	223	AMEXTC_340000053241	TSHZ3
TR19229_c0_g1_i1	GFZP01039546	460	464	86.882	465	1	1	0	821	#N/A	#N/A
TR19229_c0_g1_i2	GFZP01039546	460	464	86.882	465	1	1	0	821	#N/A	#N/A
TR19236_c0_g1_i2	GFZP01177336	109	108	86.792	106	1	2	1.68e-64	190	#N/A	#N/A
TR19236_c0_g1_i3	GFZP01177336	109	108	86.792	106	1	2	1.68e-64	190	#N/A	#N/A
TR19240_c0_g1_i1	GFZP01125019	174	173	87.429	175	1	1	3.91e-100	286	AMEXTC_340000018572	Twist1
TR19241_c1_g1_i1	GFZP01118676	387	387	92.506	387	1	1	0	710	AMEXTC_340000279475	B4GALT6
TR19241_c1_g2_i1	GFZP01118676	193	387	85.093	161	1	1	6.48e-81	245	AMEXTC_340000279475	B4GALT6
TR19242_c0_g1_i1	GFZP01069464	589	589	92.699	589	1	1	0	1164	AMEXTC_340000037286	sacm1l
TR19249_c0_g1_i1	GFZP01161730	131	131	77.099	131	1	1	4.14e-59	179	#N/A	#N/A
TR19261_c0_g2_i1	GFZP01034779	236	439	87.081	209	26	1	1.77e-126	365	#N/A	#N/A
TR19261_c0_g2_i2	GFZP01034779	369	439	83.768	345	1	68	0	526	#N/A	#N/A
TR19262_c0_g1_i1	GFZP01172416	426	423	84.272	426	1	1	0	732	AMEXTC_340000228475	LRR1
TR19266_c0_g1_i1	GFZP01016200	300	531	79.757	247	1	1	1.44e-141	409	AMEXTC_340000061268	galnt4
TR19266_c0_g2_i1	GFZP01016200	583	531	78.388	583	1	1	0	944	AMEXTC_340000061268	galnt4
TR19268_c0_g1_i5	GFZP01067038	201	201	90.547	201	1	1	8.85e-119	335	AMEXTC_340000027547	ITGB1BP1
TR19268_c0_g1_i6	GFZP01067038	201	201	90.547	201	1	1	8.85e-119	335	AMEXTC_340000027547	ITGB1BP1
TR19273_c0_g1_i1	GFZP01058306	374	508	92.513	374	1	136	0	720	#N/A	#N/A
TR19273_c0_g1_i2	GFZP01058306	440	508	90.026	391	51	119	0	725	#N/A	#N/A
TR19273_c0_g1_i3	GFZP01058306	179	508	94.03	134	1	1	2.17e-88	268	#N/A	#N/A
TR19276_c0_g1_i1	GFZP01162013	1127	1138	95.031	1127	1	12	0	2204	AMEXTC_340000172763	exportin-6
TR19278_c0_g1_i1	GFZP01004786	354	340	80.056	356	1	1	0	553	#N/A	#N/A
TR19278_c0_g1_i2	GFZP01004786	339	340	83.578	341	1	1	0	563	#N/A	#N/A
TR19278_c0_g1_i3	GFZP01004786	339	340	83.578	341	1	1	0	563	#N/A	#N/A
TR19278_c0_g1_i4	GFZP01004786	354	340	80.056	356	1	1	0	553	#N/A	#N/A
TR19280_c0_g1_i1	GFZP01016707	168	295	90.476	168	1	128	2.09e-109	313	#N/A	#N/A
TR19280_c0_g1_i4	GFZP01016707	168	295	90.476	168	1	128	2.09e-109	313	#N/A	#N/A
TR19281_c0_g1_i1	GFZP01160475	529	657	96.976	463	66	60	0	873	AMEXTC_340000164397	RNF19B
TR19281_c0_g2_i1	GFZP01132959	664	109	96.97	99	374	1	1.57e-60	197	#N/A	#N/A
TR19289_c0_g1_i1	GFZP01099000	371	371	83.102	361	1	1	0	628	AMEXTC_340000157439	LOC109323576
TR19290_c0_g1_i1	GFZP01098039	537	536	72.222	540	1	1	0	783	AMEXTC_340000152278	CDC25A
TR19292_c0_g1_i1	GFZP01055420	240	240	92.917	240	1	1	3.1e-136	382	#N/A	#N/A
TR19294_c0_g1_i1	GFZP01173258	341	514	95.588	340	1	2	0	689	#N/A	#N/A
TR19294_c0_g1_i2	GFZP01052854	1192	206	93.596	203	1	2	3.73e-137	414	#N/A	#N/A
TR19294_c0_g1_i3	GFZP01052854	560	206	93.596	203	1	2	4.92e-145	416	#N/A	#N/A
TR19296_c0_g1_i1	GFZP01037426	174	137	82.963	135	40	3	1.74e-50	159	#N/A	#N/A
TR19305_c0_g1_i1	GFZP01110010	170	170	78.049	123	48	48	1.45e-44	144	AMEXTC_340000216799	SAYSD1
TR19310_c0_g1_i1	GFZP01098425	382	380	85.079	382	1	1	0	647	AMEXTC_340000154665	DNAJB14
TR19311_c1_g1_i2	GFZP01068533	142	1270	90.845	142	1	1129	8.24e-85	269	AMEXTC_340000033552	SALL3
TR19314_c0_g1_i1	GFZP01100171	154	542	89.61	154	1	390	7.72e-97	289	AMEXTC_340000163856	slc7a8
TR19314_c0_g1_i2	GFZP01100171	533	542	94.382	534	1	10	0	980	AMEXTC_340000163856	slc7a8
TR19314_c0_g1_i3	GFZP01100171	533	542	94.382	534	1	10	0	980	AMEXTC_340000163856	slc7a8
TR19319_c0_g1_i1	GFZP01129588	739	1263	76.757	740	1	1	0	1175	AMEXTC_340000036981	ERBB2
TR19321_c0_g1_i1	GFZP01097304	387	385	85.938	384	4	2	0	707	AMEXTC_340000147122	CERS5
TR19326_c0_g2_i1	GFZP01032942	312	150	80.374	107	1	1	6.4e-57	181	#N/A	#N/A
TR19326_c0_g2_i2	GFZP01032942	312	150	80.374	107	1	1	6.4e-57	181	#N/A	#N/A
TR19326_c0_g2_i3	GFZP01032942	352	150	80.374	107	1	1	2.16e-56	181	#N/A	#N/A
TR19326_c0_g2_i4	GFZP01032942	352	150	80.374	107	1	1	2.16e-56	181	#N/A	#N/A
TR19326_c0_g2_i5	GFZP01032942	352	150	80.374	107	1	1	2.16e-56	181	#N/A	#N/A
TR19331_c0_g1_i2	GFZP01074083	536	100	97.826	92	1	1	2.98e-57	186	#N/A	#N/A
TR19335_c0_g1_i1	GFZP01012660	524	161	82.581	155	287	1	4.63e-91	275	AMEXTC_340000050640	AKAP8L
TR19335_c0_g1_i2	GFZP01012660	475	161	82.581	155	238	1	7.15e-98	291	AMEXTC_340000050640	AKAP8L
TR19335_c0_g1_i3	GFZP01012660	518	161	82.581	155	281	1	5.18e-91	275	AMEXTC_340000050640	AKAP8L
TR19335_c0_g1_i4	GFZP01012660	481	161	82.581	155	244	1	7.79e-98	291	AMEXTC_340000050640	AKAP8L
TR19336_c0_g1_i1	GFZP01012304	362	361	78.947	361	2	1	0	535	#N/A	#N/A
TR19337_c0_g2_i1	GFZP01174165	687	687	97.962	687	1	1	0	1405	AMEXTC_340000237732	WDR48
TR19338_c0_g1_i1	GFZP01056889	898	873	83.13	901	1	1	0	1420	#N/A	#N/A
TR19339_c0_g1_i1	GFZP01017587	164	137	97.015	134	31	4	5.01e-96	273	#N/A	#N/A
TR19345_c0_g1_i1	GFZP01008829	238	238	88.655	238	1	1	1.25e-160	444	#N/A	#N/A
TR19347_c0_g1_i1	GFZP01055558	504	422	84.988	413	84	1	0	734	AMEXTC_340000247606	dnajc3
TR19351_c0_g2_i2	GFZP01038169	318	883	84.591	318	1	115	0	576	AMEXTC_340000154421	TTLL6
TR19354_c0_g1_i1	GFZP01038371	947	159	77.215	158	1	1	2.19e-77	249	#N/A	#N/A
TR19361_c0_g1_i1	GFZP01005342	791	796	80.552	797	1	1	0	1246	AMEXTC_340000021487	jph2
TR19363_c0_g1_i1	GFZP01007304	436	436	82.339	436	1	1	0	771	AMEXTC_340000029459	hpn
TR19369_c0_g1_i1	GFZP01138832	170	108	93.519	108	63	1	4.17e-73	215	#N/A	#N/A
TR19369_c0_g1_i2	GFZP01138832	357	108	93.519	108	250	1	3.07e-71	217	#N/A	#N/A
TR19375_c0_g1_i1	GFZP01012743	347	128	86.992	123	220	1	1.95e-79	238	#N/A	#N/A
TR19375_c0_g1_i2	GFZP01012743	347	128	86.992	123	220	1	1.95e-79	238	#N/A	#N/A
TR19376_c0_g1_i1	GFZP01051005	314	314	99.682	314	1	1	0	650	AMEXTC_340000223230	rraga
TR19376_c0_g1_i2	GFZP01051005	314	314	99.682	314	1	1	0	650	AMEXTC_340000223230	rraga
TR19379_c0_g1_i1	GFZP01044249	1116	1450	84.661	841	1	1	0	1444	AMEXTC_340000186775	FAM193A
TR19379_c0_g1_i2	GFZP01044249	1165	1450	84.661	841	1	1	0	1447	AMEXTC_340000186775	FAM193A
TR19391_c0_g1_i1	GFZP01121846	1077	1147	87.778	1080	1	74	0	1803	#N/A	#N/A
TR19394_c0_g1_i1	GFZP01050685	378	379	86.316	380	1	1	0	558	#N/A	#N/A
TR19400_c0_g1_i1	GFZP01130499	160	589	82.963	135	23	50	1.4e-65	210	AMEXTC_340000040578	CSRNP3
TR19400_c0_g1_i2	GFZP01130499	575	589	72.91	598	1	1	0	746	AMEXTC_340000040578	CSRNP3
TR19400_c0_g1_i4	GFZP01130499	250	589	92.373	236	1	1	1.38e-134	391	AMEXTC_340000040578	CSRNP3
TR19403_c0_g1_i1	GFZP01093830	277	193	83.854	192	24	1	8.27e-115	328	AMEXTC_340000121908	LOC108785856
TR19405_c0_g1_i1	GFZP01153988	535	535	84.112	535	1	1	0	947	AMEXTC_340000121644	LOC110194906
TR19405_c0_g1_i2	GFZP01153988	535	535	84.112	535	1	1	0	947	AMEXTC_340000121644	LOC110194906
TR19405_c0_g1_i5	GFZP01153988	540	535	84.112	535	6	1	0	948	AMEXTC_340000121644	LOC110194906
TR19409_c0_g1_i1	GFZP01097572	271	361	93.284	268	1	1	0	516	AMEXTC_340000148983	rfc4
TR19409_c0_g1_i3	GFZP01097572	361	361	92.798	361	1	1	0	694	AMEXTC_340000148983	rfc4
TR19410_c0_g1_i1	GFZP01112314	227	292	88.987	227	1	66	6.03e-151	421	AMEXTC_340000228986	EXOSC7
TR19410_c0_g1_i2	GFZP01052113	292	113	94.118	85	1	1	1.6e-52	167	#N/A	#N/A
TR19411_c0_g1_i1	GFZP01072720	412	166	89.677	155	25	1	1.58e-98	291	#N/A	#N/A
TR19414_c0_g1_i1	GFZP01103922	394	445	76.289	388	9	4	0	587	AMEXTC_340000183793	pip4k2c.S
TR19414_c0_g1_i2	GFZP01103922	452	445	78.619	449	9	4	0	679	AMEXTC_340000183793	pip4k2c.S
TR19417_c0_g1_i1	GFZP01121653	978	976	77.683	820	1	1	0	981	AMEXTC_340000005049	TAF3
TR19419_c0_g1_i1	GFZP01111133	214	1271	97.209	215	1	1057	6.56e-145	435	#N/A	#N/A
TR19421_c0_g1_i1	GFZP01043409	193	195	76.166	193	1	1	1.31e-99	286	#N/A	#N/A
TR19428_c0_g1_i1	GFZP01135330	313	149	97.315	149	165	1	5.72e-106	305	#N/A	#N/A
TR19433_c0_g1_i1	GFZP01060160	443	442	74.944	443	1	1	0	678	#N/A	#N/A
TR19433_c0_g1_i2	GFZP01060160	251	442	76.096	251	1	193	2.65e-138	396	#N/A	#N/A
TR19433_c0_g1_i3	GFZP01060160	195	442	72.432	185	1	1	4.71e-90	270	#N/A	#N/A
TR19438_c0_g1_i1	GFZP01039981	377	372	79.224	361	17	13	0	570	#N/A	#N/A
TR19438_c0_g1_i2	GFZP01039981	377	372	79.224	361	17	13	0	570	#N/A	#N/A
TR19442_c0_g1_i1	GFZP01004681	290	287	91.986	287	4	1	0	538	AMEXTC_340000018840	hlf.S
TR19444_c0_g1_i1	GFZP01056106	488	485	93.196	485	5	1	0	876	#N/A	#N/A
TR19444_c0_g1_i2	GFZP01056106	484	485	93.196	485	1	1	0	876	#N/A	#N/A
TR19450_c0_g1_i1	GFZP01020746	497	206	73.684	57	18	15	1.18e-21	93.2	AMEXTC_340000075250	LOC103731969
TR19458_c0_g1_i4	GFZP01159936	161	320	71.875	160	1	170	6.57e-72	219	AMEXTC_340000161472	SPATA6
TR19461_c0_g1_i1	GFZP01053161	294	303	73.81	294	1	10	7.39e-151	424	#N/A	#N/A
TR19461_c0_g1_i2	GFZP01053161	294	303	73.81	294	1	10	7.39e-151	424	#N/A	#N/A
TR19466_c0_g1_i2	GFZP01129823	517	730	91.633	502	19	229	0	943	AMEXTC_340000037918	ligand
TR19466_c0_g1_i3	GFZP01129823	730	730	89.632	733	1	1	0	1314	AMEXTC_340000037918	ligand
TR19478_c0_g1_i1	GFZP01072918	741	204	87.624	202	304	1	1.22e-126	375	#N/A	#N/A
TR19480_c0_g1_i1	GFZP01035323	331	406	75.389	321	11	79	2.37e-178	499	AMEXTC_340000134331	METAP1D
TR19497_c0_g1_i2	GFZP01098040	222	433	84.685	222	1	212	3.9e-139	396	AMEXTC_340000152283	WDR18
TR19498_c0_g2_i1	GFZP01109924	100	171	100	100	1	72	5.09e-71	209	#N/A	#N/A
TR19498_c0_g2_i3	GFZP01109924	171	171	100	171	1	1	3.41e-127	354	#N/A	#N/A
TR19500_c0_g1_i1	GFZP01119758	583	625	75.804	591	1	36	0	946	AMEXTC_340000293226	mars2
TR19501_c0_g2_i1	GFZP01040365	438	498	83.79	438	1	62	0	766	#N/A	#N/A
TR19501_c0_g2_i2	GFZP01040365	463	498	83.991	431	1	62	0	761	#N/A	#N/A
TR19505_c0_g1_i1	GFZP01108684	255	260	85.47	117	139	144	1.95e-69	214	AMEXTC_340000209877	LOC103760181
TR19506_c0_g2_i1	GFZP01169512	499	200	95.575	113	1	84	9.95e-59	192	#N/A	#N/A
TR19506_c0_g2_i2	GFZP01169512	442	200	95.575	113	1	84	4.25e-59	192	#N/A	#N/A
TR19513_c0_g1_i1	GFZP01072008	309	442	71.429	42	1	343	1.79e-13	70.5	AMEXTC_340000047423	LOC109140701
TR19519_c0_g1_i2	GFZP01074372	632	610	70.558	591	53	23	0	848	#N/A	#N/A
TR19523_c0_g1_i1	GFZP01133140	478	454	71.875	480	1	1	0	575	#N/A	#N/A
TR19530_c0_g1_i1	GFZP01034456	425	424	80	425	1	1	0	704	AMEXTC_340000126550	agxt
TR19532_c0_g1_i1	GFZP01110656	439	424	95.519	424	18	1	0	792	#N/A	#N/A
TR19532_c1_g1_i1	GFZP01137158	818	381	91.689	373	300	1	0	688	#N/A	#N/A
TR19532_c1_g1_i2	GFZP01137158	780	381	91.689	373	262	1	0	689	#N/A	#N/A
TR19532_c1_g1_i3	GFZP01137158	780	381	91.689	373	262	1	0	689	#N/A	#N/A
TR19532_c1_g1_i4	GFZP01137158	818	381	91.689	373	300	1	0	688	#N/A	#N/A
TR19533_c1_g1_i2	GFZP01004614	247	238	79.825	228	20	14	5.62e-140	392	AMEXTC_340000018567	ATP23
TR19534_c0_g1_i1	GFZP01119660	645	632	78.14	645	1	1	0	1001	AMEXTC_340000291915	lsg1
TR19536_c0_g1_i1	GFZP01153072	127	128	78.906	128	1	1	2.28e-68	202	#N/A	#N/A
TR19542_c0_g1_i1	GFZP01071240	118	203	100	118	1	86	1.13e-84	245	AMEXTC_340000044350	GABARAP
TR19548_c0_g1_i1	GFZP01068172	638	556	86.922	497	142	62	0	893	AMEXTC_340000032099	LOC110081743
TR19548_c0_g1_i2	GFZP01068172	361	556	77.778	189	142	62	2.49e-100	307	AMEXTC_340000032099	LOC110081743
TR19559_c0_g1_i1	GFZP01075160	706	110	76.289	97	584	1	1.05e-37	136	#N/A	#N/A
TR19560_c0_g1_i1	GFZP01138590	116	116	82.759	116	1	1	6.22e-71	207	#N/A	#N/A
TR19563_c0_g1_i2	GFZP01063781	765	768	72.633	771	1	1	0	950	#N/A	#N/A
TR19564_c0_g1_i1	GFZP01097499	606	717	75.451	554	39	8	0	871	AMEXTC_340000148399	Engase
TR19564_c0_g1_i2	GFZP01097499	195	717	71.264	174	22	544	1.99e-83	261	AMEXTC_340000148399	Engase
TR19564_c0_g1_i3	GFZP01097499	610	717	76.923	533	64	26	0	867	AMEXTC_340000148399	Engase
TR19565_c0_g1_i1	GFZP01174886	425	370	90.811	370	56	1	0	691	#N/A	#N/A
TR19565_c0_g1_i10	GFZP01174886	370	370	90.811	370	1	1	0	690	#N/A	#N/A
TR19565_c0_g1_i2	GFZP01174886	370	370	90.811	370	1	1	0	690	#N/A	#N/A
TR19565_c0_g1_i3	GFZP01174886	370	370	90.811	370	1	1	0	690	#N/A	#N/A
TR19565_c0_g1_i4	GFZP01174886	370	370	90.811	370	1	1	0	690	#N/A	#N/A
TR19565_c0_g1_i5	GFZP01174886	370	370	90.811	370	1	1	0	690	#N/A	#N/A
TR19565_c0_g1_i6	GFZP01174886	370	370	90.811	370	1	1	0	690	#N/A	#N/A
TR19565_c0_g1_i8	GFZP01174886	425	370	90.811	370	56	1	0	691	#N/A	#N/A
TR19565_c0_g1_i9	GFZP01174886	370	370	90.811	370	1	1	0	690	#N/A	#N/A
TR19568_c0_g1_i3	GFZP01106333	446	448	76.786	448	1	1	0	731	AMEXTC_340000197056	hypothetical
TR19568_c0_g1_i4	GFZP01106333	425	448	78.208	413	1	1	0	694	AMEXTC_340000197056	hypothetical
TR19569_c0_g1_i1	GFZP01171341	465	465	85.313	463	1	1	0	825	AMEXTC_340000222794	C2H7orf26
TR19570_c1_g1_i1	GFZP01077584	1470	438	80.368	163	995	1	3.1e-58	208	#N/A	#N/A
TR19570_c1_g1_i2	GFZP01077584	1463	438	80.368	163	988	1	2.97e-58	208	#N/A	#N/A
TR19571_c0_g1_i1	GFZP01016977	471	526	71.194	427	1	1	0	593	#N/A	#N/A
TR19576_c0_g1_i2	GFZP01057809	107	271	73.585	106	1	1	2.85e-49	157	AMEXTC_340000271048	RITA1
TR19577_c0_g1_i1	GFZP01125945	498	496	82.53	498	1	1	0	867	AMEXTC_340000022278	ANGPTL1
TR19583_c0_g1_i1	GFZP01056947	601	601	70.401	598	5	5	0	860	AMEXTC_340000260788	RIOX1
TR19584_c0_g1_i2	GFZP01018471	176	177	97.191	178	1	1	8.36e-122	340	#N/A	#N/A
TR19584_c0_g1_i4	GFZP01018471	176	177	97.191	178	1	1	8.36e-122	340	#N/A	#N/A
TR19587_c0_g1_i1	GFZP01157195	103	297	90.196	102	2	196	3.9e-62	191	AMEXTC_340000144975	MRPL15
TR19587_c0_g1_i2	GFZP01157195	103	297	90.196	102	2	196	3.9e-62	191	AMEXTC_340000144975	MRPL15
TR19589_c0_g1_i1	GFZP01044550	615	722	96.423	615	1	108	0	1247	#N/A	#N/A
TR19589_c0_g1_i2	GFZP01044550	722	722	96.399	722	1	1	0	1459	#N/A	#N/A
TR19589_c0_g1_i3	GFZP01134915	777	474	96.137	466	163	1	0	928	AMEXTC_340000056197	mcm7
TR19589_c0_g1_i4	GFZP01044550	296	722	95.254	295	1	108	0	576	#N/A	#N/A
TR19589_c0_g1_i5	GFZP01044550	403	722	95.522	402	1	1	0	787	#N/A	#N/A
TR19591_c0_g2_i1	GFZP01045017	436	768	87.162	444	1	325	0	770	AMEXTC_340000190975	sp1
TR19591_c0_g2_i2	GFZP01082986	751	221	86.458	192	462	1	5.59e-122	364	#N/A	#N/A
TR19597_c0_g1_i1	GFZP01076656	319	363	75.862	319	1	46	0	504	AMEXTC_340000062032	RNF122
TR19597_c0_g1_i2	GFZP01076656	319	363	75.862	319	1	46	0	504	AMEXTC_340000062032	RNF122
TR19598_c0_g1_i1	GFZP01161232	147	147	85.034	147	1	1	2.81e-94	269	AMEXTC_340000168325	ndufa12
TR19606_c0_g1_i1	GFZP01075475	493	262	75.099	253	215	1	3.31e-142	409	AMEXTC_340000058486	TRMT5
TR19606_c0_g1_i2	GFZP01075475	300	262	76.923	39	215	1	2.74e-12	65.9	AMEXTC_340000058486	TRMT5
TR19612_c0_g1_i1	GFZP01078057	153	154	89.61	154	1	1	9.54e-67	199	#N/A	#N/A
TR19615_c0_g1_i1	GFZP01064448	285	285	98.246	285	1	1	0	578	AMEXTC_340000017118	PURA
TR19615_c0_g1_i2	GFZP01064448	285	285	98.246	285	1	1	0	578	AMEXTC_340000017118	PURA
TR19618_c0_g1_i1	GFZP01113825	391	388	82.834	367	23	20	0	641	AMEXTC_340000237028	PDSS2
TR19623_c0_g1_i1	GFZP01038888	515	539	74.138	522	1	4	0	800	AMEXTC_340000157910	LOC107108375
TR19624_c0_g1_i1	GFZP01057661	208	208	88.942	208	1	1	3.87e-136	379	AMEXTC_340000269275	transgelin-2
TR19627_c1_g1_i2	GFZP01134687	352	177	74.713	87	81	1	1.1e-40	141	AMEXTC_340000055513	EWSR1
TR19627_c1_g1_i3	GFZP01134687	352	177	74.713	87	81	1	1.1e-40	141	AMEXTC_340000055513	EWSR1
TR19629_c0_g1_i1	GFZP01042043	453	453	78.808	453	1	1	0	733	AMEXTC_340000174957	BAG5
TR19633_c0_g1_i1	GFZP01098708	400	400	91	400	1	1	0	722	AMEXTC_340000156040	ATG4A
TR19634_c0_g1_i1	GFZP01064309	1602	1625	84.143	1627	1	1	0	2662	#N/A	#N/A
TR19634_c0_g1_i2	GFZP01064309	603	1625	86.207	609	1	1	0	1061	#N/A	#N/A
TR19637_c0_g1_i1	GFZP01042923	545	533	80.769	546	1	1	0	687	#N/A	#N/A
TR19638_c0_g1_i1	GFZP01115461	537	533	92.395	526	12	8	0	991	AMEXTC_340000246011	pkm
TR19638_c0_g1_i2	GFZP01115461	469	533	92.111	469	1	65	0	881	AMEXTC_340000246011	pkm
TR19642_c0_g1_i1	GFZP01043251	379	379	90.526	380	1	1	0	666	AMEXTC_340000181429	UBL7
TR19642_c0_g1_i2	GFZP01043251	379	379	90.526	380	1	1	0	666	AMEXTC_340000181429	UBL7
TR19642_c0_g1_i3	GFZP01134152	204	302	91.72	157	1	1	2.04e-100	292	#N/A	#N/A
TR19644_c0_g1_i1	GFZP01021336	153	123	90.598	117	1	1	2.48e-77	225	#N/A	#N/A
TR19644_c0_g1_i2	GFZP01021336	159	123	90.598	117	1	1	2.42e-77	226	#N/A	#N/A
TR19644_c0_g1_i4	GFZP01021336	133	123	94.444	90	2	28	1.96e-61	184	#N/A	#N/A
TR19645_c0_g1_i1	GFZP01169240	359	245	97.021	235	1	1	6.39e-173	480	#N/A	#N/A
TR19645_c0_g2_i1	GFZP01169240	114	245	98.058	103	1	1	1.69e-70	211	#N/A	#N/A
TR19652_c0_g1_i1	GFZP01127826	598	598	83.11	598	1	1	0	1013	#N/A	#N/A
TR19665_c0_g1_i1	GFZP01101058	604	602	73.877	601	1	1	0	916	#N/A	#N/A
TR19670_c0_g1_i1	GFZP01023029	285	274	73.251	243	37	15	1.76e-137	389	AMEXTC_340000082441	tmem53.L
TR19671_c0_g2_i1	GFZP01115804	104	104	84.615	104	1	1	5.24e-53	161	#N/A	#N/A
TR19673_c0_g1_i1	GFZP01037410	207	445	97.462	197	1	1	1.62e-139	397	AMEXTC_340000149247	VPS4B
TR19674_c0_g2_i1	GFZP01118040	259	255	89.804	255	5	1	5.32e-172	474	#N/A	#N/A
TR19674_c0_g2_i2	GFZP01118040	260	255	90.04	251	5	1	1.01e-170	471	#N/A	#N/A
TR19679_c0_g1_i1	GFZP01110849	161	161	93.789	161	1	1	1.97e-102	290	AMEXTC_340000221112	ptges3.L
TR19682_c0_g1_i1	GFZP01003985	494	495	86.667	495	1	1	0	885	AMEXTC_340000016046	GMCL1
TR19683_c0_g1_i1	GFZP01035328	245	245	90.612	245	1	1	2.35e-166	459	AMEXTC_340000134361	HACD2
TR19683_c0_g1_i3	GFZP01035328	181	245	91.72	157	1	1	1.17e-104	300	AMEXTC_340000134361	HACD2
TR19688_c0_g1_i1	GFZP01048671	232	237	89.035	228	1	1	3.75e-155	430	#N/A	#N/A
TR19688_c0_g1_i2	GFZP01048671	232	237	89.035	228	1	1	3.75e-155	430	#N/A	#N/A
TR19691_c0_g1_i1	GFZP01036636	468	471	92.585	472	1	1	0	875	AMEXTC_340000143798	CTDSPL2
TR19691_c0_g1_i2	GFZP01036636	468	471	92.585	472	1	1	0	875	AMEXTC_340000143798	CTDSPL2
TR19692_c0_g1_i1	GFZP01014893	267	268	91.045	268	1	1	0	503	#N/A	#N/A
TR19692_c0_g1_i2	GFZP01014893	191	268	91.772	158	1	1	6.89e-108	310	#N/A	#N/A
TR19692_c0_g1_i3	GFZP01052801	294	295	88.136	295	1	1	0	542	AMEXTC_340000232604	mapre1.L
TR19692_c0_g1_i4	GFZP01014893	191	268	91.772	158	1	1	6.89e-108	310	#N/A	#N/A
TR19692_c0_g1_i5	GFZP01014893	267	268	91.045	268	1	1	0	503	#N/A	#N/A
TR19692_c0_g1_i6	GFZP01052801	294	295	88.136	295	1	1	0	542	AMEXTC_340000232604	mapre1.L
TR19693_c0_g1_i1	GFZP01042837	333	328	86.89	328	6	1	0	614	AMEXTC_340000179375	thoc6
TR19693_c0_g1_i2	GFZP01042837	328	328	86.89	328	1	1	0	613	AMEXTC_340000179375	thoc6
TR19693_c0_g1_i3	GFZP01042837	189	328	87.302	189	1	140	2.76e-127	361	AMEXTC_340000179375	thoc6
TR19697_c0_g1_i2	GFZP01177832	656	673	76.706	674	1	1	0	1028	#N/A	#N/A
TR19698_c0_g1_i1	GFZP01014419	400	170	87.574	169	114	1	6.64e-111	322	AMEXTC_340000055919	ERCC8
TR19699_c0_g1_i1	GFZP01131256	198	202	84.653	202	1	1	3.37e-126	353	AMEXTC_340000043641	PLA2G12B
TR19699_c0_g1_i4	GFZP01131256	202	202	86.634	202	1	1	1.62e-131	367	AMEXTC_340000043641	PLA2G12B
TR19702_c1_g1_i1	GFZP01130102	203	204	74.468	188	13	14	3.21e-105	301	AMEXTC_340000039039	C8G
TR19705_c1_g1_i1	GFZP01117161	251	337	77.689	251	1	89	9.76e-150	421	#N/A	#N/A
TR19705_c1_g1_i3	GFZP01117161	402	337	72.493	349	54	2	0	525	#N/A	#N/A
TR19706_c0_g1_i1	GFZP01001456	371	366	75	372	1	1	0	549	#N/A	#N/A
TR19709_c0_g1_i1	GFZP01166226	797	690	77.101	690	108	1	0	1135	AMEXTC_340000195238	TMPRSS6
TR19712_c0_g1_i1	GFZP01067843	1498	1499	92.786	1497	2	3	0	2897	AMEXTC_340000030807	carbamoyl
TR19715_c0_g1_i1	GFZP01177946	216	216	91.667	216	1	1	9.45e-150	414	AMEXTC_340000267769	eif4e3
TR19715_c0_g1_i2	GFZP01177946	216	216	91.667	216	1	1	9.45e-150	414	AMEXTC_340000267769	eif4e3
TR19717_c0_g1_i1	GFZP01051454	411	839	92.857	392	1	1	0	779	AMEXTC_340000225680	USP6NL
TR19719_c1_g1_i1	GFZP01072657	340	168	88.079	151	173	1	3.13e-87	259	AMEXTC_340000050026	LOC110085547
TR19719_c1_g1_i2	GFZP01166180	152	339	84.932	146	1	1	1.79e-87	259	#N/A	#N/A
TR19719_c1_g1_i3	GFZP01166180	338	339	88.427	337	1	1	0	622	#N/A	#N/A
TR19722_c0_g1_i2	GFZP01133701	649	200	85.714	196	161	1	1.38e-115	343	AMEXTC_340000052553	FAM129A
TR19723_c0_g2_i1	GFZP01051188	530	564	92.73	564	1	1	0	1062	AMEXTC_340000224338	FBXW11
TR19724_c2_g1_i1	GFZP01068542	440	439	82.727	440	1	1	0	756	AMEXTC_340000033588	CPA6
TR19730_c0_g2_i1	GFZP01115260	187	131	96.552	116	1	1	1.76e-80	235	#N/A	#N/A
TR19730_c0_g2_i2	GFZP01115260	118	131	100	47	1	70	5.9e-29	102	#N/A	#N/A
TR19732_c0_g1_i1	GFZP01000868	802	843	74.41	805	1	39	0	1245	#N/A	#N/A
TR19736_c0_g1_i1	GFZP01159807	515	515	94.757	515	1	1	0	1000	AMEXTC_340000160726	MTA3
TR19741_c0_g1_i3	GFZP01169127	146	145	79.452	146	1	1	3.67e-72	213	#N/A	#N/A
TR19746_c0_g1_i1	GFZP01164722	374	398	80.163	368	9	31	0	585	AMEXTC_340000187169	TMEM237
TR19753_c0_g1_i1	GFZP01162032	308	305	80.707	311	1	1	1.73e-135	386	AMEXTC_340000172854	cebpb.S
TR19755_c0_g1_i1	GFZP01121538	470	469	89.126	469	2	3	0	848	#N/A	#N/A
TR19760_c0_g1_i1	GFZP01134555	352	171	92.308	39	288	1	8.75e-17	77.4	#N/A	#N/A
TR19761_c0_g1_i1	GFZP01058506	408	327	96.154	260	1	61	0	522	AMEXTC_340000279737	RPS6KB2
TR19761_c0_g1_i2	GFZP01058506	143	327	96.454	141	1	61	1.26e-95	278	AMEXTC_340000279737	RPS6KB2
TR19761_c0_g1_i4	GFZP01058506	143	327	96.454	141	1	61	1.26e-95	278	AMEXTC_340000279737	RPS6KB2
TR19761_c0_g1_i5	GFZP01058506	393	327	95.556	225	21	96	1.44e-160	454	AMEXTC_340000279737	RPS6KB2
TR19764_c0_g1_i1	GFZP01106949	377	376	77.454	377	1	1	0	596	#N/A	#N/A
TR19764_c0_g1_i2	GFZP01077380	125	160	88.462	26	1	96	1.26e-08	50.4	#N/A	#N/A
TR19766_c0_g1_i1	GFZP01101899	172	111	97.273	110	63	2	1.44e-73	216	#N/A	#N/A
TR19766_c0_g1_i2	GFZP01101899	168	111	99.057	106	63	6	3.3e-71	210	#N/A	#N/A
TR19766_c0_g1_i3	GFZP01101899	168	111	99.057	106	63	6	3.3e-71	210	#N/A	#N/A
TR19766_c0_g1_i4	GFZP01101899	172	111	97.273	110	63	2	1.44e-73	216	#N/A	#N/A
TR19766_c0_g1_i5	GFZP01101899	172	111	97.273	110	63	2	1.44e-73	216	#N/A	#N/A
TR19766_c0_g1_i6	GFZP01101899	172	111	97.273	110	63	2	1.44e-73	216	#N/A	#N/A
TR19766_c0_g1_i7	GFZP01101899	168	111	99.057	106	63	6	3.3e-71	210	#N/A	#N/A
TR19767_c0_g1_i1	GFZP01060299	186	156	89.744	156	31	1	7.75e-103	292	AMEXTC_340000000382	fibroblast
TR19767_c0_g1_i2	GFZP01060299	186	156	89.744	156	31	1	7.75e-103	292	AMEXTC_340000000382	fibroblast
TR19767_c0_g1_i7	GFZP01060299	186	156	89.744	156	31	1	7.75e-103	292	AMEXTC_340000000382	fibroblast
TR19769_c0_g1_i1	GFZP01012983	261	261	92.337	261	1	1	0	498	AMEXTC_340000051609	CALB1
TR19773_c0_g1_i1	GFZP01044726	1202	1183	94.689	1205	1	1	0	2317	#N/A	#N/A
TR19773_c0_g1_i2	GFZP01044726	461	1183	96.696	454	9	731	0	922	#N/A	#N/A
TR19773_c0_g1_i3	GFZP01044726	1202	1183	94.689	1205	1	1	0	2317	#N/A	#N/A
TR19774_c0_g1_i1	GFZP01045784	425	425	98.588	425	1	1	0	868	AMEXTC_340000194989	RBBP7
TR19776_c0_g1_i3	GFZP01166789	771	775	72.809	776	1	1	0	1148	AMEXTC_340000198671	DENND1B
TR19776_c0_g1_i5	GFZP01166789	771	775	72.809	776	1	1	0	1148	AMEXTC_340000198671	DENND1B
TR19777_c0_g1_i2	GFZP01046947	785	878	74.894	709	77	195	0	1110	AMEXTC_340000201717	LOC102365523
TR19777_c0_g1_i3	GFZP01046947	903	878	74.419	903	1	1	0	1396	AMEXTC_340000201717	LOC102365523
TR19785_c0_g1_i1	GFZP01062586	111	555	73.684	38	52	517	4.85e-12	60.8	AMEXTC_340000009624	EGFL6
TR19785_c0_g1_i2	GFZP01062586	111	555	73.684	38	52	517	4.85e-12	60.8	AMEXTC_340000009624	EGFL6
TR19789_c0_g1_i1	GFZP01179768	477	476	87.631	477	1	1	0	880	AMEXTC_340000290803	DHCR7
TR19789_c0_g1_i2	GFZP01179768	477	476	87.631	477	1	1	0	880	AMEXTC_340000290803	DHCR7
TR19791_c0_g1_i1	GFZP01069219	305	305	91.475	305	1	1	0	582	AMEXTC_340000036327	GULP1
TR19801_c0_g2_i1	GFZP01124554	195	193	95.679	162	34	32	9.71e-116	327	AMEXTC_340000016727	MYL3
TR19812_c0_g1_i1	GFZP01055511	572	431	92.593	81	492	351	1.43e-42	158	#N/A	#N/A
TR19814_c0_g1_i1	GFZP01000222	453	452	73.846	455	1	1	0	657	AMEXTC_340000000871	NEK3
TR19815_c0_g1_i1	GFZP01013148	464	535	90.693	462	1	71	0	872	AMEXTC_340000052104	CPNE3
TR19815_c0_g1_i2	GFZP01013148	534	535	90.414	532	1	1	0	1004	AMEXTC_340000052104	CPNE3
TR19816_c0_g1_i1	GFZP01130409	273	274	86.496	274	1	1	1.06e-178	493	AMEXTC_340000040226	NIPSNAP1
TR19820_c0_g1_i1	GFZP01167748	505	370	80.27	370	136	1	0	539	AMEXTC_340000203696	CCDC112
TR19826_c0_g1_i1	GFZP01178961	550	544	75.588	553	1	1	0	803	AMEXTC_340000280189	OGFOD1
TR19826_c0_g1_i2	GFZP01178961	362	544	75	328	35	224	9.52e-167	476	AMEXTC_340000280189	OGFOD1
TR19826_c0_g1_i3	GFZP01178961	506	544	73.309	547	1	1	0	778	AMEXTC_340000280189	OGFOD1
TR19826_c0_g1_i4	GFZP01178961	362	544	75	328	35	224	9.52e-167	476	AMEXTC_340000280189	OGFOD1
TR19827_c0_g3_i1	GFZP01058980	491	491	96.741	491	1	1	0	995	AMEXTC_340000285734	NMT1
TR19830_c0_g1_i1	GFZP01065543	340	339	88.529	340	1	1	0	605	#N/A	#N/A
TR19832_c0_g1_i1	GFZP01129693	748	747	97.46	748	1	1	0	1516	AMEXTC_340000037395	trim3
TR19834_c0_g1_i1	GFZP01042738	289	289	99.308	289	1	1	0	602	#N/A	#N/A
TR19835_c0_g2_i1	GFZP01113683	410	410	86.098	410	1	1	0	734	AMEXTC_340000236409	AMDHD2
TR19835_c0_g2_i3	GFZP01113683	410	410	86.098	410	1	1	0	734	AMEXTC_340000236409	AMDHD2
TR19835_c0_g2_i4	GFZP01113683	387	410	87.105	380	1	1	0	688	AMEXTC_340000236409	AMDHD2
TR19835_c0_g2_i5	GFZP01113683	410	410	86.098	410	1	1	0	734	AMEXTC_340000236409	AMDHD2
TR19835_c0_g2_i6	GFZP01113683	332	410	88.618	123	210	288	8.48e-70	223	AMEXTC_340000236409	AMDHD2
TR19835_c0_g2_i7	GFZP01113683	410	410	86.098	410	1	1	0	734	AMEXTC_340000236409	AMDHD2
TR19835_c0_g2_i8	GFZP01113683	387	410	87.105	380	1	1	0	688	AMEXTC_340000236409	AMDHD2
TR19836_c0_g1_i1	GFZP01138389	211	212	86.792	212	1	1	6.78e-134	374	#N/A	#N/A
TR19836_c0_g1_i2	GFZP01138389	211	212	86.792	212	1	1	6.78e-134	374	#N/A	#N/A
TR19838_c0_g1_i2	GFZP01108096	158	155	74.684	158	1	1	4.67e-76	223	AMEXTC_340000206775	MCRIP2
TR19840_c0_g1_i1	GFZP01055479	504	500	87.302	504	1	1	0	845	AMEXTC_340000247213	SLC30A1
TR19843_c0_g1_i1	GFZP01056200	160	160	82.5	160	1	1	8.83e-94	268	AMEXTC_340000251203	gadd45a.L
TR19843_c0_g1_i3	GFZP01056200	164	160	71.324	136	1	1	2.28e-63	192	AMEXTC_340000251203	gadd45a.L
TR19843_c0_g1_i4	GFZP01056200	153	160	97.368	38	116	123	2.57e-22	87	AMEXTC_340000251203	gadd45a.L
TR19843_c0_g1_i5	GFZP01056200	126	160	77.6	125	2	36	8.64e-67	199	AMEXTC_340000251203	gadd45a.L
TR19847_c0_g1_i1	GFZP01174708	204	1859	98.324	179	1	956	2.71e-121	377	AMEXTC_340000240676	CHD4
TR19849_c0_g1_i1	GFZP01067707	191	191	83.246	191	1	1	1.14e-119	337	AMEXTC_340000030261	RHOH
TR19849_c0_g1_i2	GFZP01067707	191	191	83.246	191	1	1	1.14e-119	337	AMEXTC_340000030261	RHOH
TR19851_c0_g1_i1	GFZP01004536	250	247	90.8	250	1	1	7.45e-166	458	AMEXTC_340000018258	LOC107285186
TR19851_c0_g1_i3	GFZP01004536	199	247	84	175	1	1	7.27e-100	289	AMEXTC_340000018258	LOC107285186
TR19851_c0_g1_i4	GFZP01004536	250	247	90.8	250	1	1	7.45e-166	458	AMEXTC_340000018258	LOC107285186
TR19851_c0_g1_i5	GFZP01004536	250	247	90.8	250	1	1	7.45e-166	458	AMEXTC_340000018258	LOC107285186
TR19854_c0_g1_i2	GFZP01046455	140	140	92.857	140	1	1	1.11e-92	264	#N/A	#N/A
TR19860_c0_g1_i1	GFZP01115116	401	399	76.963	382	18	18	0	615	AMEXTC_340000243908	MGC82347
TR19865_c0_g1_i1	GFZP01134264	508	244	89.516	124	116	102	1.65e-76	241	#N/A	#N/A
TR19869_c0_g1_i1	GFZP01067644	2332	2213	89.341	2214	127	1	0	3940	#N/A	#N/A
TR19875_c0_g1_i1	GFZP01065087	1452	1453	91.516	1438	1	1	0	2638	#N/A	#N/A
TR19880_c0_g1_i1	GFZP01157680	339	430	97.345	339	1	92	0	703	AMEXTC_340000148275	ACTL6A
TR19882_c0_g1_i1	GFZP01076351	446	213	98.462	195	233	1	3.45e-144	410	#N/A	#N/A
TR19886_c0_g1_i1	GFZP01065239	669	674	75.407	675	1	1	0	938	AMEXTC_340000020268	LOC100488020
TR19890_c0_g1_i1	GFZP01114937	4636	4638	93.425	4639	1	2	0	8817	#N/A	#N/A
TR19895_c0_g1_i1	GFZP01102931	606	266	89.583	240	1	1	3.54e-146	423	#N/A	#N/A
TR19896_c0_g1_i1	GFZP01109954	447	460	93.473	429	19	36	0	690	#N/A	#N/A
TR19896_c0_g1_i2	GFZP01170156	477	490	92.81	459	19	36	0	743	#N/A	#N/A
TR19897_c0_g1_i1	GFZP01007490	111	111	98.198	111	1	1	1.37e-78	226	AMEXTC_340000030200	RPL35A
TR19901_c0_g1_i1	GFZP01101344	588	293	90.602	266	323	28	1.2e-180	511	AMEXTC_340000170290	LOC104157795
TR19902_c0_g1_i1	GFZP01000914	446	485	92.152	446	1	40	0	825	#N/A	#N/A
TR19902_c0_g1_i2	GFZP01000914	342	485	96.199	342	1	144	0	696	#N/A	#N/A
TR19903_c0_g1_i1	GFZP01120365	451	452	82.118	425	26	26	0	645	AMEXTC_340000301909	LOC102682342
TR19903_c0_g1_i2	GFZP01120365	451	452	82.118	425	26	26	0	645	AMEXTC_340000301909	LOC102682342
TR19903_c0_g1_i3	GFZP01120365	451	452	82.118	425	26	26	0	645	AMEXTC_340000301909	LOC102682342
TR19903_c0_g1_i4	GFZP01120365	451	452	82.118	425	26	26	0	645	AMEXTC_340000301909	LOC102682342
TR19908_c0_g1_i1	GFZP01067736	174	174	85.632	174	1	1	1.16e-101	290	AMEXTC_340000030380	fam89a
TR19910_c0_g1_i1	GFZP01050923	304	424	78	300	1	1	0	505	#N/A	#N/A
TR19910_c0_g1_i2	GFZP01050923	417	424	73.223	422	1	1	0	660	#N/A	#N/A
TR19910_c0_g1_i3	GFZP01050923	304	424	78	300	1	1	0	505	#N/A	#N/A
TR19910_c0_g1_i4	GFZP01050923	417	424	73.223	422	1	1	0	660	#N/A	#N/A
TR19920_c0_g1_i1	GFZP01100064	310	310	76.452	310	1	1	0	513	AMEXTC_340000163248	LOC102110282
TR19920_c0_g1_i2	GFZP01100064	201	310	80.597	201	1	110	8.01e-125	354	AMEXTC_340000163248	LOC102110282
TR19923_c0_g1_i1	GFZP01178407	239	239	96.653	239	1	1	2.6e-175	481	AMEXTC_340000273770	DOLPP1
TR19923_c0_g1_i2	GFZP01178407	157	239	96.711	152	6	88	8.58e-108	306	AMEXTC_340000273770	DOLPP1
TR19923_c0_g1_i3	GFZP01178407	177	239	100	26	1	1	3.42e-10	57.4	AMEXTC_340000273770	DOLPP1
TR19923_c0_g1_i4	GFZP01178407	157	239	96.711	152	6	88	8.58e-108	306	AMEXTC_340000273770	DOLPP1
TR19923_c0_g1_i5	GFZP01022542	192	133	96.241	133	60	1	5.73e-93	267	#N/A	#N/A
TR19923_c0_g1_i6	GFZP01022542	192	133	96.241	133	60	1	5.73e-93	267	#N/A	#N/A
TR19927_c0_g1_i1	GFZP01043330	146	146	75.342	146	1	1	1.55e-76	224	#N/A	#N/A
TR19927_c0_g1_i2	GFZP01043330	171	146	75.342	146	26	1	6.57e-76	223	#N/A	#N/A
TR19930_c0_g1_i1	GFZP01053845	2398	2396	94.592	2441	1	1	0	4764	#N/A	#N/A
TR19930_c0_g1_i3	GFZP01174247	2357	2355	94.5	2400	1	1	0	4678	#N/A	#N/A
TR19930_c0_g1_i4	GFZP01114045	2405	2403	94.608	2448	1	1	0	4778	#N/A	#N/A
TR19930_c0_g1_i5	GFZP01174248	2364	2362	94.516	2407	1	1	0	4692	#N/A	#N/A
TR19933_c0_g1_i1	GFZP01046211	145	150	91.379	116	27	1	1.27e-72	214	#N/A	#N/A
TR19933_c0_g1_i2	GFZP01046211	190	150	92.568	148	42	1	5.16e-98	280	#N/A	#N/A
TR19933_c0_g1_i3	GFZP01046211	160	150	91.379	116	42	1	2.35e-72	214	#N/A	#N/A
TR19933_c0_g1_i4	GFZP01046211	175	150	92.568	148	27	1	1.89e-98	280	#N/A	#N/A
TR19933_c0_g1_i5	GFZP01046211	152	150	91.304	115	27	1	5.61e-72	213	#N/A	#N/A
TR19935_c0_g1_i1	GFZP01060121	657	657	91.172	657	1	1	0	1246	#N/A	#N/A
TR19935_c0_g1_i2	GFZP01180524	682	682	90.909	682	1	1	0	1295	AMEXTC_340000301458	THOC1
TR19938_c0_g1_i1	GFZP01063387	210	233	91.327	196	15	38	1.99e-134	376	AMEXTC_340000012854	LYPLA2
TR19938_c0_g1_i2	GFZP01063387	166	233	89.759	166	1	68	8.21e-110	312	AMEXTC_340000012854	LYPLA2
TR19938_c0_g1_i3	GFZP01063387	233	233	91.845	233	1	1	6.34e-162	447	AMEXTC_340000012854	LYPLA2
TR19938_c0_g1_i4	GFZP01063387	210	233	91.327	196	15	38	1.99e-134	376	AMEXTC_340000012854	LYPLA2
TR19938_c0_g1_i5	GFZP01063387	166	233	89.759	166	1	68	8.21e-110	312	AMEXTC_340000012854	LYPLA2
TR19938_c0_g1_i6	GFZP01063387	233	233	91.845	233	1	1	6.34e-162	447	AMEXTC_340000012854	LYPLA2
TR19940_c0_g1_i1	GFZP01170486	559	576	91.493	529	24	1	0	1005	#N/A	#N/A
TR19942_c0_g1_i1	GFZP01163934	1045	517	93.013	458	574	1	0	902	#N/A	#N/A
TR19944_c0_g2_i1	GFZP01058318	619	609	72.431	613	13	1	0	819	#N/A	#N/A
TR19944_c0_g2_i2	GFZP01058318	633	609	71.611	627	13	1	0	820	#N/A	#N/A
TR19948_c0_g1_i1	GFZP01072141	312	313	89.577	307	1	1	0	583	#N/A	#N/A
TR19948_c0_g1_i2	GFZP01072141	195	313	88.398	181	10	127	1.93e-117	335	#N/A	#N/A
TR19952_c0_g1_i1	GFZP01021537	190	193	81.481	189	1	1	3.93e-107	305	AMEXTC_340000077714	sap30.S
TR19957_c0_g1_i1	GFZP01058972	419	419	90.692	419	1	1	0	775	AMEXTC_340000285687	AP3M1
TR19957_c0_g1_i2	GFZP01058972	235	419	89.286	196	40	224	1.54e-128	369	AMEXTC_340000285687	AP3M1
TR19957_c0_g1_i3	GFZP01058972	262	419	91.928	223	1	1	3.79e-144	410	AMEXTC_340000285687	AP3M1
TR19957_c0_g1_i4	GFZP01058972	304	419	89.145	304	1	116	0	547	AMEXTC_340000285687	AP3M1
TR19965_c0_g2_i1	GFZP01010720	457	457	95.624	457	1	1	0	899	AMEXTC_340000043102	PSMD12
TR19966_c0_g1_i1	GFZP01174090	289	294	83.333	288	1	1	1.4e-180	499	AMEXTC_340000237277	NUDT22
TR19967_c0_g1_i3	GFZP01056099	274	280	72.794	272	1	1	9.62e-148	414	AMEXTC_340000250607	TIGAR
TR19968_c1_g1_i1	GFZP01040341	371	385	79.793	386	1	1	0	620	#N/A	#N/A
TR19970_c0_g1_i1	GFZP01165143	534	172	75	64	4	4	5.81e-26	104	AMEXTC_340000189470	hypothetical
TR19971_c0_g1_i1	GFZP01111344	820	840	76.051	856	1	1	0	1117	AMEXTC_340000224130	RBM15
TR19980_c0_g1_i1	GFZP01128095	432	432	91.898	432	1	1	0	842	AMEXTC_340000031006	FAM69B
TR19984_c0_g2_i1	GFZP01157257	964	963	96.577	964	1	1	0	1924	AMEXTC_340000145374	KIF5B
TR19989_c0_g1_i1	GFZP01020762	287	132	71.429	119	98	13	1.03e-54	173	#N/A	#N/A
TR19989_c0_g1_i2	GFZP01020762	287	132	71.429	119	98	13	1.03e-54	173	#N/A	#N/A
TR19992_c0_g1_i1	GFZP01164697	343	342	92.711	343	1	1	0	647	AMEXTC_340000186999	RING1
TR19992_c0_g1_i2	GFZP01164697	313	342	92.971	313	1	31	0	592	AMEXTC_340000186999	RING1
TR20000_c0_g1_i1	GFZP01097624	295	392	91.971	274	1	1	0	527	AMEXTC_340000149332	KIN
TR20002_c0_g1_i1	GFZP01098028	272	272	94.853	272	1	1	0	544	AMEXTC_340000152218	PITPNB
TR20002_c0_g1_i2	GFZP01098028	272	272	94.853	272	1	1	0	544	AMEXTC_340000152218	PITPNB
TR20002_c0_g1_i3	GFZP01158230	273	273	95.238	273	1	1	0	548	#N/A	#N/A
TR20005_c0_g1_i1	GFZP01178571	221	221	94.118	221	1	1	8.56e-158	435	AMEXTC_340000275684	RAB21
TR20009_c0_g1_i2	GFZP01067530	211	378	83.06	183	27	194	9.75e-113	327	#N/A	#N/A
TR20009_c0_g1_i3	GFZP01037281	258	370	86.328	256	1	113	6.28e-167	466	#N/A	#N/A
TR20009_c0_g1_i4	GFZP01037281	203	370	84	175	27	194	1.82e-108	315	#N/A	#N/A
TR20009_c0_g1_i6	GFZP01067530	266	378	85.606	264	1	113	5.29e-171	477	#N/A	#N/A
TR20013_c0_g1_i1	GFZP01004076	451	171	84.106	151	301	21	1.68e-92	277	#N/A	#N/A
TR20014_c0_g1_i2	GFZP01046931	346	383	82.609	345	3	39	0	603	#N/A	#N/A
TR20014_c0_g1_i3	GFZP01046931	361	383	82.051	351	14	33	0	604	#N/A	#N/A
TR20014_c0_g1_i4	GFZP01046931	150	383	88	150	1	234	2.77e-97	285	#N/A	#N/A
TR20015_c0_g2_i1	GFZP01129695	882	800	74.118	85	798	716	5.64e-33	137	AMEXTC_340000037402	garem2.L
TR20020_c0_g1_i1	GFZP01049862	455	454	74.945	455	1	1	0	703	AMEXTC_340000217017	thap7.S
TR20021_c0_g1_i1	GFZP01058469	330	338	75	336	2	6	0	505	AMEXTC_340000279417	LOC100563870
TR20029_c1_g2_i1	GFZP01048516	759	615	75.223	561	199	55	0	894	AMEXTC_340000210012	TOP1MT
TR20032_c0_g1_i1	GFZP01052323	482	483	88.636	484	1	1	0	889	#N/A	#N/A
TR20034_c0_g2_i1	GFZP01056195	327	324	75.598	209	97	104	1.2e-113	332	#N/A	#N/A
TR20034_c0_g2_i2	GFZP01056195	408	324	75.598	209	178	104	4.8e-113	333	#N/A	#N/A
TR20035_c0_g1_i1	GFZP01159402	394	399	92.732	399	1	1	0	746	#N/A	#N/A
TR20035_c0_g1_i2	GFZP01159402	399	399	93.734	399	1	1	0	758	#N/A	#N/A
TR20044_c0_g1_i1	GFZP01038462	152	152	99.342	152	1	1	1.77e-113	318	AMEXTC_340000155833	ube2w
TR20046_c0_g1_i1	GFZP01108901	192	137	98.214	112	1	1	2.32e-77	228	#N/A	#N/A
TR20046_c0_g1_i2	GFZP01108901	192	137	98.214	112	1	1	2.32e-77	228	#N/A	#N/A
TR20046_c0_g1_i3	GFZP01108901	192	137	98.214	112	1	1	2.32e-77	228	#N/A	#N/A
TR20049_c0_g1_i1	GFZP01073529	445	147	100	147	299	1	4.76e-105	308	AMEXTC_340000052642	LOC104929038
TR20051_c0_g1_i1	GFZP01004407	399	404	77.665	394	9	14	0	612	AMEXTC_340000017750	NIPAL3
TR20051_c0_g1_i2	GFZP01125844	391	396	77.72	386	9	14	0	597	#N/A	#N/A
TR20059_c0_g1_i1	GFZP01117866	228	228	75.877	228	1	1	1.38e-130	367	AMEXTC_340000269289	LOC110073857
TR20062_c0_g1_i1	GFZP01050703	166	166	75.301	166	1	1	7.3e-90	259	AMEXTC_340000221434	CFL1
TR20065_c0_g1_i1	GFZP01071325	342	342	80.117	342	1	1	0	566	AMEXTC_340000044687	DNAJC22
TR20066_c0_g1_i1	GFZP01058413	570	560	95.088	570	1	1	0	1129	AMEXTC_340000278656	GALNT1
TR20066_c0_g1_i2	GFZP01058413	560	560	96.786	560	1	1	0	1138	AMEXTC_340000278656	GALNT1
TR20069_c0_g1_i2	GFZP01135594	296	219	80.822	219	78	1	4.78e-126	358	AMEXTC_340000058238	ABHD10
TR20072_c0_g1_i1	GFZP01019278	425	326	94.463	307	119	20	0	584	#N/A	#N/A
TR20072_c0_g1_i2	GFZP01065173	367	392	95.368	367	1	31	0	704	#N/A	#N/A
TR20072_c0_g1_i3	GFZP01019278	455	326	94.463	307	149	20	0	583	#N/A	#N/A
TR20072_c0_g1_i4	GFZP01109088	397	362	95.368	367	31	1	0	705	#N/A	#N/A
TR20075_c0_g1_i1	GFZP01055322	215	160	80.645	93	123	68	2.83e-44	145	AMEXTC_340000246327	SNRNP27
TR20075_c0_g2_i1	GFZP01055322	215	160	80.645	93	123	68	2.83e-44	145	AMEXTC_340000246327	SNRNP27
TR20085_c0_g1_i1	GFZP01164873	489	458	74.845	485	5	1	0	754	AMEXTC_340000187911	poc1b
TR20090_c0_g1_i1	GFZP01159191	132	304	83.2	125	8	180	1e-70	214	AMEXTC_340000157397	btbd19
TR20094_c0_g2_i2	GFZP01055612	282	290	79.514	288	1	1	9.33e-176	486	AMEXTC_340000247964	ENDOG
TR20094_c0_g2_i3	GFZP01055612	172	290	72.327	159	1	1	2.07e-79	237	AMEXTC_340000247964	ENDOG
TR20100_c0_g1_i2	GFZP01100322	105	119	94.059	101	5	19	5.41e-67	197	AMEXTC_340000164641	NAA38
TR20101_c0_g1_i1	GFZP01143915	531	143	84.286	140	389	1	7.43e-85	259	#N/A	#N/A
TR20104_c0_g2_i1	GFZP01045881	356	966	88.571	35	18	683	4.3e-14	73.9	AMEXTC_340000195630	PHC1
TR20106_c0_g1_i1	GFZP01177588	244	244	90.984	244	1	1	6.78e-153	425	AMEXTC_340000263291	VAPB
TR20108_c0_g1_i1	GFZP01018300	107	147	100	107	1	41	4.91e-73	213	#N/A	#N/A
TR20108_c0_g1_i2	GFZP01018300	107	147	100	107	1	41	4.91e-73	213	#N/A	#N/A
TR20108_c0_g1_i3	GFZP01018300	147	147	100	147	1	1	7.64e-105	295	#N/A	#N/A
TR20108_c0_g1_i4	GFZP01018300	147	147	100	147	1	1	7.64e-105	295	#N/A	#N/A
TR20108_c0_g1_i6	GFZP01018300	107	147	100	107	1	41	4.91e-73	213	#N/A	#N/A
TR20109_c0_g1_i1	GFZP01110821	385	1376	80.628	382	5	998	0	552	AMEXTC_340000220967	GIGYF2
TR20110_c0_g1_i1	GFZP01177314	119	119	81.513	119	1	1	1.43e-65	194	#N/A	#N/A
TR20113_c0_g1_i1	GFZP01056184	293	293	84.014	294	1	1	1.92e-164	458	AMEXTC_340000251052	C10H15orf59
TR20114_c0_g1_i1	GFZP01067918	505	580	90.316	506	1	75	0	940	AMEXTC_340000031102	MSL2
TR20114_c0_g1_i2	GFZP01067918	579	580	90	580	1	1	0	1082	AMEXTC_340000031102	MSL2
TR20118_c1_g1_i1	GFZP01039683	225	221	77.434	226	1	1	1.34e-120	342	AMEXTC_340000162404	LOC108703185
TR20119_c0_g1_i1	GFZP01036592	287	287	94.077	287	1	1	0	549	AMEXTC_340000143457	CAPZA2
TR20120_c0_g1_i1	GFZP01099053	626	790	80.259	618	9	1	0	915	AMEXTC_340000157743	LOC101340311
TR20122_c0_g1_i1	GFZP01094432	294	294	93.878	294	1	1	0	570	#N/A	#N/A
TR20124_c1_g1_i1	GFZP01113124	918	1656	72.5	920	1	720	0	1360	#N/A	#N/A
TR20125_c0_g1_i1	GFZP01017473	211	150	87.671	146	1	1	2.37e-98	282	AMEXTC_340000065090	PRELID1
TR20127_c0_g1_i1	GFZP01050444	587	556	89.209	556	32	1	0	1034	#N/A	#N/A
TR20128_c0_g1_i1	GFZP01166372	128	411	92.063	126	1	1	8.06e-82	245	#N/A	#N/A
TR20128_c0_g1_i2	GFZP01166372	128	411	92.063	126	1	1	8.06e-82	245	#N/A	#N/A
TR20128_c0_g1_i3	GFZP01166372	600	411	86.308	409	1	1	0	704	#N/A	#N/A
TR20128_c0_g1_i4	GFZP01166372	600	411	86.308	409	1	1	0	704	#N/A	#N/A
TR20128_c0_g1_i5	GFZP01166372	210	411	92.857	168	1	1	1.7e-112	327	#N/A	#N/A
TR20128_c0_g1_i6	GFZP01166372	210	411	92.857	168	1	1	1.7e-112	327	#N/A	#N/A
TR20129_c0_g1_i1	GFZP01044518	394	294	99.66	294	101	1	0	612	#N/A	#N/A
TR20129_c0_g1_i2	GFZP01044518	294	294	99.66	294	1	1	0	610	#N/A	#N/A
TR20130_c0_g2_i1	GFZP01137967	337	224	93.846	65	1	145	1.65e-35	129	#N/A	#N/A
TR20132_c0_g1_i1	GFZP01037565	476	466	76.874	467	13	1	0	736	AMEXTC_340000150317	MOCS3
TR20134_c0_g1_i1	GFZP01050012	376	505	80.387	362	1	1	0	527	AMEXTC_340000217828	GLCCI1
TR20134_c0_g1_i2	GFZP01050012	499	505	79.457	516	1	1	0	764	AMEXTC_340000217828	GLCCI1
TR20135_c0_g1_i2	GFZP01012663	443	248	95.935	246	196	1	3.66e-176	492	AMEXTC_340000050649	UBA3
TR20142_c0_g1_i1	GFZP01052615	362	316	76.389	288	1	1	1.07e-164	462	#N/A	#N/A
TR20144_c0_g1_i1	GFZP01171310	438	438	99.315	438	1	1	0	892	AMEXTC_340000222598	ETF1
TR20144_c0_g1_i2	GFZP01171310	405	438	99.506	405	1	34	0	824	AMEXTC_340000222598	ETF1
TR20144_c0_g1_i3	GFZP01171310	438	438	99.315	438	1	1	0	892	AMEXTC_340000222598	ETF1
TR20146_c0_g1_i2	GFZP01061614	1025	1024	81.924	1029	1	1	0	1676	#N/A	#N/A
TR20146_c0_g1_i3	GFZP01063685	388	1039	88.402	388	1	654	0	663	#N/A	#N/A
TR20148_c0_g1_i1	GFZP01012584	1003	709	82.891	678	8	13	0	1161	#N/A	#N/A
TR20150_c0_g1_i1	GFZP01008093	374	374	96.791	374	1	1	0	748	AMEXTC_340000032616	sstr2.L
TR20154_c0_g1_i1	GFZP01104889	419	450	92.697	356	64	97	0	629	#N/A	#N/A
TR20154_c0_g1_i2	GFZP01165090	559	483	91.295	471	89	16	0	808	#N/A	#N/A
TR20154_c0_g1_i3	GFZP01104889	419	450	92.697	356	64	97	0	629	#N/A	#N/A
TR20159_c0_g2_i1	GFZP01059557	452	452	83.186	452	1	1	0	779	AMEXTC_340000293229	LOC101935204
TR20162_c0_g1_i1	GFZP01133821	310	511	89.051	274	37	241	2.26e-153	439	#N/A	#N/A
TR20162_c0_g1_i2	GFZP01133821	241	511	95.652	46	37	241	2.26e-22	95.1	#N/A	#N/A
TR20163_c0_g1_i2	GFZP01050437	707	419	84.51	439	269	1	0	755	AMEXTC_340000220105	LOC109916227
TR20163_c0_g1_i3	GFZP01050437	666	419	84.51	439	228	1	0	756	AMEXTC_340000220105	LOC109916227
TR20164_c0_g1_i1	GFZP01009566	563	406	88.424	406	158	1	0	724	#N/A	#N/A
TR20164_c0_g1_i2	GFZP01009566	563	406	88.424	406	158	1	0	724	#N/A	#N/A
TR20164_c0_g1_i3	GFZP01046498	438	563	89.041	438	1	126	0	790	#N/A	#N/A
TR20164_c0_g1_i4	GFZP01009566	597	406	88.889	351	158	1	0	629	#N/A	#N/A
TR20164_c0_g1_i5	GFZP01046498	438	563	89.041	438	1	126	0	790	#N/A	#N/A
TR20164_c0_g1_i6	GFZP01046498	472	563	89.295	383	1	126	0	692	#N/A	#N/A
TR20167_c0_g1_i1	GFZP01037739	1905	625	85.92	625	1288	1	0	944	AMEXTC_340000151582	scaf1.L
TR20167_c0_g1_i2	GFZP01037739	1847	625	85.92	625	1230	1	0	943	AMEXTC_340000151582	scaf1.L
TR20185_c0_g1_i1	GFZP01103754	749	1041	96.533	750	1	292	0	1507	AMEXTC_340000182946	DDX46
TR20194_c0_g3_i1	GFZP01113556	601	601	78.203	601	1	1	0	989	AMEXTC_340000235697	NDOR1
TR20194_c0_g3_i2	GFZP01113556	203	601	78.713	202	2	400	9.7e-115	339	AMEXTC_340000235697	NDOR1
TR20194_c0_g3_i3	GFZP01113556	601	601	78.203	601	1	1	0	989	AMEXTC_340000235697	NDOR1
TR20194_c0_g3_i4	GFZP01113556	601	601	78.203	601	1	1	0	989	AMEXTC_340000235697	NDOR1
TR20204_c0_g1_i1	GFZP01076501	726	258	89.388	245	1	1	2.55e-164	473	#N/A	#N/A
TR20204_c0_g1_i2	GFZP01076501	726	258	89.388	245	1	1	2.55e-164	473	#N/A	#N/A
TR20204_c0_g1_i3	GFZP01076501	726	258	89.388	245	1	1	2.55e-164	473	#N/A	#N/A
TR20205_c0_g1_i1	GFZP01174459	186	258	92.638	163	1	96	3.85e-100	289	#N/A	#N/A
TR20205_c0_g1_i2	GFZP01174459	281	258	94.574	258	1	1	7.02e-173	478	#N/A	#N/A
TR20205_c0_g1_i3	GFZP01174459	186	258	92.638	163	1	96	3.85e-100	289	#N/A	#N/A
TR20205_c0_g1_i4	GFZP01174459	186	258	92.638	163	1	96	3.85e-100	289	#N/A	#N/A
TR20205_c0_g1_i5	GFZP01174459	251	258	93.868	212	17	47	2.52e-137	386	#N/A	#N/A
TR20216_c0_g1_i1	GFZP01000896	355	355	99.437	355	1	1	0	734	AMEXTC_340000003591	GNAI1
TR20218_c0_g2_i1	GFZP01158632	1249	1249	79.19	1259	1	1	0	1766	AMEXTC_340000154695	BAG6
TR20218_c0_g2_i2	GFZP01158632	1255	1249	78.814	1265	1	1	0	1763	AMEXTC_340000154695	BAG6
TR20218_c0_g2_i3	GFZP01158632	229	1249	82.018	228	1	1022	2.4e-116	359	AMEXTC_340000154695	BAG6
TR20219_c1_g1_i2	GFZP01056940	742	767	72.015	779	1	1	0	1048	AMEXTC_340000260760	LOC102933508
TR20220_c0_g1_i1	GFZP01129717	1873	1876	85.517	1878	1	1	0	3153	#N/A	#N/A
TR20220_c0_g1_i2	GFZP01129717	1004	1876	90.11	1001	1	1	0	1760	#N/A	#N/A
TR20226_c0_g1_i1	GFZP01010714	656	648	86.191	659	1	1	0	1100	AMEXTC_340000043076	WEE1
TR20227_c0_g1_i1	GFZP01058124	778	814	84.775	821	1	1	0	1343	AMEXTC_340000275183	PPP4R3B
TR20227_c0_g1_i2	GFZP01058124	791	814	85.871	821	1	1	0	1364	AMEXTC_340000275183	PPP4R3B
TR20227_c0_g1_i3	GFZP01058124	800	814	86.845	821	1	1	0	1388	AMEXTC_340000275183	PPP4R3B
TR20227_c0_g1_i4	GFZP01073504	772	136	86.364	132	397	1	1.14e-64	211	#N/A	#N/A
TR20227_c0_g1_i5	GFZP01073504	781	136	86.364	132	397	1	1.78e-64	211	#N/A	#N/A
TR20227_c0_g1_i6	GFZP01058124	785	814	86.503	815	1	1	0	1372	AMEXTC_340000275183	PPP4R3B
TR20227_c0_g1_i7	GFZP01073504	772	136	86.364	132	397	1	1.4e-64	211	#N/A	#N/A
TR20227_c0_g1_i8	GFZP01058124	794	814	87.485	815	1	1	0	1394	AMEXTC_340000275183	PPP4R3B
TR20229_c0_g1_i1	GFZP01059680	139	231	84.173	139	1	93	2.54e-85	249	AMEXTC_340000294844	FAM3A
TR20229_c0_g1_i2	GFZP01059680	231	231	81.818	231	1	1	9.84e-146	405	AMEXTC_340000294844	FAM3A
TR20229_c0_g1_i3	GFZP01059680	194	231	82.292	192	3	40	8.4e-121	341	AMEXTC_340000294844	FAM3A
TR20230_c0_g1_i1	GFZP01048456	302	302	77.152	302	1	1	0	501	AMEXTC_340000209745	mrpl4
TR20230_c0_g1_i2	GFZP01048456	131	302	86.26	131	1	172	1.83e-79	236	AMEXTC_340000209745	mrpl4
TR20234_c0_g1_i1	GFZP01066543	687	687	90.427	679	9	9	0	1293	AMEXTC_340000025546	gbe1.L
TR20235_c0_g1_i2	GFZP01133651	238	232	74.519	208	35	25	1.2e-109	315	AMEXTC_340000052403	coq10b
TR20235_c0_g1_i3	GFZP01133651	238	232	74.519	208	35	25	1.2e-109	315	AMEXTC_340000052403	coq10b
TR20237_c1_g1_i1	GFZP01170653	800	903	85.852	728	28	187	0	1200	AMEXTC_340000219022	U2SURP
TR20239_c0_g1_i1	GFZP01066301	823	955	92.109	811	9	8	0	1541	AMEXTC_340000024552	ROR1
TR20241_c0_g1_i1	GFZP01130924	300	300	96.333	300	1	1	0	609	AMEXTC_340000042282	ZDHHC3
TR20242_c0_g1_i1	GFZP01136688	345	306	79.31	319	1	1	0	518	AMEXTC_340000061523	PAQR5
TR20242_c0_g1_i2	GFZP01136688	156	306	79.231	130	1	175	1.3e-69	212	AMEXTC_340000061523	PAQR5
TR20242_c0_g1_i3	GFZP01136688	156	306	79.231	130	1	175	1.3e-69	212	AMEXTC_340000061523	PAQR5
TR20242_c0_g1_i4	GFZP01101501	230	342	75.463	216	14	124	2.13e-117	338	#N/A	#N/A
TR20242_c0_g1_i5	GFZP01136688	330	306	83.224	304	1	1	0	528	AMEXTC_340000061523	PAQR5
TR20243_c0_g1_i1	GFZP01126596	458	727	99.558	452	7	276	0	924	#N/A	#N/A
TR20248_c0_g1_i1	GFZP01103322	485	500	82.833	466	14	28	0	788	#N/A	#N/A
TR20248_c0_g1_i2	GFZP01103322	217	500	81.991	211	1	283	2.19e-118	345	#N/A	#N/A
TR20249_c0_g1_i1	GFZP01179038	296	336	79.791	287	5	3	4.46e-170	474	AMEXTC_340000281135	PPA2
TR20249_c0_g1_i2	GFZP01179038	339	336	76.119	335	5	3	0	525	AMEXTC_340000281135	PPA2
TR20250_c0_g2_i1	GFZP01000086	167	165	81.707	164	1	1	6.37e-95	272	#N/A	#N/A
TR20261_c0_g1_i1	GFZP01058629	542	538	89.668	542	1	1	0	882	#N/A	#N/A
TR20264_c2_g1_i1	GFZP01161577	744	169	91.25	160	100	1	1.55e-102	311	#N/A	#N/A
TR20266_c1_g1_i1	GFZP01009206	1018	1372	91.07	1019	1	354	0	1957	AMEXTC_340000037069	ATRN
TR20270_c0_g1_i2	GFZP01138995	163	105	94.231	52	1	1	2.7e-15	67.8	#N/A	#N/A
TR20270_c0_g1_i3	GFZP01138995	163	105	94.231	52	1	1	2.7e-15	67.8	#N/A	#N/A
TR20270_c0_g1_i4	GFZP01138995	163	105	94.231	52	1	1	2.7e-15	67.8	#N/A	#N/A
TR20271_c0_g1_i1	GFZP01036629	398	398	80.151	398	1	1	0	668	AMEXTC_340000143748	MGC69098
TR20272_c0_g1_i2	GFZP01163282	117	882	71.171	111	7	770	1.02e-43	151	AMEXTC_340000179552	EXO1
TR20275_c0_g1_i2	GFZP01158847	162	156	74.074	135	1	1	2.47e-66	199	#N/A	#N/A
TR20283_c0_g2_i1	GFZP01092737	794	95	93.478	92	1	1	4.81e-53	179	#N/A	#N/A
TR20283_c0_g2_i2	GFZP01092737	773	95	93.478	92	1	1	6.47e-53	178	#N/A	#N/A
TR20283_c0_g2_i3	GFZP01092737	746	95	93.478	92	1	1	3.83e-53	178	#N/A	#N/A
TR20283_c0_g2_i4	GFZP01092737	767	95	93.478	92	1	1	3.32e-53	179	#N/A	#N/A
TR20285_c0_g1_i1	GFZP01003222	529	214	91.509	212	1	1	2.45e-139	401	AMEXTC_340000012989	pole2
TR20285_c0_g1_i2	GFZP01003222	418	214	93.069	101	1	111	5.78e-64	204	AMEXTC_340000012989	pole2
TR20288_c0_g1_i1	GFZP01005808	166	166	96.988	166	1	1	1.22e-115	324	AMEXTC_340000023342	RPL12
TR20288_c0_g1_i3	GFZP01005808	133	166	77.711	166	1	1	3.97e-84	243	AMEXTC_340000023342	RPL12
TR20288_c0_g1_i4	GFZP01005808	133	166	96.154	130	4	37	2.07e-87	251	AMEXTC_340000023342	RPL12
TR20288_c0_g1_i5	GFZP01005808	133	166	96.154	130	4	37	2.07e-87	251	AMEXTC_340000023342	RPL12
TR20291_c0_g1_i1	GFZP01055074	359	631	82.006	339	21	288	0	576	#N/A	#N/A
TR20294_c0_g1_i1	GFZP01162499	433	436	77.523	436	1	1	0	712	AMEXTC_340000175194	LRRC17
TR20297_c0_g1_i1	GFZP01130153	558	549	79.211	558	1	38	0	860	AMEXTC_340000039227	PAPD5
TR20307_c0_g1_i1	GFZP01157601	482	568	82.957	487	1	83	0	801	#N/A	#N/A
TR20307_c0_g1_i3	GFZP01157601	564	568	82.074	569	1	1	0	929	#N/A	#N/A
TR20309_c0_g1_i1	GFZP01157028	146	277	85.294	136	1	22	3.53e-65	199	AMEXTC_340000143703	GATAD1
TR20309_c0_g1_i2	GFZP01157028	260	277	87.739	261	1	22	1.11e-158	441	AMEXTC_340000143703	GATAD1
TR20309_c0_g1_i3	GFZP01157028	160	277	84.058	138	1	22	1.69e-65	201	AMEXTC_340000143703	GATAD1
TR20316_c0_g1_i1	GFZP01100005	538	525	90.353	539	1	1	0	912	#N/A	#N/A
TR20316_c0_g1_i2	GFZP01100005	534	525	91.028	535	1	1	0	918	#N/A	#N/A
TR20316_c0_g1_i3	GFZP01039803	513	504	90.856	514	1	1	0	873	#N/A	#N/A
TR20316_c0_g1_i4	GFZP01100005	534	525	91.028	535	1	1	0	918	#N/A	#N/A
TR20316_c0_g1_i5	GFZP01039803	517	504	90.154	518	1	1	0	869	#N/A	#N/A
TR20316_c0_g1_i6	GFZP01039803	517	504	90.154	518	1	1	0	869	#N/A	#N/A
TR20316_c0_g1_i7	GFZP01100005	538	525	90.353	539	1	1	0	912	#N/A	#N/A
TR20316_c0_g1_i8	GFZP01039803	513	504	90.856	514	1	1	0	873	#N/A	#N/A
TR20317_c0_g1_i1	GFZP01012505	403	172	91.429	140	188	1	3.82e-90	269	#N/A	#N/A
TR20317_c0_g1_i2	GFZP01012505	548	172	91.429	140	333	1	1.35e-89	273	#N/A	#N/A
TR20317_c0_g1_i3	GFZP01012505	408	172	91.429	140	188	1	7.22e-90	269	#N/A	#N/A
TR20317_c0_g1_i4	GFZP01116810	405	552	92.017	238	168	315	2.76e-166	478	AMEXTC_340000256815	soat1.S
TR20317_c0_g1_i5	GFZP01012505	403	172	91.429	140	188	1	3.82e-90	269	#N/A	#N/A
TR20317_c0_g1_i6	GFZP01012505	553	172	91.429	140	333	1	2.12e-89	272	#N/A	#N/A
TR20317_c0_g1_i7	GFZP01012505	408	172	91.429	140	188	1	7.22e-90	269	#N/A	#N/A
TR20318_c0_g1_i1	GFZP01009163	526	528	81.132	530	1	1	0	834	#N/A	#N/A
TR20322_c0_g1_i1	GFZP01008774	382	385	89.87	385	1	1	0	620	AMEXTC_340000035317	slc30a7.L
TR20331_c0_g1_i2	GFZP01074648	506	604	89.805	461	10	1	0	848	#N/A	#N/A
TR20335_c0_g1_i1	GFZP01094217	233	233	84.549	233	1	1	1.22e-141	395	AMEXTC_340000124042	cldn15.1
TR20337_c0_g1_i2	GFZP01002407	393	624	97.606	376	9	1	0	771	AMEXTC_340000009714	ZDHHC17
TR20337_c0_g1_i4	GFZP01002407	393	624	97.606	376	9	1	0	771	AMEXTC_340000009714	ZDHHC17
TR20341_c0_g1_i1	GFZP01100142	507	505	93.688	507	1	1	0	942	#N/A	#N/A
TR20344_c0_g1_i1	GFZP01161090	213	775	82.857	210	1	1	4.69e-110	332	AMEXTC_340000167448	HDGFL2
TR20347_c2_g2_i2	GFZP01028966	424	154	72.5	40	10	8	3.86e-14	69.7	#N/A	#N/A
TR20349_c0_g1_i2	GFZP01119516	386	382	70.725	386	2	3	0	524	AMEXTC_340000290218	hypothetical
TR20352_c0_g1_i1	GFZP01057691	341	341	99.707	341	1	1	0	703	#N/A	#N/A
TR20353_c1_g1_i1	GFZP01159368	1550	1557	91.913	1558	1	1	0	2887	#N/A	#N/A
TR20356_c0_g1_i1	GFZP01012851	626	396	90.932	397	231	1	0	746	AMEXTC_340000051213	cables1.L
TR20358_c0_g1_i1	GFZP01117642	316	316	98.734	316	1	1	0	633	#N/A	#N/A
TR20358_c0_g1_i2	GFZP01117642	316	316	98.734	316	1	1	0	633	#N/A	#N/A
TR20362_c0_g1_i1	GFZP01178960	389	398	89.822	393	1	6	0	667	AMEXTC_340000280186	TSG101
TR20363_c0_g1_i2	GFZP01046755	440	442	86.652	442	1	1	0	791	AMEXTC_340000200688	PPARD
TR20363_c0_g1_i3	GFZP01046755	440	442	86.652	442	1	1	0	791	AMEXTC_340000200688	PPARD
TR20364_c0_g2_i1	GFZP01110111	281	282	78.723	282	1	1	2e-171	475	AMEXTC_340000217271	tmem45b.L
TR20364_c0_g2_i2	GFZP01110111	281	282	78.723	282	1	1	2e-171	475	AMEXTC_340000217271	tmem45b.L
TR20365_c1_g1_i1	GFZP01107694	905	1799	92.238	889	15	221	0	1675	AMEXTC_340000204344	CHD1
TR20371_c0_g3_i1	GFZP01177196	471	483	74.477	478	15	7	0	705	AMEXTC_340000259166	RNPC3
TR20371_c0_g3_i2	GFZP01177196	494	483	78.125	480	15	7	0	752	AMEXTC_340000259166	RNPC3
TR20372_c0_g1_i2	GFZP01061404	145	145	86.207	145	1	1	3.01e-87	251	#N/A	#N/A
TR20372_c0_g1_i4	GFZP01061404	145	145	86.207	145	1	1	3.01e-87	251	#N/A	#N/A
TR20373_c0_g1_i1	GFZP01039606	522	523	87.739	522	6	8	0	849	AMEXTC_340000161908	CNOT11
TR20374_c0_g1_i1	GFZP01074670	484	341	97.929	338	142	1	0	699	#N/A	#N/A
TR20374_c0_g1_i2	GFZP01136417	480	362	96.961	362	119	1	0	738	AMEXTC_340000060708	RXRA
TR20374_c0_g1_i3	GFZP01136417	503	362	96.961	362	142	1	0	737	AMEXTC_340000060708	RXRA
TR20374_c0_g1_i4	GFZP01074670	461	341	97.929	338	119	1	0	700	#N/A	#N/A
TR20375_c0_g1_i1	GFZP01050112	601	603	70.242	578	1	1	0	834	AMEXTC_340000218324	LOC102929332
TR20375_c0_g1_i2	GFZP01050112	476	603	78.208	413	25	166	0	686	AMEXTC_340000218324	LOC102929332
TR20375_c0_g1_i3	GFZP01050112	432	603	76.652	227	210	377	5.28e-117	354	AMEXTC_340000218324	LOC102929332
TR20375_c0_g1_i4	GFZP01050112	583	603	70.481	603	1	1	0	867	AMEXTC_340000218324	LOC102929332
TR20375_c0_g1_i5	GFZP01050112	458	603	78.082	438	25	166	0	719	AMEXTC_340000218324	LOC102929332
TR20377_c1_g1_i1	GFZP01053735	903	756	80.991	747	154	1	0	1275	#N/A	#N/A
TR20377_c1_g1_i2	GFZP01053735	903	756	81.124	747	154	1	0	1277	#N/A	#N/A
TR20380_c0_g1_i1	GFZP01135241	315	178	80.952	84	1	1	6.85e-25	99	#N/A	#N/A
TR20380_c0_g1_i2	GFZP01071674	387	366	80.723	83	1	115	2.59e-22	97.4	#N/A	#N/A
TR20384_c0_g1_i1	GFZP01059569	552	554	89.35	554	1	1	0	1018	AMEXTC_340000293295	ERF
TR20385_c1_g1_i1	GFZP01055013	303	305	82.951	305	1	1	4.05e-164	458	#N/A	#N/A
TR20387_c0_g1_i1	GFZP01168132	475	475	91.158	475	1	1	0	848	AMEXTC_340000205722	SPTLC1
TR20387_c0_g1_i2	GFZP01168132	475	475	91.158	475	1	1	0	848	AMEXTC_340000205722	SPTLC1
TR20388_c0_g1_i1	GFZP01069080	380	380	89.474	380	1	1	0	672	AMEXTC_340000035735	UTS2R
TR20389_c0_g1_i1	GFZP01004037	124	295	78.226	124	1	172	4.6e-66	201	AMEXTC_340000016264	SDR39U1
TR20389_c0_g1_i2	GFZP01004037	124	295	78.226	124	1	172	4.6e-66	201	AMEXTC_340000016264	SDR39U1
TR20389_c0_g1_i3	GFZP01004037	297	295	78.767	292	6	4	8.53e-173	479	AMEXTC_340000016264	SDR39U1
TR20389_c0_g1_i4	GFZP01004037	297	295	78.767	292	6	4	8.53e-173	479	AMEXTC_340000016264	SDR39U1
TR20390_c0_g1_i1	GFZP01126850	598	598	98.662	598	1	1	0	1228	AMEXTC_340000025976	PTPN11
TR20390_c0_g1_i2	GFZP01126850	598	598	98.662	598	1	1	0	1228	AMEXTC_340000025976	PTPN11
TR20391_c0_g1_i1	GFZP01178921	786	812	88.536	724	1	1	0	1303	AMEXTC_340000279827	ARHGAP10
TR20391_c0_g1_i2	GFZP01178921	815	812	86.203	819	1	1	0	1419	AMEXTC_340000279827	ARHGAP10
TR20392_c0_g1_i1	GFZP01159901	622	622	90.354	622	1	1	0	1163	AMEXTC_340000161256	FBXL4
TR20394_c1_g1_i1	GFZP01159501	665	662	74.355	659	4	1	0	976	AMEXTC_340000159016	SKIL
TR20394_c2_g1_i2	GFZP01003984	266	260	88.764	267	1	1	3.48e-169	468	AMEXTC_340000016043	SNAI1
TR20396_c1_g1_i1	GFZP01043000	180	179	75.776	161	17	17	7.18e-88	255	AMEXTC_340000180153	mrpl18.L
TR20398_c0_g1_i1	GFZP01056948	508	650	90.062	483	1	151	0	925	AMEXTC_340000260792	DDX52
TR20398_c0_g1_i3	GFZP01056948	508	650	90.062	483	1	151	0	925	AMEXTC_340000260792	DDX52
TR20401_c0_g1_i1	GFZP01112098	154	201	78.289	152	1	1	2.68e-83	243	AMEXTC_340000227908	WASHC3
TR20401_c0_g1_i2	GFZP01112098	201	201	80.423	189	1	1	4.29e-105	300	AMEXTC_340000227908	WASHC3
TR20402_c0_g1_i1	GFZP01013641	273	580	75.51	245	30	336	2e-133	389	#N/A	#N/A
TR20410_c1_g1_i1	GFZP01004721	203	512	71.958	189	1	314	6.38e-104	308	AMEXTC_340000019005	LOC108788787
TR20411_c0_g1_i1	GFZP01066980	529	596	89.205	528	2	70	0	976	AMEXTC_340000027304	NR2C2
TR20411_c0_g1_i2	GFZP01066980	417	596	91.607	417	1	180	0	783	AMEXTC_340000027304	NR2C2
TR20411_c0_g1_i4	GFZP01066980	596	596	91.611	596	1	1	0	1127	AMEXTC_340000027304	NR2C2
TR20414_c0_g1_i1	GFZP01117648	422	416	72.792	419	5	10	0	544	AMEXTC_340000266562	SLC30A4
TR20414_c0_g1_i2	GFZP01117648	215	416	80.46	174	42	244	5.33e-96	286	AMEXTC_340000266562	SLC30A4
TR20414_c0_g1_i3	GFZP01117648	422	416	72.792	419	5	10	0	544	AMEXTC_340000266562	SLC30A4
TR20416_c0_g1_i1	GFZP01175678	684	684	83.772	684	1	1	0	1231	AMEXTC_340000246082	acsl5
TR20418_c0_g1_i1	GFZP01058309	114	102	92.857	98	17	5	5.26e-60	179	#N/A	#N/A
TR20418_c0_g1_i2	GFZP01058309	102	102	93.137	102	1	1	4.16e-64	189	#N/A	#N/A
TR20418_c0_g1_i3	GFZP01058309	114	102	92.857	98	17	5	5.26e-60	179	#N/A	#N/A
TR20419_c0_g1_i1	GFZP01115653	744	747	88.22	747	4	1	0	1372	AMEXTC_340000247067	CHUK
TR20421_c0_g1_i1	GFZP01015375	151	150	84.564	149	1	1	1.03e-89	257	AMEXTC_340000058791	mitochondrial
TR20423_c0_g1_i1	GFZP01178424	303	304	90.461	304	1	1	0	525	AMEXTC_340000274001	JUNB
TR20424_c1_g1_i1	GFZP01123624	576	347	95.677	347	230	1	0	690	AMEXTC_340000012983	GRK6
TR20426_c0_g1_i1	GFZP01013772	265	265	89.811	265	1	1	0	502	#N/A	#N/A
TR20427_c0_g1_i2	GFZP01108978	184	183	84.239	184	1	1	7.55e-108	306	AMEXTC_340000211531	MANF
TR20429_c0_g1_i1	GFZP01123984	313	251	86.607	224	90	28	1.52e-120	346	#N/A	#N/A
TR20429_c0_g1_i2	GFZP01062744	258	306	86.607	224	35	83	6.98e-121	347	AMEXTC_340000010248	C1QTNF3
TR20433_c0_g1_i1	GFZP01012095	214	249	82.051	195	1	1	5.77e-110	315	AMEXTC_340000048594	CBX7
TR20435_c0_g1_i1	GFZP01052558	414	414	92.512	414	1	1	0	800	#N/A	#N/A
TR20435_c0_g1_i2	GFZP01052558	286	414	91.608	286	1	129	0	546	#N/A	#N/A
TR20436_c0_g2_i1	GFZP01163181	752	752	93.617	752	1	1	0	1367	AMEXTC_340000179086	kif3c
TR20436_c0_g2_i2	GFZP01163181	752	752	93.617	752	1	1	0	1367	AMEXTC_340000179086	kif3c
TR20441_c0_g1_i1	GFZP01042151	741	739	89.986	739	1	1	0	1407	AMEXTC_340000175513	OSBPL9
TR20441_c0_g1_i2	GFZP01162554	109	704	86.916	107	1	596	5.31e-59	192	#N/A	#N/A
TR20441_c0_g1_i3	GFZP01042151	711	739	85.927	739	1	1	0	1331	AMEXTC_340000175513	OSBPL9
TR20441_c0_g1_i4	GFZP01042151	643	739	88.608	632	10	108	0	1186	AMEXTC_340000175513	OSBPL9
TR20442_c0_g4_i1	GFZP01041808	263	264	82.576	264	1	1	5.91e-164	454	AMEXTC_340000173787	fam57a
TR20444_c0_g1_i1	GFZP01053546	1118	1111	92.5	1080	40	33	0	1808	#N/A	#N/A
TR20449_c0_g1_i1	GFZP01001588	252	252	82.54	252	1	1	1.86e-137	386	#N/A	#N/A
TR20449_c0_g1_i2	GFZP01001588	252	252	82.54	252	1	1	1.86e-137	386	#N/A	#N/A
TR20449_c0_g1_i4	GFZP01001588	232	252	85.153	229	4	24	1.34e-127	360	#N/A	#N/A
TR20449_c0_g1_i5	GFZP01001588	232	252	85.153	229	4	24	1.34e-127	360	#N/A	#N/A
TR20452_c1_g1_i1	GFZP01050498	657	621	87.138	622	38	2	0	1107	#N/A	#N/A
TR20454_c0_g1_i1	GFZP01169282	221	223	87.892	223	1	1	1.67e-143	399	AMEXTC_340000212054	exosc5.L
TR20454_c0_g1_i2	GFZP01169282	221	223	87.892	223	1	1	1.67e-143	399	AMEXTC_340000212054	exosc5.L
TR20455_c0_g1_i1	GFZP01142992	331	332	80.723	332	1	1	0	570	AMEXTC_340000081032	SPON2
TR20458_c0_g1_i1	GFZP01064263	330	363	85.124	363	1	1	0	538	AMEXTC_340000016362	RNA
TR20460_c0_g1_i1	GFZP01168943	391	391	98.21	391	1	1	0	791	#N/A	#N/A
TR20460_c0_g1_i2	GFZP01017253	408	145	98.925	93	295	1	2.39e-60	192	AMEXTC_340000064430	ARMC8
TR20460_c0_g1_i3	GFZP01168943	399	391	96.241	399	1	1	0	783	#N/A	#N/A
[truncated: 14,951 more rows]

## Sheet: valle_vs_newt_blatp_70best
Query	Target	Qlen	Tlen	%ID	lenghaig	Qstart	Tsatart	e-value	bitscore
TR10139_c0_g2_i1	Cluster-23634.8_TRINITY_DN1095281_c0_g1_i1	103	3421	83.117	77	26	310	1.39e-40	142
TR10287_c0_g1_i1	Cluster-70737.1_comp42897_c0_seq1	393	416	92.548	416	1	1	0	793
TR10314_c0_g1_i1	Cluster-72002.1_comp120658_c0_seq1	394	465	85.825	388	1	1	0	631
TR10314_c0_g2_i1	Cluster-72002.1_comp120658_c0_seq1	298	465	89.562	297	1	1	1.43e-178	501
TR103545_c0_g1_i1	Cluster-46655.0_transcript13206	459	228	93.86	228	232	1	7.06e-160	451
TR103643_c0_g1_i1	Cluster-69420.0_comp217982_c0_seq1	460	478	74.074	486	1	1	0	700
TR103709_c0_g1_i1	Cluster-54953.0_comp22020_c1_seq1	418	393	77.608	393	26	3	0	648
TR103988_c0_g1_i1	Cluster-72141.0_transcript15095	412	190	88.312	77	316	1	8.37e-40	141
TR104007_c0_g1_i1	Cluster-3675.0_comp1020260_c0_seq1	337	337	100	337	1	1	0	689
TR104221_c0_g1_i1	Cluster-73776.26900_transcript34	138	114	70.27	37	101	1	2.28e-12	60.1
TR104446_c0_g1_i1	Cluster-73776.24957_comp3185_c0_seq1	206	206	93.689	206	1	1	2.56e-146	405
TR104485_c0_g1_i1	Cluster-67328.5_TRINITY_DN1086198_c0_g3_i1	273	294	92.308	273	1	22	0	509
TR104591_c0_g1_i1	Cluster-23091.3_comp87380_c0_seq9	162	731	96.97	99	56	82	7.44e-61	200
TR104882_c0_g1_i1	Cluster-18599.1_TRINITY_DN1054011_c0_g2_i2	106	106	75.472	106	1	1	1.8e-58	175
TR105008_c0_g1_i1	Cluster-11374.5_transcript14501	350	225	98.936	188	1	24	6.96e-131	373
TR105235_c0_g1_i1	Cluster-53736.3_transcript94012	313	108	90.411	73	226	1	1.68e-42	142
TR105805_c0_g1_i1	Cluster-45437.1_comp381992_c0_seq1	370	362	80.11	362	9	1	0	590
TR10622_c0_g2_i1	Cluster-56575.0_comp73126_c0_seq1	170	151	84.768	151	20	1	4.68e-89	257
TR10636_c0_g1_i1	Cluster-45360.0_comp40990_c3_seq20	126	320	76.613	124	1	195	2e-70	214
TR10658_c0_g1_i1	Cluster-42081.1_comp13417_c0_seq1	128	121	70.297	101	21	20	2.23e-48	151
TR10663_c0_g1_i1	Cluster-65470.2_comp30621_c0_seq1	522	522	77.692	520	1	1	0	860
TR10665_c0_g1_i1	Cluster-61361.0_comp9398_c0_seq1	175	175	96.129	155	1	1	5.75e-101	288
TR108272_c0_g1_i1	Cluster-40422.0_comp156545_c0_seq1	143	143	79.389	131	13	13	2.11e-74	219
TR10852_c0_g1_i1	Cluster-73776.7595_transcript846	1057	543	88.504	548	511	1	0	807
TR10852_c0_g1_i2	Cluster-73776.7595_transcript846	1003	543	93.35	391	511	1	0	709
TR10886_c0_g1_i1	Cluster-56938.3_transcript13549	363	169	85.714	119	1	1	9.83e-53	172
TR10894_c0_g1_i1	Cluster-69377.4_comp12759_c0_seq1	325	325	96.308	325	1	1	0	661
TR10894_c0_g2_i1	Cluster-69377.4_comp12759_c0_seq1	325	325	96.308	325	1	1	0	661
TR108977_c0_g1_i1	Cluster-40017.12_comp15156_c0_seq1	220	366	72.34	94	126	1	4.04e-41	144
TR10901_c0_g2_i1	Cluster-11166.2_comp139470_c0_seq1	319	318	95.904	293	27	27	0	560
TR10916_c0_g2_i1	Cluster-74406.10_TRINITY_DN1090131_c0_g6_i3	315	155	89.677	155	161	1	1.84e-100	292
TR10923_c0_g1_i1	Cluster-35339.3_TRINITY_DN1064699_c2_g1_i3	105	125	88.462	52	1	73	3.88e-29	102
TR10951_c0_g1_i1	Cluster-36566.2_transcript45652	494	287	86.842	152	342	1	2.37e-98	298
TR10951_c0_g1_i2	Cluster-36566.2_transcript45652	628	287	85.017	287	342	1	0	530
TR10967_c0_g1_i1	Cluster-71389.16_comp33583_c0_seq1	694	690	81.349	697	1	1	0	1070
TR10970_c0_g1_i1	Cluster-60462.2_comp214633_c0_seq1	574	573	92.146	522	1	1	0	888
TR10977_c0_g1_i2	Cluster-7247.1_comp128027_c0_seq1	195	699	80.311	193	1	506	1.35e-109	328
TR10979_c0_g3_i1	Cluster-18277.3_transcript83665	642	153	77.612	134	14	8	3.75e-73	233
TR10992_c0_g1_i1	Cluster-30989.7_TRINITY_DN1086958_c0_g2_i7	502	498	97.826	46	1	430	3.3e-23	103
TR10995_c0_g1_i1	Cluster-38424.1_TRINITY_DN1082071_c0_g1_i2	168	168	75	168	1	1	5.97e-90	260
TR11006_c0_g1_i1	Cluster-5745.0_comp95841_c0_seq1	441	488	93.878	441	1	48	0	881
TR11006_c0_g2_i1	Cluster-5745.0_comp95841_c0_seq1	441	488	93.878	441	1	48	0	881
TR11056_c0_g1_i1	Cluster-13923.3_comp171268_c0_seq1	106	465	82.609	69	7	366	1.64e-33	120
TR11065_c0_g1_i1	Cluster-62456.1_TRINITY_DN1063793_c0_g1_i3	445	397	91.184	397	49	1	0	758
TR11065_c0_g1_i2	Cluster-62456.1_comp64224_c0_seq1	397	444	91.184	397	1	48	0	758
TR11065_c0_g2_i1	Cluster-62456.1_comp64224_c0_seq1	396	444	91.162	396	1	49	0	755
TR11098_c0_g1_i1	Cluster-59617.1_comp66675_c1_seq2	672	675	85.398	678	1	1	0	1147
TR11121_c0_g1_i1	Cluster-10666.1_comp133805_c0_seq1	476	378	73.684	57	255	151	7.26e-22	97.8
TR111343_c0_g1_i1	Cluster-16205.1_comp95605_c0_seq1	121	265	77.586	58	62	207	1.21e-25	97.4
TR11169_c0_g1_i1	Cluster-16820.90_TRINITY_DN1092505_c3_g2_i7	209	171	85.556	90	1	61	5.38e-55	173
TR11169_c0_g2_i1	Cluster-16820.90_TRINITY_DN1092505_c3_g2_i7	182	171	85.714	63	1	88	1.61e-35	122
TR11189_c0_g1_i1	Cluster-30822.15_comp57659_c0_seq1	226	245	97.814	183	44	63	5.56e-133	374
TR11193_c0_g1_i1	Cluster-51042.3_comp92380_c0_seq1	410	411	70.803	411	1	1	0	618
TR111998_c0_g1_i1	Cluster-13918.1_comp19579_c0_seq1	197	197	96.954	197	1	1	1.76e-146	405
TR11290_c0_g1_i1	Cluster-4068.5_comp70087_c0_seq1	112	663	80.357	112	1	1	5.44e-59	192
TR11300_c0_g1_i1	Cluster-40136.5_TRINITY_DN1092830_c1_g1_i6	196	128	100	127	1	1	5.49e-95	272
TR1138_c0_g1_i1	Cluster-43119.5_TRINITY_DN1062136_c0_g1_i2	653	333	97.74	177	1	139	1.29e-125	375
TR11427_c0_g1_i1	Cluster-36133.6_TRINITY_DN1095022_c1_g1_i8	655	620	94.04	604	52	17	0	1184
TR11509_c0_g1_i1	Cluster-20946.6_comp27698_c0_seq1	405	459	85.185	405	1	55	0	708
TR11523_c0_g1_i1	Cluster-13051.5_TRINITY_DN1094864_c0_g1_i3	184	1035	98.817	169	1	1	2.46e-114	348
TR11523_c0_g1_i2	Cluster-13051.5_TRINITY_DN1094864_c0_g1_i3	184	1035	98.817	169	1	1	2.46e-114	348
TR11523_c0_g1_i3	Cluster-13051.5_TRINITY_DN1094864_c0_g1_i3	184	1035	98.817	169	1	1	2.46e-114	348
TR11544_c0_g1_i1	Cluster-15757.10_TRINITY_DN1086241_c0_g1_i2	162	318	76.543	81	28	236	3.33e-41	140
TR11582_c0_g1_i1	Cluster-21866.1_comp67005_c1_seq1	321	111	99.091	110	1	1	3.02e-74	224
TR11582_c1_g1_i1	Cluster-21866.1_comp67005_c1_seq1	134	347	100	134	1	214	9.03e-94	275
TR11587_c0_g2_i1	Cluster-66752.3_comp235682_c0_seq1	210	152	77.143	140	71	13	1.21e-74	222
TR11607_c0_g1_i1	Cluster-57358.0_comp410762_c1_seq1	260	260	91.538	260	1	1	0	502
TR11664_c0_g1_i1	Cluster-54948.1_TRINITY_DN1067969_c0_g2_i1	192	192	74.444	180	14	13	6.18e-96	277
TR11710_c0_g1_i1	Cluster-16561.1_comp19152_c2_seq9	451	640	97.926	434	1	1	0	879
TR11737_c0_g1_i1	Cluster-68410.1_comp101430_c0_seq1	122	1137	83.607	122	1	1017	8.63e-52	175
TR11743_c0_g1_i1	Cluster-15603.0_TRINITY_DN923733_c0_g1_i1	264	102	79.798	99	1	1	4.16e-53	168
TR11743_c0_g1_i2	Cluster-15603.0_TRINITY_DN923733_c0_g1_i1	264	102	79.798	99	1	1	4.16e-53	168
TR11850_c1_g1_i1	Cluster-51824.0_comp513539_c1_seq1	233	227	70.222	225	1	1	3.48e-113	324
TR11850_c1_g2_i1	Cluster-51824.0_comp513539_c1_seq1	114	227	77.273	110	1	1	4.36e-57	176
TR11954_c0_g1_i1	Cluster-55454.0_TRINITY_DN1057069_c0_g2_i1	418	228	91.071	224	13	3	1.03e-154	437
TR11987_c0_g2_i1	Cluster-73776.36200_TRINITY_DN1095140_c1_g1_i4	146	146	98.291	117	1	1	6.89e-79	230
TR120155_c0_g1_i1	Cluster-31345.0_transcript13634	119	119	99.16	119	1	1	1.14e-82	238
TR120208_c0_g1_i1	Cluster-32985.7_comp22476_c0_seq1	663	662	91.554	663	1	1	0	1213
TR120272_c0_g1_i1	Cluster-60943.1_transcript11056	538	538	94.981	538	1	1	0	1040
TR120427_c0_g1_i1	Cluster-52153.0_transcript14611	424	166	87.821	156	1	1	3.15e-95	283
TR120652_c0_g1_i1	Cluster-23670.10_TRINITY_DN1095266_c0_g1_i1	514	1549	76.608	513	2	1037	0	807
TR121255_c0_g1_i1	Cluster-39835.1_transcript16460	394	135	86.765	136	259	1	2.06e-81	246
TR122241_c0_g1_i1	Cluster-28417.0_transcript62930	152	105	82.955	88	32	2	1.67e-51	160
TR122517_c0_g1_i1	Cluster-56872.3_transcript34299	157	149	75.497	151	7	1	2.97e-79	232
TR122818_c0_g1_i1	Cluster-13108.0_comp40362_c0_seq1	260	259	74.231	260	1	1	1.29e-137	388
TR123346_c0_g1_i1	Cluster-26695.0_comp28990_c0_seq1	362	362	82.597	362	1	1	0	620
TR12360_c0_g1_i1	Cluster-22864.0_comp48253_c0_seq1	136	139	88.148	135	1	1	6.82e-87	249
TR12369_c0_g1_i1	Cluster-13255.11_transcript14063	334	123	98.23	113	59	1	1.68e-75	228
TR12369_c0_g2_i1	Cluster-13255.11_transcript14063	334	123	98.23	113	59	1	1.68e-75	228
TR12383_c0_g1_i1	Cluster-65206.3_TRINITY_DN1086740_c0_g2_i4	578	209	96	200	1	1	3.84e-136	395
TR12383_c0_g2_i1	Cluster-65206.3_TRINITY_DN1086740_c0_g2_i4	582	209	96.396	111	94	90	2.37e-68	221
TR12391_c0_g1_i1	Cluster-42146.1_TRINITY_DN1094284_c0_g1_i2	240	522	85.981	214	27	309	5.31e-134	387
TR12407_c0_g1_i1	Cluster-66959.0_comp178066_c0_seq1	267	271	76.642	274	1	1	6.02e-140	395
TR124071_c0_g1_i1	Cluster-73776.14935_comp32547_c1_seq1	153	151	76	150	1	1	2.25e-79	232
TR12408_c0_g3_i1	Cluster-46556.0_TRINITY_DN1026592_c0_g4_i3	100	135	76.087	92	6	1	5.13e-47	147
TR12421_c0_g1_i1	Cluster-11467.8_transcript79083	465	140	72.263	137	328	2	2.25e-55	181
TR12437_c0_g3_i1	Cluster-73031.1_transcript18784	111	111	100	111	1	1	4.54e-77	223
TR124384_c0_g1_i1	Cluster-52450.5_comp26037_c0_seq9	387	487	91.731	387	1	125	0	685
TR12471_c0_g2_i1	Cluster-3532.0_transcript46804	127	127	81.102	127	1	1	4.05e-78	227
TR125106_c0_g1_i1	Cluster-16958.0_comp190006_c0_seq1	218	284	77.114	201	18	84	1.07e-114	329
TR12529_c0_g1_i1	Cluster-37017.0_TRINITY_DN982483_c0_g1_i1	528	507	71.881	505	1	1	0	778
TR12533_c0_g1_i1	Cluster-41193.4_TRINITY_DN1079752_c0_g1_i1	146	202	78.195	133	2	61	2.75e-74	221
TR12577_c0_g1_i1	Cluster-60851.0_comp185977_c0_seq1	140	137	71.429	140	1	1	1.14e-70	209
TR125967_c0_g1_i1	Cluster-34756.1_comp116998_c0_seq1	197	344	85.279	197	1	148	4.56e-97	286
TR12670_c0_g1_i1	Cluster-25563.0_comp370682_c0_seq1	367	371	79.245	371	1	1	0	603
TR12744_c0_g1_i1	Cluster-51912.10_TRINITY_DN1093345_c0_g1_i2	235	105	87.5	104	1	1	9.01e-65	197
TR12750_c0_g1_i1	Cluster-43798.0_comp308700_c0_seq1	398	403	78.372	393	1	1	0	612
TR12750_c0_g2_i1	Cluster-43798.0_comp308700_c0_seq1	242	403	93.249	237	1	1	6.43e-170	474
TR12761_c0_g1_i1	Cluster-63565.1_transcript11487	172	270	90	40	29	41	2.45e-20	85.5
TR12761_c0_g1_i2	Cluster-63565.1_transcript11487	304	270	94.186	86	29	41	6.46e-52	172
TR1279_c0_g1_i1	Cluster-65391.0_comp203662_c0_seq1	383	559	91.667	384	1	176	0	738
TR128007_c0_g1_i1	Cluster-4115.0_comp285188_c0_seq1	120	120	92.5	120	1	1	7.83e-71	207
TR12837_c0_g1_i1	Cluster-24513.0_comp5387_c0_seq1	310	310	99.355	310	1	1	0	647
TR12849_c0_g1_i1	Cluster-11603.0_comp642052_c1_seq1	178	175	84.571	175	1	1	3.25e-105	299
TR12849_c0_g1_i2	Cluster-11603.0_comp642052_c1_seq1	105	175	77.941	68	1	1	8.1e-30	105
TR12856_c0_g1_i1	Cluster-71801.0_comp48275_c0_seq1	190	190	80.319	188	1	1	3.26e-115	325
TR12872_c0_g1_i1	Cluster-34658.6_comp82539_c0_seq1	384	391	93.023	86	38	50	5.59e-53	181
TR129204_c0_g1_i1	Cluster-31190.0_comp1623753_c0_seq1	139	140	77.372	137	1	1	9.92e-76	222
TR12968_c0_g1_i1	Cluster-66428.0_transcript17893	379	248	82.329	249	131	1	2.52e-149	422
TR12968_c0_g1_i2	Cluster-66428.0_transcript17893	279	248	82.313	147	131	1	3.6e-86	258
TR12979_c0_g1_i1	Cluster-66146.9_TRINITY_DN1092960_c1_g1_i2	357	264	91.635	263	93	1	0	508
TR12998_c0_g1_i1	Cluster-62072.2_comp35701_c0_seq1	276	275	80.797	276	1	1	1.12e-168	468
TR129986_c0_g1_i1	Cluster-56501.1_comp204757_c0_seq1	298	298	76.51	298	1	1	1.21e-162	454
TR13073_c0_g1_i1	Cluster-72929.4_TRINITY_DN1086491_c1_g1_i5	362	164	97.273	110	1	54	4.78e-72	222
TR13104_c1_g1_i1	Cluster-19904.0_comp887131_c0_seq1	199	107	72.5	40	154	2	2.08e-13	64.3
TR13104_c1_g2_i1	Cluster-19904.0_comp887131_c0_seq1	199	107	72.5	40	154	2	2.08e-13	64.3
TR13117_c0_g1_i1	Cluster-60491.0_comp101083_c1_seq1	501	493	98.152	487	1	1	0	991
TR13150_c0_g2_i1	Cluster-74063.1_transcript52118	239	169	90	60	180	110	1.9e-27	103
TR13167_c0_g1_i1	Cluster-69504.1_transcript25451	590	592	73.254	587	1	3	0	936
TR13280_c0_g1_i1	Cluster-67820.0_TRINITY_DN1092740_c0_g1_i1	529	239	87.448	239	291	1	5.04e-141	407
TR13294_c0_g1_i1	Cluster-61033.3_comp86666_c0_seq1	595	595	88.87	602	1	1	0	999
TR13297_c0_g1_i1	Cluster-10712.6_transcript42171	510	127	86.885	122	12	1	1.11e-60	196
TR13321_c0_g1_i1	Cluster-68066.1_transcript85564	769	216	100	216	554	1	8.6e-153	444
TR13360_c0_g1_i1	Cluster-30919.0_comp155599_c0_seq1	600	600	90.667	600	1	1	0	1118
TR13361_c0_g1_i1	Cluster-34950.0_comp40690_c0_seq1	103	365	80.583	103	1	263	7.36e-47	154
TR13394_c0_g1_i1	Cluster-67708.0_TRINITY_DN1063911_c0_g1_i4	369	159	75.472	159	211	1	4.62e-85	255
TR13416_c0_g1_i1	Cluster-60255.2_comp5225_c0_seq1	153	153	99.346	153	1	1	3.12e-111	312
TR13416_c0_g2_i1	Cluster-60255.2_comp5225_c0_seq1	153	153	99.346	153	1	1	3.12e-111	312
TR13455_c0_g1_i1	Cluster-67918.3_transcript17023	126	285	89.216	102	3	57	7.27e-62	191
TR13488_c0_g1_i1	Cluster-71391.4_comp98289_c0_seq1	411	170	91.765	170	242	1	6.42e-112	325
TR13496_c0_g1_i1	Cluster-68744.2_TRINITY_DN1049742_c0_g1_i1	433	435	78.436	422	14	14	0	716
TR13537_c0_g1_i1	Cluster-8937.6_comp9046_c0_seq1	100	266	79.048	105	1	162	7.48e-54	169
TR13573_c0_g1_i1	Cluster-44998.0_transcript20422	812	539	92.308	520	293	1	0	975
TR13626_c0_g1_i1	Cluster-26331.2_TRINITY_DN1077715_c0_g4_i1	535	199	100	199	337	1	1.3e-144	414
TR13626_c0_g1_i2	Cluster-26331.2_TRINITY_DN1077715_c0_g4_i1	535	199	100	199	337	1	1.3e-144	414
TR13626_c0_g2_i1	Cluster-26331.2_TRINITY_DN1077715_c0_g4_i1	528	199	100	199	330	1	1.32e-144	414
TR13626_c0_g3_i1	Cluster-26331.7_TRINITY_DN1077715_c0_g4_i2	350	536	100	350	1	187	0	736
TR13632_c1_g1_i1	Cluster-51497.0_comp1757491_c0_seq1	213	213	90.61	213	1	1	4.17e-139	388
TR136782_c0_g1_i1	Cluster-63193.0_comp545971_c0_seq1	276	152	76.056	71	202	78	2.48e-35	124
TR137091_c0_g1_i1	Cluster-5076.3_TRINITY_DN1042580_c0_g1_i2	216	212	74.178	213	1	1	1.57e-102	295
TR13716_c0_g1_i1	Cluster-74109.1_comp33227_c0_seq1	1043	1084	88.643	1039	13	14	0	1794
TR13726_c0_g1_i1	Cluster-19525.1_transcript108790	354	211	85.211	142	61	68	4.45e-83	251
TR13735_c0_g1_i1	Cluster-59848.0_comp141308_c0_seq1	360	360	94.444	360	1	1	0	712
TR13735_c0_g1_i2	Cluster-59848.0_comp141308_c0_seq1	360	360	94.444	360	1	1	0	712
TR137619_c0_g1_i1	Cluster-70443.0_transcript17854	178	178	94.944	178	1	1	3.52e-120	337
TR137758_c0_g1_i1	Cluster-62866.3_comp182339_c0_seq1	376	366	71.038	366	12	1	0	528
TR137888_c0_g1_i1	Cluster-52716.9_TRINITY_DN1091630_c0_g3_i6	510	510	71.484	512	1	1	0	751
TR13801_c0_g1_i1	Cluster-51631.1_transcript15222	228	229	93.886	229	1	1	5.56e-158	437
TR13832_c0_g2_i1	Cluster-45742.1_TRINITY_DN1094350_c1_g1_i6	187	126	71.429	28	2	65	1.05e-05	43.9
TR138429_c0_g1_i1	Cluster-34752.0_TRINITY_DN1001282_c0_g1_i1	494	221	76.111	180	80	33	4.97e-102	305
TR13844_c0_g1_i1	Cluster-52264.2_comp1070_c0_seq1	182	182	98.352	182	1	1	2.5e-133	370
TR138447_c0_g1_i1	Cluster-58421.0_comp759670_c0_seq1	690	688	70.87	690	1	1	0	967
TR13855_c0_g1_i1	Cluster-69529.0_TRINITY_DN1071797_c0_g1_i1	123	118	100	100	24	19	4.21e-69	203
TR13855_c0_g1_i2	Cluster-69529.0_TRINITY_DN1071797_c0_g1_i1	118	118	100	118	1	1	1.84e-83	239
TR13859_c0_g1_i1	Cluster-34362.4_comp48233_c0_seq1	378	378	78.646	384	1	1	0	588
TR138654_c0_g1_i1	Cluster-30194.0_comp46888_c0_seq1	270	491	98.889	270	1	222	0	559
TR138713_c0_g1_i1	Cluster-37105.3_comp47819_c0_seq1	398	205	79.208	202	194	1	9.98e-122	351
TR13883_c0_g1_i1	Cluster-12286.0_comp184444_c0_seq1	200	193	71.429	196	1	1	3.06e-97	281
TR13890_c0_g1_i1	Cluster-11366.4_TRINITY_DN1087979_c0_g1_i2	1132	1133	85.273	1134	1	1	0	1975
TR13897_c0_g1_i1	Cluster-26748.0_TRINITY_DN947573_c0_g1_i1	215	215	81.221	213	1	1	1.43e-131	369
TR13909_c0_g1_i1	Cluster-24227.5_comp56672_c0_seq1	656	650	73.652	649	9	2	0	1006
TR13955_c0_g1_i1	Cluster-47629.7_transcript11189	486	502	77.888	502	1	1	0	786
TR13955_c0_g2_i1	Cluster-47629.7_transcript11189	486	502	77.888	502	1	1	0	786
TR139567_c0_g1_i1	Cluster-28287.0_comp96597_c0_seq1	127	1549	72.441	127	1	1423	2.45e-45	157
TR1397_c0_g2_i1	Cluster-39228.2_comp341533_c0_seq1	140	1326	89.744	39	89	3	5.55e-17	77
TR13979_c0_g1_i1	Cluster-49731.4_TRINITY_DN1091916_c0_g1_i1	611	624	84.776	624	1	1	0	1006
TR13985_c0_g1_i1	Cluster-50983.19_transcript16653	192	182	98.876	178	15	5	3.06e-131	366
TR13985_c0_g1_i2	Cluster-50983.19_transcript16653	182	182	98.901	182	1	1	1.73e-134	374
TR13990_c0_g1_i1	Cluster-57365.6_comp37207_c0_seq6	360	364	78.846	364	1	1	0	573
TR13990_c0_g1_i2	Cluster-57365.6_comp37207_c0_seq6	360	364	78.846	364	1	1	0	573
TR14004_c0_g1_i1	Cluster-65267.0_comp71885_c0_seq1	543	547	77.196	535	13	13	0	723
TR14005_c0_g1_i1	Cluster-55123.0_comp685800_c0_seq1	263	263	76.806	263	1	1	1.06e-142	401
TR14005_c0_g2_i1	Cluster-55123.0_comp685800_c0_seq1	263	263	76.806	263	1	1	1.06e-142	401
TR14006_c0_g1_i1	Cluster-68029.1_comp71285_c0_seq1	128	148	72.441	127	1	20	7.47e-64	191
TR14019_c0_g1_i2	Cluster-20219.0_comp210634_c0_seq1	372	371	79.056	339	27	27	0	572
TR14022_c0_g1_i2	Cluster-54556.0_TRINITY_DN1092922_c0_g1_i1	146	656	74.306	144	1	1	1.18e-69	221
TR14033_c0_g1_i1	Cluster-13650.0_comp13439_c0_seq5	170	609	74.783	115	1	1	5.27e-54	181
TR14035_c0_g1_i1	Cluster-66894.3_TRINITY_DN1052831_c0_g1_i3	244	244	76.033	242	1	1	1.83e-124	353
TR14035_c0_g2_i1	Cluster-66894.3_TRINITY_DN1052831_c0_g1_i3	244	244	76.033	242	1	1	1.83e-124	353
TR14035_c0_g4_i1	Cluster-66894.3_TRINITY_DN1052831_c0_g1_i3	244	244	76.033	242	1	1	1.83e-124	353
TR14066_c0_g1_i1	Cluster-25002.0_comp21606_c0_seq1	182	224	86.813	182	1	43	1.56e-104	300
TR14066_c0_g1_i2	Cluster-25002.0_comp21606_c0_seq1	224	224	88.839	224	1	1	8.62e-138	385
TR14088_c0_g1_i1	Cluster-10375.0_comp24866_c0_seq1	113	113	88.496	113	1	1	1.61e-72	211
TR14094_c0_g1_i1	Cluster-65947.2_transcript95777	171	137	81.343	134	35	1	1.04e-80	236
TR14104_c0_g1_i1	Cluster-9128.8_comp50629_c1_seq1	445	2365	90.519	443	1	1919	0	852
TR14128_c0_g1_i1	Cluster-71265.1_transcript10553	702	175	97.484	159	129	1	7.37e-109	327
TR14130_c0_g2_i1	Cluster-71091.2_comp15736_c0_seq1	517	549	73.996	523	6	44	0	776
TR14147_c0_g1_i1	Cluster-62815.26_transcript82110	463	247	95.855	193	15	1	8.57e-127	368
TR14147_c0_g2_i1	Cluster-62815.26_transcript82110	448	247	95.855	193	15	1	2.62e-128	372
TR14160_c0_g1_i1	Cluster-73776.5911_comp39842_c8_seq5	596	598	76.174	596	1	1	0	805
TR14160_c0_g2_i1	Cluster-73776.5911_comp39842_c8_seq5	297	598	78.571	280	1	1	7.35e-146	423
TR14163_c0_g1_i1	Cluster-71595.0_TRINITY_DN1064011_c0_g1_i6	194	424	84.416	154	25	23	3.48e-85	258
TR14165_c0_g1_i1	Cluster-48510.1_TRINITY_DN1064899_c0_g1_i2	369	361	93.478	368	1	1	0	639
TR14165_c0_g1_i2	Cluster-48510.1_comp35764_c0_seq1	431	423	94.419	430	1	1	0	771
TR14165_c0_g1_i3	Cluster-48510.1_TRINITY_DN1064899_c0_g1_i2	369	361	93.478	368	1	1	0	639
TR14168_c0_g1_i1	Cluster-52293.3_comp133536_c0_seq1	1172	713	78.324	692	1	1	0	1086
TR14181_c0_g1_i1	Cluster-8937.2_comp9046_c0_seq9	225	239	90.179	224	1	1	5.09e-157	435
TR14195_c0_g2_i2	Cluster-56749.0_comp475982_c0_seq1	124	124	78.226	124	1	1	3.94e-51	158
TR14211_c0_g1_i1	Cluster-8310.0_comp28001_c0_seq1	385	386	83.161	386	1	1	0	612
TR14226_c0_g2_i1	Cluster-31257.4_TRINITY_DN1072303_c0_g1_i2	262	775	70.817	257	1	1	1.77e-107	328
TR14232_c0_g2_i1	Cluster-57763.7_comp59794_c0_seq1	578	573	81.132	583	1	1	0	966
TR14238_c0_g1_i1	Cluster-32634.0_TRINITY_DN1073572_c0_g1_i2	103	258	88.35	103	1	156	9.1e-66	199
TR14238_c0_g2_i1	Cluster-32634.0_TRINITY_DN1073572_c0_g1_i2	258	258	87.984	258	1	1	1.3e-176	486
TR14253_c0_g1_i1	Cluster-43702.0_comp49748_c0_seq1	222	223	84	225	4	1	1.22e-116	332
TR14274_c0_g1_i1	Cluster-60725.0_TRINITY_DN1082221_c0_g1_i5	851	186	83.333	180	1	1	7.59e-102	313
TR14283_c0_g1_i2	Cluster-69347.65_transcript90084	174	157	85.714	119	4	2	2.39e-73	218
TR14286_c0_g1_i2	Cluster-14246.0_comp4195_c0_seq1	428	474	78.738	428	1	47	0	708
TR14295_c0_g2_i1	Cluster-12413.23_transcript75135	224	130	70.588	119	1	1	8.24e-59	182
TR14297_c0_g1_i1	Cluster-43583.2_TRINITY_DN1077297_c0_g1_i2	680	185	93.956	182	1	1	2.55e-123	364
TR14298_c0_g1_i1	Cluster-64810.3_TRINITY_DN1080125_c2_g1_i4	159	393	93.631	157	1	235	6.82e-109	316
TR14298_c0_g1_i2	Cluster-64810.3_TRINITY_DN1080125_c2_g1_i4	407	393	89.77	391	15	1	0	746
TR14298_c0_g1_i3	Cluster-64810.3_TRINITY_DN1080125_c2_g1_i4	159	393	93.631	157	1	235	6.82e-109	316
TR14306_c0_g1_i1	Cluster-44622.2_comp3999_c1_seq1	351	351	88.604	351	1	1	0	637
TR14317_c0_g1_i1	Cluster-37661.0_TRINITY_DN1045586_c0_g1_i1	342	341	88.304	342	1	1	0	614
TR14317_c0_g1_i2	Cluster-37661.0_TRINITY_DN1045586_c0_g1_i1	297	341	80.059	341	1	1	0	541
TR14330_c0_g1_i1	Cluster-57366.0_comp49251_c0_seq1	595	595	93.109	595	1	1	0	1147
TR14336_c0_g1_i1	Cluster-32319.1_TRINITY_DN1075920_c0_g2_i2	469	476	84.516	465	1	1	0	768
TR14337_c0_g1_i1	Cluster-27556.13_TRINITY_DN1054988_c0_g2_i2	489	276	89.091	275	1	1	0	513
TR14337_c0_g1_i2	Cluster-27556.13_TRINITY_DN1054988_c0_g2_i2	489	276	89.091	275	1	1	0	513
TR14344_c1_g1_i1	Cluster-71076.2_TRINITY_DN1062256_c0_g1_i5	179	114	93.939	99	14	13	6.05e-47	149
TR14367_c0_g1_i1	Cluster-11345.0_comp130244_c0_seq1	161	169	79.221	154	16	16	3.03e-84	245
TR14367_c0_g2_i1	Cluster-11345.0_comp130244_c0_seq1	161	169	79.87	154	16	16	5.31e-85	247
TR14381_c0_g1_i1	Cluster-7396.1_comp240990_c0_seq1	882	888	77.602	884	4	3	0	1423
TR14382_c0_g1_i3	Cluster-71236.0_comp109042_c1_seq1	481	695	77.966	472	11	228	0	678
TR14382_c0_g1_i4	Cluster-71236.0_comp109042_c1_seq1	481	695	77.966	472	11	228	0	678
TR14383_c0_g1_i1	Cluster-68054.2_transcript80269	481	102	100	102	380	1	3.07e-70	219
TR14387_c1_g1_i1	Cluster-29986.1_TRINITY_DN1090822_c0_g1_i1	431	431	91.647	431	1	1	0	821
TR14395_c0_g1_i2	Cluster-31415.8_TRINITY_DN1094787_c8_g1_i5	386	396	83.838	396	1	1	0	691
TR14399_c0_g1_i1	Cluster-38622.1_comp107234_c1_seq1	325	319	72.866	328	1	1	4.88e-162	455
TR14399_c0_g1_i2	Cluster-38622.1_comp107234_c1_seq1	325	319	72.866	328	1	1	4.88e-162	455
TR14418_c0_g1_i1	Cluster-24031.0_comp103530_c0_seq1	785	799	85.268	801	1	1	0	1436
TR14426_c0_g1_i1	Cluster-29108.1_comp98518_c0_seq1	1187	1186	77.189	1188	1	1	0	1858
TR14483_c0_g1_i1	Cluster-55170.0_comp923184_c0_seq1	269	265	75.29	259	1	1	2.8e-116	335
TR144982_c0_g1_i1	Cluster-55850.1_comp14068_c0_seq1	244	242	77.35	234	12	12	3.26e-121	345
TR14513_c0_g1_i1	Cluster-27445.2_transcript9493	185	630	80.488	123	24	435	1.33e-60	199
TR14518_c0_g1_i2	Cluster-68540.1_comp3170_c0_seq1	255	255	90.98	255	1	1	1.26e-173	479
TR14554_c0_g1_i1	Cluster-73121.0_transcript13647	617	201	88.82	161	340	1	1.93e-104	315
TR14560_c0_g1_i1	Cluster-54568.3_transcript64622	421	115	83.929	112	1	1	1.33e-63	200
TR14562_c0_g1_i1	Cluster-57498.3_TRINITY_DN1090191_c0_g1_i6	361	361	88.089	361	1	1	0	681
TR14611_c0_g1_i1	Cluster-30015.3_TRINITY_DN1092321_c0_g2_i3	1437	252	93.162	234	189	1	4.48e-149	453
TR14613_c0_g1_i1	Cluster-30814.6_TRINITY_DN1083128_c0_g1_i5	911	310	98.046	307	259	1	0	611
TR14614_c0_g1_i1	Cluster-13856.6_comp71249_c3_seq1	198	528	86.932	176	23	353	2.25e-111	328
TR14624_c0_g1_i1	Cluster-27481.10_TRINITY_DN1053107_c2_g1_i3	707	231	91.943	211	1	1	2.02e-124	370
TR14624_c0_g2_i2	Cluster-27481.13_comp32360_c0_seq1	218	707	92.417	211	1	1	2.04e-126	373
TR14627_c0_g1_i1	Cluster-72155.1_comp578927_c0_seq1	137	305	70.192	104	1	1	3.72e-50	162
TR14627_c0_g1_i3	Cluster-72155.1_comp578927_c0_seq1	137	305	70.192	104	1	1	3.72e-50	162
TR14634_c0_g2_i1	Cluster-32614.5_comp163096_c1_seq1	602	604	80.661	605	1	1	0	964
TR14639_c0_g1_i1	Cluster-24923.0_comp337103_c0_seq1	143	143	81.818	143	1	1	4.99e-85	245
TR14639_c0_g1_i2	Cluster-24923.0_comp337103_c0_seq1	143	143	81.818	143	1	1	4.99e-85	245
TR14643_c0_g1_i1	Cluster-40126.9_comp19611_c0_seq1	509	488	76.171	491	19	3	0	782
TR14651_c0_g1_i1	Cluster-27658.3_TRINITY_DN1092201_c0_g1_i2	314	142	91.729	133	1	1	7.49e-90	265
TR14651_c0_g1_i2	Cluster-27658.3_TRINITY_DN1092201_c0_g1_i2	506	142	91.729	133	1	1	1.86e-87	265
TR14653_c0_g1_i1	Cluster-53079.2_comp4982_c1_seq1	152	152	98.684	152	1	1	9.64e-107	301
TR146531_c0_g1_i1	Cluster-17093.0_comp500156_c0_seq1	167	194	70.659	167	1	28	4.45e-87	253
TR14665_c0_g1_i1	Cluster-45247.1_comp84415_c0_seq1	324	275	94.035	285	40	1	0	520
TR14701_c0_g1_i1	Cluster-38031.0_TRINITY_DN1041700_c0_g2_i1	245	245	93.578	218	1	1	3.6e-157	436
TR14705_c0_g1_i1	Cluster-33433.0_comp118893_c0_seq1	423	425	81.647	425	1	1	0	700
TR14715_c0_g1_i1	Cluster-34722.6_comp19260_c0_seq1	611	509	98.853	436	176	74	0	912
TR14718_c0_g1_i1	Cluster-26724.16_comp5072_c0_seq1	108	148	100	99	10	50	6.19e-70	206
TR14725_c0_g1_i1	Cluster-41639.4_rcomp4619_c0_seq1	189	189	77.249	189	1	1	7.26e-105	299
TR14728_c0_g2_i1	Cluster-63333.4_comp21397_c1_seq1	114	124	94.737	114	1	11	2.33e-63	189
TR14728_c0_g2_i2	Cluster-63333.4_comp21397_c1_seq1	114	124	94.737	114	1	11	2.33e-63	189
TR14744_c0_g1_i1	Cluster-73877.1_comp1816_c0_seq1	434	434	93.318	434	1	1	0	822
TR14756_c0_g1_i1	Cluster-49302.4_transcript26134	271	271	91.882	271	1	1	0	504
TR14765_c0_g2_i2	Cluster-19608.8_TRINITY_DN1083601_c0_g1_i2	611	804	98.197	610	2	197	0	1253
TR14765_c0_g2_i3	Cluster-19608.8_TRINITY_DN1083601_c0_g1_i2	611	804	98.197	610	2	197	0	1253
TR14770_c0_g1_i1	Cluster-72581.3_comp5920_c0_seq1	243	242	91.358	243	1	1	3.72e-168	464
TR1478_c0_g1_i1	Cluster-43955.2_comp72070_c0_seq1	187	187	97.326	187	1	1	6.78e-137	380
TR14788_c0_g1_i1	Cluster-58942.7_TRINITY_DN1090268_c0_g1_i2	1021	175	95.783	166	1	1	3.39e-113	347
TR14792_c0_g1_i1	Cluster-61701.0_comp35341_c0_seq1	478	481	75.42	476	1	6	0	741
TR14793_c0_g1_i1	Cluster-25023.5_TRINITY_DN1084262_c0_g1_i3	702	110	88.073	109	1	1	2.36e-66	214
TR14793_c0_g1_i2	Cluster-25023.5_TRINITY_DN1084262_c0_g1_i3	702	110	88.073	109	1	1	2.36e-66	214
TR14796_c0_g1_i1	Cluster-36376.4_comp76243_c0_seq1	333	654	94.097	288	1	1	0	594
TR14806_c0_g1_i1	Cluster-56298.0_comp122886_c0_seq1	195	475	70.44	159	1	1	2.72e-68	216
TR14828_c0_g1_i1	Cluster-15022.0_comp4291_c0_seq1	115	115	81.739	115	1	1	4.05e-69	203
TR14839_c0_g2_i1	Cluster-58355.1_comp15247_c0_seq1	154	154	95.455	154	1	1	5.73e-108	304
TR14844_c0_g1_i1	Cluster-72183.3_TRINITY_DN1089654_c0_g1_i3	488	488	91.803	488	1	1	0	949
TR14912_c0_g1_i1	Cluster-37984.1_transcript26953	784	137	94.167	120	1	1	2.17e-74	238
TR14930_c0_g1_i1	Cluster-45007.2_TRINITY_DN1019303_c0_g1_i1	155	155	94.231	156	1	1	6.97e-102	289
TR14934_c0_g1_i1	Cluster-50719.1_comp168664_c0_seq1	529	529	74.102	529	1	1	0	815
TR14952_c1_g1_i1	Cluster-22454.6_TRINITY_DN1085993_c0_g1_i1	344	802	75.962	312	1	9	1.04e-143	426
TR14959_c0_g1_i1	Cluster-50716.0_comp701127_c0_seq1	305	274	82.963	270	36	6	3.1e-127	364
TR14962_c0_g1_i1	Cluster-61017.0_comp98440_c0_seq1	457	461	89.371	461	1	1	0	810
TR14962_c0_g2_i1	Cluster-61017.0_comp98440_c0_seq1	106	461	98.039	102	1	1	3.02e-68	211
TR14967_c0_g1_i1	Cluster-13101.1_comp8100_c0_seq1	195	195	96.41	195	1	1	4.77e-142	394
TR15070_c0_g2_i1	Cluster-11983.4_TRINITY_DN1049975_c0_g1_i2	182	174	71.533	137	38	37	1.21e-64	197
TR15081_c0_g1_i1	Cluster-67633.3_transcript88948	338	195	96.257	187	1	1	3.44e-133	377
TR15081_c0_g1_i2	Cluster-67633.5_TRINITY_DN1051664_c0_g1_i2	316	316	96.519	316	1	1	0	640
TR15115_c0_g1_i1	Cluster-68202.0_comp179048_c0_seq1	436	435	86.073	438	1	1	0	777
TR15152_c0_g1_i1	Cluster-47444.0_comp187673_c0_seq1	191	253	96.894	161	31	93	1.13e-113	324
TR15221_c0_g1_i1	Cluster-71156.0_TRINITY_DN1089405_c0_g1_i1	236	281	80.645	93	5	35	2.48e-47	158
TR15224_c0_g1_i1	Cluster-47884.0_comp87135_c1_seq1	374	374	98.928	373	2	3	0	750
TR15267_c0_g1_i1	Cluster-64989.3_comp14132_c0_seq1	157	190	76.875	160	1	33	1.01e-82	242
TR15267_c0_g1_i2	Cluster-64989.3_comp14132_c0_seq1	157	190	76.875	160	1	33	1.01e-82	242
TR1532_c0_g1_i1	Cluster-9966.22_transcript77102	173	293	95.376	173	1	121	4.07e-122	346
TR15323_c0_g1_i1	Cluster-30173.0_TRINITY_DN1091054_c5_g1_i3	437	113	71.875	64	19	9	4.67e-25	99.8
TR15357_c0_g1_i2	Cluster-12056.21_TRINITY_DN1077582_c0_g1_i2	497	567	86.531	490	13	80	0	790
TR15357_c0_g1_i3	Cluster-12056.21_TRINITY_DN1077582_c0_g1_i2	250	567	77.966	236	13	80	2.06e-112	334
TR15383_c0_g1_i2	Cluster-32984.0_comp692747_c0_seq2	159	161	73.203	153	7	9	3.32e-83	242
TR15433_c0_g1_i1	Cluster-60305.2_transcript20051	259	259	92.276	246	1	1	7.69e-170	469
TR15440_c0_g2_i1	Cluster-56449.0_comp246605_c0_seq1	257	663	94.561	239	1	408	1.28e-158	456
TR15453_c1_g1_i1	Cluster-42818.3_comp103170_c0_seq2	165	451	78.873	142	2	95	7.73e-77	236
TR15458_c0_g1_i1	Cluster-63138.1_comp113152_c0_seq1	209	209	93.301	209	1	1	3.22e-147	408
TR15458_c0_g3_i1	Cluster-63138.1_comp113152_c0_seq1	209	209	93.301	209	1	1	3.22e-147	408
TR15475_c0_g1_i1	Cluster-66408.1_comp248614_c0_seq1	295	298	91.333	300	1	1	5.05e-161	450
TR15503_c0_g1_i1	Cluster-65536.4_TRINITY_DN1079698_c0_g2_i4	208	187	99.259	135	1	1	4.75e-98	283
TR15512_c0_g1_i1	Cluster-52782.1_transcript10932	680	314	81.329	316	302	1	1.21e-176	506
TR15537_c0_g1_i1	Cluster-20205.0_comp816857_c0_seq1	119	864	78.151	119	1	746	1.31e-61	202
TR15541_c0_g2_i1	Cluster-26548.9_TRINITY_DN1084382_c0_g4_i1	119	244	88	100	1	1	1.45e-59	183
TR15541_c0_g3_i1	Cluster-26548.1_transcript6588	701	294	96.797	281	421	17	0	538
TR15545_c1_g1_i1	Cluster-46966.2_transcript28717	338	336	78.006	341	1	1	0	544
TR15546_c0_g1_i1	Cluster-24826.3_comp79993_c1_seq1	654	654	82.569	654	1	1	0	1160
TR15555_c0_g1_i1	Cluster-59417.7_TRINITY_DN1086705_c0_g1_i3	286	422	83.462	260	23	12	1.02e-162	459
TR15589_c0_g1_i1	Cluster-63985.4_comp57064_c1_seq1	120	120	100	120	1	1	8.1e-89	253
TR15589_c0_g2_i1	Cluster-63985.4_comp57064_c1_seq1	120	120	100	120	1	1	8.1e-89	253
TR15619_c0_g1_i1	Cluster-66566.4_TRINITY_DN1082833_c1_g2_i1	201	121	87.356	87	92	1	9.11e-50	158
TR15630_c0_g1_i1	Cluster-60297.0_comp117581_c0_seq1	241	243	92.593	243	1	1	2.32e-168	464
TR15636_c0_g1_i1	Cluster-59888.0_comp178050_c0_seq1	190	190	84.737	190	1	1	9.05e-127	355
TR15638_c0_g1_i1	Cluster-70707.3_comp2889_c0_seq2	188	215	78.191	188	1	28	4.02e-112	318
TR15640_c0_g1_i1	Cluster-7803.29_comp84908_c0_seq1	386	386	77.979	386	1	1	0	581
TR15642_c0_g1_i1	Cluster-61493.5_TRINITY_DN1090365_c0_g1_i2	234	559	93.627	204	1	1	1.45e-129	377
TR15642_c0_g1_i2	Cluster-61493.1_comp38128_c0_seq1	361	587	93.123	349	1	1	0	657
TR15665_c0_g1_i1	Cluster-7606.0_comp16976_c0_seq1	201	203	76.382	199	1	1	3.79e-120	339
TR15666_c0_g1_i1	Cluster-58598.3_comp1018_c0_seq1	162	206	96.795	156	1	1	5.02e-110	312
TR15678_c0_g1_i1	Cluster-37087.6_transcript78572	1204	677	90.483	662	1	1	0	1230
TR15684_c0_g1_i1	Cluster-71400.1_TRINITY_DN1068737_c0_g2_i2	557	179	85.976	164	1	9	9.65e-101	302
TR15695_c0_g1_i2	Cluster-68254.1_transcript93763	102	253	100	72	15	181	1.06e-47	153
TR15696_c0_g1_i2	Cluster-50419.1_comp84825_c0_seq1	162	225	93.793	145	18	81	8.77e-100	286
TR15696_c0_g1_i3	Cluster-50419.1_comp84825_c0_seq1	224	225	92.377	223	2	3	1.03e-154	428
TR15703_c0_g1_i1	Cluster-20918.3_comp140400_c0_seq1	505	508	84.252	508	1	1	0	892
TR15706_c0_g1_i1	Cluster-26983.0_comp395496_c0_seq1	188	421	89.785	186	3	236	4.1e-125	359
TR15712_c0_g1_i1	Cluster-71188.2_transcript9891	540	537	93.889	540	1	1	0	1056
TR15720_c0_g1_i1	Cluster-65980.3_TRINITY_DN1087152_c0_g3_i1	499	296	95.608	296	204	2	0	586
TR15735_c0_g1_i1	Cluster-73776.2238_comp3180_c2_seq1	132	132	74.242	132	1	1	5.96e-69	204
TR15748_c0_g1_i1	Cluster-63367.4_TRINITY_DN1071196_c0_g1_i2	371	253	97.899	238	1	1	3.11e-175	488
TR15750_c0_g1_i3	Cluster-49464.13_TRINITY_DN1094645_c0_g1_i2	188	444	97.761	134	25	24	9.52e-88	265
TR15760_c0_g2_i1	Cluster-65364.1_transcript34269	126	129	89.344	122	5	8	7.37e-76	221
TR15789_c0_g1_i1	Cluster-66766.0_TRINITY_DN1081849_c0_g1_i4	110	110	97.273	110	1	1	1.01e-75	219
TR15806_c0_g1_i1	Cluster-63577.5_comp8596_c0_seq1	410	388	96.286	350	1	1	0	713
TR15842_c0_g1_i1	Cluster-60619.1_comp297839_c0_seq1	251	251	89.641	251	1	1	6.78e-176	484
TR15848_c0_g1_i2	Cluster-46507.2_comp182506_c0_seq1	288	286	85.878	262	27	25	1.47e-160	448
TR1585_c0_g1_i1	Cluster-59266.2_comp360_c0_seq1	212	204	98.039	204	9	1	1.12e-149	414
TR15874_c0_g1_i1	Cluster-26022.5_TRINITY_DN1069452_c0_g1_i2	359	362	71.309	359	1	1	0	553
TR15897_c0_g1_i1	Cluster-25287.1_transcript75776	674	255	73.973	219	1	1	6.61e-93	288
TR15897_c0_g2_i1	Cluster-25287.1_transcript75776	402	255	73.973	219	1	1	7.01e-96	288
TR15901_c0_g1_i1	Cluster-43663.4_transcript50172	1021	166	95.2	125	897	42	1.16e-79	257
TR15933_c0_g2_i1	Cluster-14390.1_comp103752_c0_seq1	176	272	99.324	148	1	1	1.05e-104	301
TR15933_c0_g2_i2	Cluster-14390.1_comp103752_c0_seq1	272	272	94.853	272	1	1	0	537
TR15934_c0_g2_i1	Cluster-62418.0_TRINITY_DN1079396_c0_g1_i2	357	357	79.83	352	1	1	0	579
TR15934_c0_g2_i2	Cluster-62418.0_TRINITY_DN1079396_c0_g1_i2	357	357	79.83	352	1	1	0	579
TR15936_c0_g1_i1	Cluster-14563.5_comp13909_c0_seq1	418	418	84.45	418	1	1	0	753
TR15936_c0_g1_i2	Cluster-14563.5_comp13909_c0_seq1	418	418	84.45	418	1	1	0	753
TR15939_c0_g1_i1	Cluster-49625.5_TRINITY_DN1084315_c0_g1_i14	190	205	94.149	188	1	3	1.31e-131	367
TR15939_c0_g1_i2	Cluster-49625.5_comp18017_c0_seq1	418	430	95.116	430	1	1	0	844
TR15951_c0_g1_i1	Cluster-68306.3_TRINITY_DN1044260_c0_g1_i2	316	316	83.228	316	1	1	0	558
TR15953_c0_g2_i1	Cluster-33257.2_transcript24623	328	206	85.714	105	194	100	2.17e-63	200
TR15953_c0_g2_i2	Cluster-33257.2_transcript24623	525	206	80.87	115	184	92	1.57e-61	201
TR15959_c0_g1_i1	Cluster-47328.0_comp452096_c1_seq1	252	258	71.861	231	22	28	4.1e-126	358
TR15973_c0_g2_i1	Cluster-29773.0_transcript17711	109	184	82.178	101	7	81	2.75e-55	170
TR15973_c0_g2_i3	Cluster-29773.0_transcript17711	109	184	82.178	101	7	81	2.75e-55	170
TR15992_c0_g1_i2	Cluster-9626.2_TRINITY_DN1076266_c2_g3_i1	254	253	72.835	254	1	1	1.28e-128	365
TR16008_c0_g2_i1	Cluster-23544.6_comp29243_c0_seq1	216	360	93.59	156	51	1	1.31e-108	316
TR16008_c0_g2_i2	Cluster-23544.6_comp29243_c0_seq1	216	360	93.59	156	51	1	1.31e-108	316
TR16026_c0_g1_i1	Cluster-30835.9_comp7635_c0_seq2	277	330	92.975	242	1	1	5.08e-166	463
TR16026_c0_g1_i2	Cluster-30835.9_comp7635_c0_seq2	277	330	92.975	242	1	1	5.08e-166	463
TR16026_c0_g1_i3	Cluster-30835.9_comp7635_c0_seq2	332	330	92.975	242	1	1	1.19e-167	470
TR16026_c0_g1_i4	Cluster-30835.9_comp7635_c0_seq2	332	330	92.975	242	1	1	1.19e-167	470
TR16027_c0_g1_i1	Cluster-64904.6_transcript85887	635	187	98.802	167	1	15	4.7e-117	347
TR16028_c0_g1_i1	Cluster-72691.4_comp1410_c0_seq1	555	549	93.625	549	1	1	0	1039
TR16028_c0_g1_i2	Cluster-72691.4_comp1410_c0_seq1	549	549	94.9	549	1	1	0	1062
TR16030_c0_g1_i1	Cluster-23596.1_comp87394_c0_seq1	379	390	82.514	366	11	1	0	604
TR16033_c0_g1_i1	Cluster-43258.5_comp207429_c1_seq1	239	1908	97.899	238	1	1663	1.66e-159	485
TR16033_c0_g1_i2	Cluster-43258.5_comp207429_c1_seq1	239	1908	97.899	238	1	1663	1.66e-159	485
TR16033_c0_g2_i1	Cluster-43258.5_comp207429_c1_seq1	239	1908	97.899	238	1	1663	1.66e-159	485
TR16034_c0_g1_i1	Cluster-34127.1_TRINITY_DN1088590_c0_g1_i1	1134	1123	76.761	1136	1	1	0	1769
TR16044_c0_g1_i1	Cluster-74274.0_transcript20488	216	227	82.692	208	1	19	1.38e-126	357
TR16044_c0_g1_i2	Cluster-74274.0_transcript20488	216	227	82.692	208	1	19	1.38e-126	357
TR16046_c0_g1_i1	Cluster-8460.0_comp11600_c0_seq1	382	492	74.869	382	1	111	0	580
TR16048_c0_g1_i1	Cluster-72850.3_transcript19902	469	469	94.03	469	1	1	0	915
TR16079_c0_g1_i1	Cluster-64610.4_TRINITY_DN1091836_c1_g2_i1	173	175	84.337	166	4	5	3.17e-104	296
TR16085_c0_g1_i1	Cluster-26651.8_transcript84750	514	187	100	187	328	1	7.92e-139	398
TR16095_c0_g1_i1	Cluster-41001.0_transcript101701	181	120	94.737	95	2	3	3.46e-63	191
TR1610_c0_g1_i1	Cluster-15960.0_comp116577_c0_seq2	376	376	96.543	376	1	1	0	758
TR1610_c0_g3_i1	Cluster-15960.0_comp116577_c0_seq2	255	376	96.537	231	1	1	3.15e-168	470
TR16103_c0_g1_i2	Cluster-62869.0_TRINITY_DN1064816_c0_g1_i3	315	276	96.739	276	40	1	0	560
TR16119_c0_g1_i1	Cluster-49070.6_TRINITY_DN1090662_c0_g2_i10	1760	239	72.314	242	1	1	1.3e-107	343
TR16119_c0_g1_i2	Cluster-49070.6_TRINITY_DN1090662_c0_g2_i10	1705	239	72.314	242	1	1	9.61e-108	343
TR16119_c0_g1_i3	Cluster-49070.6_TRINITY_DN1090662_c0_g2_i10	1645	239	88.618	123	1	116	1.52e-70	237
TR16119_c0_g1_i4	Cluster-49070.6_TRINITY_DN1090662_c0_g2_i10	1590	239	88.618	123	1	116	1.1e-70	237
TR16120_c0_g1_i1	Cluster-8072.0_comp295905_c0_seq1	546	546	73.993	546	1	1	0	692
TR16120_c0_g1_i2	Cluster-8072.0_comp295905_c0_seq1	321	546	77.259	321	1	226	3.12e-148	428
TR16123_c0_g1_i1	Cluster-13166.1_comp27436_c0_seq1	480	481	79.339	484	1	1	0	759
TR16134_c0_g1_i1	Cluster-50670.2_transcript87494	645	103	93.75	32	281	46	3.87e-11	60.8
TR16134_c0_g1_i2	Cluster-50670.2_transcript12583	672	166	95.152	165	508	2	4.77e-108	324
TR16134_c0_g1_i3	Cluster-50670.2_transcript12583	610	166	95.152	165	446	2	8.41e-109	324
TR16136_c0_g1_i1	Cluster-73776.34938_comp184641_c0_seq1	311	312	78.205	312	1	1	0	514
TR16137_c0_g1_i1	Cluster-69947.1_transcript16870	172	172	81.503	173	1	1	4.97e-98	281
TR16137_c0_g1_i2	Cluster-69947.1_transcript16870	142	172	79.856	139	1	1	4.2e-75	221
TR16151_c0_g1_i1	Cluster-67281.0_transcript92752	441	122	91.743	109	320	1	6.34e-67	210
TR16153_c0_g1_i1	Cluster-56578.7_transcript84536	200	118	96.875	96	1	1	2.63e-64	194
TR16166_c0_g1_i1	Cluster-70887.1_comp327787_c0_seq8	178	152	80.921	152	27	1	1.21e-79	234
TR16174_c0_g3_i1	Cluster-34511.0_comp60529_c0_seq1	173	173	95.376	173	1	1	4.84e-115	324
TR16178_c0_g1_i1	Cluster-39095.0_transcript14382	174	174	94.253	174	1	1	1.79e-114	322
TR16194_c0_g1_i1	Cluster-40384.1_TRINITY_DN1057675_c0_g1_i2	303	241	87.712	236	1	1	3.64e-156	436
TR16196_c1_g2_i3	Cluster-45221.0_TRINITY_DN1067178_c0_g1_i2	245	126	74.194	31	18	3	6.7e-09	53.5
TR16201_c0_g1_i1	Cluster-3271.5_comp75507_c0_seq1	160	415	86.364	154	7	262	1.56e-96	285
TR16201_c0_g1_i2	Cluster-3271.5_comp75507_c0_seq1	418	415	88.161	397	23	19	0	716
TR16203_c0_g1_i1	Cluster-57489.0_comp39452_c0_seq1	265	267	72.659	267	1	1	2.92e-140	395
TR16216_c0_g1_i1	Cluster-65918.5_TRINITY_DN1067168_c0_g2_i2	293	291	78.425	292	1	1	1.79e-166	464
TR16216_c0_g1_i2	Cluster-65918.5_TRINITY_DN1067168_c0_g2_i2	199	291	80	150	49	1	1.3e-84	252
TR16216_c0_g1_i3	Cluster-65918.5_TRINITY_DN1067168_c0_g2_i2	151	291	80	150	1	1	3.26e-85	251
TR16216_c0_g1_i4	Cluster-65918.5_TRINITY_DN1067168_c0_g2_i2	341	291	78.425	292	49	1	1.47e-165	463
TR16240_c0_g1_i1	Cluster-18227.6_TRINITY_DN1081150_c0_g1_i1	1035	489	93.608	485	1	1	0	961
TR16253_c0_g2_i1	Cluster-28938.1_transcript10427	529	241	98.34	241	289	1	8.64e-178	500
TR16263_c1_g1_i2	Cluster-26182.0_comp985362_c0_seq1	139	407	83.333	126	1	1	4.09e-74	226
TR16268_c0_g1_i1	Cluster-39757.0_comp110122_c0_seq1	1004	1013	83.497	1018	1	1	0	1675
TR16271_c0_g1_i1	Cluster-58713.18_TRINITY_DN1080056_c0_g1_i6	415	485	88.889	414	1	1	0	741
TR16279_c0_g1_i1	Cluster-57072.0_TRINITY_DN1070154_c0_g1_i3	331	331	76.506	332	1	1	1.19e-159	449
TR16279_c0_g1_i2	Cluster-57072.0_comp118989_c0_seq1	391	391	76.276	392	1	1	0	537
TR16286_c0_g1_i1	Cluster-46954.1_comp255644_c0_seq1	413	413	92.494	413	1	1	0	799
TR16288_c0_g1_i1	Cluster-61200.0_transcript29348	205	205	77.561	205	1	1	2.14e-116	330
TR16295_c0_g1_i1	Cluster-61781.5_transcript64767	449	106	95.283	106	344	1	1.83e-68	213
TR16297_c0_g1_i1	Cluster-10460.6_TRINITY_DN1094316_c0_g2_i2	278	128	90.625	128	151	1	1.39e-83	247
TR16300_c0_g1_i2	Cluster-69606.0_transcript25946	317	295	92.017	238	7	56	2.05e-162	454
TR16302_c0_g1_i1	Cluster-73457.5_comp536_c0_seq1	150	150	100	150	1	1	5.6e-106	299
TR16309_c0_g1_i1	Cluster-65659.11_transcript27219	456	278	84.286	280	177	1	4.72e-162	459
TR16309_c0_g1_i2	Cluster-65659.11_transcript27219	456	278	84.286	280	177	1	4.72e-162	459
TR16309_c0_g1_i3	Cluster-65659.11_transcript27219	456	278	84.286	280	177	1	4.72e-162	459
TR16314_c0_g1_i1	Cluster-70618.0_TRINITY_DN1094010_c0_g1_i9	118	106	80.303	66	31	19	1.46e-34	115
TR16337_c0_g1_i1	Cluster-65032.5_TRINITY_DN1091444_c0_g3_i1	266	269	76.208	269	1	1	4.95e-146	410
TR16339_c0_g1_i2	Cluster-55920.0_transcript14682	205	205	97.561	205	1	1	6.01e-148	409
TR16339_c0_g1_i3	Cluster-55920.0_transcript14682	205	205	97.561	205	1	1	6.01e-148	409
TR16340_c0_g1_i1	Cluster-5387.0_comp40160_c0_seq1	511	331	93.958	331	1	1	0	651
TR16345_c0_g1_i1	Cluster-13719.1_comp103414_c0_seq1	315	315	84.127	315	1	1	0	541
TR16383_c0_g1_i1	Cluster-65878.5_transcript16844	781	504	94.715	492	30	1	0	933
TR16383_c0_g1_i2	Cluster-65878.5_transcript16844	744	237	94.515	237	508	1	1.49e-163	471
TR16384_c0_g1_i1	Cluster-74417.5_TRINITY_DN1083318_c0_g1_i5	1178	413	94.949	396	1	1	0	753
TR16390_c0_g1_i1	Cluster-30877.4_comp26149_c0_seq1	323	302	84.385	301	1	1	0	530
TR16409_c0_g1_i1	Cluster-34639.5_comp12669_c0_seq1	423	132	87.5	72	1	44	1.51e-36	130
TR16409_c0_g1_i3	Cluster-34639.5_comp12669_c0_seq1	575	132	87.5	72	1	44	3.82e-36	132
TR16409_c0_g1_i4	Cluster-34639.5_comp12669_c0_seq1	208	432	70.718	181	2	80	7.35e-90	271
TR16417_c0_g1_i1	Cluster-52927.2_comp20097_c0_seq1	408	247	88.259	247	162	1	1.83e-164	462
TR16419_c0_g1_i1	Cluster-70328.1_comp51417_c0_seq1	349	352	72.159	352	1	1	1.15e-160	454
TR16419_c0_g1_i3	Cluster-70328.1_comp51417_c0_seq1	141	352	85.156	128	1	1	3.4e-66	205
TR16420_c0_g1_i1	Cluster-71769.1_transcript19729	257	257	91.44	257	1	1	1.29e-161	448
TR16436_c0_g1_i1	Cluster-23903.8_transcript11101	219	219	93.607	219	1	1	1.79e-151	419
TR16445_c0_g1_i1	Cluster-70063.0_comp508582_c0_seq1	395	378	77.519	387	7	1	0	580
TR16447_c0_g1_i1	Cluster-61501.0_comp104559_c0_seq1	157	386	70.769	130	11	12	3.86e-58	186
TR16447_c0_g1_i2	Cluster-61501.0_TRINITY_DN1070336_c0_g3_i3	378	258	71.13	239	134	14	9.41e-124	358
TR16447_c0_g1_i3	Cluster-61501.0_comp104559_c0_seq1	157	386	70.769	130	11	12	3.86e-58	186
TR16449_c0_g1_i3	Cluster-29305.7_comp17910_c0_seq2	126	119	88.571	105	22	15	4.06e-63	188
TR16463_c0_g1_i1	Cluster-58717.6_transcript13398	186	186	98.387	186	1	1	5.2e-133	370
TR16476_c0_g1_i1	Cluster-72330.0_comp59431_c0_seq1	103	103	96.117	103	1	1	1.04e-67	198
TR16476_c0_g1_i2	Cluster-72330.0_comp59431_c0_seq1	103	103	96.117	103	1	1	1.04e-67	198
TR16491_c0_g1_i1	Cluster-64825.1_comp242809_c1_seq1	675	677	71.302	676	3	2	0	1033
TR16501_c0_g1_i1	Cluster-71260.11_TRINITY_DN1085861_c0_g1_i9	273	111	100	110	1	1	2.18e-76	228
TR16501_c0_g1_i2	Cluster-71260.11_TRINITY_DN1085861_c0_g1_i9	278	111	100	110	1	1	8.53e-76	226
TR16501_c0_g1_i3	Cluster-71260.11_TRINITY_DN1085861_c0_g1_i9	273	111	100	110	1	1	2.18e-76	228
TR16501_c0_g1_i4	Cluster-71260.11_TRINITY_DN1085861_c0_g1_i9	278	111	100	110	1	1	8.53e-76	226
TR16506_c0_g1_i1	Cluster-69067.8_comp128508_c0_seq1	265	174	82.759	174	92	1	5.47e-95	277
TR16507_c0_g1_i1	Cluster-32592.7_transcript11283	911	245	94.323	229	518	1	6.26e-151	445
TR16507_c0_g1_i2	Cluster-32592.7_transcript11283	1083	245	94.323	229	518	1	6.02e-149	444
TR16508_c0_g1_i1	Cluster-50704.0_comp144271_c0_seq1	623	643	91.318	645	1	1	0	1177
TR16508_c0_g1_i2	Cluster-50704.0_comp144271_c0_seq1	650	643	93.846	650	1	1	0	1226
TR16508_c0_g1_i3	Cluster-50704.0_comp144271_c0_seq1	614	643	90.078	645	1	1	0	1160
TR16538_c0_g1_i1	Cluster-11382.3_TRINITY_DN1026666_c0_g1_i2	756	115	97.17	106	1	1	3.08e-71	228
TR16539_c0_g1_i1	Cluster-72957.5_comp19642_c0_seq1	279	267	83.274	281	1	1	3.98e-152	426
TR16551_c0_g1_i1	Cluster-35833.10_transcript94823	395	110	95.455	88	157	1	4.4e-54	175
TR16551_c0_g2_i1	Cluster-35833.10_transcript94823	395	110	95.455	88	157	1	4.4e-54	175
TR16560_c0_g1_i1	Cluster-22897.4_transcript90409	1080	164	90.062	161	298	1	2.51e-96	303
TR16560_c0_g2_i1	Cluster-22934.1_comp112519_c0_seq1	527	580	70.81	531	1	50	0	764
TR16560_c0_g3_i1	Cluster-22897.2_comp66549_c0_seq1	405	1081	82.716	405	1	677	0	703
TR16586_c0_g1_i1	Cluster-8541.17_transcript17074	167	169	75.581	172	1	1	1.83e-86	251
TR16591_c0_g1_i1	Cluster-51059.0_comp59801_c0_seq1	465	1141	84.397	423	1	195	0	773
TR16593_c0_g1_i1	Cluster-57692.1_TRINITY_DN1091936_c0_g5_i2	830	739	95.592	726	1	13	0	1449
TR16604_c0_g4_i1	Cluster-21889.6_TRINITY_DN1093991_c1_g1_i3	240	240	88.75	240	1	1	1.25e-145	407
TR16611_c2_g1_i1	Cluster-70725.0_TRINITY_DN1074952_c0_g1_i1	141	140	81.884	138	2	1	2.15e-85	246
TR16630_c0_g1_i1	Cluster-44669.2_comp17492_c0_seq1	205	329	94.146	205	1	125	3.1e-138	390
TR16630_c0_g1_i2	Cluster-44669.2_comp17492_c0_seq1	329	329	95.441	329	1	1	0	648
TR16632_c0_g1_i1	Cluster-62165.5_TRINITY_DN1086578_c0_g1_i3	472	401	82.785	395	1	1	0	694
TR16645_c0_g1_i1	Cluster-34469.4_comp46545_c0_seq1	337	310	80.488	328	10	1	0	518
TR16645_c0_g1_i2	Cluster-34469.4_comp46545_c0_seq1	331	310	80.488	328	4	1	0	519
TR16665_c0_g1_i1	Cluster-68439.1_comp71872_c0_seq1	229	231	88.312	231	1	1	3.46e-151	420
TR16696_c0_g3_i1	Cluster-34874.2_TRINITY_DN1063300_c0_g1_i4	705	451	79.773	440	1	1	0	620
TR16696_c0_g3_i2	Cluster-34874.2_TRINITY_DN1063300_c0_g1_i4	705	451	79.773	440	1	1	0	620
TR16696_c0_g3_i3	Cluster-34874.2_TRINITY_DN1063300_c0_g1_i4	705	451	79.773	440	1	1	0	620
TR16697_c0_g1_i1	Cluster-72356.1_comp311123_c0_seq1	393	390	90.585	393	1	1	0	733
TR16697_c0_g2_i1	Cluster-72356.1_comp311123_c0_seq1	393	390	90.331	393	1	1	0	731
TR16704_c0_g1_i1	Cluster-70937.0_comp146758_c0_seq1	278	248	92.742	248	31	1	1.42e-162	451
TR16708_c0_g1_i1	Cluster-34968.1_comp82990_c0_seq1	446	445	72.727	440	1	1	0	693
TR16717_c0_g1_i1	Cluster-43010.1_comp120044_c0_seq1	140	140	97.143	140	1	1	1.03e-99	282
TR16717_c0_g1_i2	Cluster-43010.0_TRINITY_DN1046966_c0_g1_i2	115	104	99	100	1	1	2.39e-69	203
TR16742_c0_g1_i1	Cluster-61703.6_comp19146_c0_seq1	434	138	89.855	138	242	1	4.3e-89	267
TR16745_c0_g1_i1	Cluster-23567.1_comp180726_c0_seq1	973	940	89.373	941	37	1	0	1754
TR16759_c0_g1_i1	Cluster-69452.10_TRINITY_DN1061119_c1_g1_i2	305	111	90.741	108	20	1	3.93e-68	208
TR16759_c0_g1_i2	Cluster-69452.10_TRINITY_DN1061119_c1_g1_i2	305	111	90.741	108	20	1	3.93e-68	208
TR16759_c0_g1_i3	Cluster-69452.10_TRINITY_DN1061119_c1_g1_i2	285	111	90.741	108	20	1	2.1e-68	208
TR16759_c0_g1_i4	Cluster-69452.10_TRINITY_DN1061119_c1_g1_i2	286	111	90.741	108	1	1	2.1e-68	208
TR16759_c0_g1_i5	Cluster-69452.10_TRINITY_DN1061119_c1_g1_i2	286	111	90.741	108	1	1	2.1e-68	208
TR16759_c0_g1_i6	Cluster-69452.10_TRINITY_DN1061119_c1_g1_i2	286	111	90.741	108	1	1	2.1e-68	208
TR16762_c0_g2_i1	Cluster-69478.2_comp644_c0_seq1	275	275	72.519	262	14	14	3.38e-147	414
TR16769_c0_g1_i1	Cluster-64816.1_comp14158_c0_seq1	355	290	91.379	290	66	1	0	565
TR16770_c0_g1_i1	Cluster-16070.1_transcript17185	835	139	94.891	137	543	1	1.66e-88	276
TR16775_c0_g1_i1	Cluster-16484.3_TRINITY_DN1079877_c0_g1_i3	1461	165	90.741	162	1	2	4.93e-100	317
TR16781_c0_g1_i1	Cluster-40899.0_transcript53091	612	103	86.747	83	119	1	2.62e-42	148
TR16813_c0_g1_i1	Cluster-65734.3_transcript13355	261	261	98.467	261	1	1	0	526
TR16813_c0_g1_i2	Cluster-65734.3_transcript13355	110	261	100	106	5	156	2.93e-74	221
TR16825_c0_g1_i1	Cluster-46354.2_comp185990_c0_seq1	408	414	84.826	402	15	15	0	668
TR16853_c0_g1_i1	Cluster-69944.0_comp38698_c1_seq1	282	316	99.291	282	1	35	0	583
TR16866_c0_g1_i1	Cluster-32514.0_transcript27496	251	156	82.55	149	104	8	2.09e-86	254
TR16878_c0_g1_i1	Cluster-62596.0_comp239759_c0_seq1	304	309	85.761	309	1	1	0	519
TR16884_c0_g1_i1	Cluster-50178.2_comp57372_c0_seq1	529	529	81.132	530	1	1	0	767
TR16890_c0_g2_i1	Cluster-60917.6_comp25928_c0_seq1	528	549	76.749	529	1	24	0	833
TR16903_c0_g1_i1	Cluster-68294.0_comp24616_c0_seq1	517	518	94.22	519	1	1	0	1016
TR16903_c0_g1_i2	Cluster-68294.0_comp24616_c0_seq1	462	518	94.372	462	1	57	0	917
TR16915_c0_g1_i1	Cluster-53390.0_comp721542_c0_seq1	716	723	75.172	725	1	1	0	1111
TR16929_c0_g1_i1	Cluster-56608.9_transcript17447	456	146	72.028	143	97	2	7.22e-68	214
TR16935_c0_g1_i1	Cluster-21636.2_transcript20712	317	308	88.667	300	1	1	0	552
TR16935_c0_g1_i2	Cluster-21636.2_transcript20712	103	308	84.536	97	1	1	9.36e-54	170
TR16935_c0_g1_i3	Cluster-21636.2_transcript20712	103	308	84.536	97	1	1	9.36e-54	170
TR16935_c0_g1_i4	Cluster-21636.2_transcript20712	317	308	88.667	300	1	1	0	552
TR16938_c0_g1_i1	Cluster-56047.1_transcript30998	319	103	79.012	81	93	1	3.98e-40	136
TR16950_c0_g1_i1	Cluster-30729.3_TRINITY_DN1056306_c0_g1_i2	181	109	94.898	98	1	1	2.06e-65	196
TR16952_c0_g1_i1	Cluster-11624.5_comp214465_c0_seq1	933	1302	79.025	944	1	363	0	1469
TR16954_c0_g1_i1	Cluster-43096.1_TRINITY_DN1086792_c0_g1_i1	675	666	77.43	607	70	63	0	916
TR16954_c0_g1_i2	Cluster-43096.1_TRINITY_DN1086792_c0_g1_i1	524	666	81	400	125	267	0	666
TR16954_c0_g1_i3	Cluster-43096.1_TRINITY_DN1086792_c0_g1_i1	675	666	77.43	607	70	63	0	916
TR16958_c0_g1_i1	Cluster-26822.0_comp210239_c0_seq1	496	495	77.016	496	1	1	0	814
TR16968_c0_g1_i1	Cluster-57987.0_comp471707_c0_seq1	274	274	80.153	262	13	13	1.23e-160	447
TR16982_c0_g1_i1	Cluster-73776.41887_TRINITY_DN1086086_c0_g3_i2	420	420	99.762	420	1	1	0	858
TR16984_c0_g1_i1	Cluster-64523.0_comp293252_c1_seq1	607	734	77.157	591	17	144	0	904
TR17029_c0_g1_i1	Cluster-38798.0_comp141372_c0_seq1	206	206	88.835	206	1	1	3.8e-137	382
TR17047_c0_g1_i1	Cluster-40120.11_TRINITY_DN1088727_c2_g2_i3	525	524	80.798	526	1	1	0	889
TR17050_c0_g2_i1	Cluster-18165.11_TRINITY_DN1087044_c1_g2_i2	277	200	91	200	78	1	1.81e-129	366
TR17055_c0_g1_i1	Cluster-37524.2_comp123164_c0_seq2	588	1793	76.415	424	77	1	7.01e-179	551
TR17064_c0_g1_i1	Cluster-50541.0_TRINITY_DN1065918_c0_g1_i1	482	325	81.931	321	166	5	0	546
TR17066_c0_g1_i2	Cluster-23911.2_TRINITY_DN1085133_c0_g2_i1	241	206	70.909	110	1	81	1.17e-38	134
TR17068_c0_g1_i1	Cluster-73574.2_comp40881_c0_seq1	507	521	84.137	498	11	35	0	865
TR17074_c0_g1_i1	Cluster-65704.0_transcript13814	108	108	92.593	108	1	1	8.25e-67	196
TR17083_c0_g1_i1	Cluster-68797.2_TRINITY_DN1074830_c0_g1_i1	231	241	89.035	228	1	1	1.83e-155	431
TR17083_c0_g1_i2	Cluster-68797.2_TRINITY_DN1074830_c0_g1_i1	231	241	89.035	228	1	1	1.83e-155	431
TR17084_c1_g1_i1	Cluster-55581.0_comp45057_c0_seq1	157	157	87.261	157	1	1	1.23e-100	286
TR17084_c1_g1_i2	Cluster-55581.0_comp45057_c0_seq1	157	157	87.261	157	1	1	1.23e-100	286
TR17094_c0_g1_i1	Cluster-68113.0_transcript92506	143	126	79.2	125	1	1	3.89e-75	220
TR17097_c0_g1_i1	Cluster-38583.6_comp135376_c0_seq1	523	525	91.304	529	1	1	0	977
TR17103_c0_g1_i1	Cluster-48824.0_TRINITY_DN1085015_c0_g1_i4	910	170	94.656	131	1	1	8.59e-79	253
TR17103_c0_g1_i2	Cluster-48824.0_TRINITY_DN1085015_c0_g1_i4	951	170	94.656	131	1	1	7.94e-79	254
TR17103_c0_g1_i3	Cluster-48824.0_TRINITY_DN1085015_c0_g1_i4	1124	170	94.656	131	1	1	1.5e-78	255
TR17115_c0_g1_i1	Cluster-20097.3_TRINITY_DN1070157_c0_g1_i1	429	429	91.841	429	1	1	0	805
TR17115_c0_g1_i2	Cluster-20097.3_TRINITY_DN1070157_c0_g1_i1	429	429	91.841	429	1	1	0	805
TR17119_c0_g1_i1	Cluster-73776.17453_transcript6515	367	161	75.776	161	207	1	3.63e-75	230
TR17122_c0_g1_i1	Cluster-24667.24_TRINITY_DN1083678_c1_g3_i5	155	141	91.429	140	1	1	7.35e-69	205
TR17122_c0_g1_i2	Cluster-24667.23_TRINITY_DN1083678_c1_g3_i3	841	150	91.429	140	1	1	3.46e-64	212
TR17129_c0_g1_i2	Cluster-42325.13_TRINITY_DN1069568_c0_g2_i1	325	143	72	125	45	1	5.99e-45	150
TR17134_c0_g1_i1	Cluster-34560.4_TRINITY_DN1089169_c0_g1_i1	488	336	84.314	306	1	1	0	524
TR17138_c0_g2_i1	Cluster-25915.0_TRINITY_DN1077384_c0_g1_i2	821	525	95.619	525	297	1	0	1035
TR17138_c0_g2_i2	Cluster-25915.0_TRINITY_DN1077384_c0_g1_i2	730	525	94.919	433	297	1	0	843
TR17147_c0_g1_i1	Cluster-50726.1_comp80780_c0_seq1	365	324	84.936	312	54	13	0	551
TR17147_c0_g1_i2	Cluster-50726.1_comp80780_c0_seq1	324	324	85.494	324	1	1	0	579
TR17158_c0_g1_i1	Cluster-55710.6_transcript17067	780	255	92.079	202	102	2	1.83e-130	389
TR17161_c0_g2_i1	Cluster-56674.4_transcript25858	401	195	97.423	194	206	1	5.62e-137	390
TR17161_c0_g2_i2	Cluster-56674.4_transcript25858	449	195	97.423	194	254	1	4.31e-136	389
TR17161_c0_g2_i3	Cluster-56674.4_transcript25858	256	191	97.727	44	1	146	1.69e-24	97.4
TR17167_c0_g1_i1	Cluster-35602.0_comp215902_c0_seq1	477	629	87.054	448	31	183	0	819
TR17170_c0_g1_i1	Cluster-12160.4_comp27416_c0_seq1	571	629	84.722	576	1	54	0	981
TR17170_c0_g1_i2	Cluster-12160.4_comp27416_c0_seq1	571	629	84.722	576	1	54	0	981
TR17176_c0_g1_i1	Cluster-46893.1_TRINITY_DN1063629_c0_g1_i2	253	149	90.604	149	105	1	7.69e-95	275
TR17197_c0_g2_i1	Cluster-72749.8_transcript87443	556	122	79.592	98	1	1	6.5e-49	166
TR17199_c0_g1_i1	Cluster-32709.1_comp244128_c0_seq1	267	308	76.299	308	1	1	8.03e-167	464
TR17199_c0_g1_i2	Cluster-32709.1_comp244128_c0_seq1	308	308	88.312	308	1	1	0	562
TR17218_c0_g1_i1	Cluster-48807.2_TRINITY_DN1067181_c0_g2_i2	325	146	71.034	145	176	1	1.76e-69	213
TR17220_c0_g1_i1	Cluster-33320.9_comp94371_c1_seq1	1920	451	81.596	451	1473	1	0	746
TR17221_c0_g1_i1	Cluster-70210.2_comp17096_c0_seq1	108	147	89	100	1	1	1e-62	187
TR17225_c0_g1_i1	Cluster-69517.0_comp31039_c0_seq1	264	402	88.213	263	1	135	1.73e-170	477
TR17225_c0_g1_i3	Cluster-69517.0_comp31039_c0_seq1	198	402	89.143	175	1	135	1.77e-115	334
TR17228_c0_g1_i1	Cluster-15709.2_comp111019_c0_seq1	293	290	84.88	291	3	1	5.78e-166	462
TR17238_c0_g1_i1	Cluster-23561.1_transcript9801	111	104	75	100	1	1	3e-45	142
TR17242_c0_g1_i1	Cluster-68652.2_comp53591_c1_seq1	449	426	83.683	429	23	1	0	676
TR17244_c0_g1_i1	Cluster-13370.38_comp2769_c0_seq1	328	328	100	328	1	1	0	677
TR17248_c0_g2_i1	Cluster-45931.3_TRINITY_DN1080516_c0_g1_i2	264	238	74.621	264	1	1	3.17e-142	399
TR17248_c0_g2_i2	Cluster-45931.3_TRINITY_DN1080516_c0_g1_i2	238	238	82.773	238	1	1	1.64e-149	416
TR17259_c1_g1_i1	Cluster-7287.0_comp362596_c0_seq1	343	374	70.787	89	68	65	2.48e-40	146
TR17266_c0_g1_i1	Cluster-29097.1_transcript56711	294	150	78.676	136	5	2	7.06e-78	234
TR17266_c0_g1_i2	Cluster-29097.1_transcript56711	294	150	78.676	136	5	2	7.06e-78	234
TR17270_c0_g1_i3	Cluster-72051.0_transcript16921	223	222	75.785	223	1	1	5.78e-118	335
TR17270_c0_g1_i4	Cluster-72051.0_transcript16921	223	222	75.785	223	1	1	5.78e-118	335
TR17288_c0_g1_i1	Cluster-23888.4_transcript29144	121	124	72.222	90	32	38	2.07e-30	105
TR17294_c0_g1_i1	Cluster-68511.2_comp32259_c0_seq1	131	257	90.426	94	6	133	4.52e-58	181
TR17294_c0_g1_i2	Cluster-68511.2_comp32259_c0_seq2	252	258	75.745	235	20	29	2.94e-122	348
TR17294_c0_g1_i3	Cluster-68511.2_comp32259_c0_seq1	148	257	90.435	115	2	112	5.77e-73	219
TR17295_c0_g1_i1	Cluster-54047.2_TRINITY_DN1088250_c0_g1_i7	1217	234	100	188	1	38	2.82e-129	395
TR17300_c0_g1_i1	Cluster-19841.0_transcript24899	1239	189	82.353	51	27	137	3.73e-20	90.5
TR17302_c0_g1_i1	Cluster-55470.0_comp29487_c0_seq1	838	838	80.93	839	1	1	0	1435
TR17303_c0_g2_i2	Cluster-9378.1_comp68631_c0_seq1	520	514	95.525	514	7	1	0	1020
TR17320_c0_g1_i1	Cluster-26144.2_TRINITY_DN1079589_c0_g1_i1	285	501	89.706	272	1	211	7.6e-174	490
TR17320_c0_g1_i2	Cluster-26144.2_TRINITY_DN1079589_c0_g1_i1	485	501	82.136	487	1	1	0	791
TR17323_c0_g1_i1	Cluster-27787.1_transcript12246	1602	133	92.683	123	116	1	1.6e-74	244
TR17323_c0_g1_i2	Cluster-27787.1_transcript12246	1616	133	92.683	123	116	1	1.78e-74	244
TR17324_c0_g1_i1	Cluster-53278.7_transcript12257	537	230	97.391	230	308	1	2.11e-162	461
TR17328_c0_g1_i1	Cluster-25161.5_TRINITY_DN1077633_c0_g1_i1	275	348	88.372	172	88	78	4.89e-109	320
TR17328_c0_g1_i2	Cluster-25161.5_TRINITY_DN1077633_c0_g1_i1	346	348	91.667	348	1	1	0	636
TR17328_c0_g1_i3	Cluster-25161.5_TRINITY_DN1077633_c0_g1_i1	263	348	89.558	249	1	1	5.09e-157	441
TR17328_c0_g1_i4	Cluster-25161.5_TRINITY_DN1077633_c0_g1_i1	358	348	91.513	271	88	78	0	515
TR17328_c0_g1_i5	Cluster-25161.5_TRINITY_DN1077633_c0_g1_i1	156	348	97.436	156	1	193	1.94e-108	313
TR17328_c0_g1_i6	Cluster-25161.5_TRINITY_DN1077633_c0_g1_i1	110	348	87.611	113	1	236	6.09e-65	200
TR17329_c0_g1_i1	Cluster-28338.7_TRINITY_DN1078018_c0_g1_i2	421	425	83.765	425	1	1	0	719
TR17336_c0_g1_i1	Cluster-59794.1_comp9200_c0_seq1	290	217	93.868	212	29	1	2.58e-145	407
TR17336_c0_g1_i2	Cluster-59794.1_comp9200_c0_seq1	245	217	96.313	217	29	1	8.73e-155	429
TR17342_c0_g1_i1	Cluster-70735.0_comp10498_c0_seq1	451	452	86.062	452	1	1	0	802
TR17342_c0_g1_i2	Cluster-70735.0_comp10498_c0_seq1	421	452	79.204	452	1	1	0	729
TR17343_c0_g1_i1	Cluster-27890.5_transcript12122	490	242	99.571	233	258	10	1.09e-174	491
TR17344_c0_g1_i1	Cluster-57927.7_transcript13394	294	232	88.514	148	1	13	3.13e-92	273
TR17344_c0_g1_i2	Cluster-57927.7_TRINITY_DN1083028_c0_g1_i5	241	253	85.892	241	1	13	5.93e-148	413
TR17344_c0_g1_i3	Cluster-57927.7_TRINITY_DN1083028_c0_g1_i5	241	253	85.892	241	1	13	5.93e-148	413
TR17344_c0_g1_i4	Cluster-57927.7_transcript13394	294	232	88.514	148	1	13	3.13e-92	273
TR17345_c0_g1_i1	Cluster-21243.1_comp72206_c0_seq1	463	461	86.551	461	1	1	0	783
TR17347_c0_g1_i1	Cluster-71185.3_comp12032_c0_seq1	434	475	82.719	434	1	42	0	729
TR17347_c0_g1_i2	Cluster-71185.3_comp12032_c0_seq1	489	475	82.526	475	15	1	0	796
TR17350_c0_g1_i2	Cluster-18470.15_comp45785_c0_seq23	331	399	70.968	31	21	1	1.99e-07	52.8
TR17353_c0_g1_i1	Cluster-63625.1_comp23127_c0_seq1	588	493	95.132	493	96	1	0	971
TR17353_c0_g1_i2	Cluster-63625.1_comp23127_c0_seq1	493	493	95.132	493	1	1	0	970
TR17354_c0_g1_i1	Cluster-63812.1_transcript16707	692	367	92.818	362	1	1	0	659
TR17359_c0_g1_i1	Cluster-15553.4_comp27981_c0_seq1	371	378	93.151	146	226	233	1.96e-93	285
TR17363_c0_g1_i1	Cluster-40067.4_TRINITY_DN1084481_c0_g1_i2	586	609	70.213	611	1	1	0	674
TR17369_c0_g1_i1	Cluster-19771.3_comp4907_c0_seq1	546	514	85.127	511	36	4	0	920
TR17372_c0_g2_i1	Cluster-67960.4_comp27239_c0_seq1	194	250	84.746	177	8	66	3.51e-80	239
TR17372_c0_g2_i2	Cluster-67960.4_TRINITY_DN1065382_c0_g2_i1	123	121	77.876	113	1	1	5.41e-36	120
TR17372_c0_g2_i3	Cluster-67960.4_TRINITY_DN1065382_c0_g2_i3	252	140	92.373	118	1	1	1.32e-78	234
TR17378_c0_g1_i1	Cluster-56326.2_comp99003_c0_seq1	220	220	82.16	213	8	8	1.31e-130	367
TR17378_c0_g1_i2	Cluster-56326.2_comp99003_c0_seq1	145	220	78.814	118	8	8	1.13e-65	199
TR17395_c0_g1_i1	Cluster-25489.2_TRINITY_DN1061789_c0_g1_i2	783	404	95.545	404	380	1	0	823
TR17398_c0_g1_i1	Cluster-23347.3_comp315026_c1_seq1	134	137	88.06	134	1	4	5.74e-88	252
TR17403_c0_g1_i1	Cluster-10701.3_comp48769_c7_seq1	435	431	71.56	436	1	1	0	608
TR17403_c0_g1_i2	Cluster-10701.3_comp48769_c7_seq1	431	431	72.222	432	1	1	0	615
TR17407_c0_g1_i1	Cluster-66412.3_TRINITY_DN1083050_c0_g1_i1	565	565	79.823	565	1	1	0	909
TR17433_c1_g1_i1	Cluster-29877.9_TRINITY_DN1082578_c0_g1_i4	1007	479	89.39	377	501	91	0	657
TR17433_c1_g1_i2	Cluster-29877.9_TRINITY_DN1082578_c0_g1_i3	1063	590	90.226	266	295	7	1.44e-152	467
TR17434_c0_g1_i1	Cluster-73688.0_transcript11254	394	395	85.57	395	1	1	0	696
TR17434_c0_g1_i2	Cluster-73688.0_transcript11254	394	395	85.57	395	1	1	0	696
TR17434_c0_g1_i3	Cluster-73688.0_transcript11254	394	395	85.57	395	1	1	0	696
TR17434_c0_g1_i4	Cluster-73688.0_transcript11254	394	395	85.57	395	1	1	0	696
TR17435_c0_g1_i1	Cluster-26745.4_comp52130_c0_seq1	303	303	91.419	303	1	1	0	567
TR17436_c0_g1_i1	Cluster-26154.1_TRINITY_DN1082858_c0_g1_i1	875	883	70.819	891	1	1	0	1216
TR17451_c0_g1_i1	Cluster-64090.0_transcript14082	114	114	100	114	1	1	2.33e-81	234
TR17456_c1_g1_i2	Cluster-17366.5_transcript92823	550	121	90.833	120	163	1	3.19e-74	232
TR17457_c0_g2_i1	Cluster-74358.3_comp12196_c0_seq1	325	261	70.968	248	49	3	4.63e-128	367
TR17457_c0_g2_i4	Cluster-74358.3_comp12196_c0_seq1	307	261	71.815	259	49	3	1.16e-135	385
TR17458_c0_g1_i1	Cluster-23164.0_TRINITY_DN1017928_c0_g1_i3	231	151	82.243	107	123	43	3.31e-63	194
TR17465_c0_g1_i1	Cluster-23730.11_TRINITY_DN1081064_c0_g1_i4	423	394	98.652	371	1	1	0	770
TR17465_c0_g1_i2	Cluster-23730.11_TRINITY_DN1081064_c0_g1_i1	417	388	98.63	365	1	1	0	759
TR17480_c0_g1_i1	Cluster-60279.0_comp325093_c0_seq1	474	474	91.772	474	1	1	0	892
TR17494_c0_g1_i1	Cluster-68705.1_comp21771_c1_seq9	240	232	83.406	229	12	4	1.22e-146	409
TR17494_c0_g1_i2	Cluster-68705.1_comp21771_c1_seq9	299	232	83.406	229	71	4	2.08e-145	408
TR17498_c0_g1_i1	Cluster-69202.0_comp76218_c0_seq1	501	501	76.506	498	1	1	0	716
TR17499_c0_g1_i1	Cluster-68449.0_TRINITY_DN1016388_c0_g1_i2	144	200	87.805	123	22	78	4.76e-75	222
TR17499_c0_g1_i2	Cluster-68449.0_comp57498_c0_seq2	172	172	90.116	172	1	1	3.87e-112	316
TR17501_c0_g1_i1	Cluster-16820.88_TRINITY_DN1092505_c3_g2_i4	127	269	96.8	125	3	145	4.27e-88	257
TR17501_c0_g2_i1	Cluster-16820.75_comp494_c0_seq1	401	408	97.708	349	53	60	0	709
TR17515_c0_g1_i2	Cluster-46606.0_transcript86763	291	124	92.248	129	163	1	7.01e-70	213
TR17515_c0_g1_i3	Cluster-46606.0_transcript86763	291	124	92.248	129	163	1	7.01e-70	213
TR17515_c0_g1_i4	Cluster-46606.0_transcript86763	286	124	96.774	124	163	1	6.92e-85	250
TR17515_c0_g1_i5	Cluster-46606.0_transcript86763	286	124	96.774	124	163	1	6.92e-85	250
TR17519_c0_g2_i1	Cluster-46911.3_transcript8332	722	226	87.879	165	35	35	7.03e-81	257
TR1752_c0_g1_i1	Cluster-61849.4_TRINITY_DN1092207_c0_g2_i4	228	228	86.404	228	1	1	4.89e-149	414
TR17534_c0_g1_i1	Cluster-50909.2_TRINITY_DN1089489_c0_g1_i1	261	148	87.162	148	115	1	6.22e-84	248
TR17541_c0_g1_i1	Cluster-39061.2_TRINITY_DN1083533_c0_g1_i1	226	224	71.681	226	1	1	3.68e-112	321
TR17558_c0_g1_i1	Cluster-66682.11_comp15441_c0_seq1	233	239	90.749	227	7	13	4.65e-153	425
TR17571_c0_g1_i1	Cluster-49115.1_TRINITY_DN1071531_c0_g1_i2	342	254	94.57	221	13	1	1.89e-156	439
TR17571_c0_g1_i2	Cluster-49115.1_TRINITY_DN1071531_c0_g1_i2	330	254	94.57	221	1	1	1.81e-156	438
TR17575_c0_g1_i1	Cluster-46556.0_TRINITY_DN1026592_c0_g4_i3	240	135	95.349	129	1	1	1.1e-85	251
TR17575_c0_g2_i1	Cluster-46556.0_TRINITY_DN1026592_c0_g4_i3	138	135	95.385	130	1	1	6.45e-89	254
TR17576_c0_g1_i1	Cluster-50634.0_comp484266_c0_seq1	383	189	85.714	189	195	1	2.36e-121	349
TR17592_c0_g1_i1	Cluster-64151.4_comp108422_c0_seq1	614	583	92.281	583	32	1	0	1134
TR17597_c0_g1_i1	Cluster-70305.0_TRINITY_DN1063537_c0_g1_i2	540	543	86.94	536	21	8	0	968
TR17597_c0_g1_i2	Cluster-70305.0_TRINITY_DN1063537_c0_g1_i2	561	543	86.59	522	21	8	0	944
TR17604_c1_g1_i1	Cluster-4832.0_comp148907_c1_seq1	466	454	93.392	454	13	1	0	877
TR17618_c0_g1_i1	Cluster-49635.0_comp164461_c0_seq1	491	458	89.452	493	1	1	0	827
TR17618_c0_g1_i4	Cluster-49635.0_comp164461_c0_seq1	491	458	89.452	493	1	1	0	827
TR17618_c0_g1_i5	Cluster-49635.0_comp164461_c0_seq1	495	458	88.732	497	1	1	0	822
TR17618_c0_g1_i7	Cluster-49635.0_comp164461_c0_seq1	154	458	84.615	52	1	1	6.69e-12	62.8
TR17618_c0_g1_i8	Cluster-49635.0_comp164461_c0_seq1	495	458	88.732	497	1	1	0	822
TR17620_c0_g1_i1	Cluster-73267.0_transcript15745	357	360	79.167	360	1	1	0	554
TR17620_c0_g1_i2	Cluster-73267.0_TRINITY_DN1069745_c0_g1_i6	350	360	79.037	353	1	8	0	543
TR17624_c0_g1_i1	Cluster-34544.0_TRINITY_DN1064035_c0_g1_i1	548	473	83.929	56	493	418	2.93e-24	106
TR17627_c0_g1_i1	Cluster-40643.3_comp3911_c0_seq1	250	250	91.6	250	1	1	6.44e-172	474
TR17630_c0_g1_i1	Cluster-13852.6_comp102239_c0_seq5	248	233	79.06	234	15	1	7.13e-141	395
TR17639_c0_g1_i1	Cluster-71828.0_comp123554_c0_seq1	306	309	73.718	312	1	1	1.28e-136	389
TR17641_c0_g1_i1	Cluster-35990.3_comp175361_c0_seq1	691	691	87.265	691	1	1	0	1268
TR17641_c0_g1_i2	Cluster-35990.3_comp175361_c0_seq1	691	691	87.265	691	1	1	0	1268
TR17641_c0_g1_i3	Cluster-35990.3_comp175361_c0_seq1	691	691	87.265	691	1	1	0	1268
TR17641_c0_g2_i1	Cluster-35990.4_TRINITY_DN1079082_c0_g1_i8	316	481	93.023	86	1	376	2.29e-48	169
TR17653_c0_g2_i1	Cluster-72386.2_comp2318_c0_seq1	294	294	88.776	294	1	1	0	546
TR17653_c0_g4_i1	Cluster-72386.2_comp2318_c0_seq1	293	294	89.041	292	1	1	0	545
TR17658_c1_g1_i1	Cluster-12175.3_comp140074_c0_seq1	147	772	94.406	143	5	630	9.24e-96	292
TR17658_c1_g2_i1	Cluster-12175.3_comp140074_c0_seq1	768	772	88.083	772	6	3	0	1172
TR17662_c0_g1_i1	Cluster-71605.0_transcript27405	201	201	99.005	201	1	1	2.19e-148	410
TR17666_c1_g1_i1	Cluster-52509.0_comp50230_c0_seq1	397	173	91.86	172	1	1	8.02e-119	343
TR17674_c0_g1_i2	Cluster-1278.0_comp559018_c0_seq1	182	181	79.661	177	1	1	7.2e-102	291
TR17680_c0_g2_i1	Cluster-73776.28309_TRINITY_DN1068362_c0_g1_i3	258	258	98.45	258	1	1	0	513
TR17680_c0_g2_i2	Cluster-73776.28309_TRINITY_DN1068362_c0_g1_i3	258	258	98.45	258	1	1	0	513
TR17681_c0_g1_i1	Cluster-44128.7_comp5901_c0_seq1	1164	1164	99.227	1164	1	1	0	2397
TR17681_c0_g1_i2	Cluster-44128.7_comp5901_c0_seq1	1164	1164	99.227	1164	1	1	0	2397
TR17681_c0_g1_i3	Cluster-44128.7_comp5901_c0_seq1	1312	1164	99.227	1164	149	1	0	2400
TR17682_c0_g1_i1	Cluster-27416.4_TRINITY_DN1084007_c0_g2_i6	929	791	89.237	799	1	1	0	1419
TR17682_c0_g1_i2	Cluster-27416.4_TRINITY_DN1084007_c0_g2_i6	921	791	89.237	799	1	1	0	1419
TR17682_c0_g1_i3	Cluster-27416.4_TRINITY_DN1084007_c0_g2_i6	921	791	89.237	799	1	1	0	1419
TR17682_c0_g1_i4	Cluster-27416.4_TRINITY_DN1084007_c0_g2_i6	929	791	89.237	799	1	1	0	1419
TR17683_c1_g1_i1	Cluster-73901.4_TRINITY_DN1027113_c0_g2_i2	311	390	79.87	308	4	83	0	513
TR17683_c1_g1_i2	Cluster-73901.4_TRINITY_DN1027113_c0_g2_i2	407	390	83.077	390	18	1	0	674
TR17686_c0_g1_i1	Cluster-54605.0_comp1216560_c0_seq1	568	570	71.681	565	3	4	0	792
TR17686_c0_g1_i2	Cluster-54605.0_comp1216560_c0_seq1	568	570	71.681	565	3	4	0	792
TR17691_c0_g1_i1	Cluster-68052.2_TRINITY_DN1071106_c0_g1_i2	536	536	95.709	536	1	1	0	1024
TR17702_c0_g1_i1	Cluster-11479.4_transcript23427	253	181	83.978	181	73	2	1.54e-107	308
TR17702_c0_g1_i2	Cluster-11479.4_transcript23427	339	181	83.978	181	159	2	3.77e-107	311
TR17704_c0_g1_i1	Cluster-31412.13_comp84213_c0_seq1	618	587	88.53	619	1	1	0	1062
TR17719_c0_g1_i1	Cluster-59866.1_comp188189_c0_seq2	194	444	91.579	190	5	255	8.44e-129	370
TR17741_c0_g1_i1	Cluster-67098.3_transcript45062	567	112	98.148	54	92	1	3.68e-29	112
TR17741_c0_g1_i2	Cluster-67098.3_transcript45062	600	112	100	92	92	1	1.33e-58	192
TR17750_c0_g1_i1	Cluster-71943.12_comp2831_c0_seq1	341	341	100	341	1	1	0	704
TR17763_c0_g1_i2	Cluster-25877.4_comp43931_c0_seq1	144	144	81.944	144	1	1	5.49e-85	245
TR17769_c0_g1_i1	Cluster-36512.1_comp10315_c0_seq1	219	254	97.717	219	1	36	3.06e-163	451
TR17776_c0_g1_i1	Cluster-44004.304_comp136978_c1_seq6	274	367	74.074	54	13	9	3.89e-21	92
TR17779_c0_g1_i2	Cluster-54568.0_transcript13451	451	207	88.083	193	27	1	1.76e-122	355
TR17779_c0_g1_i3	Cluster-54568.0_transcript13451	267	207	97.143	35	1	155	5.34e-15	72.4
TR17779_c0_g1_i4	Cluster-57762.4_TRINITY_DN1070545_c0_g6_i3	275	264	93.243	74	185	1	1.03e-42	147
TR17779_c0_g1_i5	Cluster-54568.0_transcript13451	267	207	97.143	35	1	155	3.68e-15	72.8
TR17779_c0_g1_i6	Cluster-54568.0_transcript13451	267	207	97.143	35	1	155	3.68e-15	72.8
TR17779_c0_g1_i7	Cluster-54568.0_transcript13451	451	207	88.083	193	27	1	9.25e-123	356
TR17781_c0_g1_i1	Cluster-14744.0_comp127668_c0_seq3	213	213	86.256	211	1	1	1.08e-141	394
TR17788_c0_g1_i1	Cluster-10282.4_TRINITY_DN1064481_c0_g1_i2	1829	422	92.417	422	1408	1	0	783
TR17788_c0_g1_i2	Cluster-10282.9_TRINITY_DN1042525_c0_g1_i3	1868	290	90.592	287	1017	1	1.21e-166	509
TR17789_c0_g1_i1	Cluster-64365.0_comp116728_c0_seq1	271	169	81.41	156	1	1	1.43e-84	251
TR17793_c0_g1_i1	Cluster-22986.2_comp8386_c0_seq1	339	340	81.194	335	1	1	0	550
TR17794_c0_g1_i1	Cluster-44619.3_TRINITY_DN1060934_c0_g1_i1	500	506	80.747	509	1	1	0	734
TR17813_c0_g1_i2	Cluster-29039.8_comp76728_c0_seq1	153	649	70.866	127	1	346	2.1e-56	187
TR17822_c2_g1_i1	Cluster-71162.1_comp92828_c0_seq2	734	732	84.426	732	1	1	0	1305
TR17831_c0_g1_i1	Cluster-49766.0_comp135187_c0_seq1	180	180	86.667	180	1	1	1.91e-94	272
TR17831_c0_g1_i2	Cluster-49766.0_comp135187_c0_seq1	180	180	86.667	180	1	1	1.91e-94	272
TR17831_c0_g1_i3	Cluster-49766.0_comp135187_c0_seq1	180	180	86.667	180	1	1	1.91e-94	272
TR17833_c0_g1_i1	Cluster-55536.0_TRINITY_DN1071376_c0_g2_i1	383	426	75.943	424	1	1	0	639
TR17833_c0_g1_i2	Cluster-55536.0_TRINITY_DN1071376_c0_g2_i1	424	426	81.132	424	1	1	0	700
TR17833_c0_g1_i3	Cluster-55536.0_TRINITY_DN1071376_c0_g2_i1	424	426	81.132	424	1	1	0	700
TR17833_c0_g1_i4	Cluster-55536.0_TRINITY_DN1071376_c0_g2_i1	113	426	77.876	113	1	312	1.98e-54	175
TR17852_c0_g1_i1	Cluster-22713.6_TRINITY_DN1058605_c2_g1_i1	187	188	80	185	1	1	1.28e-93	271
TR17860_c0_g2_i1	Cluster-61342.1_comp731904_c0_seq1	203	185	90.909	187	17	1	2.36e-113	321
TR17873_c0_g1_i1	Cluster-7799.11_transcript36541	168	168	94.048	168	1	1	2.97e-116	326
TR17875_c1_g1_i2	Cluster-61016.0_transcript32443	119	102	80	20	96	24	8.22e-05	39.7
TR17876_c0_g2_i1	Cluster-25776.1_transcript85489	836	130	92.473	93	1	1	1.89e-56	190
TR17881_c0_g1_i1	Cluster-63400.7_comp25852_c0_seq1	685	137	88	100	312	22	2.01e-56	188
TR17881_c0_g1_i2	Cluster-63400.7_comp25852_c0_seq1	211	181	74.342	152	16	9	5.52e-69	209
TR17881_c0_g1_i3	Cluster-63400.7_comp25852_c0_seq1	443	137	91.579	95	91	27	7.96e-58	187
TR17881_c0_g1_i4	Cluster-63400.7_comp25852_c0_seq1	669	137	88	100	312	22	3.58e-56	187
TR17881_c0_g1_i5	Cluster-63400.7_comp25852_c0_seq1	459	137	88	100	86	22	3.89e-58	188
TR17888_c0_g1_i1	Cluster-10243.3_transcript93123	498	119	97.701	87	186	16	3.49e-57	186
TR17915_c0_g1_i1	Cluster-69367.1_transcript55295	378	161	93.22	118	7	9	1.12e-77	237
TR17915_c0_g1_i2	Cluster-69367.4_comp6013_c2_seq1	348	348	93.391	348	1	1	0	677
TR17915_c0_g1_i3	Cluster-69367.1_transcript55295	355	161	93.651	126	1	1	2.96e-85	255
TR17915_c0_g1_i4	Cluster-69367.1_transcript55295	380	161	93.651	126	1	1	9.99e-85	255
TR17915_c0_g1_i5	Cluster-69367.1_transcript55295	350	161	93.651	126	1	1	2.99e-85	255
TR17915_c0_g1_i6	Cluster-69367.1_transcript55295	353	161	93.22	118	7	9	2.74e-78	238
TR17917_c0_g1_i1	Cluster-73866.4_transcript12414	166	879	86.395	147	20	733	4.89e-76	243
TR17927_c0_g1_i1	Cluster-11386.3_comp44048_c0_seq1	312	315	91.746	315	1	1	0	588
TR17930_c0_g1_i1	Cluster-55074.11_TRINITY_DN1081786_c0_g2_i4	782	512	99.609	512	271	1	0	1057
TR17936_c0_g1_i1	Cluster-60045.0_comp143229_c0_seq1	236	245	73.95	238	1	8	2.78e-124	353
TR17943_c0_g1_i1	Cluster-59897.1_TRINITY_DN1069398_c0_g2_i3	400	297	95.238	294	1	1	0	560
TR17956_c0_g1_i2	Cluster-72406.1_comp18371_c0_seq1	346	141	96.154	78	1	59	1.72e-49	163
TR17962_c0_g1_i1	Cluster-33851.2_comp22291_c0_seq1	281	254	83.408	223	59	32	1.27e-124	356
TR17977_c0_g1_i1	Cluster-69489.10_transcript86915	794	348	94.76	229	152	119	4.49e-139	415
TR17979_c0_g1_i1	Cluster-21230.1_comp27220_c0_seq1	265	265	81.673	251	15	15	2.05e-146	410
TR17981_c0_g1_i1	Cluster-40667.61_comp21405_c0_seq4	211	211	98.578	211	1	1	1.57e-155	429
TR17985_c0_g1_i1	Cluster-43013.14_transcript81083	542	107	97.143	70	473	38	1.95e-41	145
TR17985_c0_g1_i2	Cluster-43013.14_transcript81083	498	107	97.143	70	429	38	1.67e-41	144
TR17985_c0_g1_i3	Cluster-43013.14_transcript81083	565	107	97.143	70	496	38	3.25e-41	145
TR17985_c0_g1_i4	Cluster-43013.14_transcript81083	521	107	97.143	70	452	38	2.86e-41	144
TR18001_c0_g1_i1	Cluster-47880.0_transcript46409	538	178	98.315	178	361	1	1.06e-124	363
TR18005_c1_g1_i1	Cluster-40139.5_comp110478_c0_seq1	376	921	93.351	376	1	546	0	749
TR18011_c1_g1_i2	Cluster-28932.8_comp69515_c2_seq1	339	373	93.393	333	7	41	0	574
TR18011_c1_g1_i3	Cluster-28932.8_comp69515_c2_seq1	373	373	92.761	373	1	1	0	622
TR18012_c0_g1_i1	Cluster-21436.3_comp113697_c0_seq1	299	299	86.957	299	1	1	0	533
TR18014_c0_g1_i1	Cluster-55634.8_transcript23152	655	139	96.429	140	516	1	2.06e-89	275
TR18019_c0_g1_i1	Cluster-20625.0_comp424534_c0_seq1	373	421	72.414	377	1	45	0	550
TR18019_c0_g1_i2	Cluster-20625.0_comp424534_c0_seq1	373	421	72.414	377	1	45	0	550
TR18021_c0_g1_i1	Cluster-71512.4_comp15706_c1_seq1	213	214	75.598	209	1	3	1.44e-117	333
TR18025_c0_g1_i1	Cluster-45883.2_TRINITY_DN1089695_c3_g1_i4	205	213	78.922	204	1	1	1.22e-118	336
TR18039_c0_g1_i1	Cluster-21735.3_TRINITY_DN1090879_c0_g1_i4	529	500	70.495	505	26	1	0	682
TR18043_c0_g1_i1	Cluster-56932.2_comp72331_c0_seq1	149	215	75	140	6	73	6.34e-70	210
TR18051_c0_g2_i1	Cluster-38084.0_TRINITY_DN1068199_c0_g1_i4	402	400	79.302	401	3	2	0	641
TR18056_c0_g1_i1	Cluster-25671.0_comp63735_c1_seq2	304	288	70.588	272	37	17	6.15e-126	361
TR18066_c0_g1_i1	Cluster-27037.3_TRINITY_DN1090889_c0_g1_i11	116	253	86.207	58	44	1	5.45e-31	110
TR18066_c0_g1_i2	Cluster-27037.3_TRINITY_DN1090889_c0_g1_i11	297	253	86.22	254	44	1	3.38e-167	464
TR18076_c0_g1_i1	Cluster-52779.2_TRINITY_DN1040222_c0_g1_i1	453	484	76.509	464	1	23	0	711
TR18076_c0_g1_i2	Cluster-52779.2_TRINITY_DN1040222_c0_g1_i1	453	484	76.509	464	1	23	0	711
TR18076_c0_g1_i3	Cluster-52779.2_TRINITY_DN1040222_c0_g1_i1	453	484	76.509	464	1	23	0	711
TR18076_c0_g1_i4	Cluster-52779.2_TRINITY_DN1040222_c0_g1_i1	383	484	74.862	362	1	23	0	533
TR18076_c0_g1_i5	Cluster-52779.2_TRINITY_DN1040222_c0_g1_i1	383	484	74.862	362	1	23	0	533
TR18078_c0_g1_i1	Cluster-29011.0_comp9294_c0_seq1	428	428	96.495	428	1	1	0	856
TR18084_c0_g1_i1	Cluster-42686.3_comp13521_c0_seq1	331	329	72.956	318	1	1	6.16e-158	445
TR18114_c0_g1_i1	Cluster-8764.13_TRINITY_DN1082197_c0_g2_i11	619	245	93.103	116	4	66	1.54e-74	239
TR18114_c0_g1_i2	Cluster-8764.13_TRINITY_DN1082197_c0_g2_i11	408	245	93.103	116	4	66	2.33e-76	238
TR18114_c0_g1_i3	Cluster-8764.7_TRINITY_DN1082197_c0_g2_i6	470	101	98	100	1	1	7.6e-70	218
TR18114_c0_g1_i4	Cluster-8764.7_TRINITY_DN1082197_c0_g2_i6	681	101	98	100	1	1	7.33e-68	218
TR18118_c0_g1_i1	Cluster-43055.1_comp3224_c0_seq1	109	109	98.165	109	1	1	9.83e-78	224
TR18122_c0_g1_i1	Cluster-54538.2_transcript26064	277	277	93.863	277	1	1	0	547
TR18122_c0_g1_i2	Cluster-54538.2_transcript26064	232	277	92.929	198	35	80	1.21e-138	390
TR18122_c0_g1_i3	Cluster-54538.2_transcript26064	277	277	93.863	277	1	1	0	547
TR18128_c0_g1_i1	Cluster-58203.6_comp60980_c0_seq1	538	349	95.349	344	93	1	0	681
TR18128_c0_g1_i2	Cluster-58203.6_transcript14050	176	537	90.385	156	1	1	2.81e-93	281
TR18134_c0_g1_i1	Cluster-47732.4_transcript15428	883	266	100	160	1	103	2.93e-109	337
TR18135_c0_g2_i1	Cluster-47405.3_comp9695_c2_seq1	352	352	72.394	355	1	1	0	520
TR18137_c0_g1_i1	Cluster-73807.2_comp19332_c0_seq1	285	285	84.912	285	1	1	0	511
TR18138_c0_g1_i1	Cluster-61364.0_transcript21580	443	223	77.679	224	86	1	2.33e-118	345
TR18138_c0_g1_i2	Cluster-61364.0_transcript21580	473	223	77.679	224	86	1	4.06e-118	345
TR18147_c0_g1_i1	Cluster-34640.15_transcript79441	169	142	88.333	120	1	1	3.28e-68	204
TR18148_c0_g1_i2	Cluster-59099.0_transcript22878	123	123	91.057	123	1	1	8.81e-79	228
TR18155_c0_g1_i3	Cluster-69791.2_comp59096_c0_seq1	184	184	79.348	184	1	1	3.64e-106	302
TR18158_c0_g1_i1	Cluster-68445.0_comp72379_c0_seq1	346	323	94.118	323	24	1	0	637
TR18158_c0_g1_i2	Cluster-68445.0_comp72379_c0_seq1	181	323	98.343	181	1	143	4.31e-133	375
TR18158_c0_g1_i3	Cluster-68445.0_comp72379_c0_seq1	181	323	98.343	181	1	143	4.31e-133	375
TR18164_c0_g1_i1	Cluster-2592.1_comp393_c0_seq1	115	242	82.143	112	2	129	3.52e-68	205
TR18164_c0_g1_i2	Cluster-2592.1_comp393_c0_seq1	822	242	79.487	234	587	7	8.76e-142	419
TR18170_c0_g1_i2	Cluster-12913.10_transcript9359	174	174	97.126	174	1	1	1.2e-126	353
TR18171_c0_g2_i1	Cluster-72612.6_comp47689_c0_seq1	110	488	85.455	110	1	1	9.8e-61	193
TR18173_c0_g1_i2	Cluster-60400.0_comp40933_c0_seq1	171	168	83.636	165	7	4	4.79e-102	291
TR18187_c0_g1_i1	Cluster-58730.9_comp43907_c0_seq1	247	248	91.935	248	1	1	4.34e-152	424
TR18190_c0_g1_i1	Cluster-74182.7_transcript11249	364	367	88.556	367	1	1	0	662
TR18190_c0_g1_i2	Cluster-74182.2_comp8935_c0_seq1	367	370	87.568	370	1	1	0	657
TR18193_c0_g1_i1	Cluster-26495.1_transcript11936	498	384	98.698	384	115	1	0	792
TR18193_c0_g1_i2	Cluster-26495.7_comp31537_c0_seq1	522	583	97.893	522	1	64	0	1053
TR18194_c0_g2_i1	Cluster-17322.13_comp4050_c0_seq1	402	465	86.462	325	1	1	0	546
TR18194_c0_g2_i2	Cluster-17322.13_comp4050_c0_seq1	402	465	86.462	325	1	1	0	546
TR18194_c0_g2_i3	Cluster-17322.24_TRINITY_DN1093310_c1_g4_i2	459	473	81.106	434	1	1	0	676
TR18194_c0_g2_i4	Cluster-17322.24_TRINITY_DN1093310_c1_g4_i2	459	473	81.106	434	1	1	0	676
TR18194_c0_g2_i5	Cluster-17322.24_TRINITY_DN1093310_c1_g4_i2	459	473	81.106	434	1	1	0	676
TR18194_c0_g2_i6	Cluster-17322.13_comp4050_c0_seq1	402	465	86.462	325	1	1	0	546
TR18195_c0_g1_i1	Cluster-49250.0_comp363626_c0_seq1	261	261	96.552	261	1	1	0	526
TR18195_c0_g1_i2	Cluster-49250.0_comp363626_c0_seq1	261	261	96.552	261	1	1	0	526
TR18197_c0_g1_i1	Cluster-50463.6_TRINITY_DN1087869_c0_g2_i2	333	333	95.796	333	1	1	0	635
TR18199_c0_g1_i1	Cluster-74129.0_TRINITY_DN1071935_c0_g1_i2	173	173	97.11	173	1	1	6.5e-123	343
TR18199_c0_g3_i1	Cluster-74129.0_TRINITY_DN1071935_c0_g1_i2	188	173	97.11	173	16	1	6.69e-123	344
TR18199_c0_g4_i1	Cluster-74129.0_TRINITY_DN1071935_c0_g1_i2	173	173	97.11	173	1	1	6.5e-123	343
TR18199_c0_g4_i2	Cluster-74129.0_TRINITY_DN1071935_c0_g1_i2	173	173	97.11	173	1	1	6.5e-123	343
TR18199_c0_g5_i1	Cluster-74129.0_TRINITY_DN1071935_c0_g1_i2	173	173	97.11	173	1	1	6.5e-123	343
TR18199_c0_g6_i1	Cluster-74129.0_TRINITY_DN1071935_c0_g1_i2	173	173	97.11	173	1	1	6.5e-123	343
TR18204_c0_g1_i1	Cluster-44566.3_comp122103_c0_seq1	453	453	85.872	453	1	1	0	699
TR18205_c0_g1_i1	Cluster-44048.0_comp74665_c0_seq1	511	515	87.961	515	1	1	0	930
TR18208_c0_g1_i1	Cluster-67459.1_transcript12400	612	545	94.862	545	68	1	0	1047
TR18210_c0_g1_i1	Cluster-72462.0_comp20631_c0_seq1	494	577	87.156	436	1	1	0	691
TR18210_c0_g1_i2	Cluster-72462.6_transcript10598	579	574	87.392	579	1	1	0	923
TR18212_c0_g1_i1	Cluster-44421.7_TRINITY_DN1079300_c0_g1_i9	142	269	98.592	142	1	128	2.11e-103	296
TR18212_c0_g1_i2	Cluster-44421.7_TRINITY_DN1079300_c0_g1_i9	565	269	100	68	492	1	7.73e-39	144
TR18212_c0_g1_i3	Cluster-44421.7_TRINITY_DN1079300_c0_g1_i9	760	269	98.885	269	492	1	0	566
TR18214_c0_g1_i1	Cluster-11761.2_comp11392_c0_seq2	434	433	78.571	434	1	1	0	713
TR18214_c0_g1_i2	Cluster-11761.2_comp11392_c0_seq2	434	433	78.571	434	1	1	0	713
TR18214_c0_g1_i3	Cluster-11761.2_comp11392_c0_seq2	434	433	78.571	434	1	1	0	713
TR18214_c0_g1_i4	Cluster-11761.2_comp11392_c0_seq2	434	433	78.571	434	1	1	0	713
TR18216_c0_g1_i1	Cluster-30071.14_comp26558_c0_seq1	697	699	94.707	699	1	1	0	1359
TR18217_c0_g1_i1	Cluster-58429.14_comp29574_c0_seq8	343	343	100	343	1	1	0	718
TR18220_c0_g1_i1	Cluster-9415.4_comp25698_c0_seq1	317	317	88.013	317	1	1	0	585
TR18221_c0_g1_i1	Cluster-66264.0_comp291250_c0_seq1	466	496	81.33	466	1	25	0	769
TR18221_c0_g1_i2	Cluster-66264.0_comp291250_c0_seq1	466	496	81.33	466	1	25	0	769
TR18221_c0_g1_i3	Cluster-66264.0_comp291250_c0_seq1	466	496	81.33	466	1	25	0	769
TR18221_c0_g1_i4	Cluster-66264.0_comp291250_c0_seq1	466	496	81.33	466	1	25	0	769
TR18227_c0_g2_i1	Cluster-36360.2_comp56450_c0_seq3	104	104	86.538	104	1	1	1.32e-52	160
TR18227_c0_g2_i3	Cluster-36360.2_comp56450_c0_seq3	104	104	86.538	104	1	1	1.32e-52	160
TR18228_c0_g2_i1	Cluster-65317.6_comp5824_c0_seq1	201	201	99.005	201	1	1	6e-149	412
TR18228_c0_g2_i2	Cluster-65317.6_comp5824_c0_seq1	193	201	98.889	180	14	22	8.66e-133	370
TR18228_c0_g2_i3	Cluster-65317.6_comp5824_c0_seq1	133	201	100	99	1	1	2.46e-70	210
TR18230_c0_g1_i1	Cluster-58015.0_comp162048_c0_seq1	442	492	86.382	492	1	1	0	794
TR18236_c0_g2_i1	Cluster-68040.6_TRINITY_DN1080043_c0_g4_i1	264	144	84.127	126	124	2	3.07e-78	233
TR18238_c0_g1_i1	Cluster-61566.0_transcript13158	137	137	100	137	1	1	2.18e-96	274
TR18238_c0_g1_i2	Cluster-61566.0_transcript13158	137	137	100	137	1	1	2.18e-96	274
TR18239_c0_g2_i1	Cluster-68685.0_TRINITY_DN1091707_c0_g6_i3	204	116	86.792	106	1	1	1e-62	191
TR18240_c0_g2_i1	Cluster-21584.1_TRINITY_DN1028296_c0_g1_i1	307	265	77.193	228	1	1	3.76e-105	308
TR18240_c0_g2_i2	Cluster-21584.1_TRINITY_DN1028296_c0_g1_i1	307	265	77.193	228	1	1	3.76e-105	308
TR18243_c0_g1_i2	Cluster-68011.0_TRINITY_DN1031477_c0_g1_i1	324	337	77.5	320	5	17	0	535
TR18255_c0_g1_i1	Cluster-27976.4_TRINITY_DN1080350_c0_g1_i4	950	480	93.319	479	472	2	0	923
TR18267_c0_g1_i1	Cluster-63639.1_comp6538_c0_seq1	234	235	97.458	236	1	1	2.4e-148	413
TR18268_c0_g1_i1	Cluster-62108.0_TRINITY_DN1077830_c0_g2_i3	684	198	96.503	143	1	1	4.31e-70	227
TR18270_c0_g1_i1	Cluster-38455.12_comp5564_c0_seq5	104	941	86.905	84	18	851	8.33e-43	149
TR18271_c0_g1_i1	Cluster-73644.2_TRINITY_DN1061745_c0_g2_i1	830	107	99	100	1	1	3.9e-65	213
TR18278_c0_g2_i1	Cluster-11784.2_transcript26045	281	152	76.974	152	130	1	1.17e-83	248
TR18278_c0_g2_i2	Cluster-11784.2_transcript26045	297	152	76.974	152	146	1	5.54e-83	247
TR18284_c0_g2_i1	Cluster-49053.1_comp57566_c0_seq3	219	194	87.313	134	84	59	4.89e-87	256
TR18284_c0_g2_i2	Cluster-49053.1_comp57566_c0_seq3	106	194	89.189	37	68	156	3.28e-18	75.9
TR18287_c0_g1_i1	Cluster-48127.4_comp6541_c0_seq1	430	414	78.49	437	4	2	0	548
TR18294_c0_g1_i1	Cluster-63141.0_TRINITY_DN1064377_c0_g1_i5	303	205	89	200	1	1	1.23e-135	383
TR18298_c0_g1_i1	Cluster-25997.1_comp78558_c1_seq1	469	469	86.141	469	1	1	0	816
TR18301_c0_g1_i1	Cluster-58982.8_TRINITY_DN1093032_c0_g1_i7	268	124	90.826	109	142	1	2.76e-68	207
TR18302_c0_g2_i1	Cluster-67256.0_transcript30059	601	184	97.727	176	1	1	5.29e-122	358
TR18314_c0_g1_i1	Cluster-59536.0_transcript12859	515	512	91.211	512	1	1	0	983
TR18316_c0_g2_i1	Cluster-63304.15_transcript19684	390	390	96.41	390	1	1	0	789
TR18317_c0_g1_i1	Cluster-18641.2_TRINITY_DN1087165_c0_g2_i1	450	352	95.17	352	99	1	0	675
TR18317_c0_g1_i2	Cluster-18641.2_TRINITY_DN1087165_c0_g2_i1	523	352	95.17	352	172	1	0	672
TR18323_c0_g1_i1	Cluster-53348.2_comp181180_c0_seq1	333	132	86.131	137	197	1	1.22e-61	193
TR18323_c0_g1_i2	Cluster-53348.2_comp181180_c0_seq1	333	132	86.131	137	197	1	1.22e-61	193
TR18323_c0_g1_i3	Cluster-53348.2_comp181180_c0_seq1	333	132	86.131	137	197	1	1.22e-61	193
TR18323_c0_g1_i4	Cluster-53348.2_comp181180_c0_seq1	333	132	86.131	137	197	1	1.22e-61	193
TR18323_c0_g1_i5	Cluster-53348.2_comp181180_c0_seq1	333	132	86.131	137	197	1	1.22e-61	193
TR18323_c0_g1_i6	Cluster-53348.2_comp181180_c0_seq1	333	132	86.131	137	197	1	1.22e-61	193
TR18323_c0_g1_i7	Cluster-53348.2_comp181180_c0_seq1	333	132	86.131	137	197	1	1.22e-61	193
TR18323_c0_g1_i8	Cluster-53348.2_comp181180_c0_seq1	333	132	86.131	137	197	1	1.22e-61	193
TR18327_c0_g1_i1	Cluster-70107.4_transcript10234	433	272	95.477	199	235	74	1.79e-142	408
TR18329_c0_g1_i1	Cluster-72098.5_TRINITY_DN1054414_c0_g1_i1	156	108	88.889	81	5	2	1.2e-47	150
TR18329_c0_g1_i2	Cluster-72098.5_TRINITY_DN1054414_c0_g1_i1	147	146	96.599	147	1	1	4.9e-97	276
TR18334_c0_g1_i1	Cluster-32059.2_TRINITY_DN1015562_c0_g1_i1	687	163	89.809	157	1	1	1.46e-89	276
TR18335_c0_g1_i1	Cluster-34598.3_comp28734_c2_seq2	235	235	99.149	235	1	1	2.86e-177	486
TR18343_c0_g1_i1	Cluster-13093.3_comp5861_c0_seq2	348	322	75.595	336	13	1	0	517
TR18344_c0_g1_i1	Cluster-45452.0_TRINITY_DN1085533_c1_g4_i5	714	357	76.404	356	1	1	0	565
TR18347_c0_g1_i1	Cluster-43507.1_comp69154_c0_seq1	181	263	75.776	161	10	12	2.74e-75	227
TR18349_c0_g2_i2	Cluster-8653.6_comp88438_c0_seq1	406	176	94.886	176	231	1	8.68e-120	345
TR18349_c0_g2_i4	Cluster-8653.6_comp88438_c0_seq1	406	176	94.886	176	231	1	8.68e-120	345
TR18350_c0_g1_i2	Cluster-70091.0_comp336545_c0_seq1	297	298	86.486	296	1	1	0	517
TR18350_c0_g1_i3	Cluster-70091.0_comp336545_c0_seq1	297	298	86.486	296	1	1	0	517
TR18355_c0_g1_i1	Cluster-72052.0_transcript14875	496	289	92.361	288	207	1	0	561
TR18358_c0_g1_i1	Cluster-64403.1_comp21999_c0_seq1	1061	1178	94.851	1010	12	65	0	2008
TR18358_c0_g1_i2	Cluster-64403.1_comp21999_c0_seq1	1122	1178	94.167	1080	3	2	0	2118
TR18358_c0_g1_i3	Cluster-64403.1_comp21999_c0_seq1	1068	1178	94.199	1017	12	65	0	2000
TR18358_c0_g1_i4	Cluster-64403.1_comp21999_c0_seq1	1115	1178	94.781	1073	3	2	0	2124
TR18368_c0_g1_i1	Cluster-40789.2_TRINITY_DN1083959_c0_g1_i2	500	507	87.992	508	1	1	0	902
TR18380_c0_g1_i1	Cluster-41384.1_comp65395_c0_seq1	243	141	97.872	141	103	1	2.94e-101	291
TR18380_c0_g1_i2	Cluster-41384.1_comp65395_c0_seq1	308	141	97.872	141	168	1	1.05e-101	295
TR18383_c0_g1_i1	Cluster-29547.1_comp55693_c0_seq1	588	702	80.448	491	82	200	0	795
TR18389_c0_g1_i2	Cluster-68191.0_TRINITY_DN1066766_c0_g1_i3	117	194	86.047	43	1	151	1.08e-20	82.8
TR18391_c0_g1_i1	Cluster-67464.8_TRINITY_DN1087170_c0_g1_i1	443	124	89.583	48	1	9	2.45e-21	89.7
TR18391_c0_g1_i2	Cluster-67464.8_TRINITY_DN1087170_c0_g1_i1	437	124	89.583	48	1	9	2.35e-21	89.7
TR18393_c0_g1_i1	Cluster-20062.7_transcript18077	672	190	95.789	190	216	1	1.95e-132	388
TR18393_c0_g1_i2	Cluster-20062.7_transcript18077	672	190	95.789	190	216	1	1.95e-132	388
TR18394_c0_g2_i1	Cluster-73699.4_TRINITY_DN1075090_c0_g1_i2	276	177	95.21	167	47	1	1.93e-106	306
TR18399_c0_g1_i1	Cluster-67441.2_comp6566_c0_seq1	195	194	92.821	195	1	1	6.72e-132	368
TR18404_c0_g1_i1	Cluster-23686.9_transcript93112	141	153	91.818	110	12	43	1.29e-69	207
TR18420_c0_g1_i1	Cluster-61152.5_comp100549_c1_seq1	495	667	90.776	477	1	1	0	870
TR18420_c0_g1_i2	Cluster-61152.5_comp100549_c1_seq1	667	667	93.403	667	1	1	0	1285
TR18429_c1_g1_i1	Cluster-24270.8_comp29484_c0_seq1	229	278	80.734	218	1	1	1.99e-123	351
TR18429_c1_g1_i2	Cluster-24270.8_comp29484_c0_seq1	281	278	82.562	281	1	1	6.32e-167	464
TR18429_c1_g1_i3	Cluster-24270.8_comp29484_c0_seq1	157	278	91.026	156	2	123	2.43e-101	292
TR1843_c0_g1_i1	Cluster-33481.5_transcript19287	619	105	96.491	57	103	14	2.96e-32	120
TR1843_c0_g2_i1	Cluster-33481.5_transcript19287	619	105	96.491	57	103	14	2.96e-32	120
TR18430_c0_g1_i1	Cluster-26422.2_transcript24368	897	218	82.938	211	541	1	3.18e-123	372
TR18430_c0_g1_i2	Cluster-26422.2_transcript24368	897	218	82.938	211	541	1	3.18e-123	372
TR18432_c0_g1_i1	Cluster-47599.3_TRINITY_DN1068549_c0_g2_i2	820	275	86.891	267	266	1	4.04e-172	498
TR18434_c0_g1_i1	Cluster-12858.13_TRINITY_DN1084045_c0_g1_i2	1092	215	98.605	215	878	1	4.23e-147	439
TR18434_c0_g1_i2	Cluster-12858.13_TRINITY_DN1084045_c0_g1_i2	190	215	98.421	190	1	26	4.23e-138	384
TR18435_c0_g1_i2	Cluster-49337.9_TRINITY_DN1085943_c0_g1_i6	197	198	70.408	196	5	3	1.23e-98	284
TR18436_c0_g1_i1	Cluster-66384.4_TRINITY_DN1062645_c0_g1_i3	312	315	91.429	315	1	1	0	566
TR18436_c0_g1_i2	Cluster-66384.4_TRINITY_DN1062645_c0_g1_i3	312	315	91.429	315	1	1	0	566
TR18441_c0_g1_i1	Cluster-42196.1_comp9027_c0_seq1	378	378	75.132	378	1	1	0	610
TR18452_c0_g1_i1	Cluster-24706.4_comp121982_c0_seq1	1731	1921	72.075	1547	221	384	0	2161
TR18453_c0_g1_i1	Cluster-48287.0_comp36643_c1_seq1	361	113	76.147	109	249	1	1.81e-48	159
TR18453_c0_g1_i2	Cluster-48287.0_comp36643_c1_seq1	179	113	76.147	109	67	1	2.59e-50	158
TR18453_c0_g1_i3	Cluster-48287.0_comp36643_c1_seq1	383	113	76.147	109	271	1	5.02e-48	159
TR18453_c0_g2_i1	Cluster-37668.3_TRINITY_DN1083197_c0_g1_i3	577	118	87.379	103	1	1	6.77e-57	187
TR18456_c0_g1_i1	Cluster-68302.0_comp70351_c0_seq1	400	400	94.25	400	1	1	0	793
TR18460_c0_g1_i1	Cluster-32493.5_comp112916_c0_seq1	437	112	80.488	41	22	1	1.25e-15	73.6
TR18460_c0_g1_i2	Cluster-32493.5_comp112916_c0_seq1	434	112	80.488	41	22	1	1.23e-15	73.6
TR18463_c0_g1_i1	Cluster-17806.3_comp23684_c1_seq1	1077	1066	81.238	1082	1	1	0	1658
TR18466_c0_g1_i1	Cluster-39859.2_comp276649_c0_seq1	1051	3071	85.062	1051	1	2024	0	1868
TR18467_c0_g1_i1	Cluster-39433.13_TRINITY_DN1095454_c6_g1_i3	373	373	95.71	373	1	1	0	690
TR18467_c0_g1_i2	Cluster-39433.13_TRINITY_DN1095454_c6_g1_i3	337	373	94.562	331	7	43	0	636
TR18477_c0_g2_i1	Cluster-44351.2_TRINITY_DN1078590_c0_g3_i3	513	129	91.837	98	196	1	3.01e-55	182
TR18477_c0_g2_i3	Cluster-44351.2_TRINITY_DN1078590_c0_g3_i3	419	129	91.837	98	196	1	1.66e-55	180
TR18477_c0_g2_i4	Cluster-44351.2_TRINITY_DN1078590_c0_g3_i3	318	129	91.837	98	1	1	2.61e-57	181
TR18477_c0_g2_i7	Cluster-44351.2_TRINITY_DN1078590_c0_g3_i3	224	129	91.837	98	1	1	1.89e-57	178
TR18479_c0_g1_i3	Cluster-52732.0_comp19096_c0_seq1	137	137	94.161	137	1	1	2.62e-91	261
TR18486_c0_g1_i1	Cluster-32493.5_comp112916_c0_seq1	287	112	72.917	48	28	1	1.26e-17	77.4
TR18486_c0_g1_i2	Cluster-15820.6_comp71063_c0_seq1	499	287	74.419	43	15	9	5.12e-14	73.2
TR18488_c0_g1_i1	Cluster-69632.0_comp370861_c0_seq1	703	939	88.075	696	1	188	0	1271
TR18488_c0_g1_i2	Cluster-69632.0_comp370861_c0_seq1	703	939	88.075	696	1	188	0	1271
TR18489_c0_g1_i1	Cluster-12462.2_transcript91913	506	103	84.466	103	404	1	9.5e-50	166
TR18491_c0_g1_i1	Cluster-28043.2_TRINITY_DN1082269_c0_g1_i3	345	223	76.526	213	72	1	4.2e-118	341
TR18493_c0_g1_i1	Cluster-58342.0_comp91929_c0_seq1	514	511	78.599	514	1	1	0	800
TR18494_c0_g1_i1	Cluster-56561.28_TRINITY_DN1085685_c0_g2_i10	528	178	79.787	94	5	69	9.71e-50	169
TR18496_c0_g2_i1	Cluster-52679.1_TRINITY_DN1063320_c0_g1_i5	1229	243	85.106	235	1	1	5e-128	393
TR18498_c0_g1_i1	Cluster-14380.1_comp94540_c0_seq1	154	167	85.621	153	2	15	3.35e-97	278
TR18498_c0_g1_i2	Cluster-14380.1_comp94540_c0_seq1	121	167	82.645	121	1	47	1.4e-72	214
TR18502_c0_g1_i1	Cluster-71369.0_transcript17134	425	128	95.968	124	303	5	1.47e-79	242
TR18503_c0_g1_i1	Cluster-73776.5873_TRINITY_DN1094710_c1_g1_i2	119	547	93.75	112	1	1	3.27e-63	201
TR18503_c0_g1_i2	Cluster-73776.6271_TRINITY_DN1094710_c1_g1_i4	581	280	89.963	269	1	1	3.97e-170	484
TR18503_c0_g1_i3	Cluster-73776.5726_comp12883_c0_seq1	605	615	87.175	616	1	1	0	1018
TR18503_c0_g1_i4	Cluster-73776.6153_transcript16327	572	242	86.42	243	330	1	3.72e-122	360
TR18503_c0_g1_i5	Cluster-73776.5873_TRINITY_DN1094710_c1_g1_i2	548	547	89.781	548	1	1	0	932
TR18503_c0_g1_i6	Cluster-73776.5873_TRINITY_DN1094710_c1_g1_i2	119	547	93.75	112	1	1	3.27e-63	201
TR18507_c0_g1_i1	Cluster-52534.2_comp17911_c0_seq1	406	452	95.511	401	3	51	0	806
TR18526_c0_g1_i1	Cluster-38445.10_TRINITY_DN1094681_c1_g5_i2	365	365	82.192	365	1	1	0	630
TR18528_c0_g1_i1	Cluster-62355.0_comp25221_c0_seq1	480	515	74.895	478	2	1	0	743
TR18528_c0_g1_i2	Cluster-62355.0_comp25221_c0_seq1	516	515	73.786	515	2	1	0	788
TR18537_c0_g1_i1	Cluster-67930.2_comp7185_c1_seq1	291	295	94.257	296	1	1	0	521
TR18537_c0_g1_i2	Cluster-67930.2_comp7185_c1_seq1	296	295	96.284	296	1	1	0	580
TR18537_c0_g1_i3	Cluster-67930.2_comp7185_c1_seq1	291	295	94.257	296	1	1	0	521
TR18542_c0_g1_i1	Cluster-73776.28033_comp19263_c0_seq1	234	231	96.581	234	1	1	6.63e-164	452
TR18548_c0_g1_i1	Cluster-46160.2_comp19373_c0_seq1	1593	1586	84.326	1595	1	1	0	2756
TR18548_c0_g1_i2	Cluster-46160.2_comp19373_c0_seq1	143	1586	99.237	131	1	571	1.14e-83	268
TR18553_c0_g1_i2	Cluster-21492.0_comp93995_c0_seq1	225	374	89.286	224	3	151	6.32e-135	384
TR18559_c1_g1_i1	Cluster-64910.0_TRINITY_DN1076528_c0_g1_i7	319	256	87.952	249	69	1	6.58e-167	464
TR18559_c1_g1_i2	Cluster-64910.0_transcript16667	305	114	92.405	79	1	1	2.23e-45	150
TR18562_c0_g1_i1	Cluster-39644.1_comp175317_c0_seq1	243	244	73.95	238	1	1	1.05e-128	364
TR18568_c0_g1_i2	Cluster-67272.0_comp38221_c0_seq1	354	517	81.571	331	1	1	0	546
TR18572_c0_g1_i1	Cluster-48143.22_transcript10142	1033	452	94.912	452	375	1	0	868
TR18576_c0_g1_i1	Cluster-73776.36022_transcript11276	628	302	95.349	258	1	19	1.63e-170	488
TR18577_c0_g3_i1	Cluster-28282.4_comp155250_c0_seq1	551	553	72.376	543	9	10	0	845
TR18577_c0_g3_i2	Cluster-28282.4_comp155250_c0_seq1	329	553	77.37	327	1	225	0	552
TR18578_c0_g1_i1	Cluster-45231.1_comp203753_c0_seq1	259	218	80.749	187	50	14	1.42e-114	328
TR18578_c0_g1_i2	Cluster-45231.1_comp203753_c0_seq1	242	218	80.749	187	33	14	1.7e-114	327
TR18584_c0_g1_i1	Cluster-54076.7_comp11324_c0_seq1	433	415	74.687	399	1	1	0	613
TR18584_c0_g1_i2	Cluster-54076.7_comp11324_c0_seq1	423	415	76.123	423	1	1	0	664
TR18584_c0_g1_i3	Cluster-54076.7_comp11324_c0_seq1	423	415	76.123	423	1	1	0	664
TR18585_c1_g1_i1	Cluster-64055.5_comp23656_c1_seq1	168	168	97.024	168	1	1	1.49e-120	337
TR18590_c0_g1_i1	Cluster-55688.10_TRINITY_DN1092345_c0_g1_i10	1122	217	96.859	191	594	1	3.33e-126	385
TR18591_c0_g1_i1	Cluster-69360.5_comp5265_c0_seq1	333	333	95.495	333	1	1	0	649
TR18598_c0_g1_i4	Cluster-70627.2_transcript23133	104	199	86.598	97	1	96	4.83e-58	177
TR18601_c0_g1_i1	Cluster-35145.0_comp69348_c1_seq1	320	424	80.392	255	17	2	1.3e-150	430
TR18601_c0_g1_i2	Cluster-35145.0_comp69348_c1_seq1	439	424	78.147	421	17	2	0	705
TR18602_c0_g1_i1	Cluster-62717.0_TRINITY_DN1060230_c0_g1_i1	183	184	85.87	184	1	1	2.33e-113	320
TR18604_c0_g1_i1	Cluster-61065.0_comp166242_c0_seq1	1075	628	80.127	629	447	1	0	1105
TR18604_c0_g1_i3	Cluster-61065.0_comp166242_c0_seq1	1075	628	80.127	629	447	1	0	1105
TR18613_c0_g1_i1	Cluster-27980.0_TRINITY_DN1042019_c1_g2_i9	324	303	73.171	41	11	21	3.39e-14	72.8
TR18618_c0_g1_i1	Cluster-70954.2_comp33093_c0_seq1	254	261	85.098	255	1	9	1.7e-157	438
TR18623_c0_g1_i1	Cluster-48323.0_TRINITY_DN1072853_c0_g2_i2	408	408	74.51	408	1	1	0	572
TR18623_c0_g1_i3	Cluster-48323.0_TRINITY_DN1072853_c0_g2_i2	408	408	74.51	408	1	1	0	572
TR18628_c0_g2_i1	Cluster-10686.3_transcript26112	372	245	92.593	243	1	1	1.22e-172	481
TR18629_c0_g1_i3	Cluster-30173.0_TRINITY_DN1091054_c5_g1_i3	438	113	70.769	65	7	7	3.73e-24	97.1
TR18629_c0_g1_i5	Cluster-30173.0_TRINITY_DN1091054_c5_g1_i3	438	113	70.769	65	7	7	3.73e-24	97.1
TR18634_c0_g1_i1	Cluster-55110.2_transcript81341	528	129	76.19	42	17	23	3.57e-14	70.1
TR18642_c0_g1_i1	Cluster-67241.0_TRINITY_DN1080412_c0_g1_i1	246	246	89.431	246	1	1	8.12e-170	468
TR18645_c0_g1_i1	Cluster-64490.13_TRINITY_DN1082764_c0_g2_i3	604	146	90.411	146	459	1	1.44e-91	279
TR18645_c0_g1_i2	Cluster-64490.13_TRINITY_DN1082764_c0_g2_i3	585	146	90.411	146	440	1	8.92e-92	279
TR18647_c0_g1_i1	Cluster-68188.0_transcript10771	370	409	86.916	321	18	58	0	540
TR18647_c0_g1_i2	Cluster-68188.4_TRINITY_DN1075213_c0_g1_i1	384	406	88.852	305	52	60	0	539
TR18647_c0_g1_i3	Cluster-68188.1_transcript10772	359	420	85.449	323	16	56	0	540
TR18647_c0_g1_i4	Cluster-68188.2_TRINITY_DN1075213_c0_g1_i6	395	410	88.852	305	52	60	0	539
TR18656_c0_g1_i2	Cluster-41268.0_comp222275_c0_seq1	155	155	80	155	1	1	9.22e-74	218
TR18663_c0_g1_i1	Cluster-2995.3_comp7_c0_seq1	334	378	75.806	310	25	69	3.1e-163	461
TR18668_c0_g1_i1	Cluster-65832.9_transcript4843	327	386	90.432	324	4	63	0	635
TR18668_c0_g1_i2	Cluster-65832.9_transcript4843	396	386	89.947	378	19	9	0	733
TR18668_c0_g1_i3	Cluster-65832.10_transcript76277	375	384	89.867	375	1	10	0	727
TR18668_c0_g1_i4	Cluster-65832.10_transcript76277	375	384	89.867	375	1	10	0	727
TR18668_c0_g1_i5	Cluster-65832.10_transcript76277	375	384	89.867	375	1	10	0	727
TR18671_c0_g1_i2	Cluster-71772.0_transcript13514	155	155	98.065	155	1	1	3.13e-113	318
TR18678_c0_g1_i1	Cluster-21368.31_transcript9296	303	182	98.352	182	122	1	2.08e-135	381
TR18678_c0_g1_i2	Cluster-21368.31_transcript9296	303	182	98.352	182	122	1	2.08e-135	381
TR18678_c0_g1_i3	Cluster-21368.31_transcript9296	303	182	98.352	182	122	1	2.08e-135	381
TR18678_c0_g1_i4	Cluster-21368.31_transcript9296	303	182	98.352	182	122	1	2.08e-135	381
TR18678_c0_g1_i5	Cluster-21368.31_transcript9296	303	182	98.352	182	122	1	2.08e-135	381
TR18679_c0_g1_i1	Cluster-54859.0_transcript38631	555	204	99.333	150	377	1	1.35e-105	316
TR18679_c0_g1_i3	Cluster-54859.0_transcript38631	483	204	95.333	150	310	1	1.6e-98	295
TR18679_c0_g1_i4	Cluster-54859.0_transcript38631	512	204	99.333	150	334	1	1.34e-106	317
TR18679_c0_g1_i5	Cluster-54859.0_transcript38631	550	204	95.333	150	377	1	3.07e-97	294
TR18679_c0_g1_i6	Cluster-54859.0_transcript38631	488	204	99.333	150	310	1	6.2e-107	317
TR18679_c0_g1_i7	Cluster-54859.0_transcript38631	488	204	99.333	150	310	1	6.2e-107	317
TR18679_c0_g1_i8	Cluster-54859.0_transcript38631	483	204	95.333	150	310	1	1.6e-98	295
TR18681_c0_g2_i1	Cluster-22538.0_comp149978_c0_seq1	450	455	78.022	455	1	1	0	568
TR18682_c0_g1_i1	Cluster-72221.3_comp11978_c0_seq1	161	242	100	157	1	1	1.01e-118	335
TR18682_c0_g1_i2	Cluster-72221.3_comp11978_c0_seq1	150	242	100	146	1	12	1.08e-109	312
TR18683_c0_g1_i1	Cluster-65709.2_TRINITY_DN1061803_c0_g2_i6	670	319	92.79	319	352	1	1.08e-171	493
TR18689_c0_g1_i1	Cluster-58051.1_comp29367_c0_seq1	1137	206	90.777	206	932	1	2.12e-127	388
TR18689_c0_g1_i2	Cluster-58051.1_comp29367_c0_seq1	1069	923	93.506	77	765	833	4.94e-31	132
TR18695_c0_g1_i1	Cluster-21324.2_TRINITY_DN1064978_c0_g1_i4	476	446	90.138	436	1	1	0	829
TR18704_c0_g1_i2	Cluster-71026.11_TRINITY_DN1052734_c0_g1_i5	697	113	75.221	113	46	1	3.02e-48	166
TR18704_c0_g1_i4	Cluster-71026.11_TRINITY_DN1052734_c0_g1_i5	860	113	71.569	102	220	12	5.78e-39	140
TR18706_c0_g1_i1	Cluster-46995.0_comp249866_c0_seq1	206	201	81.281	203	1	1	2.44e-119	337
TR18708_c0_g1_i1	Cluster-46781.0_transcript17488	712	340	89.776	313	356	1	0	608
TR18708_c0_g1_i2	Cluster-46781.0_transcript17488	712	340	89.776	313	356	1	0	608
TR18710_c0_g1_i1	Cluster-71797.4_transcript7791	195	195	98.974	195	1	1	5.02e-138	384
TR18710_c0_g1_i2	Cluster-71797.3_TRINITY_DN1058997_c0_g1_i2	245	107	92.381	105	1	1	1.33e-63	194
TR18710_c0_g1_i3	Cluster-71797.3_TRINITY_DN1058997_c0_g1_i2	249	107	92.381	105	5	1	1.28e-63	194
TR18710_c0_g1_i4	Cluster-71797.4_transcript7791	199	195	98.974	195	5	1	3.61e-138	384
TR18711_c0_g1_i1	Cluster-23252.1_TRINITY_DN1077141_c0_g1_i3	275	570	81.159	276	1	291	5.5e-163	464
TR18712_c0_g1_i1	Cluster-42083.1_comp12363_c1_seq1	136	134	70.588	136	1	1	5.89e-60	181
TR18718_c0_g1_i1	Cluster-71216.0_TRINITY_DN1083943_c0_g1_i6	199	190	72.316	177	1	1	1.02e-94	274
TR18720_c0_g1_i1	Cluster-72528.0_transcript8670	501	463	84.749	459	5	6	0	813
TR18722_c0_g1_i1	Cluster-9683.6_comp147039_c1_seq3	118	239	88.983	118	1	122	6.68e-72	214
TR18722_c0_g1_i2	Cluster-9683.6_TRINITY_DN1077704_c0_g5_i1	183	239	88.525	183	1	57	9.05e-116	328
TR18723_c0_g2_i1	Cluster-72919.2_transcript89959	403	248	81.928	249	162	1	1.12e-91	276
TR18723_c0_g2_i2	Cluster-72919.2_transcript89959	419	248	81.928	249	178	1	2.38e-91	276
TR18724_c0_g1_i3	Cluster-67410.0_comp6061_c0_seq1	103	103	93.204	103	1	1	1.16e-64	191
TR18728_c0_g1_i1	Cluster-61575.1_TRINITY_DN1055892_c0_g1_i2	260	245	82.174	230	31	17	6.65e-124	353
TR18728_c0_g1_i10	Cluster-61575.1_TRINITY_DN1055892_c0_g1_i2	260	245	82.174	230	31	17	6.65e-124	353
TR18728_c0_g1_i11	Cluster-61575.1_TRINITY_DN1055892_c0_g1_i2	294	245	82.174	230	65	17	4.2e-124	355
TR18728_c0_g1_i2	Cluster-61575.1_TRINITY_DN1055892_c0_g1_i2	260	245	82.174	230	31	17	6.65e-124	353
TR18728_c0_g1_i3	Cluster-61575.1_TRINITY_DN1055892_c0_g1_i2	294	245	82.174	230	65	17	4.2e-124	355
TR18728_c0_g1_i4	Cluster-61575.1_TRINITY_DN1055892_c0_g1_i2	260	245	82.174	230	31	17	6.65e-124	353
TR18728_c0_g1_i5	Cluster-61575.1_TRINITY_DN1055892_c0_g1_i2	260	245	82.174	230	31	17	6.65e-124	353
TR18728_c0_g1_i6	Cluster-61575.1_TRINITY_DN1055892_c0_g1_i2	260	245	82.174	230	31	17	6.65e-124	353
TR18728_c0_g1_i7	Cluster-61575.1_TRINITY_DN1055892_c0_g1_i2	294	245	82.174	230	65	17	4.2e-124	355
TR18728_c0_g1_i8	Cluster-61575.1_TRINITY_DN1055892_c0_g1_i2	294	245	82.174	230	65	17	4.2e-124	355
TR18728_c0_g1_i9	Cluster-61575.1_TRINITY_DN1055892_c0_g1_i2	260	245	82.174	230	31	17	6.65e-124	353
TR18731_c0_g2_i1	Cluster-69929.11_comp38633_c0_seq9	187	188	96.277	188	1	1	3.33e-132	368
TR18731_c0_g2_i2	Cluster-69929.11_comp38633_c0_seq1	168	168	96.429	168	1	1	3.22e-119	334
TR18733_c0_g1_i1	Cluster-42475.3_comp12720_c0_seq1	171	161	76.86	121	7	2	1.81e-55	172
TR18738_c0_g1_i1	Cluster-73776.20312_comp52699_c1_seq7	535	536	73.084	535	1	1	0	785
TR18738_c0_g1_i2	Cluster-73776.20305_transcript630	314	195	98.113	106	1	1	1.25e-70	218
TR18742_c0_g1_i1	Cluster-70120.0_transcript95981	274	137	93.043	115	60	1	1.99e-74	224
TR18742_c0_g1_i2	Cluster-70120.0_transcript95981	241	122	87.805	123	119	1	5.31e-77	228
TR18742_c0_g1_i3	Cluster-70120.0_transcript95981	306	137	93.043	115	60	1	6.89e-74	224
TR18742_c0_g1_i4	Cluster-70120.0_transcript95981	216	137	93.056	72	13	44	2.38e-43	142
TR18742_c0_g1_i5	Cluster-70120.0_transcript95981	184	137	93.056	72	13	44	6.66e-44	143
TR18743_c0_g1_i1	Cluster-66448.3_TRINITY_DN1072137_c2_g5_i3	251	121	75.207	121	1	1	7.43e-60	185
TR18750_c0_g1_i1	Cluster-12740.6_comp20839_c1_seq1	176	103	93.204	103	74	1	2.7e-56	173
TR18751_c0_g1_i1	Cluster-69941.3_TRINITY_DN1065496_c0_g1_i4	188	140	79.856	139	50	2	4.43e-80	235
TR18751_c0_g1_i2	Cluster-69941.3_TRINITY_DN1065496_c0_g1_i4	204	140	84.615	91	50	2	3.07e-51	162
TR18757_c1_g1_i1	Cluster-12942.7_transcript6103	558	687	84.982	546	1	130	0	947
TR18757_c1_g1_i2	Cluster-12942.7_transcript6103	687	687	85.481	675	1	1	0	1187
TR18757_c1_g1_i3	Cluster-12942.5_transcript78219	113	679	84.706	85	1	1	6.23e-46	157
TR18757_c1_g1_i4	Cluster-12942.8_comp6561_c0_seq1	719	719	84.158	707	1	1	0	1223
TR18763_c0_g1_i1	Cluster-47894.4_TRINITY_DN1078107_c0_g1_i4	340	179	96.111	180	161	1	3.81e-120	344
TR18764_c1_g1_i1	Cluster-31588.27_TRINITY_DN1088551_c0_g5_i7	608	582	90.83	578	31	5	0	1093
TR18764_c1_g1_i2	Cluster-31588.27_TRINITY_DN1088551_c0_g5_i6	566	589	91.858	565	2	25	0	1082
TR18767_c0_g1_i1	Cluster-55307.0_comp14182_c0_seq1	241	101	97	100	142	2	1.38e-61	189
TR18767_c0_g1_i2	Cluster-55307.0_comp14182_c0_seq1	154	143	92.308	91	30	12	2.46e-55	171
TR18768_c0_g1_i1	Cluster-59864.3_comp1510_c0_seq1	252	208	76.19	252	1	1	1.31e-129	365
TR18768_c0_g1_i2	Cluster-59864.3_comp1510_c0_seq1	240	208	80.417	240	1	1	2.85e-132	372
TR18768_c0_g1_i3	Cluster-59864.3_comp1510_c0_seq1	213	208	90.61	213	1	1	2.57e-138	385
TR18774_c0_g2_i1	Cluster-26034.5_TRINITY_DN1078442_c0_g1_i2	247	1197	86.522	230	1	1	7.13e-130	395
TR18780_c0_g1_i1	Cluster-19056.9_transcript83544	1166	258	93.75	240	283	1	5.39e-163	484
TR18783_c0_g1_i1	Cluster-59924.2_transcript13725	266	263	90.226	266	1	1	9.15e-166	459
TR18791_c0_g1_i2	Cluster-67177.1_comp10150_c0_seq1	179	179	97.207	179	1	1	4.16e-131	365
TR18795_c0_g1_i1	Cluster-68480.7_TRINITY_DN1091453_c0_g2_i4	324	253	91.08	213	112	41	1.78e-147	416
TR18807_c0_g2_i1	Cluster-72385.2_comp4817_c1_seq6	686	678	87.971	690	1	1	0	1219
TR18807_c0_g2_i2	Cluster-72385.2_comp4817_c1_seq6	678	678	90.265	678	1	1	0	1249
TR18824_c0_g1_i1	Cluster-65145.2_TRINITY_DN1081121_c1_g1_i3	353	357	74.233	326	1	1	4.85e-127	369
TR18828_c0_g1_i1	Cluster-70554.1_transcript22254	667	120	99.02	102	83	1	1.36e-67	217
TR18836_c1_g2_i1	Cluster-50921.2_TRINITY_DN1071535_c0_g2_i4	305	227	86.344	227	79	1	4.73e-138	390
TR18836_c1_g2_i2	Cluster-50921.2_TRINITY_DN1071535_c0_g2_i4	388	227	86.344	227	162	1	1.01e-136	390
TR18838_c0_g1_i1	Cluster-66142.0_TRINITY_DN1093423_c0_g4_i1	377	388	79.365	378	1	12	0	638
TR18838_c0_g1_i2	Cluster-66142.0_TRINITY_DN1093423_c0_g4_i1	347	388	75.862	174	97	11	2.74e-93	283
TR18846_c0_g1_i1	Cluster-73404.1_comp72389_c0_seq1	274	274	96.35	274	1	1	0	545
TR18847_c0_g1_i3	Cluster-73861.3_comp3161_c0_seq1	466	466	92.06	466	1	1	0	893
TR18852_c0_g1_i1	Cluster-45073.0_comp96370_c0_seq1	395	398	86.683	398	1	1	0	565
TR18857_c0_g1_i2	Cluster-43279.2_TRINITY_DN1082647_c1_g1_i2	304	436	70.358	307	1	132	5.25e-140	402
TR18859_c0_g2_i2	Cluster-63747.0_comp56393_c0_seq1	492	491	93.902	492	1	1	0	937
TR18859_c0_g2_i3	Cluster-63747.0_comp56393_c0_seq1	492	491	93.902	492	1	1	0	937
TR18859_c0_g2_i4	Cluster-63747.0_comp56393_c0_seq1	157	491	97.917	144	1	1	6.76e-98	291
TR18860_c0_g1_i1	Cluster-42164.3_TRINITY_DN1090198_c0_g2_i2	178	267	87.079	178	1	90	3.74e-110	315
TR18860_c0_g1_i2	Cluster-42164.3_TRINITY_DN1090198_c0_g2_i2	267	267	90.637	267	1	1	4.19e-179	493
TR18865_c0_g1_i1	Cluster-21612.6_comp40653_c0_seq1	866	858	85.912	866	23	23	0	1449
TR18865_c0_g1_i2	Cluster-21612.6_comp40653_c0_seq1	554	858	83.23	483	23	23	0	734
TR18867_c0_g1_i1	Cluster-73737.11_TRINITY_DN1089711_c0_g3_i3	296	296	88.435	294	1	1	0	536
TR18867_c0_g1_i2	Cluster-73737.11_TRINITY_DN1089711_c0_g3_i3	296	296	88.435	294	1	1	0	536
TR18868_c0_g1_i2	Cluster-74089.3_comp55389_c0_seq1	357	357	94.958	357	1	1	0	711
TR18868_c0_g1_i4	Cluster-74089.3_comp55389_c0_seq1	294	357	94.096	271	1	1	0	536
TR18868_c0_g1_i5	Cluster-74089.3_comp55389_c0_seq1	305	357	95.41	305	1	53	0	610
TR18874_c0_g1_i1	Cluster-59047.0_comp66466_c2_seq1	485	484	88.866	485	1	1	0	873
TR18874_c0_g1_i2	Cluster-59047.0_comp66466_c2_seq1	240	484	83.186	226	1	1	2.07e-129	375
TR18875_c0_g1_i1	Cluster-58526.3_TRINITY_DN1087087_c0_g1_i5	1024	820	90.587	818	1	1	0	1564
TR18875_c0_g1_i2	Cluster-58526.3_TRINITY_DN1087087_c0_g1_i5	1024	820	90.587	818	1	1	0	1564
TR18882_c0_g1_i1	Cluster-51557.1_comp4164_c0_seq1	212	212	100	212	1	1	1.34e-159	439
TR18887_c0_g3_i1	Cluster-49222.0_TRINITY_DN1061607_c0_g3_i4	143	194	71.324	136	1	1	1.68e-70	211
TR18888_c0_g1_i1	Cluster-73801.1_TRINITY_DN1066555_c0_g2_i1	165	114	91.071	112	52	1	2.23e-68	203
TR18888_c0_g1_i2	Cluster-73801.1_TRINITY_DN1066555_c0_g2_i1	165	114	91.071	112	52	1	2.23e-68	203
TR18894_c0_g1_i1	Cluster-35255.6_TRINITY_DN1087550_c0_g1_i2	618	611	91.586	618	1	1	0	1148
TR18894_c0_g1_i2	Cluster-35255.6_comp19277_c0_seq1	116	611	98.113	106	1	1	4.42e-70	220
TR18894_c0_g1_i3	Cluster-35255.6_TRINITY_DN1087550_c0_g1_i1	591	584	91.709	591	1	1	0	1099
TR18894_c0_g1_i4	Cluster-35255.6_comp19277_c0_seq1	116	611	98.113	106	1	1	4.42e-70	220
TR18896_c0_g1_i1	Cluster-19955.5_TRINITY_DN1085450_c2_g1_i1	262	263	78.707	263	1	1	8.05e-148	414
TR18905_c0_g1_i1	Cluster-56476.6_transcript90586	311	109	86.538	104	208	6	7.74e-59	184
TR18906_c0_g1_i2	Cluster-34761.0_comp129804_c0_seq1	178	178	73.295	176	1	1	1.24e-94	273
TR18911_c0_g1_i1	Cluster-70307.2_TRINITY_DN1091129_c0_g1_i1	559	493	88.844	493	68	1	0	876
TR18912_c0_g1_i1	Cluster-29484.3_comp26935_c0_seq1	271	274	92.701	274	2	1	0	519
TR18912_c0_g1_i2	Cluster-29484.3_comp26935_c0_seq1	271	274	92.701	274	2	1	0	519
TR18913_c0_g1_i1	Cluster-12656.2_comp2375_c0_seq1	203	204	75.124	201	3	4	8.56e-114	323
TR18920_c0_g1_i1	Cluster-43549.0_TRINITY_DN1033329_c0_g1_i1	219	226	72.43	214	6	13	1.2e-114	327
TR18922_c0_g1_i1	Cluster-56592.1_transcript13626	353	180	94.444	180	174	1	2.56e-103	302
TR18922_c0_g1_i2	Cluster-56592.1_transcript13626	353	180	94.444	180	174	1	2.56e-103	302
TR18922_c0_g1_i3	Cluster-55109.0_TRINITY_DN1076793_c0_g1_i1	255	253	80.315	254	1	1	3.99e-134	379
TR18923_c0_g1_i2	Cluster-74341.2_TRINITY_DN1057442_c0_g1_i3	150	217	82.645	121	1	1	4.11e-73	218
TR18923_c0_g1_i4	Cluster-74341.2_TRINITY_DN1057442_c0_g1_i3	150	217	82.645	121	1	1	4.11e-73	218
TR18923_c0_g1_i5	Cluster-74341.2_TRINITY_DN1057442_c0_g1_i3	190	217	82.645	121	1	1	1.68e-74	223
TR18924_c0_g1_i1	Cluster-60607.0_comp16721_c0_seq1	300	300	99.333	300	1	1	0	610
TR18936_c0_g1_i1	Cluster-44098.7_comp53150_c1_seq1	296	305	88.197	305	1	1	0	545
TR18938_c0_g2_i1	Cluster-69550.1_transcript6695	136	136	97.059	136	1	1	2.42e-94	268
TR18939_c0_g1_i2	Cluster-53286.1_comp46686_c0_seq1	637	626	73.313	652	1	1	0	855
TR18940_c0_g1_i1	Cluster-44585.12_TRINITY_DN1093881_c1_g2_i2	352	248	81.452	248	105	1	2.22e-151	426
TR18941_c0_g1_i1	Cluster-73776.2080_comp7439_c0_seq1	130	173	83.077	130	1	44	7.36e-80	233
TR18941_c0_g1_i3	Cluster-73776.2095_TRINITY_DN1071204_c0_g1_i5	173	130	83.846	130	44	1	1.59e-80	235
TR18953_c0_g1_i1	Cluster-36250.0_comp185290_c0_seq1	581	578	72.308	585	1	1	0	785
TR18953_c0_g1_i2	Cluster-36250.0_comp185290_c0_seq1	581	578	72.308	585	1	1	0	785
TR18954_c0_g1_i1	Cluster-10576.13_TRINITY_DN1083100_c0_g1_i2	1610	209	99.468	188	1423	22	7.86e-131	405
TR18955_c0_g1_i1	Cluster-71108.1_comp2211_c0_seq1	212	213	96.714	213	1	1	1.41e-149	414
TR18956_c0_g1_i1	Cluster-68419.0_TRINITY_DN1073519_c0_g1_i1	464	464	84.199	462	1	1	0	808
TR18960_c0_g1_i1	Cluster-35872.4_transcript95507	1251	386	79.452	73	1176	37	1.6e-24	108
TR18960_c0_g2_i1	Cluster-35872.4_transcript95507	1703	386	73.947	380	1176	37	6.11e-150	466
TR18960_c0_g2_i2	Cluster-35872.4_transcript95507	1667	386	81.686	344	1176	37	5.24e-157	484
TR18960_c0_g2_i3	Cluster-35872.4_transcript95507	1667	386	81.686	344	1176	37	5.24e-157	484
TR18964_c0_g1_i1	Cluster-14190.1_comp40492_c0_seq1	374	371	87.853	354	1	1	0	585
TR18966_c0_g1_i1	Cluster-55456.5_comp15199_c0_seq1	461	516	76.008	471	3	61	0	571
TR18966_c0_g1_i2	Cluster-55456.5_comp15199_c0_seq1	346	516	76.791	349	1	183	2.01e-135	395
TR18966_c0_g1_i3	Cluster-55456.5_comp15199_c0_seq1	519	516	73.978	538	1	1	0	661
TR18972_c0_g1_i1	Cluster-39026.2_transcript92947	238	124	85.484	124	115	1	1.52e-76	227
TR18982_c0_g1_i1	Cluster-70649.2_transcript80889	422	422	80.332	422	1	1	0	723
TR18991_c0_g1_i1	Cluster-22886.6_TRINITY_DN1070748_c0_g1_i2	933	409	79.369	412	529	1	0	656
TR18992_c0_g1_i1	Cluster-20976.0_comp178838_c1_seq1	303	305	76.066	305	1	1	6.25e-171	476
TR18993_c0_g1_i2	Cluster-35327.4_comp5557_c0_seq1	272	388	97.059	272	1	117	0	547
TR19009_c0_g1_i1	Cluster-72018.3_transcript90967	507	216	97.156	211	212	3	1.13e-147	422
TR19012_c0_g1_i1	Cluster-23342.1_comp74499_c0_seq1	145	221	70.833	120	1	1	2.39e-53	168
TR19012_c0_g1_i2	Cluster-23342.1_comp74499_c0_seq1	220	221	70.909	220	1	1	5.32e-110	315
TR19013_c0_g1_i1	Cluster-10759.6_transcript16566	543	547	87.638	542	3	6	0	969
TR19013_c0_g1_i2	Cluster-10759.6_transcript16566	566	547	84.071	565	3	6	0	955
TR19014_c0_g1_i1	Cluster-73776.19922_TRINITY_DN1076473_c0_g1_i5	352	145	71.034	145	208	1	1.58e-68	212
TR19020_c0_g1_i1	Cluster-72843.5_comp41756_c0_seq1	138	184	86.232	138	1	47	1.51e-85	248
TR19020_c0_g1_i2	Cluster-72843.5_comp41756_c0_seq1	184	184	80.978	184	1	1	5.4e-110	312
TR19020_c0_g1_i4	Cluster-72843.5_comp41756_c0_seq1	138	184	86.232	138	1	47	1.51e-85	248
TR19023_c1_g1_i1	Cluster-61566.0_transcript13158	137	137	100	137	1	1	2.18e-96	274
TR19023_c1_g1_i2	Cluster-61566.0_transcript13158	137	137	100	137	1	1	2.18e-96	274
TR19025_c1_g1_i1	Cluster-38694.6_TRINITY_DN1076210_c0_g1_i2	351	351	95.157	351	1	1	0	699
TR19027_c0_g1_i1	Cluster-73776.5185_TRINITY_DN1062488_c0_g1_i1	602	282	96.441	281	1	1	0	559
TR19032_c0_g2_i1	Cluster-60176.13_TRINITY_DN1093416_c1_g2_i3	404	983	88.529	340	18	18	0	641
TR19032_c0_g2_i4	Cluster-60176.13_TRINITY_DN1093416_c1_g2_i3	404	983	88.529	340	18	18	0	641
TR19033_c0_g2_i1	Cluster-49054.12_TRINITY_DN1094852_c0_g1_i1	966	969	91.125	969	1	1	0	1741
TR19039_c1_g1_i1	Cluster-11791.29_comp6356_c0_seq1	258	216	72.632	190	66	23	1e-103	300
TR19040_c0_g1_i1	Cluster-55628.0_TRINITY_DN1056758_c0_g1_i1	217	218	92.202	218	1	1	4.42e-149	413
TR19045_c3_g1_i1	Cluster-43079.5_comp126885_c0_seq1	336	323	73.633	311	4	2	1.79e-173	484
TR19046_c0_g1_i1	Cluster-40219.4_transcript11990	202	202	93.564	202	1	1	7.8e-143	396
TR19047_c0_g1_i1	Cluster-43282.6_transcript13849	1087	143	86.364	132	209	1	4e-73	239
TR19051_c0_g1_i1	Cluster-49223.37_transcript21797	302	202	96.535	202	101	1	1.66e-134	380
TR19054_c0_g1_i2	Cluster-57022.1_TRINITY_DN1087887_c0_g1_i1	299	300	88.333	300	1	1	0	517
TR19056_c0_g1_i1	Cluster-68621.6_TRINITY_DN1093220_c0_g6_i1	226	224	87.019	208	17	16	3.79e-129	363
TR19060_c0_g1_i1	Cluster-34196.1_comp61606_c0_seq9	318	113	82.456	57	35	3	1.02e-26	102
TR19060_c0_g1_i2	Cluster-34196.1_comp61606_c0_seq9	318	113	82.456	57	35	3	1.02e-26	102
TR19060_c1_g1_i1	Cluster-20002.1_TRINITY_DN1068664_c0_g1_i8	314	319	85.124	121	1	81	1.43e-75	234
TR19063_c0_g1_i1	Cluster-72380.0_TRINITY_DN1067391_c0_g1_i1	136	224	88.235	136	1	89	2.71e-88	256
TR19065_c0_g1_i1	Cluster-63623.4_transcript42673	393	314	86.689	293	55	1	0	528
TR19065_c0_g1_i2	Cluster-63623.3_comp53726_c0_seq1	126	393	76	25	102	369	1.92e-05	43.1
TR19066_c0_g1_i1	Cluster-66368.0_comp76337_c0_seq1	413	413	86.683	413	1	1	0	730
TR19071_c0_g1_i1	Cluster-73382.1_transcript16547	520	107	79.279	111	410	2	2.38e-58	189
TR19071_c0_g1_i2	Cluster-73382.6_TRINITY_DN1074694_c0_g2_i9	575	484	81.612	484	92	2	0	816
TR19071_c0_g1_i3	Cluster-73382.6_TRINITY_DN1074694_c0_g2_i9	238	484	83.193	238	1	247	7.59e-151	429
TR19077_c0_g1_i1	Cluster-73233.15_comp645_c0_seq1	749	707	90.855	678	1	1	0	1290
TR19077_c0_g1_i2	Cluster-73233.15_comp645_c0_seq1	749	707	90.855	678	1	1	0	1290
TR19077_c0_g1_i3	Cluster-73233.15_comp645_c0_seq1	749	707	90.855	678	1	1	0	1290
TR19077_c0_g1_i4	Cluster-73233.15_comp645_c0_seq1	749	707	90.855	678	1	1	0	1290
TR19086_c0_g1_i1	Cluster-57591.0_comp902399_c0_seq1	375	269	85.448	268	1	1	2.9e-162	456
TR19088_c0_g1_i1	Cluster-73776.13126_comp7941_c0_seq1	230	230	96.522	230	1	1	3.51e-152	422
TR19091_c0_g1_i2	Cluster-48534.2_TRINITY_DN1078650_c0_g5_i1	262	162	71.069	159	100	1	3.55e-79	236
TR19091_c0_g1_i3	Cluster-48534.2_TRINITY_DN1078650_c0_g5_i1	282	162	71.069	159	120	1	7.51e-79	236
TR19096_c1_g1_i1	Cluster-68324.1_TRINITY_DN1080153_c0_g2_i2	338	338	92.012	338	1	1	0	605
TR19096_c1_g1_i2	Cluster-68324.1_TRINITY_DN1080153_c0_g2_i2	338	338	92.012	338	1	1	0	605
TR19096_c1_g1_i3	Cluster-68324.1_TRINITY_DN1080153_c0_g2_i2	338	338	92.012	338	1	1	0	605
TR19097_c0_g1_i1	Cluster-72975.7_comp29622_c17_seq47	102	506	70.37	27	1	23	2.04e-06	45.1
TR19099_c0_g1_i1	Cluster-22207.5_TRINITY_DN1080063_c5_g1_i2	304	307	71.01	307	1	1	8.76e-150	422
TR19099_c0_g1_i2	Cluster-22207.5_TRINITY_DN1080063_c5_g1_i2	304	307	71.01	307	1	1	8.76e-150	422
TR19099_c0_g1_i4	Cluster-22207.5_TRINITY_DN1080063_c5_g1_i1	300	303	70.627	303	1	1	2.56e-146	413
TR19099_c0_g1_i5	Cluster-22207.5_TRINITY_DN1080063_c5_g1_i2	304	307	71.01	307	1	1	8.76e-150	422
TR19109_c0_g1_i2	Cluster-71653.8_comp8498_c0_seq1	337	337	91.395	337	1	1	0	633
TR19122_c0_g1_i1	Cluster-17105.16_comp27369_c1_seq1	414	410	80.049	411	1	1	0	683
TR19122_c0_g1_i2	Cluster-17105.16_comp27369_c1_seq1	414	410	80.049	411	1	1	0	683
TR19127_c0_g1_i1	Cluster-26921.2_comp59493_c0_seq1	306	306	88.889	306	1	1	0	535
TR19129_c1_g1_i1	Cluster-51847.1_TRINITY_DN1080912_c0_g2_i2	1143	1141	78.833	1148	1	1	0	1901
TR19132_c0_g1_i1	Cluster-30459.2_comp59124_c0_seq1	357	357	86.275	357	1	1	0	617
TR19153_c0_g1_i1	Cluster-13646.17_comp43972_c0_seq1	280	284	76.429	280	1	1	3.27e-147	414
TR19161_c0_g1_i1	Cluster-47108.5_TRINITY_DN1069052_c0_g1_i3	193	131	78.519	135	60	1	6e-65	196
TR19163_c0_g1_i1	Cluster-57911.5_transcript9851	498	102	97.015	67	78	22	3.68e-39	138
TR19163_c0_g1_i2	Cluster-57911.5_transcript9851	406	102	97.015	67	78	22	9.97e-40	137
TR19171_c0_g1_i2	Cluster-50424.0_transcript93777	161	111	76.415	106	1	1	3e-56	172
TR19171_c0_g1_i3	Cluster-50424.0_transcript93777	161	111	76.415	106	1	1	3e-56	172
TR19171_c0_g1_i5	Cluster-50424.0_transcript93777	161	111	76.415	106	1	1	3e-56	172
TR19171_c0_g1_i6	Cluster-50424.0_transcript93777	161	111	76.415	106	1	1	3e-56	172
TR19173_c0_g1_i1	Cluster-23816.0_comp59354_c1_seq1	442	527	88.605	430	1	1	0	782
TR19173_c0_g1_i2	Cluster-23816.0_comp59354_c1_seq1	524	527	84.542	524	1	1	0	906
TR19175_c0_g1_i1	Cluster-58368.12_TRINITY_DN1078370_c1_g3_i3	201	116	81.818	110	40	4	8.26e-64	193
TR19175_c0_g1_i2	Cluster-58368.12_TRINITY_DN1078370_c1_g3_i3	106	116	83.333	54	1	60	1.52e-29	102
TR19180_c0_g1_i1	Cluster-73776.1688_transcript4717	607	218	94.366	213	395	6	3.68e-137	399
TR19183_c0_g1_i2	Cluster-36599.0_comp37272_c0_seq1	248	730	89.796	245	1	5	7.41e-158	456
TR19183_c0_g1_i3	Cluster-36599.8_TRINITY_DN1085930_c1_g2_i1	726	462	96.32	462	265	1	0	941
TR19185_c0_g1_i1	Cluster-11245.3_transcript99672	952	143	96.35	137	729	7	2.19e-92	289
TR19185_c0_g1_i3	Cluster-11245.3_transcript99672	952	143	96.35	137	729	7	2.19e-92	289
TR19185_c0_g1_i4	Cluster-11245.3_transcript99672	952	143	96.35	137	729	7	2.19e-92	289
TR19189_c0_g1_i1	Cluster-47210.2_TRINITY_DN1077992_c0_g2_i2	510	137	90.977	133	374	1	2.26e-85	260
TR19191_c0_g1_i1	Cluster-11827.3_comp224733_c0_seq1	616	391	87.945	365	1	1	0	663
TR19191_c0_g1_i2	Cluster-11827.3_comp224733_c0_seq4	582	581	87.136	583	1	1	0	1040
TR19192_c0_g1_i1	Cluster-42735.0_comp193069_c0_seq1	441	438	72.311	437	1	1	0	674
TR19192_c0_g1_i2	Cluster-42735.0_comp193069_c0_seq1	461	438	72.311	437	21	1	0	674
TR19194_c0_g1_i1	Cluster-34689.2_comp79487_c0_seq1	152	274	83.553	152	1	123	4.25e-90	263
TR19200_c0_g1_i1	Cluster-73776.19894_comp7636_c0_seq1	209	211	86.73	211	1	1	1.77e-137	384
TR19207_c0_g1_i1	Cluster-45336.1_comp38497_c1_seq1	482	656	90.021	481	1	1	0	895
TR19210_c0_g1_i1	Cluster-58848.5_comp24496_c1_seq1	432	416	75.172	435	1	1	0	607
TR19211_c0_g1_i1	Cluster-14589.0_comp774886_c0_seq1	561	559	84.144	555	1	1	0	974
TR19211_c0_g1_i2	Cluster-14589.0_comp774886_c0_seq1	567	559	81.867	557	1	1	0	944
TR19217_c0_g1_i1	Cluster-69777.2_comp1466_c0_seq1	532	532	95.113	532	1	1	0	1049
TR19220_c0_g1_i1	Cluster-71016.9_transcript78232	140	166	100	136	1	1	7.22e-95	271
TR19220_c0_g1_i2	Cluster-71016.5_transcript6110	195	195	100	195	1	1	1.19e-139	388
TR19222_c0_g1_i1	Cluster-63607.11_TRINITY_DN1090998_c0_g4_i1	382	191	98.485	132	83	44	2.61e-89	268
TR19222_c0_g1_i2	Cluster-63607.11_TRINITY_DN1090998_c0_g4_i1	383	191	98.485	132	84	44	1.99e-89	268
TR19225_c0_g1_i1	Cluster-29311.4_comp21076_c0_seq1	203	441	91.133	203	1	239	1.97e-137	392
TR19225_c0_g1_i2	Cluster-29311.4_comp21076_c0_seq1	203	441	91.133	203	1	239	1.97e-137	392
TR19225_c0_g1_i3	Cluster-29311.4_comp21076_c0_seq1	441	441	85.034	441	1	1	0	782
TR19225_c0_g1_i4	Cluster-29311.4_comp21076_c0_seq1	441	441	85.034	441	1	1	0	782
TR19225_c0_g1_i5	Cluster-29311.4_comp21076_c0_seq1	203	441	91.133	203	1	239	1.97e-137	392
TR19225_c0_g1_i6	Cluster-29311.4_comp21076_c0_seq1	203	441	91.133	203	1	239	1.97e-137	392
TR19226_c0_g1_i1	Cluster-11712.3_comp97196_c1_seq1	1092	1092	90.476	1092	1	1	0	1974
TR19229_c0_g1_i1	Cluster-27658.3_TRINITY_DN1092201_c0_g1_i2	460	142	73.77	122	1	9	3.46e-62	199
TR19229_c0_g1_i2	Cluster-27658.3_TRINITY_DN1092201_c0_g1_i2	460	142	73.77	122	1	9	3.46e-62	199
TR19236_c0_g1_i2	Cluster-49603.0_transcript88130	109	107	87.736	106	1	1	2.19e-65	193
TR19236_c0_g1_i3	Cluster-49603.0_transcript88130	109	107	87.736	106	1	1	2.19e-65	193
TR19238_c0_g1_i1	Cluster-43489.5_comp94878_c0_seq1	139	714	84.892	139	1	576	2.24e-86	266
TR19238_c0_g1_i2	Cluster-43489.5_comp94878_c0_seq1	139	714	84.892	139	1	576	2.24e-86	266
TR19240_c0_g1_i1	Cluster-55472.0_comp200928_c0_seq1	174	173	85.632	174	1	1	1.38e-90	262
TR19241_c1_g1_i1	Cluster-60092.0_TRINITY_DN1060382_c0_g1_i6	387	155	98.052	154	185	1	1.06e-112	326
TR19241_c1_g2_i1	Cluster-60092.0_comp52918_c0_seq1	193	387	83.851	161	1	1	4.42e-82	249
TR19242_c0_g1_i1	Cluster-49529.10_TRINITY_DN1084987_c0_g2_i2	589	589	91.171	589	1	1	0	1144
TR19249_c0_g1_i1	Cluster-3628.1_comp31342_c0_seq1	131	131	78.626	131	1	1	2.26e-65	195
TR19252_c0_g1_i1	Cluster-71360.1_comp54364_c0_seq1	291	107	70.093	107	185	5	8.82e-42	140
TR19252_c0_g1_i2	Cluster-71360.1_comp54364_c0_seq1	381	107	70.093	107	275	5	4.68e-41	140
TR19261_c0_g2_i1	Cluster-32550.0_comp22848_c0_seq1	236	442	89.447	199	26	1	4.31e-127	367
TR19261_c0_g2_i2	Cluster-32550.0_comp22848_c0_seq1	369	442	80.06	331	1	68	0	518
TR19262_c0_g1_i1	Cluster-22952.1_transcript54603	426	111	86	100	1	1	1.88e-51	169
TR19266_c0_g1_i1	Cluster-72034.0_transcript13171	300	568	84.914	232	16	1	6.34e-138	402
TR19266_c0_g2_i1	Cluster-72034.0_transcript13171	583	568	88.028	568	16	1	0	1058
TR19268_c0_g1_i5	Cluster-69016.3_TRINITY_DN1079552_c0_g1_i2	201	201	91.542	201	1	1	1.47e-118	335
TR19268_c0_g1_i6	Cluster-69016.3_TRINITY_DN1079552_c0_g1_i2	201	201	91.542	201	1	1	1.47e-118	335
TR19276_c0_g1_i1	Cluster-21923.11_TRINITY_DN1093101_c1_g1_i5	1127	215	96.262	214	1	1	3.15e-145	435
TR19278_c0_g1_i1	Cluster-30249.10_TRINITY_DN1085034_c0_g2_i6	354	339	80.682	352	1	1	0	562
TR19278_c0_g1_i2	Cluster-30249.10_TRINITY_DN1085034_c0_g2_i6	339	339	84.273	337	1	1	0	573
TR19278_c0_g1_i3	Cluster-30249.10_TRINITY_DN1085034_c0_g2_i6	339	339	84.273	337	1	1	0	573
TR19278_c0_g1_i4	Cluster-30249.10_TRINITY_DN1085034_c0_g2_i6	354	339	80.682	352	1	1	0	562
TR19281_c0_g1_i1	Cluster-39212.1_TRINITY_DN1075843_c0_g1_i4	529	168	97.605	167	318	1	3.59e-109	323
TR19281_c0_g2_i1	Cluster-39212.1_TRINITY_DN1075843_c0_g1_i4	664	168	97.605	167	318	1	4.25e-109	327
TR19289_c0_g1_i1	Cluster-67071.0_TRINITY_DN1075978_c0_g1_i1	371	370	79.245	371	1	1	0	606
TR19290_c0_g1_i1	Cluster-71696.1_transcript86644	537	129	89.844	128	410	2	1.23e-78	243
TR19292_c0_g1_i1	Cluster-73149.0_transcript11888	240	240	92.5	240	1	1	1.54e-136	384
TR19294_c0_g1_i1	Cluster-73776.36150_transcript68892	341	995	97.931	145	196	1	7.01e-89	287
TR19294_c0_g1_i2	Cluster-73776.36150_transcript70416	1192	182	94.958	119	482	1	2.2e-72	239
TR19294_c0_g1_i3	Cluster-73776.36150_transcript70416	560	182	94.737	76	482	1	9.8e-46	159
TR19296_c0_g1_i1	Cluster-55299.1_comp8225_c0_seq1	174	137	81.884	138	37	1	8.15e-51	160
TR19307_c0_g1_i1	Cluster-67003.0_comp219881_c0_seq1	433	432	87.76	433	1	1	0	772
TR19310_c0_g1_i1	Cluster-70960.4_TRINITY_DN1088459_c0_g1_i4	382	289	89.619	289	94	1	0	526
TR19311_c1_g1_i2	Cluster-70730.0_comp276530_c0_seq1	759	536	91.815	281	470	1	3.5e-171	503
TR19314_c0_g1_i1	Cluster-73712.5_TRINITY_DN1089641_c0_g4_i4	154	427	95.455	44	1	381	1.64e-22	92.8
TR19314_c0_g1_i2	Cluster-73712.0_transcript7384	533	348	95.608	296	132	1	0	555
TR19314_c0_g1_i3	Cluster-73712.0_transcript7384	533	348	95.608	296	132	1	0	555
TR19319_c0_g1_i1	Cluster-70909.0_TRINITY_DN1094218_c1_g1_i2	739	1261	74.459	740	1	1	0	1140
TR19326_c0_g2_i1	Cluster-34578.2_TRINITY_DN1086670_c0_g1_i6	312	165	76.687	163	1	1	5.13e-87	258
TR19326_c0_g2_i2	Cluster-34578.2_TRINITY_DN1086670_c0_g1_i6	312	165	76.687	163	1	1	5.13e-87	258
TR19326_c0_g2_i3	Cluster-34578.2_TRINITY_DN1086670_c0_g1_i6	352	165	76.687	163	1	1	1.25e-86	259
TR19326_c0_g2_i4	Cluster-34578.2_TRINITY_DN1086670_c0_g1_i6	352	165	76.687	163	1	1	1.25e-86	259
TR19326_c0_g2_i5	Cluster-34578.2_TRINITY_DN1086670_c0_g1_i6	352	165	76.687	163	1	1	1.25e-86	259
TR19331_c0_g1_i2	Cluster-10363.4_transcript22370	536	159	94.969	159	378	1	4.47e-103	307
TR19334_c0_g1_i1	Cluster-66374.1_comp14144_c0_seq1	306	306	99.673	306	1	1	0	637
TR19334_c0_g1_i2	Cluster-66374.1_comp14144_c0_seq1	228	306	100	228	1	79	1.63e-173	479
TR19335_c0_g1_i1	Cluster-73590.8_TRINITY_DN1073226_c1_g5_i7	524	355	70.349	344	16	20	3.13e-137	401
TR19335_c0_g1_i2	Cluster-73590.8_TRINITY_DN1073226_c1_g5_i7	475	355	71.475	305	3	53	1.23e-123	365
TR19335_c0_g1_i3	Cluster-73590.8_TRINITY_DN1073226_c1_g5_i7	518	355	71.598	338	16	20	1.77e-139	407
TR19335_c0_g1_i4	Cluster-73590.8_TRINITY_DN1073226_c1_g5_i7	481	355	70.096	311	3	53	3.76e-121	358
TR19337_c0_g2_i1	Cluster-58223.3_TRINITY_DN1083198_c0_g1_i4	687	622	98.864	616	72	7	0	1269
TR19338_c0_g1_i1	Cluster-37868.17_TRINITY_DN1089249_c0_g1_i4	898	148	99.281	139	179	8	8.31e-96	297
TR19339_c0_g1_i1	Cluster-55149.7_comp8440_c2_seq4	164	164	95.122	164	1	1	4.77e-117	328
TR19344_c0_g1_i1	Cluster-70711.0_TRINITY_DN1074073_c0_g2_i3	379	372	81.452	372	8	1	0	628
TR19345_c0_g1_i1	Cluster-53064.2_TRINITY_DN1034529_c0_g1_i2	238	141	92.908	141	98	1	2.98e-94	273
TR19347_c0_g1_i1	Cluster-30738.1_TRINITY_DN1092424_c0_g2_i1	504	504	87.602	492	1	1	0	891
TR19351_c0_g2_i2	Cluster-65318.36_comp101073_c1_seq5	318	666	83.648	318	1	194	0	570
TR19361_c0_g1_i1	Cluster-35284.0_TRINITY_DN1094132_c0_g2_i2	791	809	80.988	810	1	1	0	1257
TR19363_c0_g1_i1	Cluster-44945.0_comp25748_c0_seq1	436	445	78.427	445	1	1	0	751
TR19369_c0_g1_i1	Cluster-47961.0_TRINITY_DN1083236_c0_g1_i1	170	255	95.294	170	1	86	7.19e-122	344
TR19369_c0_g1_i2	Cluster-47961.0_TRINITY_DN1083236_c0_g1_i1	357	255	92.549	255	103	1	0	508
TR19375_c0_g1_i1	Cluster-71692.2_comp35596_c0_seq1	347	520	83.918	342	1	174	0	625
TR19375_c0_g1_i2	Cluster-71692.2_comp35596_c0_seq1	347	520	83.918	342	1	174	0	625
TR19376_c0_g1_i1	Cluster-66725.4_comp22235_c0_seq1	314	314	100	314	1	1	0	652
TR19376_c0_g1_i2	Cluster-66725.4_comp22235_c0_seq1	314	314	100	314	1	1	0	652
TR19379_c0_g1_i1	Cluster-28753.8_TRINITY_DN1085853_c0_g1_i3	1116	183	95.531	179	396	1	5.48e-111	343
TR19379_c0_g1_i2	Cluster-28753.8_TRINITY_DN1085853_c0_g1_i3	1165	183	95.531	179	396	1	7.03e-111	344
TR19391_c0_g1_i1	Cluster-41903.4_TRINITY_DN1089427_c0_g1_i1	1077	1076	83.655	1089	1	1	0	1721
TR19394_c0_g1_i1	Cluster-12217.3_transcript43031	378	191	89.143	175	1	1	9.76e-71	220
TR19397_c0_g1_i1	Cluster-54893.2_comp31997_c0_seq1	211	206	77.725	211	1	1	3.67e-109	312
TR19397_c0_g1_i2	Cluster-54893.2_comp31997_c0_seq1	211	206	77.725	211	1	1	3.67e-109	312
TR19400_c0_g1_i1	Cluster-58736.2_comp89029_c0_seq1	407	580	77.064	109	2	182	5.63e-56	194
TR19400_c0_g1_i2	Cluster-58736.2_comp89029_c0_seq1	575	580	70.357	280	2	14	8.32e-129	390
TR19403_c0_g1_i1	Cluster-18050.0_comp274185_c1_seq1	277	193	82.292	192	24	1	1.15e-121	346
TR19409_c0_g1_i1	Cluster-41741.0_comp101116_c0_seq1	271	361	91.791	268	1	1	0	511
TR19409_c0_g1_i3	Cluster-41741.0_comp101116_c0_seq1	361	361	91.413	361	1	1	0	686
TR19410_c0_g1_i1	Cluster-33574.2_transcript25457	227	201	91.818	110	1	66	5.06e-72	218
TR19410_c0_g1_i2	Cluster-33574.2_transcript25457	292	201	94.857	175	1	1	1.27e-121	347
TR19411_c0_g1_i1	Cluster-33066.1_TRINITY_DN1086159_c0_g1_i1	412	750	72.683	410	1	1	0	602
TR19414_c0_g1_i1	Cluster-26143.1_transcript19926	394	163	89.404	151	64	5	4.23e-97	287
TR19414_c0_g1_i2	Cluster-26143.1_transcript19926	452	163	89.404	151	64	5	8.72e-97	288
TR19417_c0_g1_i1	Cluster-50374.3_TRINITY_DN1076375_c0_g3_i1	978	730	80.191	732	1	1	0	949
TR19419_c0_g1_i1	Cluster-47123.2_TRINITY_DN1076472_c0_g3_i5	214	1380	96.279	215	1	1166	1.02e-141	429
TR19421_c0_g1_i1	Cluster-56700.3_comp24807_c0_seq1	193	195	75.13	193	1	1	2.41e-92	268
TR19428_c0_g1_i1	Cluster-73776.26557_TRINITY_DN1094450_c0_g1_i4	313	149	97.315	149	165	1	4.82e-106	306
TR19433_c0_g1_i1	Cluster-73547.0_TRINITY_DN1067345_c0_g1_i2	443	156	72	150	1	1	8.5e-75	231
TR19433_c0_g1_i3	Cluster-73547.0_TRINITY_DN1067345_c0_g1_i2	195	156	72	150	1	1	5.26e-78	230
TR19438_c0_g1_i1	Cluster-34441.0_comp156638_c3_seq1	377	375	75.597	377	1	1	0	555
TR19438_c0_g1_i2	Cluster-34441.0_comp156638_c3_seq1	377	375	75.597	377	1	1	0	555
TR19444_c0_g1_i1	Cluster-63774.4_comp3784_c0_seq1	488	485	95.279	466	24	20	0	860
TR19444_c0_g1_i2	Cluster-63774.4_comp3784_c0_seq1	484	485	95.279	466	20	20	0	858
TR1945_c0_g1_i1	Cluster-3832.1_comp444996_c0_seq1	321	354	94.704	321	1	34	0	641
TR19450_c0_g1_i1	Cluster-32493.5_comp112916_c0_seq1	497	112	70.833	48	31	1	1.64e-17	79
TR19458_c0_g1_i1	Cluster-55433.0_comp330391_c0_seq1	318	348	70.096	311	8	50	8.42e-150	425
TR19458_c0_g1_i2	Cluster-55433.0_comp330391_c0_seq1	220	348	75.598	209	8	50	2.77e-110	320
TR19461_c0_g1_i1	Cluster-50917.0_TRINITY_DN1064966_c0_g2_i1	294	146	78.767	146	149	1	4.33e-74	224
TR19461_c0_g1_i2	Cluster-50917.0_TRINITY_DN1064966_c0_g2_i1	294	146	78.767	146	149	1	4.33e-74	224
TR19466_c0_g1_i2	Cluster-19098.2_comp183853_c0_seq1	517	727	91.235	502	19	227	0	943
TR19466_c0_g1_i3	Cluster-19098.2_comp183853_c0_seq1	730	727	88.131	733	1	1	0	1330
TR19478_c0_g1_i1	Cluster-67443.0_TRINITY_DN943085_c0_g1_i1	741	389	83.29	389	362	1	0	657
TR19497_c0_g1_i2	Cluster-43254.0_comp50336_c0_seq1	222	433	84.091	220	1	212	4.52e-139	397
TR19498_c0_g2_i1	Cluster-41274.2_comp23750_c1_seq1	100	171	100	100	1	72	7.74e-71	209
TR19498_c0_g2_i3	Cluster-41274.2_comp23750_c1_seq1	171	171	100	171	1	1	5.18e-127	354
TR19500_c0_g1_i1	Cluster-56229.2_comp275651_c0_seq1	583	413	76.755	413	172	1	0	678
TR19505_c0_g1_i1	Cluster-66810.0_TRINITY_DN1069253_c0_g1_i1	255	260	89	100	154	160	7.29e-63	198
TR19506_c0_g2_i1	Cluster-66203.5_transcript18604	499	319	95.307	277	1	8	0	525
TR19506_c0_g2_i2	Cluster-66203.5_transcript18604	442	180	89.444	180	263	1	5.32e-116	337
TR19509_c0_g1_i1	Cluster-62740.6_TRINITY_DN1087317_c0_g1_i1	158	129	79.07	129	30	1	6.75e-74	218
TR19509_c0_g1_i2	Cluster-62740.6_TRINITY_DN1087317_c0_g1_i1	158	129	79.07	129	30	1	6.75e-74	218
TR19519_c0_g1_i2	Cluster-17098.0_comp166836_c0_seq1	632	645	70.833	648	1	1	0	908
TR19523_c0_g1_i1	Cluster-42472.1_TRINITY_DN1070786_c0_g1_i3	478	242	91.667	240	170	1	7.69e-140	402
TR19530_c0_g1_i1	Cluster-46583.2_transcript34921	425	116	85.345	116	310	1	6.88e-69	214
TR19532_c0_g1_i1	Cluster-49069.11_comp25708_c0_seq4	439	408	70.426	399	49	34	0	545
TR19532_c1_g1_i1	Cluster-29646.3_transcript11732	818	164	97.386	153	648	1	1.05e-105	322
TR19532_c1_g1_i2	Cluster-29646.3_transcript11732	780	164	97.386	153	610	1	2.48e-106	323
TR19532_c1_g1_i3	Cluster-29646.3_transcript11732	780	164	97.386	153	610	1	2.48e-106	323
TR19532_c1_g1_i4	Cluster-29646.3_transcript11732	818	164	97.386	153	648	1	1.05e-105	322
TR19533_c1_g1_i2	Cluster-30321.2_TRINITY_DN1075665_c2_g2_i4	247	179	88.166	169	79	11	1.25e-114	326
TR19534_c0_g1_i1	Cluster-46669.3_comp26949_c0_seq1	645	653	77.829	654	1	1	0	1004
TR19536_c0_g1_i1	Cluster-17862.0_comp10127_c0_seq1	127	128	79.688	128	1	1	3.18e-69	204
TR19542_c0_g1_i1	Cluster-59074.11_transcript14317	118	118	100	118	1	1	1.24e-83	240
TR19548_c0_g1_i1	Cluster-43841.4_TRINITY_DN1089805_c0_g1_i1	638	163	79.141	163	476	1	3.84e-90	277
TR19559_c0_g1_i1	Cluster-52447.3_transcript84085	706	286	92.254	284	217	1	0	542
TR19560_c0_g1_i1	Cluster-63626.1_comp6146_c0_seq1	116	116	81.034	116	1	1	6.25e-70	205
TR19562_c1_g1_i1	Cluster-44004.299_comp136978_c1_seq1	349	208	72.222	54	13	91	1.54e-18	83.6
TR19563_c0_g1_i2	Cluster-19604.4_transcript22215	765	390	83.853	353	1	1	0	583
TR19563_c0_g1_i3	Cluster-19604.4_transcript22215	720	390	71.105	353	1	1	1.4e-158	464
TR19564_c0_g1_i1	Cluster-58547.3_comp55192_c0_seq1	606	479	75.966	466	114	1	0	763
TR19564_c0_g1_i2	Cluster-58547.3_comp55192_c0_seq1	195	128	71.429	126	70	3	4.68e-62	189
TR19564_c0_g1_i3	Cluster-58547.3_comp55192_c0_seq1	610	479	75.966	466	118	1	0	763
TR19565_c0_g1_i1	Cluster-56520.0_comp151788_c0_seq1	425	370	89.73	370	56	1	0	687
TR19565_c0_g1_i10	Cluster-56520.0_TRINITY_DN1079853_c0_g1_i4	370	420	89.73	370	1	51	0	689
TR19565_c0_g1_i2	Cluster-56520.0_TRINITY_DN1079853_c0_g1_i4	370	420	89.73	370	1	51	0	689
TR19565_c0_g1_i3	Cluster-56520.0_TRINITY_DN1079853_c0_g1_i4	370	420	89.73	370	1	51	0	689
TR19565_c0_g1_i4	Cluster-56520.0_TRINITY_DN1079853_c0_g1_i4	370	420	89.73	370	1	51	0	689
TR19565_c0_g1_i5	Cluster-56520.0_TRINITY_DN1079853_c0_g1_i4	370	420	89.73	370	1	51	0	689
TR19565_c0_g1_i6	Cluster-56520.0_TRINITY_DN1079853_c0_g1_i4	370	420	89.73	370	1	51	0	689
TR19565_c0_g1_i8	Cluster-56520.0_comp151788_c0_seq1	425	370	89.73	370	56	1	0	687
TR19565_c0_g1_i9	Cluster-56520.0_TRINITY_DN1079853_c0_g1_i4	370	420	89.73	370	1	51	0	689
TR19568_c0_g1_i3	Cluster-66237.0_comp11445_c0_seq1	446	152	84.768	151	1	1	4.5e-93	278
TR19568_c0_g1_i4	Cluster-66237.0_comp11445_c0_seq1	425	152	84.768	151	1	1	2.16e-93	278
TR19569_c0_g1_i1	Cluster-54748.0_comp140563_c0_seq1	465	465	86.609	463	1	1	0	809
TR19570_c0_g1_i1	Cluster-22720.10_TRINITY_DN1087576_c0_g4_i14	1209	519	85.798	514	1	1	0	804
TR19570_c1_g1_i1	Cluster-22720.11_TRINITY_DN1087576_c0_g4_i8	1470	2111	96.032	882	23	1210	0	1690
TR19570_c1_g1_i2	Cluster-22720.11_TRINITY_DN1087576_c0_g4_i8	1463	2111	96.8	875	23	1210	0	1696
TR19571_c0_g1_i1	Cluster-24587.13_transcript26094	471	103	84	75	104	1	3.24e-33	122
TR19571_c0_g1_i2	Cluster-24587.13_transcript26094	529	103	84	75	104	1	1.66e-35	129
TR19577_c0_g1_i1	Cluster-44994.1_comp159368_c0_seq1	498	498	82.329	498	1	1	0	874
TR19584_c0_g1_i2	Cluster-55324.0_transcript10710	176	175	98.864	176	1	1	5.13e-124	347
TR19584_c0_g1_i4	Cluster-55324.0_transcript10710	176	175	98.864	176	1	1	5.13e-124	347
TR19587_c0_g1_i1	Cluster-72248.1_comp44564_c0_seq1	103	297	91.262	103	1	195	1.58e-62	192
TR19587_c0_g1_i2	Cluster-72248.1_comp44564_c0_seq1	103	297	91.262	103	1	195	1.58e-62	192
TR19589_c0_g1_i1	Cluster-33324.4_transcript86145	615	162	98.611	144	298	1	9.69e-101	303
TR19589_c0_g1_i2	Cluster-33324.4_transcript86145	722	162	97.931	145	405	1	1.21e-99	304
TR19589_c0_g1_i3	Cluster-33324.4_transcript86145	777	162	98.611	144	460	1	7.71e-99	303
TR19589_c0_g1_i4	Cluster-33324.4_comp18947_c0_seq1	296	722	93.898	295	1	108	0	554
TR19589_c0_g1_i5	Cluster-33324.4_TRINITY_DN1083718_c0_g1_i2	403	522	93.564	202	201	1	2.4e-123	367
TR19591_c0_g2_i1	Cluster-45111.1_comp98389_c0_seq1	436	767	88.152	422	15	349	0	755
TR19591_c0_g2_i2	Cluster-45111.1_TRINITY_DN1067063_c0_g1_i2	751	752	85.414	713	39	45	0	1185
TR19597_c0_g1_i1	Cluster-73776.20890_transcript57436	319	136	72.034	118	182	1	2.46e-59	187
TR19597_c0_g1_i2	Cluster-73776.20890_transcript57436	319	136	72.034	118	182	1	2.46e-59	187
TR19607_c0_g1_i1	Cluster-59373.0_comp218335_c0_seq1	332	332	76.506	332	1	1	0	531
TR19612_c0_g1_i1	Cluster-63117.2_comp3760_c0_seq1	153	153	94.771	153	1	1	1.02e-75	223
TR19615_c0_g1_i1	Cluster-40909.7_comp7102_c0_seq1	285	305	72.691	249	36	31	1.38e-115	335
TR19615_c0_g1_i2	Cluster-40909.7_comp7102_c0_seq1	285	305	72.691	249	36	31	1.38e-115	335
TR19618_c0_g1_i1	Cluster-56823.2_TRINITY_DN1086610_c0_g3_i1	391	387	81.148	366	24	20	0	631
TR19624_c0_g1_i1	Cluster-71195.0_transcript7247	208	208	89.904	208	1	1	3.51e-138	385
TR19625_c0_g1_i1	Cluster-59214.0_comp541900_c0_seq1	416	408	76.642	411	1	1	0	670
TR19629_c0_g1_i1	Cluster-22345.0_comp55895_c0_seq1	453	567	79.249	453	1	115	0	739
TR19633_c0_g1_i1	Cluster-70796.0_comp26196_c0_seq1	400	398	90.5	400	1	1	0	714
TR19634_c0_g1_i1	Cluster-36070.2_transcript25076	1602	139	83.178	107	1	1	5.5e-56	191
TR19634_c0_g1_i2	Cluster-36070.0_comp41406_c1_seq1	603	1618	85.62	605	1	1	0	1085
TR19637_c0_g1_i1	Cluster-46790.0_transcript15236	545	110	91.011	89	165	1	1.07e-54	180
TR19638_c0_g1_i1	Cluster-71586.2_comp264_c0_seq1	537	533	91.745	533	6	1	0	1009
TR19638_c0_g1_i2	Cluster-71586.2_comp264_c0_seq1	469	533	91.684	469	1	65	0	892
TR19642_c0_g1_i1	Cluster-30633.7_TRINITY_DN1089028_c0_g3_i4	379	210	85.922	206	132	1	2.02e-112	327
TR19642_c0_g1_i2	Cluster-30633.7_TRINITY_DN1089028_c0_g3_i4	379	210	85.922	206	132	1	2.02e-112	327
TR19642_c0_g1_i3	Cluster-30633.7_TRINITY_DN1089028_c0_g3_i4	204	210	92	25	132	1	2.86e-07	49.7
TR19643_c0_g1_i1	Cluster-31518.3_comp29453_c0_seq1	289	263	95.181	249	41	15	6.87e-179	494
TR19644_c0_g1_i1	Cluster-24587.6_transcript13905	153	159	90.541	148	1	1	5.8e-101	287
TR19644_c0_g1_i2	Cluster-24587.11_transcript13906	159	148	91.096	146	12	1	1.83e-100	285
TR19644_c0_g1_i4	Cluster-24587.10_comp6221_c1_seq1	133	180	92.308	130	2	49	7.35e-89	256
TR19645_c0_g1_i1	Cluster-48854.3_TRINITY_DN1079869_c0_g1_i8	359	114	98.058	103	1	1	4.74e-69	212
TR19645_c0_g2_i1	Cluster-48854.3_TRINITY_DN1079869_c0_g1_i8	114	114	98.058	103	1	1	7.72e-72	210
TR19652_c0_g1_i1	Cluster-33879.1_TRINITY_DN1083468_c0_g1_i3	598	222	89.855	207	1	1	2.55e-132	386
TR19665_c0_g1_i1	Cluster-46306.2_TRINITY_DN1082307_c0_g1_i2	604	545	77.052	536	1	2	0	859
TR19670_c0_g1_i1	Cluster-68508.2_transcript20015	285	263	75.709	247	35	12	1.28e-142	402
TR19671_c0_g2_i1	Cluster-32173.10_transcript14435	104	104	83.654	104	1	1	2.46e-54	165
TR19673_c0_g1_i1	Cluster-66249.0_comp23597_c0_seq1	207	445	96.447	197	1	1	3.15e-138	394
TR19674_c0_g2_i1	Cluster-64570.0_transcript10940	259	254	88.189	254	6	1	5.32e-170	469
TR19674_c0_g2_i2	Cluster-64570.0_transcript10940	260	254	88	250	6	1	2.9e-167	462
TR19677_c0_g1_i1	Cluster-43338.0_TRINITY_DN1089038_c1_g3_i1	612	637	76.78	590	23	48	0	922
TR19679_c0_g1_i1	Cluster-68736.1_transcript84781	161	161	93.168	161	1	1	1.17e-101	289
TR19682_c0_g1_i1	Cluster-9498.5_transcript35543	494	152	90.789	152	338	1	2.78e-99	295
TR19683_c0_g1_i1	Cluster-48722.6_comp20316_c0_seq1	245	245	86.939	245	1	1	5.22e-161	446
TR19683_c0_g1_i3	Cluster-48722.6_comp20316_c0_seq1	181	245	88.535	157	1	1	1.35e-101	293
TR19688_c0_g1_i1	Cluster-20134.13_comp34900_c0_seq1	232	231	88.793	232	1	1	6.88e-156	432
TR19688_c0_g1_i2	Cluster-20134.13_comp34900_c0_seq1	232	231	88.793	232	1	1	6.88e-156	432
TR19691_c0_g1_i1	Cluster-57082.6_comp15544_c0_seq1	468	472	93.008	472	1	1	0	876
TR19691_c0_g1_i2	Cluster-57082.6_comp15544_c0_seq1	468	472	93.008	472	1	1	0	876
TR19692_c0_g1_i1	Cluster-74414.0_comp3226_c0_seq1	267	267	91.791	268	1	1	0	504
TR19692_c0_g1_i2	Cluster-74414.0_comp3226_c0_seq1	191	267	94.937	158	1	1	8.23e-111	317
TR19692_c0_g1_i3	Cluster-74414.0_comp3226_c0_seq1	294	267	83.39	295	1	1	6.26e-178	492
TR19692_c0_g1_i4	Cluster-74414.0_comp3226_c0_seq1	191	267	94.937	158	1	1	8.23e-111	317
TR19692_c0_g1_i5	Cluster-74414.0_comp3226_c0_seq1	267	267	91.791	268	1	1	0	504
TR19692_c0_g1_i6	Cluster-74414.0_comp3226_c0_seq1	294	267	83.39	295	1	1	6.26e-178	492
TR19693_c0_g1_i1	Cluster-67967.3_comp17131_c0_seq1	333	328	87.5	328	6	1	0	622
TR19693_c0_g1_i2	Cluster-67967.3_comp17131_c0_seq1	328	328	87.5	328	1	1	0	622
TR19693_c0_g1_i3	Cluster-67967.3_comp17131_c0_seq1	189	328	87.831	189	1	140	3.57e-128	363
TR19697_c0_g1_i2	Cluster-62752.0_comp38749_c1_seq1	656	523	73.485	132	1	1	4.32e-52	188
TR19698_c0_g1_i1	Cluster-65958.0_comp185903_c0_seq1	400	400	91	400	1	1	0	767
TR19699_c0_g1_i1	Cluster-6563.0_comp10594_c0_seq1	198	201	87.129	202	1	1	2.42e-131	367
TR19699_c0_g1_i4	Cluster-6563.0_comp10594_c0_seq1	202	201	89.109	202	1	1	1.58e-136	380
TR19704_c0_g1_i1	Cluster-36497.8_comp34599_c0_seq1	198	612	91.429	140	1	412	1.83e-65	212
TR19705_c1_g1_i1	Cluster-42817.0_comp8760_c0_seq1	251	334	77.291	251	1	88	5.01e-148	417
TR19705_c1_g1_i3	Cluster-42817.0_comp8760_c0_seq1	402	334	71.06	349	54	2	0	517
TR19706_c0_g1_i1	Cluster-58641.2_comp42338_c0_seq1	371	114	94.048	84	1	18	4.01e-42	143
TR19709_c0_g1_i1	Cluster-3963.0_comp34812_c0_seq1	797	794	75.42	773	25	22	0	1240
TR19715_c0_g1_i1	Cluster-47970.2_TRINITY_DN1081076_c0_g2_i2	216	115	90.411	73	128	5	2.66e-42	139
TR19715_c0_g1_i2	Cluster-47970.2_TRINITY_DN1081076_c0_g2_i2	216	115	90.411	73	128	5	2.66e-42	139
TR19717_c0_g1_i1	Cluster-62746.0_comp204149_c0_seq1	411	837	93.639	393	1	5	0	778
TR19719_c1_g1_i1	Cluster-47440.3_comp3282_c0_seq1	340	339	86.765	340	1	1	0	615
TR19719_c1_g1_i2	Cluster-47440.3_TRINITY_DN1080346_c1_g1_i2	152	339	88.732	142	1	1	1.48e-89	264
TR19719_c1_g1_i3	Cluster-47440.4_comp10221_c0_seq1	338	339	86.567	335	1	1	0	615
TR19723_c0_g2_i1	Cluster-41994.3_transcript18232	530	148	95.726	117	1	7	1.65e-75	235
TR19730_c0_g2_i1	Cluster-73776.2040_transcript19801	187	187	97.326	187	1	1	5.72e-134	373
TR19730_c0_g2_i2	Cluster-73776.2040_transcript19801	118	187	96.61	118	1	70	3.22e-81	236
TR19732_c0_g1_i1	Cluster-11841.6_TRINITY_DN1089154_c0_g8_i7	802	135	86.726	113	100	18	8.89e-63	207
TR19736_c0_g1_i1	Cluster-11188.4_TRINITY_DN1083608_c0_g1_i9	515	107	85.849	106	1	1	2.65e-52	173
TR19741_c0_g1_i3	Cluster-48596.6_comp25830_c0_seq1	146	144	78.082	146	1	1	1.31e-74	219
TR19746_c0_g1_i1	Cluster-60217.0_comp82231_c0_seq1	374	406	79.348	368	9	40	0	572
TR19753_c0_g1_i1	Cluster-67829.11_comp28087_c0_seq1	308	233	75.72	243	1	1	7.39e-93	275
TR19755_c0_g1_i1	Cluster-66122.4_TRINITY_DN1088722_c0_g4_i1	470	468	88.699	469	2	3	0	799
TR19758_c0_g2_i1	Cluster-11091.1_comp66237_c0_seq1	523	584	72.453	530	22	57	0	761
TR19760_c0_g1_i1	Cluster-37474.5_TRINITY_DN1083067_c0_g2_i1	352	341	85.915	213	117	1	1.54e-124	362
TR19761_c0_g1_i1	Cluster-33257.3_comp27789_c0_seq1	408	468	89.951	408	1	61	0	768
TR19761_c0_g1_i2	Cluster-33257.2_transcript24623	143	206	94.444	36	103	100	7.33e-17	74.3
TR19761_c0_g1_i4	Cluster-33257.2_transcript24623	241	206	95.122	41	1	165	7.89e-22	90.1
TR19761_c0_g1_i5	Cluster-33257.3_comp27789_c0_seq1	393	468	89.812	373	21	96	0	702
TR19762_c0_g1_i4	Cluster-18389.0_comp94499_c0_seq1	500	458	75.336	446	43	3	0	691
TR19762_c0_g1_i5	Cluster-18389.0_comp94499_c0_seq1	274	458	70.992	262	1	187	6.33e-130	377
TR19762_c0_g1_i6	Cluster-18389.0_comp94499_c0_seq1	500	458	75.336	446	43	3	0	691
TR19762_c0_g1_i7	Cluster-18389.0_comp94499_c0_seq1	274	458	70.992	262	1	187	6.33e-130	377
TR19762_c0_g1_i8	Cluster-18389.0_comp94499_c0_seq1	510	458	74.614	453	43	3	0	694
TR19764_c0_g1_i1	Cluster-60802.0_comp270152_c0_seq1	377	285	82.251	231	1	51	7.28e-142	405
TR19766_c0_g1_i1	Cluster-67180.6_transcript17402	172	172	98.256	172	1	1	2.18e-120	337
TR19766_c0_g1_i2	Cluster-67180.4_TRINITY_DN1068230_c0_g3_i2	168	168	98.81	168	1	1	1.67e-117	330
TR19766_c0_g1_i3	Cluster-67180.4_TRINITY_DN1068230_c0_g3_i2	168	168	98.81	168	1	1	1.67e-117	330
TR19766_c0_g1_i4	Cluster-67180.6_transcript17402	172	172	98.256	172	1	1	2.18e-120	337
TR19766_c0_g1_i5	Cluster-67180.6_transcript17402	172	172	98.256	172	1	1	2.18e-120	337
TR19766_c0_g1_i6	Cluster-67180.6_transcript17402	172	172	98.256	172	1	1	2.18e-120	337
TR19766_c0_g1_i7	Cluster-67180.4_TRINITY_DN1068230_c0_g3_i2	168	168	98.81	168	1	1	1.67e-117	330
TR19767_c0_g1_i1	Cluster-36911.0_comp447013_c1_seq1	146	193	80.645	124	22	61	7.27e-73	217
TR19767_c0_g1_i2	Cluster-36911.0_comp447013_c1_seq1	150	193	77.778	144	6	41	1.4e-83	244
TR19767_c0_g1_i7	Cluster-36911.0_comp447013_c1_seq1	146	193	80.645	124	22	61	7.27e-73	217
TR19769_c0_g1_i1	Cluster-40062.1_comp3221_c0_seq1	261	261	92.337	261	1	1	5.26e-180	495
TR19773_c0_g1_i1	Cluster-48052.3_comp72091_c0_seq1	1202	1212	95.215	1212	1	1	0	2268
TR19773_c0_g1_i2	Cluster-48052.3_TRINITY_DN1094068_c0_g1_i4	461	1182	96.476	454	9	729	0	922
TR19773_c0_g1_i3	Cluster-48052.3_comp72091_c0_seq1	1202	1212	95.215	1212	1	1	0	2268
TR19774_c0_g1_i1	Cluster-65352.0_transcript10503	425	254	99.605	253	1	1	0	526
TR19776_c0_g1_i2	Cluster-66078.0_TRINITY_DN1074803_c0_g1_i6	641	355	86.567	201	1	131	1.22e-121	365
TR19776_c0_g1_i3	Cluster-66078.0_TRINITY_DN1074803_c0_g1_i6	771	355	86.103	331	1	1	0	609
TR19776_c0_g1_i5	Cluster-66078.0_TRINITY_DN1074803_c0_g1_i6	771	355	86.103	331	1	1	0	609
TR19777_c0_g1_i2	Cluster-72845.0_comp49789_c0_seq1	785	903	79.916	712	74	192	0	1199
TR19777_c0_g1_i3	Cluster-72845.0_comp49789_c0_seq1	903	903	78.848	903	1	1	0	1493
TR19789_c0_g1_i1	Cluster-69244.1_TRINITY_DN1078467_c0_g1_i3	477	257	96.109	257	221	1	0	516
TR19789_c0_g1_i2	Cluster-69244.1_TRINITY_DN1078467_c0_g1_i3	477	257	96.109	257	221	1	0	516
TR19791_c0_g1_i1	Cluster-16534.4_TRINITY_DN1078163_c0_g1_i1	305	305	93.443	305	1	1	0	595
TR19801_c0_g2_i1	Cluster-49655.10_TRINITY_DN1081639_c0_g1_i4	195	193	94.444	162	34	32	5.1e-114	323
TR19804_c0_g1_i1	Cluster-58108.1_transcript89332	329	153	88.462	78	158	1	1.11e-36	129
TR19812_c0_g1_i1	Cluster-18990.9_TRINITY_DN1082451_c0_g1_i1	572	541	83.919	541	35	1	0	943
TR19815_c0_g1_i1	Cluster-67920.2_TRINITY_DN1083456_c4_g1_i2	464	535	91.379	464	1	72	0	866
TR19815_c0_g1_i2	Cluster-67920.2_TRINITY_DN1083456_c4_g1_i2	534	535	90.994	533	2	3	0	996
TR19816_c0_g1_i1	Cluster-61317.18_comp37064_c0_seq1	273	273	86.447	273	1	1	3.92e-178	491
TR19817_c0_g2_i1	Cluster-23108.0_comp48204_c0_seq1	100	103	70.874	103	1	1	1.77e-50	155
TR19820_c0_g1_i1	Cluster-60247.0_comp123825_c0_seq1	505	505	76.782	491	15	15	0	706
TR19826_c0_g1_i1	Cluster-50860.4_comp34503_c0_seq1	550	536	74.41	551	3	4	0	822
TR19826_c0_g1_i2	Cluster-50860.4_comp34503_c0_seq1	362	536	74.39	328	35	227	1.12e-169	484
TR19826_c0_g1_i3	Cluster-50860.4_comp34503_c0_seq1	506	536	74.859	533	3	4	0	812
TR19826_c0_g1_i4	Cluster-50860.4_comp34503_c0_seq1	362	536	74.39	328	35	227	1.12e-169	484
TR19827_c0_g3_i1	Cluster-73776.16239_comp10170_c0_seq1	491	489	94.705	491	1	1	0	946
TR19829_c0_g1_i1	Cluster-52950.4_comp105779_c0_seq1	578	1594	72.134	506	1	69	0	692
TR19830_c0_g1_i1	Cluster-24781.5_TRINITY_DN1082362_c0_g1_i1	340	340	89.706	340	1	1	0	615
TR19832_c0_g1_i1	Cluster-17524.1_comp25419_c0_seq2	748	747	97.727	748	1	1	0	1524
TR19834_c0_g1_i1	Cluster-27608.1_comp19309_c0_seq1	289	289	99.308	289	1	1	0	602
TR19835_c0_g2_i1	Cluster-60881.2_TRINITY_DN1089138_c0_g2_i3	410	410	85.366	410	1	1	0	736
TR19835_c0_g2_i3	Cluster-60881.2_TRINITY_DN1089138_c0_g2_i3	410	410	85.366	410	1	1	0	736
TR19835_c0_g2_i4	Cluster-60881.2_TRINITY_DN1089138_c0_g2_i3	387	410	85.789	380	1	1	0	686
TR19835_c0_g2_i5	Cluster-60881.2_TRINITY_DN1089138_c0_g2_i3	410	410	85.366	410	1	1	0	736
TR19835_c0_g2_i6	Cluster-60881.2_TRINITY_DN1089138_c0_g2_i3	332	410	88.618	123	210	288	1.1e-69	223
TR19835_c0_g2_i7	Cluster-60881.2_TRINITY_DN1089138_c0_g2_i3	410	410	85.366	410	1	1	0	736
TR19835_c0_g2_i8	Cluster-60881.2_TRINITY_DN1089138_c0_g2_i3	387	410	85.789	380	1	1	0	686
TR19836_c0_g1_i1	Cluster-52486.2_comp5242_c0_seq1	211	213	85.915	213	1	1	7.79e-132	369
TR19836_c0_g1_i2	Cluster-52486.2_comp5242_c0_seq1	211	213	85.915	213	1	1	7.79e-132	369
TR19838_c0_g1_i1	Cluster-55066.1_TRINITY_DN1074983_c0_g1_i1	113	156	70.297	101	1	1	1.39e-39	129
TR19838_c0_g1_i2	Cluster-55066.0_comp57340_c0_seq1	158	156	77.848	158	1	1	8.23e-81	236
TR19840_c0_g1_i1	Cluster-68187.0_transcript8643	504	103	96.875	96	1	1	1.77e-57	186
TR19843_c0_g1_i1	Cluster-38111.3_comp37655_c0_seq1	160	227	85.625	160	1	68	1.68e-96	278
TR19843_c0_g1_i3	Cluster-38111.3_comp37655_c0_seq1	164	227	75	136	1	68	2.49e-67	204
TR19843_c0_g1_i4	Cluster-38111.3_comp37655_c0_seq1	153	227	97.368	38	116	190	7.7e-21	85.5
TR19843_c0_g1_i5	Cluster-38111.3_comp37655_c0_seq1	126	227	80	125	2	103	2.9e-68	205
TR19846_c0_g1_i1	Cluster-73776.20184_transcript8758	224	132	71.552	116	1	1	2.49e-30	109
TR19847_c0_g1_i1	Cluster-44057.6_transcript83844	447	112	98.246	57	86	1	4.81e-32	118
TR19849_c0_g1_i1	Cluster-50006.0_TRINITY_DN1070618_c0_g1_i1	191	191	82.199	191	1	1	5.62e-119	335
TR19849_c0_g1_i2	Cluster-50006.0_TRINITY_DN1070618_c0_g1_i1	191	191	82.199	191	1	1	5.62e-119	335
TR19851_c0_g1_i1	Cluster-73139.2_TRINITY_DN1082728_c1_g3_i1	250	258	79.825	228	7	19	3.03e-132	374
TR19851_c0_g1_i3	Cluster-73139.6_TRINITY_DN1082728_c1_g3_i4	199	158	74.265	136	2	14	2.35e-68	206
TR19851_c0_g1_i4	Cluster-73139.2_TRINITY_DN1082728_c1_g3_i1	250	258	79.825	228	7	19	3.03e-132	374
TR19851_c0_g1_i5	Cluster-73139.2_TRINITY_DN1082728_c1_g3_i1	250	258	79.825	228	7	19	3.03e-132	374
TR19854_c0_g1_i2	Cluster-65857.2_comp22656_c0_seq1	140	140	92.857	140	1	1	2.56e-94	269
TR19856_c0_g1_i2	Cluster-52696.0_TRINITY_DN1039908_c2_g1_i1	464	315	97.717	219	215	1	1.29e-156	447
TR19860_c0_g1_i1	Cluster-58265.3_transcript6055	401	310	84.644	267	133	42	1.71e-169	476
TR19865_c0_g1_i1	Cluster-42037.0_comp45596_c0_seq1	508	517	94.444	468	42	50	0	836
TR19869_c0_g1_i1	Cluster-27363.4_comp45770_c2_seq1	2332	2345	90.367	2346	1	1	0	4249
TR19874_c0_g1_i1	Cluster-68630.1_comp163183_c0_seq1	361	361	76.731	361	1	1	0	580
TR19875_c0_g1_i1	Cluster-11301.25_TRINITY_DN1088741_c0_g6_i11	1452	203	97.537	203	1250	1	7.31e-132	405
TR19880_c0_g1_i1	Cluster-73917.1_transcript20789	339	148	97.059	34	1	106	3.96e-16	75.1
TR19882_c0_g1_i1	Cluster-73776.30159_comp412_c0_seq1	446	499	97.892	427	1	55	0	859
TR19886_c0_g1_i1	Cluster-58137.9_TRINITY_DN1032788_c0_g1_i3	669	116	77.273	110	6	6	5.5e-44	154
TR19890_c0_g1_i1	Cluster-73776.6758_transcript85019	4636	110	97.531	81	3142	1	7.34e-36	134
TR19895_c0_g1_i1	Cluster-20919.2_TRINITY_DN1083287_c0_g2_i5	606	327	91.246	297	76	1	0	561
TR19896_c0_g1_i1	Cluster-34473.10_TRINITY_DN1052242_c0_g1_i3	447	358	93.103	348	101	11	0	602
TR19896_c0_g1_i2	Cluster-34473.10_TRINITY_DN1052242_c0_g1_i11	477	388	91.005	378	101	11	0	639
TR19897_c0_g1_i1	Cluster-54981.0_comp4965_c0_seq2	111	111	96.396	111	1	1	2.28e-77	223
TR19901_c0_g1_i1	Cluster-29457.2_comp179930_c0_seq2	588	590	83.844	588	1	1	0	1053
TR19902_c0_g1_i1	Cluster-46308.3_TRINITY_DN1082233_c0_g2_i11	446	169	96.25	160	173	1	6.31e-112	327
TR19902_c0_g1_i2	Cluster-46308.3_TRINITY_DN1082233_c0_g2_i11	342	169	96.855	159	69	1	4.93e-113	325
TR19903_c0_g1_i1	Cluster-63729.2_comp53066_c0_seq1	451	451	77.384	451	1	1	0	629
TR19903_c0_g1_i2	Cluster-63729.2_comp53066_c0_seq1	451	451	77.384	451	1	1	0	629
TR19903_c0_g1_i3	Cluster-63729.2_comp53066_c0_seq1	451	451	77.384	451	1	1	0	629
TR19903_c0_g1_i4	Cluster-63729.2_comp53066_c0_seq1	451	451	77.384	451	1	1	0	629
TR19908_c0_g1_i1	Cluster-59656.2_comp43554_c0_seq1	174	174	86.207	174	1	1	2.08e-98	282
TR19910_c0_g1_i1	Cluster-65112.0_TRINITY_DN1058977_c0_g1_i1	304	425	77.152	302	1	8	3.8e-176	494
TR19910_c0_g1_i2	Cluster-65112.0_TRINITY_DN1058977_c0_g1_i3	417	323	79.062	320	1	8	0	541
TR19910_c0_g1_i3	Cluster-65112.0_TRINITY_DN1058977_c0_g1_i1	304	425	77.152	302	1	8	3.8e-176	494
TR19910_c0_g1_i4	Cluster-65112.0_TRINITY_DN1058977_c0_g1_i3	417	323	79.062	320	1	8	0	541
TR19913_c0_g1_i1	Cluster-27862.7_TRINITY_DN1092626_c0_g2_i10	1455	253	71.845	206	28	1	5.86e-73	244
TR19920_c0_g1_i1	Cluster-12555.5_TRINITY_DN1070474_c0_g1_i2	310	134	82.836	134	177	1	4.69e-81	242
TR19920_c0_g1_i2	Cluster-12555.5_TRINITY_DN1070474_c0_g1_i2	201	134	82.836	134	68	1	8.05e-82	239
TR19923_c0_g1_i1	Cluster-32852.3_TRINITY_DN1059414_c0_g1_i3	239	133	96.992	133	107	1	4.26e-93	270
TR19923_c0_g1_i2	Cluster-32852.3_TRINITY_DN1059414_c0_g1_i3	157	133	96.992	133	25	1	2.81e-94	269
TR19923_c0_g1_i3	Cluster-32852.3_TRINITY_DN1059414_c0_g1_i3	177	133	96.992	133	45	1	3.14e-94	270
TR19923_c0_g1_i4	Cluster-32852.3_TRINITY_DN1059414_c0_g1_i3	157	133	96.992	133	25	1	2.81e-94	269
TR19923_c0_g1_i5	Cluster-32852.3_TRINITY_DN1059414_c0_g1_i3	192	133	96.992	133	60	1	1.24e-93	269
TR19923_c0_g1_i6	Cluster-32852.3_TRINITY_DN1059414_c0_g1_i3	192	133	96.992	133	60	1	1.24e-93	269
TR19927_c0_g1_i1	Cluster-58608.2_TRINITY_DN1059103_c0_g1_i1	146	146	72.603	146	1	1	5.85e-77	225
TR19927_c0_g1_i2	Cluster-58608.2_TRINITY_DN1059103_c0_g1_i1	171	146	72.603	146	26	1	2.16e-76	225
TR19930_c0_g1_i1	Cluster-72793.2_transcript78704	2398	192	97.895	190	1458	1	6.86e-124	388
TR19930_c0_g1_i3	Cluster-72793.2_transcript78704	2357	192	97.895	190	1417	1	7.33e-124	388
TR19930_c0_g1_i4	Cluster-72793.2_transcript78704	2405	192	97.895	190	1458	1	6.62e-124	388
TR19930_c0_g1_i5	Cluster-72793.2_transcript78704	2364	192	97.895	190	1417	1	7.36e-124	388
TR19933_c0_g1_i1	Cluster-3017.4_transcript86289	145	170	83.333	42	101	95	6.9e-16	70.9
TR19933_c0_g1_i2	Cluster-3017.4_transcript86289	190	170	90.541	74	116	95	1.4e-42	141
TR19933_c0_g1_i3	Cluster-3017.4_transcript86289	160	170	83.333	42	116	95	1.36e-15	70.5
TR19933_c0_g1_i4	Cluster-3017.4_transcript86289	175	170	90.541	74	101	95	3.05e-43	142
TR19933_c0_g1_i5	Cluster-3017.4_transcript86289	152	170	82.927	41	101	95	5.33e-15	68.9
TR19935_c0_g1_i1	Cluster-71533.0_TRINITY_DN1073901_c0_g1_i2	657	435	92.308	429	1	1	0	833
TR19935_c0_g1_i2	Cluster-71533.0_TRINITY_DN1073901_c0_g1_i2	682	435	92.308	429	1	1	0	832
TR19938_c0_g1_i1	Cluster-68096.6_comp16871_c1_seq1	210	234	91.282	195	15	38	4.32e-133	373
TR19938_c0_g1_i2	Cluster-68096.6_comp16871_c1_seq1	166	234	90.909	165	1	68	2.24e-109	311
TR19938_c0_g1_i3	Cluster-68096.6_comp16871_c1_seq1	233	234	91.81	232	1	1	1.08e-160	444
TR19938_c0_g1_i4	Cluster-68096.6_comp16871_c1_seq1	210	234	91.282	195	15	38	4.32e-133	373
TR19938_c0_g1_i5	Cluster-68096.6_comp16871_c1_seq1	166	234	90.909	165	1	68	2.24e-109	311
TR19938_c0_g1_i6	Cluster-68096.6_comp16871_c1_seq1	233	234	91.81	232	1	1	1.08e-160	444
TR19942_c0_g1_i1	Cluster-65109.2_TRINITY_DN1085381_c0_g2_i1	1045	1090	86.615	1031	1	1	0	1876
TR19948_c0_g1_i1	Cluster-73776.5172_comp107907_c1_seq1	312	313	91.205	307	1	1	0	588
TR19948_c0_g1_i2	Cluster-73776.5172_comp107907_c1_seq1	195	313	90.055	181	10	127	5.47e-119	340
TR19952_c0_g1_i1	Cluster-62986.2_comp45308_c0_seq1	190	191	77.128	188	1	1	8.3e-98	281
TR19953_c0_g1_i1	Cluster-72550.1_comp310985_c0_seq1	551	270	90.741	54	1	216	8.6e-26	107
TR19957_c0_g1_i1	Cluster-72347.3_comp27606_c0_seq1	419	419	90.692	419	1	1	0	796
TR19957_c0_g1_i2	Cluster-72347.3_comp27606_c0_seq1	235	419	89.286	196	40	224	4.51e-128	369
TR19957_c0_g1_i3	Cluster-72347.3_comp27606_c0_seq1	262	419	91.928	223	1	1	1.65e-152	432
TR19957_c0_g1_i4	Cluster-72347.3_comp27606_c0_seq1	304	419	89.474	304	1	116	0	571
TR19965_c0_g2_i1	Cluster-48152.1_comp6117_c0_seq1	457	457	94.53	457	1	1	0	890
TR19966_c0_g1_i1	Cluster-69904.0_comp304581_c1_seq1	289	289	82.353	289	1	1	1.03e-178	494
TR19967_c0_g1_i3	Cluster-40742.2_transcript28042	274	197	72.539	193	1	1	7.07e-97	283
TR19968_c1_g1_i1	Cluster-36155.16_transcript90896	371	121	72.826	92	280	30	2e-44	150
TR19970_c0_g1_i1	Cluster-32493.5_comp112916_c0_seq1	534	112	79.592	49	22	1	1.04e-20	88.2
TR19971_c0_g1_i1	Cluster-52336.1_transcript43504	820	108	87.629	97	725	12	1.49e-50	173
TR19978_c0_g1_i1	Cluster-45434.1_comp82751_c0_seq9	493	232	73.391	233	1	1	4.01e-119	349
TR19978_c0_g1_i2	Cluster-45434.1_comp82751_c0_seq9	248	232	73.391	233	1	1	7.99e-124	352
TR19979_c0_g1_i1	Cluster-31013.2_comp185769_c0_seq1	357	126	70.085	117	18	6	2.88e-56	180
TR19980_c0_g1_i1	Cluster-39889.0_comp36509_c0_seq1	432	432	91.667	432	1	1	0	842
TR19984_c0_g2_i1	Cluster-58045.2_TRINITY_DN1084848_c0_g2_i3	964	198	98.469	196	1	1	2.94e-141	419
TR19992_c0_g1_i1	Cluster-39904.0_TRINITY_DN1069759_c0_g1_i3	343	244	96.732	153	1	1	6.77e-105	308
TR19992_c0_g1_i2	Cluster-39904.0_TRINITY_DN1069759_c0_g1_i3	313	244	99.187	123	1	30	2.8e-86	259
TR19993_c0_g1_i2	Cluster-56704.3_transcript16422	499	251	87.245	196	4	20	2.1e-121	356
TR19993_c0_g1_i4	Cluster-56704.3_transcript16422	506	251	85.99	207	1	9	4.16e-125	365
TR20000_c0_g1_i1	Cluster-64589.0_TRINITY_DN1073166_c0_g1_i2	295	265	90.602	266	1	1	2.97e-180	498
TR20002_c0_g1_i1	Cluster-42576.1_transcript29065	272	122	99.167	120	1	1	4.74e-85	250
TR20002_c0_g1_i2	Cluster-42576.1_transcript29065	272	122	99.167	120	1	1	4.74e-85	250
TR20002_c0_g1_i3	Cluster-42576.1_transcript29065	273	122	99.167	120	1	1	4.55e-85	250
TR20009_c0_g1_i2	Cluster-56593.4_comp36914_c0_seq1	211	146	90	130	82	17	1.04e-85	250
TR20009_c0_g1_i3	Cluster-56593.1_TRINITY_DN1074496_c0_g1_i1	258	369	86.047	258	1	112	1.13e-167	468
TR20009_c0_g1_i4	Cluster-56593.4_comp36914_c0_seq1	203	146	84.615	130	82	17	1.41e-76	227
TR20009_c0_g1_i6	Cluster-56593.4_comp36914_c0_seq1	266	146	90	130	137	17	8.78e-86	253
TR20014_c0_g1_i2	Cluster-60169.7_TRINITY_DN1059561_c0_g1_i1	346	340	83.234	334	14	7	0	588
TR20014_c0_g1_i3	Cluster-60169.7_TRINITY_DN1059561_c0_g1_i1	361	340	82.941	340	23	1	0	600
TR20014_c0_g1_i4	Cluster-60169.7_TRINITY_DN1059561_c0_g1_i1	150	340	88	150	1	191	1.72e-97	285
TR20015_c0_g2_i1	Cluster-53420.0_comp98395_c0_seq1	882	729	90.484	578	1	151	0	1067
TR20020_c0_g1_i1	Cluster-26828.3_TRINITY_DN1085526_c0_g1_i2	455	222	81.081	222	1	1	1.16e-133	384
TR20021_c0_g1_i1	Cluster-63648.4_comp31528_c0_seq1	330	317	76.803	319	12	2	1.18e-173	484
TR20029_c1_g2_i1	Cluster-57660.5_comp4576_c0_seq1	759	1084	86.316	665	99	421	0	1121
TR20032_c0_g1_i1	Cluster-57946.6_transcript93905	482	199	96.429	196	15	1	1.42e-139	399
TR20034_c0_g2_i1	Cluster-52891.0_comp476045_c0_seq1	327	1364	73.463	309	1	1047	2.99e-164	493
TR20034_c0_g2_i2	Cluster-52891.0_comp476045_c0_seq1	408	1364	74.103	390	1	966	0	631
TR20035_c0_g1_i1	Cluster-72362.0_transcript11996	394	394	94.416	394	1	1	0	759
TR20035_c0_g1_i2	Cluster-72362.3_comp4394_c0_seq1	399	399	94.486	399	1	1	0	769
TR20044_c0_g1_i1	Cluster-37897.3_TRINITY_DN1068709_c0_g2_i1	152	152	99.342	152	1	1	1.18e-113	318
TR20046_c0_g1_i1	Cluster-52592.1_comp45326_c0_seq1	192	192	96.875	192	1	1	6.96e-140	388
TR20046_c0_g1_i2	Cluster-52592.1_comp45326_c0_seq1	192	192	96.875	192	1	1	6.96e-140	388
TR20046_c0_g1_i3	Cluster-52592.1_comp45326_c0_seq1	192	192	96.875	192	1	1	6.96e-140	388
TR20049_c0_g1_i1	Cluster-73776.30158_transcript3023	445	445	98.194	443	1	1	0	913
TR20051_c0_g1_i1	Cluster-27186.4_comp94067_c1_seq1	399	408	75	408	1	1	0	561
TR20051_c0_g1_i2	Cluster-27186.4_comp94067_c1_seq1	391	408	73.775	408	1	1	0	539
TR20056_c2_g2_i2	Cluster-70763.4_comp29972_c0_seq1	280	273	83.871	186	87	81	1.2e-94	280
TR20062_c0_g1_i1	Cluster-64355.3_transcript15895	166	164	74.699	166	1	1	3.28e-87	253
TR20065_c0_g1_i1	Cluster-9736.0_comp19472_c1_seq1	342	342	80.826	339	1	1	0	568
TR20066_c0_g1_i1	Cluster-45665.3_TRINITY_DN1077720_c0_g4_i7	570	106	98.095	105	1	1	2.12e-67	214
TR20066_c0_g1_i2	Cluster-45665.2_transcript96041	560	408	98.413	315	228	1	0	666
TR20072_c0_g1_i1	Cluster-65603.5_comp171434_c1_seq1	425	516	90.802	424	2	97	0	771
TR20072_c0_g1_i2	Cluster-28789.3_comp124132_c0_seq1	367	507	82.877	146	24	46	2.18e-82	260
TR20072_c0_g1_i3	Cluster-65603.5_comp171434_c1_seq1	455	516	87.668	446	10	89	0	776
TR20072_c0_g1_i4	Cluster-65603.5_comp171434_c1_seq1	397	516	73.543	446	10	89	0	618
TR20075_c0_g1_i1	Cluster-36154.0_comp65560_c0_seq1	215	151	92.754	69	147	83	1.01e-41	139
TR20075_c0_g2_i1	Cluster-36154.0_comp65560_c0_seq1	215	151	92.754	69	147	83	1.01e-41	139
TR20085_c0_g1_i1	Cluster-54360.0_comp196821_c0_seq1	489	480	74.897	486	1	1	0	759
TR20090_c0_g1_i1	Cluster-37036.0_comp628754_c0_seq1	132	303	76.8	125	8	179	1.44e-64	199
TR20094_c0_g2_i2	Cluster-16091.0_comp38886_c0_seq1	282	290	82.375	261	20	29	4.05e-168	467
TR20094_c0_g2_i3	Cluster-16091.0_comp38886_c0_seq8	172	290	75.573	131	20	29	6.14e-72	219
TR20098_c0_g1_i1	Cluster-59601.1_transcript10105	105	131	90.566	53	1	1	7.66e-29	101
TR20098_c0_g1_i2	Cluster-59601.1_transcript10105	105	131	90.566	53	1	1	7.66e-29	101
TR20101_c0_g1_i1	Cluster-16477.3_comp57018_c0_seq1	531	531	80.492	528	1	2	0	882
TR20106_c0_g1_i1	Cluster-14129.5_TRINITY_DN1064843_c0_g1_i4	244	239	89.956	229	16	11	3.25e-148	413
TR20108_c0_g1_i1	Cluster-67828.2_TRINITY_DN1066856_c0_g2_i2	107	107	100	107	1	1	5.08e-73	212
TR20108_c0_g1_i2	Cluster-67828.2_TRINITY_DN1066856_c0_g2_i2	107	107	100	107	1	1	5.08e-73	212
TR20108_c0_g1_i3	Cluster-67828.0_comp811_c0_seq1	147	147	100	147	1	1	1.16e-104	295
TR20108_c0_g1_i4	Cluster-67828.0_comp811_c0_seq1	147	147	100	147	1	1	1.16e-104	295
TR20108_c0_g1_i6	Cluster-67828.2_TRINITY_DN1066856_c0_g2_i2	107	107	100	107	1	1	5.08e-73	212
TR20109_c0_g1_i1	Cluster-11241.12_TRINITY_DN1090813_c1_g1_i7	1032	163	96.296	162	38	1	6.1e-105	325
TR20110_c0_g1_i1	Cluster-71541.14_transcript11147	119	119	78.992	119	1	1	1.39e-63	189
TR20113_c0_g1_i1	Cluster-10041.0_comp90439_c0_seq1	293	292	82.935	293	1	1	5.29e-162	452
TR20114_c0_g1_i1	Cluster-44604.6_TRINITY_DN1082665_c0_g1_i1	505	505	89.723	506	1	1	0	929
TR20114_c0_g1_i2	Cluster-44604.6_TRINITY_DN1082665_c0_g1_i1	579	505	89.723	506	75	1	0	928
TR20118_c1_g1_i1	Cluster-58369.1_comp52018_c0_seq1	225	224	73.684	228	1	1	7.5e-114	325
TR20119_c0_g1_i1	Cluster-34605.7_comp2056_c0_seq1	287	287	95.819	287	1	1	0	558
TR20120_c0_g1_i1	Cluster-73776.1071_TRINITY_DN1089214_c2_g2_i2	626	536	79.179	341	9	1	0	557
TR20122_c0_g1_i1	Cluster-37600.4_comp27990_c0_seq1	294	292	96.259	294	1	1	0	572
TR20125_c0_g1_i1	Cluster-62217.3_transcript15835	211	216	84.332	217	2	1	1.19e-134	377
TR20127_c0_g1_i1	Cluster-36433.5_comp15931_c1_seq2	587	587	89.097	587	1	1	0	1101
TR20128_c0_g1_i1	Cluster-69661.1_TRINITY_DN1090030_c0_g1_i7	128	119	93.578	109	1	1	5.92e-72	211
TR20128_c0_g1_i2	Cluster-69661.1_TRINITY_DN1090030_c0_g1_i7	128	119	93.578	109	1	1	5.92e-72	211
TR20128_c0_g1_i3	Cluster-69661.1_TRINITY_DN1090030_c0_g1_i7	600	119	93.578	109	1	1	3.36e-68	217
TR20128_c0_g1_i4	Cluster-69661.1_TRINITY_DN1090030_c0_g1_i7	600	119	93.578	109	1	1	3.36e-68	217
TR20128_c0_g1_i5	Cluster-69661.1_TRINITY_DN1090030_c0_g1_i7	210	466	97.059	34	135	1	1.73e-14	72
TR20128_c0_g1_i6	Cluster-69661.1_TRINITY_DN1090030_c0_g1_i7	210	466	97.059	34	135	1	1.73e-14	72
TR20129_c0_g1_i1	Cluster-35151.1_TRINITY_DN1044026_c0_g1_i3	394	294	100	294	101	1	0	614
TR20129_c0_g1_i2	Cluster-35151.5_comp10276_c0_seq1	294	418	100	294	1	125	0	615
TR20130_c0_g2_i1	Cluster-64224.3_transcript12574	337	150	93.243	148	1	1	7.08e-101	294
TR20132_c0_g1_i1	Cluster-48845.3_comp112896_c0_seq8	476	476	75	476	1	1	0	739
TR20134_c0_g1_i1	Cluster-65657.0_TRINITY_DN1044726_c0_g1_i2	376	319	90	160	186	7	1.5e-87	268
TR20134_c0_g1_i2	Cluster-65657.0_TRINITY_DN1044726_c0_g1_i5	499	348	83.143	350	150	1	0	567
TR20135_c0_g1_i2	Cluster-26848.2_transcript6029	443	443	95.485	443	1	1	0	890
TR20142_c0_g1_i1	Cluster-12538.4_comp40292_c1_seq1	362	362	75.967	362	1	1	0	593
TR20144_c0_g1_i1	Cluster-72950.4_TRINITY_DN1070653_c0_g1_i1	438	250	99.59	244	1	1	2.3e-179	501
TR20144_c0_g1_i2	Cluster-72950.4_TRINITY_DN1070653_c0_g1_i1	405	250	100	211	1	34	1.19e-153	434
TR20144_c0_g1_i3	Cluster-72950.4_TRINITY_DN1070653_c0_g1_i1	438	250	99.59	244	1	1	2.3e-179	501
TR20146_c0_g1_i2	Cluster-66900.3_TRINITY_DN1055777_c0_g1_i1	1025	237	86.134	238	788	1	5.99e-143	427
TR20146_c0_g1_i3	Cluster-66900.3_TRINITY_DN1055777_c0_g1_i8	388	252	86.957	253	136	1	1.07e-152	431
TR20148_c0_g1_i1	Cluster-68876.0_TRINITY_DN1085749_c0_g1_i3	1003	995	79.6	1000	4	5	0	1643
TR20150_c0_g1_i1	Cluster-44166.1_comp168223_c0_seq1	374	374	96.257	374	1	1	0	743
TR20154_c0_g1_i1	Cluster-44921.5_TRINITY_DN1092144_c0_g4_i5	419	354	91.701	241	72	105	8.46e-145	416
TR20154_c0_g1_i2	Cluster-44921.5_TRINITY_DN1092144_c0_g4_i5	559	354	91.011	89	1	1	2.43e-53	185
TR20154_c0_g1_i3	Cluster-44921.5_TRINITY_DN1092144_c0_g4_i5	419	354	91.701	241	72	105	8.46e-145	416
TR20164_c0_g1_i1	Cluster-12298.3_TRINITY_DN1079621_c0_g1_i2	563	407	86.486	407	158	1	0	705
TR20164_c0_g1_i2	Cluster-12298.3_TRINITY_DN1079621_c0_g1_i2	563	407	86.486	407	158	1	0	705
TR20164_c0_g1_i3	Cluster-12298.3_TRINITY_DN1079621_c0_g1_i7	438	564	86.788	439	1	126	0	769
TR20164_c0_g1_i4	Cluster-12298.3_TRINITY_DN1079621_c0_g1_i2	597	407	86.08	352	158	1	0	608
TR20164_c0_g1_i5	Cluster-12298.3_TRINITY_DN1079621_c0_g1_i7	438	564	86.788	439	1	126	0	769
TR20164_c0_g1_i6	Cluster-12298.3_TRINITY_DN1079621_c0_g1_i7	472	564	86.458	384	1	126	0	671
TR20167_c0_g1_i1	Cluster-52644.8_transcript7147	1905	262	87.568	185	965	2	4.3e-63	217
TR20167_c0_g1_i2	Cluster-52644.8_transcript7147	1847	262	87.568	185	907	2	3.63e-63	217
TR20176_c0_g1_i1	Cluster-47431.0_TRINITY_DN1055690_c0_g1_i1	338	339	71.667	300	39	40	1.28e-146	417
TR20176_c0_g1_i2	Cluster-47431.0_TRINITY_DN1055690_c0_g1_i1	364	339	72	300	65	40	4.42e-147	419
TR20176_c0_g2_i1	Cluster-47431.0_comp125242_c0_seq1	102	349	77.966	59	44	291	2.61e-23	92
TR20184_c0_g1_i1	Cluster-28388.9_TRINITY_DN1093264_c0_g1_i2	1200	319	80.392	306	1	1	4.75e-162	484
TR20185_c0_g1_i1	Cluster-23107.9_TRINITY_DN1081155_c0_g1_i4	749	740	97.222	432	1	291	0	897
TR20205_c0_g1_i1	Cluster-69657.3_comp146484_c0_seq3	186	282	88.77	187	1	96	8.32e-116	330
TR20205_c0_g1_i2	Cluster-69657.3_comp146484_c0_seq3	281	282	91.489	282	1	1	0	520
TR20205_c0_g1_i3	Cluster-69657.3_comp146484_c0_seq3	186	282	88.77	187	1	96	8.32e-116	330
TR20205_c0_g1_i4	Cluster-69657.3_comp146484_c0_seq3	186	282	88.77	187	1	96	8.32e-116	330
TR20205_c0_g1_i5	Cluster-69657.3_comp146484_c0_seq3	251	282	90.678	236	17	47	2.62e-153	428
TR20216_c0_g1_i1	Cluster-54162.3_comp24845_c0_seq1	355	355	99.718	355	1	1	0	735
TR20218_c0_g2_i1	Cluster-60697.2_TRINITY_DN1091583_c0_g1_i8	1249	1241	81.245	1253	1	1	0	1792
TR20218_c0_g2_i2	Cluster-60697.2_TRINITY_DN1091583_c0_g1_i8	1255	1241	80.858	1259	1	1	0	1785
TR20218_c0_g2_i3	Cluster-60697.2_TRINITY_DN1091583_c0_g1_i8	229	1241	85.217	230	1	1013	2.1e-129	394
TR20219_c1_g1_i2	Cluster-21524.2_comp54088_c0_seq1	742	749	72.281	754	2	1	0	1054
TR20220_c0_g1_i1	Cluster-46438.4_comp90004_c1_seq1	1873	1867	83.777	1880	1	1	0	3064
TR20220_c0_g1_i2	Cluster-46438.4_comp90004_c1_seq1	1004	1867	88.623	1002	1	1	0	1734
TR20226_c0_g1_i1	Cluster-62127.2_comp34356_c0_seq1	656	632	86.061	660	1	1	0	1082
TR20227_c0_g1_i1	Cluster-73644.2_TRINITY_DN1061745_c0_g2_i1	778	107	93	100	1	1	2.38e-60	199
TR20227_c0_g1_i2	Cluster-73644.2_TRINITY_DN1061745_c0_g2_i1	791	107	93	100	1	1	2.39e-60	199
TR20227_c0_g1_i3	Cluster-73644.2_TRINITY_DN1061745_c0_g2_i1	800	107	93	100	1	1	2.63e-60	199
TR20227_c0_g1_i4	Cluster-73644.2_TRINITY_DN1061745_c0_g2_i1	772	107	93	100	1	1	1.42e-60	200
TR20227_c0_g1_i5	Cluster-73644.2_TRINITY_DN1061745_c0_g2_i1	781	107	93	100	1	1	2.68e-60	199
TR20227_c0_g1_i6	Cluster-73644.2_TRINITY_DN1061745_c0_g2_i1	785	107	93	100	1	1	1.8e-60	199
TR20227_c0_g1_i7	Cluster-73644.2_TRINITY_DN1061745_c0_g2_i1	772	107	93	100	1	1	2.44e-60	199
TR20227_c0_g1_i8	Cluster-73644.2_TRINITY_DN1061745_c0_g2_i1	794	107	93	100	1	1	2.25e-60	199
TR20229_c0_g1_i1	Cluster-21441.1_transcript12117	139	141	86.331	139	1	3	3e-87	251
TR20229_c0_g1_i2	Cluster-21441.1_transcript12117	231	141	86.525	141	91	1	1.63e-87	255
TR20229_c0_g1_i3	Cluster-21441.1_transcript12117	194	141	86.525	141	54	1	3.49e-88	256
TR20230_c0_g1_i1	Cluster-67618.1_transcript85988	302	131	88.55	131	172	1	6.34e-80	239
TR20230_c0_g1_i2	Cluster-67618.1_transcript85988	131	131	88.55	131	1	1	2.77e-82	238
TR20234_c0_g1_i1	Cluster-17438.13_comp21431_c4_seq1	687	687	86.55	684	1	1	0	1264
TR20235_c0_g1_i2	Cluster-46832.2_TRINITY_DN1068082_c1_g1_i5	238	213	78.537	205	35	9	3.49e-119	338
TR20235_c0_g1_i3	Cluster-46832.2_TRINITY_DN1068082_c1_g1_i5	238	213	78.537	205	35	9	3.49e-119	338
TR20237_c1_g1_i1	Cluster-11708.5_transcript77142	800	192	85.279	197	125	1	5.52e-97	300
TR20239_c0_g1_i1	Cluster-18150.1_comp476705_c0_seq1	142	956	92.958	142	1	815	6.47e-73	234
TR20241_c0_g1_i1	Cluster-74085.0_comp29421_c0_seq1	300	300	95	300	1	1	0	598
TR20242_c0_g1_i1	Cluster-65652.0_comp120598_c1_seq1	345	347	83.382	343	1	1	0	597
TR20242_c0_g1_i2	Cluster-65652.0_comp120598_c1_seq2	156	332	79.87	154	1	175	8.18e-88	260
TR20242_c0_g1_i3	Cluster-65652.0_comp120598_c1_seq2	156	332	79.87	154	1	175	8.18e-88	260
TR20242_c0_g1_i4	Cluster-65652.0_comp120598_c1_seq1	230	347	79.07	215	14	129	1.8e-124	357
TR20242_c0_g1_i5	Cluster-65652.0_comp120598_c1_seq2	330	332	84.451	328	1	1	0	580
TR20243_c0_g1_i1	Cluster-64872.7_transcript14661	458	334	100	334	125	1	0	682
TR20244_c0_g1_i1	Cluster-5923.1_comp329419_c0_seq1	264	250	77.733	247	1	1	5.85e-141	396
TR20248_c0_g1_i1	Cluster-73325.0_TRINITY_DN1082641_c0_g1_i1	485	467	83.726	467	21	1	0	806
TR20248_c0_g1_i2	Cluster-73325.0_TRINITY_DN1082641_c0_g1_i10	290	386	85.597	243	21	1	9.52e-150	425
TR20249_c0_g1_i1	Cluster-63050.1_TRINITY_DN1071906_c3_g1_i2	296	244	86.224	196	96	1	5.81e-126	359
TR20249_c0_g1_i2	Cluster-63050.1_TRINITY_DN1071906_c3_g1_i2	339	244	80.328	244	96	1	2.41e-147	415
TR20250_c0_g2_i1	Cluster-53635.0_comp33747_c0_seq1	167	167	79.878	164	1	1	1.13e-92	267
TR20258_c0_g1_i4	Cluster-10153.1_transcript22825	658	226	75	208	383	21	2.46e-95	293
TR20261_c0_g1_i1	Cluster-70204.4_comp12557_c0_seq1	542	538	91.344	543	1	1	0	905
TR20264_c2_g1_i1	Cluster-74337.1_TRINITY_DN1017643_c0_g2_i5	744	262	97.308	260	24	2	0	517
TR20266_c1_g1_i1	Cluster-16218.18_TRINITY_DN1095244_c0_g2_i1	1018	1184	89.98	1018	1	167	0	1939
TR20270_c0_g1_i2	Cluster-22682.0_comp88072_c0_seq1	163	163	90.798	163	1	1	8.24e-93	267
TR20270_c0_g1_i3	Cluster-22682.0_comp88072_c0_seq1	163	163	90.798	163	1	1	8.24e-93	267
TR20270_c0_g1_i4	Cluster-22682.0_comp88072_c0_seq1	163	163	90.798	163	1	1	8.24e-93	267
TR20271_c0_g1_i1	Cluster-52733.11_transcript17481	398	397	82.785	395	4	3	0	682
TR20272_c0_g1_i2	Cluster-46982.3_TRINITY_DN1088498_c0_g1_i1	117	885	72.222	108	10	776	8.82e-44	152
TR20275_c0_g1_i2	Cluster-49783.3_transcript18962	162	158	76.23	122	1	1	4.57e-63	191
TR20278_c0_g1_i1	Cluster-68676.4_TRINITY_DN1087441_c0_g2_i4	367	367	98.093	367	1	1	0	755
TR20278_c0_g1_i2	Cluster-68676.4_TRINITY_DN1087441_c0_g2_i4	339	367	97.935	339	1	29	0	694
TR20278_c0_g1_i3	Cluster-68676.0_transcript11771	345	296	96.831	284	1	1	0	572
TR20283_c0_g2_i1	Cluster-28397.1_TRINITY_DN1087114_c0_g2_i1	794	791	86.967	798	1	1	0	1307
TR20283_c0_g2_i2	Cluster-28397.1_transcript33580	773	134	84.496	129	1	1	1.84e-68	222
TR20283_c0_g2_i3	Cluster-28397.1_transcript33580	746	134	84.496	129	1	1	1.37e-68	222
TR20283_c0_g2_i4	Cluster-28397.1_transcript33580	767	174	85.621	153	134	23	1.4e-86	271
TR20288_c0_g1_i1	Cluster-8182.11_transcript80002	166	169	97.561	164	1	1	3.94e-116	326
TR20288_c0_g1_i3	Cluster-8182.11_transcript80002	133	169	77.439	164	1	1	9.37e-84	243
TR20288_c0_g1_i4	Cluster-8182.11_transcript80002	133	169	96.875	128	4	37	5.65e-88	253
TR20288_c0_g1_i5	Cluster-8182.11_transcript80002	133	169	96.875	128	4	37	5.65e-88	253
TR20291_c0_g1_i1	Cluster-58068.0_comp130695_c1_seq1	359	628	81.737	334	21	292	0	579
TR20294_c0_g1_i1	Cluster-62579.1_comp236348_c0_seq1	433	435	75	436	1	1	0	670
TR20297_c0_g1_i1	Cluster-25749.52_TRINITY_DN1080699_c0_g2_i4	558	515	81.622	555	1	2	0	907
TR20301_c0_g1_i2	Cluster-38539.1_comp151538_c0_seq1	109	174	70.27	111	1	64	9.01e-53	163
TR20307_c0_g1_i1	Cluster-21781.3_TRINITY_DN1077310_c0_g1_i6	482	304	92.105	304	179	1	0	576
TR20307_c0_g1_i3	Cluster-21781.3_TRINITY_DN1077310_c0_g1_i6	564	304	92.105	304	261	1	0	573
TR20309_c0_g1_i1	Cluster-21109.40_comp16589_c0_seq8	146	275	82.353	136	1	19	8.35e-63	194
TR20309_c0_g1_i2	Cluster-21109.40_comp16589_c0_seq8	260	275	86.973	261	1	19	1.89e-156	436
TR20309_c0_g1_i3	Cluster-21109.40_TRINITY_DN1052641_c0_g1_i1	160	257	81.159	138	1	1	4.89e-63	194
TR20316_c0_g1_i1	Cluster-43013.14_transcript81083	538	107	100	70	469	38	7.14e-42	146
TR20316_c0_g1_i2	Cluster-43013.14_transcript81083	534	107	100	70	465	38	6.49e-42	146
TR20316_c0_g1_i3	Cluster-43013.14_transcript81083	513	107	100	70	444	38	4.11e-42	146
TR20316_c0_g1_i4	Cluster-43013.14_transcript81083	534	107	100	70	465	38	6.49e-42	146
TR20316_c0_g1_i5	Cluster-43013.14_transcript81083	517	107	100	70	448	38	4.69e-42	146
TR20316_c0_g1_i6	Cluster-43013.14_transcript81083	517	107	100	70	448	38	4.69e-42	146
TR20316_c0_g1_i7	Cluster-43013.14_transcript81083	538	107	100	70	469	38	7.14e-42	146
TR20316_c0_g1_i8	Cluster-43013.14_transcript81083	513	107	100	70	444	38	4.11e-42	146
TR20317_c0_g1_i1	Cluster-72634.5_TRINITY_DN1089837_c0_g1_i4	403	170	95.652	23	1	147	4.2e-06	47.4
TR20317_c0_g1_i2	Cluster-72634.2_TRINITY_DN1089837_c0_g1_i7	548	185	88.108	185	193	1	1.69e-115	340
TR20317_c0_g1_i3	Cluster-72634.5_TRINITY_DN1089837_c0_g1_i4	408	170	95.652	23	1	147	4.07e-06	47.4
TR20317_c0_g1_i4	Cluster-72634.2_TRINITY_DN1089837_c0_g1_i7	405	185	93.548	62	168	124	2.18e-34	126
TR20317_c0_g1_i5	Cluster-72634.5_TRINITY_DN1089837_c0_g1_i4	403	170	95.652	23	1	147	4.2e-06	47.4
TR20317_c0_g1_i6	Cluster-72634.2_TRINITY_DN1089837_c0_g1_i7	553	185	88.108	185	193	1	3.5e-115	339
TR20317_c0_g1_i7	Cluster-72634.5_TRINITY_DN1089837_c0_g1_i4	408	170	95.652	23	1	147	4.07e-06	47.4
TR20318_c0_g1_i1	Cluster-73575.9_comp5990_c0_seq3	526	545	77.273	550	1	1	0	828
TR20322_c0_g1_i1	Cluster-55200.5_comp19412_c0_seq1	382	380	91.885	382	1	1	0	654
TR20327_c0_g1_i1	Cluster-35227.2_transcript98107	918	199	85.714	154	587	44	4.84e-83	266
TR20327_c0_g1_i2	Cluster-35227.2_transcript98107	986	199	85.714	154	587	44	1.05e-82	266
TR20327_c0_g1_i3	Cluster-35227.2_transcript98107	907	199	85.714	154	587	44	6.04e-83	265
TR20331_c0_g1_i2	Cluster-38143.0_TRINITY_DN1067814_c0_g1_i2	506	634	89.662	474	10	1	0	874
TR20334_c1_g1_i1	Cluster-62611.0_TRINITY_DN1021152_c0_g1_i2	112	146	72.727	55	57	31	7.3e-23	87
TR20335_c0_g1_i1	Cluster-64175.0_comp11243_c0_seq1	233	233	86.266	233	1	1	3.55e-150	417
TR20337_c0_g1_i2	Cluster-26626.3_TRINITY_DN1086498_c0_g1_i1	393	625	97.347	377	8	1	0	771
TR20337_c0_g1_i4	Cluster-26626.3_TRINITY_DN1086498_c0_g1_i1	393	625	97.347	377	8	1	0	771
TR20341_c0_g1_i1	Cluster-41734.2_TRINITY_DN1086870_c0_g2_i3	507	419	95.455	418	1	1	0	770
TR20344_c0_g1_i1	Cluster-66244.5_comp16674_c0_seq1	213	768	82.547	212	1	1	1.85e-110	333
TR20347_c1_g1_i2	Cluster-52185.0_TRINITY_DN1005633_c0_g1_i1	446	134	71.25	80	1	1	2.51e-33	122
TR20347_c2_g2_i2	Cluster-44004.299_comp136978_c1_seq1	424	208	71.93	57	11	89	1.62e-20	90.1
TR20349_c0_g1_i1	Cluster-20523.2_TRINITY_DN1081123_c0_g1_i3	229	258	70.968	93	1	164	4.44e-41	141
TR20349_c0_g1_i2	Cluster-20523.2_TRINITY_DN1081123_c0_g1_i3	386	258	77.293	229	22	28	1.47e-135	388
TR20352_c0_g1_i1	Cluster-67538.1_transcript11408	341	115	100	88	1	1	5.25e-56	178
TR20353_c1_g1_i1	Cluster-69785.0_TRINITY_DN1089297_c0_g1_i3	1550	1560	90.897	1560	1	1	0	2860
TR20356_c0_g1_i1	Cluster-74082.2_TRINITY_DN1047315_c0_g3_i1	626	164	87.5	160	317	1	4.42e-98	297
TR20358_c0_g1_i1	Cluster-71876.2_comp3276_c0_seq1	316	316	99.367	316	1	1	0	638
TR20358_c0_g1_i2	Cluster-71876.2_comp3276_c0_seq1	316	316	99.367	316	1	1	0	638
TR20362_c0_g1_i1	Cluster-50734.0_comp7628_c0_seq1	389	389	91.049	391	1	1	0	719
TR20363_c0_g1_i2	Cluster-30652.5_comp38036_c0_seq1	440	443	88.939	443	1	1	0	810
TR20363_c0_g1_i3	Cluster-30652.5_comp38036_c0_seq1	440	443	88.939	443	1	1	0	810
TR20364_c0_g2_i1	Cluster-70099.2_TRINITY_DN1079399_c0_g1_i3	281	208	83.59	195	1	1	5.75e-123	350
TR20364_c0_g2_i2	Cluster-70099.2_TRINITY_DN1079399_c0_g1_i3	281	208	83.59	195	1	1	5.75e-123	350
TR20365_c1_g1_i1	Cluster-39698.1_transcript9885	905	1071	94.29	613	293	1	0	1139
TR20369_c0_g1_i1	Cluster-52124.0_comp36940_c0_seq1	143	121	72.131	122	23	1	9.45e-55	168
TR20370_c0_g1_i1	Cluster-54507.1_transcript14976	345	106	82.692	52	1	1	1.06e-26	102
TR20371_c0_g3_i1	Cluster-35603.0_TRINITY_DN1041146_c1_g3_i3	471	182	80.952	168	15	7	3e-97	291
TR20371_c0_g3_i2	Cluster-35603.0_TRINITY_DN1041146_c1_g3_i3	494	182	79.31	174	15	7	4.93e-98	293
TR20372_c0_g1_i2	Cluster-53775.2_comp7614_c0_seq1	145	142	86.897	145	1	1	2.77e-85	246
TR20372_c0_g1_i4	Cluster-53775.2_comp7614_c0_seq1	145	142	86.897	145	1	1	2.77e-85	246
TR20374_c0_g1_i1	Cluster-54755.2_transcript11418	484	231	74.621	264	221	1	1.77e-136	393
TR20374_c0_g1_i2	Cluster-54755.2_transcript11418	480	231	73.946	261	220	4	1.81e-133	385
TR20374_c0_g1_i3	Cluster-54755.2_transcript11418	503	231	73.946	261	243	4	3.77e-133	385
TR20374_c0_g1_i4	Cluster-54755.2_transcript11418	461	231	74.621	264	198	1	7.28e-137	393
TR20375_c0_g1_i1	Cluster-50136.3_comp73957_c0_seq1	601	605	74.423	520	45	61	0	819
TR20375_c0_g1_i2	Cluster-50136.3_comp73957_c0_seq1	476	605	76.812	414	25	167	0	680
TR20375_c0_g1_i3	Cluster-50136.3_comp73957_c0_seq1	432	605	76.316	228	210	378	4.05e-119	360
TR20375_c0_g1_i4	Cluster-50136.3_comp73957_c0_seq1	583	605	73.945	545	45	61	0	849
TR20375_c0_g1_i5	Cluster-50136.3_comp73957_c0_seq1	458	605	76.082	439	25	167	0	709
TR20380_c0_g1_i1	Cluster-69997.3_comp32365_c1_seq1	315	101	85.149	101	215	1	8.04e-57	179
TR20380_c0_g1_i2	Cluster-69997.3_comp32365_c1_seq1	387	101	85.149	101	287	1	3.01e-56	180
TR20384_c0_g1_i1	Cluster-57312.5_comp17053_c0_seq1	552	551	89.674	552	1	1	0	982
TR20385_c1_g1_i1	Cluster-59976.1_comp190489_c0_seq1	303	344	79.538	303	1	40	8.71e-168	469
TR20387_c0_g1_i1	Cluster-58551.5_comp12745_c0_seq1	475	476	90.737	475	1	2	0	846
TR20387_c0_g1_i2	Cluster-58551.5_comp12745_c0_seq1	475	476	90.737	475	1	2	0	846
TR20388_c0_g1_i1	Cluster-18507.2_comp312923_c0_seq1	380	383	79.373	383	3	1	0	606
TR20389_c0_g1_i2	Cluster-33720.6_TRINITY_DN1081861_c0_g1_i3	213	956	73.239	213	1	744	7.32e-100	310
TR20389_c0_g1_i4	Cluster-33720.6_TRINITY_DN1081861_c0_g1_i3	213	956	73.239	213	1	744	7.32e-100	310
TR20390_c0_g1_i1	Cluster-56442.0_comp40652_c0_seq1	598	598	98.662	598	1	1	0	1233
TR20390_c0_g1_i2	Cluster-56442.0_comp40652_c0_seq1	598	598	98.662	598	1	1	0	1233
TR20391_c0_g1_i1	Cluster-56159.3_transcript28645	786	263	92.513	187	169	60	2.79e-122	368
TR20391_c0_g1_i2	Cluster-56159.3_transcript28645	815	263	92.513	187	169	60	8.43e-122	368
TR20392_c0_g1_i1	Cluster-50474.0_comp370566_c0_seq1	622	150	91.333	150	473	1	7.65e-94	285
TR20394_c1_g1_i1	Cluster-28313.4_TRINITY_DN1079146_c0_g1_i1	665	665	75.415	663	1	1	0	997
TR20394_c2_g1_i2	Cluster-62816.1_TRINITY_DN1058930_c0_g1_i2	266	260	86.891	267	1	1	2.06e-159	443
TR20401_c0_g1_i1	Cluster-69448.3_transcript22210	154	198	75.497	151	1	1	1.17e-76	227
TR20401_c0_g1_i2	Cluster-69448.3_transcript22210	201	198	74.346	191	1	1	1.12e-96	280
TR20402_c0_g1_i1	Cluster-30394.0_TRINITY_DN1092591_c0_g1_i2	562	1216	71.634	557	1	412	0	857
TR20410_c1_g1_i1	Cluster-52489.3_TRINITY_DN1083865_c0_g1_i1	203	512	73.545	189	1	314	4.53e-106	314
TR20411_c0_g1_i1	Cluster-74369.0_comp517410_c0_seq1	529	597	91.747	521	9	77	0	1010
TR20411_c0_g1_i2	Cluster-74369.0_comp517410_c0_seq1	417	597	92.806	417	1	181	0	812
TR20411_c0_g1_i4	Cluster-74369.0_comp517410_c0_seq1	596	597	93.132	597	1	1	0	1162
TR20414_c0_g1_i1	Cluster-32772.4_TRINITY_DN1059030_c1_g2_i2	422	211	83.168	202	124	8	1.05e-114	335
TR20414_c0_g1_i2	Cluster-32772.4_TRINITY_DN1059030_c1_g2_i2	180	211	88.462	52	124	8	2.25e-26	100
TR20414_c0_g1_i3	Cluster-32772.4_TRINITY_DN1059030_c1_g2_i2	422	211	83.168	202	124	8	1.05e-114	335
TR20416_c0_g1_i1	Cluster-5487.0_comp7094_c0_seq1	684	684	80.409	684	1	1	0	1195
TR20417_c1_g1_i1	Cluster-74100.0_comp404635_c0_seq1	293	297	87.143	280	1	1	6.09e-171	475
TR20419_c0_g1_i1	Cluster-11994.8_transcript87257	744	130	97.087	103	100	1	2.08e-65	213
TR20421_c0_g1_i1	Cluster-73064.15_transcript16941	151	150	85.43	151	1	1	3.65e-90	259
TR20423_c0_g1_i1	Cluster-60145.4_comp13101_c0_seq1	303	303	88.158	304	1	1	0	506
TR20424_c1_g1_i1	Cluster-18744.17_comp46141_c0_seq2	576	576	93.229	576	1	1	0	1091
TR20426_c0_g1_i1	Cluster-58095.2_comp64807_c0_seq1	265	265	89.057	265	1	1	0	498
TR20427_c0_g1_i2	Cluster-54674.0_transcript15354	184	184	86.667	165	20	20	8.62e-98	281
TR20429_c0_g1_i1	Cluster-55594.0_comp154473_c0_seq1	313	252	89.778	225	90	28	4.75e-123	353
TR20429_c0_g1_i2	Cluster-55594.0_TRINITY_DN1057948_c0_g1_i1	258	307	89.035	228	32	80	9.92e-124	355
TR20433_c0_g1_i1	Cluster-35901.6_TRINITY_DN1068849_c0_g1_i3	214	247	83.163	196	1	1	1.05e-112	322
TR20435_c0_g1_i1	Cluster-18983.14_TRINITY_DN1082303_c0_g1_i5	414	193	96.774	124	45	26	1.36e-84	257
TR20435_c0_g1_i2	Cluster-18983.12_TRINITY_DN1082303_c0_g1_i12	286	134	100	40	1	68	5.12e-21	87
TR20436_c0_g2_i1	Cluster-53651.4_TRINITY_DN1082990_c0_g2_i1	752	772	92.287	752	1	21	0	1364
TR20436_c0_g2_i2	Cluster-53651.4_TRINITY_DN1082990_c0_g2_i1	752	772	92.287	752	1	21	0	1364
TR20441_c0_g1_i1	Cluster-71289.10_comp30523_c0_seq1	741	746	90.958	741	1	8	0	1384
TR20441_c0_g1_i2	Cluster-71289.10_transcript85979	109	638	91.743	109	1	530	1.57e-56	185
TR20441_c0_g1_i3	Cluster-71289.10_comp30523_c0_seq1	711	746	86.91	741	1	8	0	1306
TR20441_c0_g1_i4	Cluster-71289.10_transcript85979	643	638	89.796	637	7	4	0	1167
TR20442_c0_g4_i1	Cluster-53876.7_TRINITY_DN1086060_c0_g1_i6	263	201	86.667	195	69	7	7.31e-126	356
TR20444_c0_g1_i1	Cluster-27280.5_TRINITY_DN1083331_c0_g3_i5	1118	294	95	260	40	33	1.7e-130	399
TR20449_c0_g1_i1	Cluster-62697.4_transcript9187	252	252	80.556	252	1	1	5.57e-123	350
TR20449_c0_g1_i2	Cluster-62697.4_transcript9187	252	252	80.556	252	1	1	5.57e-123	350
TR20449_c0_g1_i4	Cluster-62697.4_transcript9187	232	252	84	225	8	28	3.61e-113	325
TR20449_c0_g1_i5	Cluster-62697.4_transcript9187	232	252	84	225	8	28	3.61e-113	325
TR20452_c1_g1_i1	Cluster-44944.2_comp71230_c0_seq1	657	656	86.191	659	1	1	0	1162
TR20454_c0_g1_i1	Cluster-73403.1_TRINITY_DN1092059_c0_g1_i3	221	222	88.739	222	1	1	8.36e-144	400
TR20454_c0_g1_i2	Cluster-73403.1_TRINITY_DN1092059_c0_g1_i3	221	222	88.739	222	1	1	8.36e-144	400
TR20455_c0_g1_i1	Cluster-66855.1_transcript18788	331	224	84.375	224	108	1	1.26e-140	397
TR20460_c0_g1_i1	Cluster-49665.4_TRINITY_DN1083395_c0_g1_i15	391	188	98.864	176	1	7	3.85e-125	359
TR20460_c0_g1_i2	Cluster-49665.2_TRINITY_DN1083395_c0_g1_i9	408	195	100	195	214	1	5.67e-140	397
TR20460_c0_g1_i3	Cluster-49665.4_TRINITY_DN1083395_c0_g1_i13	399	196	98.37	184	1	7	5.42e-131	374
TR20460_c0_g1_i4	Cluster-49665.2_TRINITY_DN1083395_c0_g1_i9	400	195	100	195	206	1	2.71e-140	398
TR20460_c0_g1_i5	Cluster-49665.2_TRINITY_DN1083395_c0_g1_i9	674	195	99.425	174	206	1	7.42e-122	361
TR20460_c0_g1_i6	Cluster-49665.2_TRINITY_DN1083395_c0_g1_i9	682	195	99.425	174	214	1	9.92e-122	361
TR20461_c0_g1_i1	Cluster-46853.4_transcript88025	544	167	85.207	169	376	10	2.73e-95	288
TR20464_c0_g2_i1	Cluster-21773.31_TRINITY_DN1082316_c0_g1_i1	746	777	93.436	777	1	1	0	1496
TR20464_c0_g2_i2	Cluster-21773.31_TRINITY_DN1082316_c0_g1_i1	777	777	97.426	777	1	1	0	1573
TR20464_c0_g2_i3	Cluster-21773.31_TRINITY_DN1082316_c0_g1_i1	777	777	97.426	777	1	1	0	1573
TR20464_c0_g2_i4	Cluster-21773.31_TRINITY_DN1082316_c0_g1_i1	733	777	91.763	777	1	1	0	1461
TR20467_c4_g1_i1	Cluster-43676.82_transcript724	144	152	70.213	47	92	6	6.58e-17	73.2
TR20468_c0_g1_i1	Cluster-16202.21_TRINITY_DN1080519_c0_g1_i3	352	353	79.661	354	1	1	0	570
TR20469_c0_g1_i3	Cluster-72485.0_TRINITY_DN1087653_c0_g1_i3	426	531	70.901	433	1	100	0	583
TR20475_c0_g1_i1	Cluster-73776.559_comp222033_c0_seq1	119	230	73.684	76	39	1	1.27e-36	124
TR20475_c0_g1_i2	Cluster-73776.559_comp222033_c0_seq1	119	230	73.684	76	39	1	1.27e-36	124
TR20476_c0_g1_i1	Cluster-22494.4_TRINITY_DN1089623_c0_g2_i8	368	329	79.565	230	1	100	1.95e-110	326
TR20476_c0_g1_i2	Cluster-22494.4_TRINITY_DN1089623_c0_g2_i8	468	329	80.061	326	8	4	8.57e-167	473
TR20485_c0_g1_i1	Cluster-53230.0_comp153649_c0_seq1	278	282	84.871	271	1	1	1.11e-179	496
TR20485_c0_g1_i2	Cluster-53230.0_comp153649_c0_seq1	219	282	84.293	191	22	81	4.51e-120	343
TR20485_c0_g1_i3	Cluster-53230.0_TRINITY_DN1044331_c0_g1_i5	111	192	78.846	104	1	78	9.85e-58	177
TR20485_c0_g1_i4	Cluster-53230.0_comp153649_c0_seq1	161	282	87.421	159	1	1	6.09e-105	302
TR20486_c0_g1_i1	Cluster-67716.0_comp7366_c0_seq1	176	176	81.609	174	1	1	2.78e-105	299
TR20488_c0_g1_i1	Cluster-29418.13_TRINITY_DN1092973_c3_g1_i1	477	477	89.308	477	1	1	0	907
TR20490_c0_g1_i1	Cluster-51299.8_comp51233_c0_seq1	366	445	89.423	208	153	6	1.26e-130	382
[truncated: 14,960 more rows]

## Sheet: valle_vs_ramosi_blatp_70best
Query	Target	Qlen	Tlen	%ID	lenghaig	Qstart	Tsatart	e-value	bitscore
ramosi_TR103458_c0_g1_i1	TR27291_c0_g1_i1	355	133	82.927	82	8	47	1.01e-35	126
ramosi_TR103898_c0_g1_i1	TR23511_c0_g1_i4	490	274	84.328	268	217	1	2.86e-171	483
ramosi_TR103898_c0_g1_i1	TR23511_c0_g1_i2	490	388	79.581	382	103	1	0	649
ramosi_TR104230_c0_g1_i1	TR77518_c0_g1_i1	118	153	93.396	106	1	1	2.96e-56	171
ramosi_TR104487_c0_g1_i1	TR70376_c1_g1_i1	160	166	96.364	110	1	1	3.79e-76	224
ramosi_TR10479_c0_g1_i1	TR65147_c0_g2_i8	108	310	75.789	95	13	203	1.48e-46	151
ramosi_TR10479_c0_g1_i1	TR65147_c0_g2_i1	108	310	75.789	95	13	203	2.4e-46	150
ramosi_TR10479_c0_g1_i1	TR65147_c0_g2_i4	108	309	72.632	95	13	203	6.2e-45	147
ramosi_TR10613_c0_g1_i1	TR24438_c0_g4_i1	192	479	75	192	1	288	1.72e-101	301
ramosi_TR106139_c0_g1_i1	TR24590_c0_g1_i1	345	186	96.757	185	1	1	1.15e-131	373
ramosi_TR106139_c0_g1_i1	TR24590_c0_g1_i2	345	186	96.757	185	1	1	1.15e-131	373
ramosi_TR106529_c0_g1_i1	TR61489_c0_g1_i3	436	557	76.682	446	1	115	0	703
ramosi_TR106529_c0_g1_i1	TR61489_c0_g1_i1	436	557	76.682	446	1	115	0	701
ramosi_TR107616_c0_g1_i1	TR55756_c0_g1_i2	196	162	94.074	135	1	1	1.05e-76	227
ramosi_TR107616_c0_g1_i1	TR55756_c0_g1_i1	196	196	93.878	196	1	1	5.89e-124	348
ramosi_TR107627_c0_g1_i1	TR19048_c0_g1_i2	229	127	73.333	30	189	1	3.65e-06	45.1
ramosi_TR107627_c0_g1_i1	TR49393_c0_g1_i1	229	127	70.37	27	189	1	3.92e-05	42.4
ramosi_TR107751_c0_g1_i1	TR54968_c0_g1_i1	345	313	96.591	264	81	1	0	509
ramosi_TR107799_c0_g1_i1	TR17943_c0_g1_i1	400	400	99	400	1	1	0	808
ramosi_TR107799_c0_g1_i1	TR52433_c0_g1_i1	400	395	71.25	400	1	1	0	583
ramosi_TR107799_c0_g1_i1	TR52433_c0_g1_i2	400	395	71.25	400	1	1	0	583
ramosi_TR107880_c0_g1_i1	TR17384_c0_g1_i1	100	100	97	100	1	1	2.23e-67	197
ramosi_TR107981_c0_g1_i1	TR63144_c0_g1_i1	403	374	81.989	372	30	1	0	658
ramosi_TR107981_c0_g1_i1	TR63144_c0_g1_i2	403	374	81.989	372	30	1	0	658
ramosi_TR108107_c0_g2_i1	TR47737_c0_g1_i1	702	375	77.143	70	623	1	3.32e-28	117
ramosi_TR108107_c0_g2_i1	TR11361_c1_g1_i1	702	164	71.429	63	623	1	2.8e-23	97.1
ramosi_TR108107_c0_g2_i1	TR47737_c0_g1_i1	580	375	70.833	240	1	131	2.83e-121	363
ramosi_TR108127_c0_g1_i1	TR60526_c0_g1_i1	225	229	100	225	1	5	6.87e-164	451
ramosi_TR108271_c0_g1_i1	TR16304_c0_g1_i1	179	179	97.207	179	1	1	4.27e-130	362
ramosi_TR108271_c0_g1_i1	TR16304_c0_g1_i2	179	179	97.207	179	1	1	4.27e-130	362
ramosi_TR108271_c0_g2_i1	TR16304_c0_g1_i1	179	179	96.648	179	1	1	1.07e-128	358
ramosi_TR108271_c0_g2_i1	TR16304_c0_g1_i2	179	179	96.648	179	1	1	1.07e-128	358
ramosi_TR108271_c0_g3_i1	TR16304_c0_g1_i1	179	179	96.648	179	1	1	1.94e-128	357
ramosi_TR108271_c0_g3_i1	TR16304_c0_g1_i2	179	179	96.648	179	1	1	1.94e-128	357
ramosi_TR108296_c0_g1_i1	TR17499_c0_g1_i2	216	172	99.419	172	45	1	7.35e-123	345
ramosi_TR108296_c0_g1_i1	TR17499_c0_g1_i1	216	144	83.14	172	45	1	1.58e-95	275
ramosi_TR108404_c0_g1_i1	TR1328_c0_g1_i1	155	131	88.71	124	32	8	6.56e-74	217
ramosi_TR108549_c0_g1_i1	TR55241_c0_g1_i1	206	327	100	206	1	122	3.54e-156	434
ramosi_TR108583_c0_g1_i1	TR57535_c0_g1_i1	233	402	98.537	205	1	1	2.64e-151	426
ramosi_TR108583_c0_g1_i1	TR57535_c0_g1_i2	233	233	98.283	233	1	1	1.07e-172	474
ramosi_TR108583_c0_g1_i1	TR57535_c0_g1_i1	233	402	96.429	28	206	375	6.22e-10	58.5
ramosi_TR108593_c0_g1_i1	TR1478_c0_g1_i1	187	187	100	187	1	1	1.32e-138	384
ramosi_TR108830_c0_g1_i1	TR19109_c0_g1_i2	337	337	99.407	337	1	1	0	680
ramosi_TR108908_c0_g1_i1	TR19653_c1_g1_i1	122	163	94.783	115	1	23	7.43e-76	221
ramosi_TR108936_c2_g1_i1	TR60944_c0_g2_i2	310	680	76.452	310	1	108	4.77e-171	490
ramosi_TR109109_c0_g1_i1	TR59860_c0_g1_i2	217	217	81.567	217	1	1	2.46e-138	385
ramosi_TR10915_c0_g2_i1	TR25626_c6_g1_i1	235	276	74.874	199	6	78	5.3e-104	302
ramosi_TR10915_c0_g2_i1	TR58756_c0_g1_i1	235	277	73.799	229	6	18	2.72e-120	343
ramosi_TR10915_c0_g2_i1	TR58756_c0_g1_i2	235	277	73.799	229	6	18	2.72e-120	343
ramosi_TR10915_c0_g2_i1	TR58756_c0_g1_i3	235	277	73.799	229	6	18	2.72e-120	343
ramosi_TR10915_c0_g2_i1	TR65575_c2_g1_i1	235	503	72.609	230	7	19	1.37e-115	339
ramosi_TR10915_c0_g2_i1	TR65575_c2_g1_i3	235	927	72.609	230	7	443	3.36e-111	340
ramosi_TR10915_c0_g2_i1	TR25226_c0_g1_i3	235	220	72.143	140	95	58	4.58e-68	209
ramosi_TR10915_c0_g2_i1	TR25226_c0_g1_i6	235	220	72.143	140	95	58	4.58e-68	209
ramosi_TR109178_c0_g2_i1	TR58330_c0_g2_i1	294	281	95.359	237	54	38	1.72e-168	468
ramosi_TR109296_c0_g2_i1	TR43443_c0_g1_i1	100	100	93	100	1	1	4.87e-67	196
ramosi_TR109327_c0_g1_i1	TR24776_c2_g2_i1	154	379	72.414	29	126	2	1.31e-06	46.6
ramosi_TR109337_c0_g1_i1	TR26285_c5_g1_i6	221	161	75.701	107	27	54	3.49e-47	153
ramosi_TR109337_c0_g1_i1	TR26285_c5_g1_i1	221	161	75.701	107	27	54	4.25e-47	152
ramosi_TR109337_c0_g1_i1	TR26285_c5_g1_i5	221	161	75.701	107	27	54	4.25e-47	152
ramosi_TR109337_c0_g1_i1	TR26285_c5_g1_i3	221	161	74.766	107	27	54	4.58e-47	152
ramosi_TR109337_c0_g1_i1	TR26285_c5_g1_i2	221	269	74.766	107	27	162	1.19e-45	152
ramosi_TR109337_c0_g1_i1	TR24452_c3_g4_i3	221	284	71.845	206	16	11	7.33e-87	258
ramosi_TR109381_c1_g1_i1	TR93359_c0_g1_i1	133	133	96.241	133	1	1	6.19e-90	256
ramosi_TR109454_c0_g2_i1	TR16742_c0_g1_i1	134	434	99.254	134	1	301	1.6e-93	276
ramosi_TR109485_c0_g1_i1	TR25035_c1_g1_i1	447	447	99.553	447	1	1	0	929
ramosi_TR109485_c0_g1_i1	TR25035_c1_g1_i2	447	210	99.487	195	1	1	3.09e-143	407
ramosi_TR109534_c0_g1_i1	TR64948_c0_g1_i1	112	273	71.765	85	27	4	4.84e-36	123
ramosi_TR109578_c0_g1_i1	TR122517_c0_g1_i1	157	157	94.904	157	1	1	8.01e-110	309
ramosi_TR109611_c0_g1_i1	TR23652_c0_g2_i1	365	249	74.603	63	3	185	1.08e-26	106
ramosi_TR109654_c0_g2_i1	TR54958_c0_g1_i2	136	136	97.794	136	1	1	1.65e-94	268
ramosi_TR109654_c0_g2_i1	TR54958_c0_g1_i1	136	136	88.971	136	1	1	2.47e-84	243
ramosi_TR109654_c0_g2_i1	TR6903_c0_g2_i1	136	136	81.618	136	1	1	7.52e-80	231
ramosi_TR109756_c0_g1_i1	TR5844_c0_g1_i1	197	315	97.906	191	1	1	1.39e-138	389
ramosi_TR109756_c0_g1_i1	TR5844_c0_g2_i1	197	106	97.059	102	1	1	7.45e-70	207
ramosi_TR109820_c0_g1_i1	TR16665_c0_g1_i1	229	229	98.69	229	1	1	6.4e-167	459
ramosi_TR109864_c0_g1_i1	TR14080_c0_g1_i1	210	222	98.086	209	1	1	4.07e-156	431
ramosi_TR109864_c0_g1_i1	TR14080_c0_g1_i2	210	222	98.086	209	1	1	4.07e-156	431
ramosi_TR109884_c0_g1_i1	TR43966_c0_g1_i1	256	256	99.609	256	1	1	0	523
ramosi_TR109964_c0_g1_i1	TR52722_c0_g1_i1	393	394	99.239	394	1	1	0	815
ramosi_TR109964_c0_g1_i1	TR24026_c1_g1_i3	393	395	72.928	362	20	8	0	557
ramosi_TR109997_c2_g1_i1	TR53038_c0_g1_i1	176	428	97.661	171	6	41	1.52e-114	332
ramosi_TR109997_c2_g1_i1	TR53038_c0_g2_i1	176	428	97.076	171	6	41	2.99e-114	331
ramosi_TR109997_c2_g1_i1	TR53038_c0_g1_i1	109	109	95.413	109	1	1	8.6e-72	209
ramosi_TR109997_c2_g1_i1	TR53038_c0_g2_i1	109	109	95.413	109	1	1	8.6e-72	209
ramosi_TR110044_c0_g1_i1	TR11742_c0_g1_i1	131	377	75.758	33	94	1	7.25e-11	58.2
ramosi_TR110122_c0_g2_i1	TR19309_c0_g1_i1	398	508	87.688	398	1	111	0	695
ramosi_TR110122_c0_g2_i1	TR64557_c0_g2_i1	398	287	81.509	265	1	1	5.33e-147	418
ramosi_TR110122_c0_g2_i1	TR64557_c0_g2_i5	398	287	81.509	265	1	1	5.33e-147	418
ramosi_TR110122_c0_g2_i1	TR64557_c0_g2_i3	398	313	81.509	265	1	1	8.78e-146	416
ramosi_TR110122_c0_g2_i1	TR64557_c0_g2_i6	398	313	81.509	265	1	1	8.78e-146	416
ramosi_TR110122_c0_g2_i1	TR61772_c2_g2_i1	398	288	74.257	202	65	52	4.56e-102	304
ramosi_TR110122_c0_g2_i1	TR61772_c2_g2_i2	398	288	74.257	202	65	52	4.56e-102	304
ramosi_TR110122_c0_g2_i1	TR61772_c2_g2_i3	398	288	74.257	202	65	52	4.56e-102	304
ramosi_TR110123_c0_g1_i1	TR60387_c0_g1_i1	255	255	100	255	1	1	0	516
ramosi_TR110123_c0_g1_i1	TR60387_c0_g1_i2	255	255	100	255	1	1	0	516
ramosi_TR110123_c0_g1_i1	TR60387_c0_g1_i3	255	255	100	255	1	1	0	516
ramosi_TR110123_c0_g1_i1	TR60387_c0_g1_i4	255	255	100	255	1	1	0	516
ramosi_TR110123_c0_g1_i1	TR60387_c0_g1_i5	255	255	100	255	1	1	0	516
ramosi_TR110161_c0_g1_i1	TR58376_c0_g1_i1	107	107	97.196	107	1	1	1.08e-72	211
ramosi_TR110174_c0_g1_i1	TR18935_c0_g1_i1	160	163	92.025	163	1	1	5.86e-84	244
ramosi_TR110174_c0_g1_i1	TR18935_c0_g1_i2	160	163	88.957	163	1	1	1.45e-80	235
ramosi_TR110181_c0_g1_i1	TR35782_c0_g1_i1	131	236	73.529	34	91	3	5.42e-11	57.8
ramosi_TR110182_c0_g1_i1	TR109652_c0_g1_i1	105	105	96.19	105	1	1	4.71e-72	209
ramosi_TR110186_c0_g1_i1	TR21665_c1_g1_i4	296	308	90.323	310	1	1	0	565
ramosi_TR110186_c0_g1_i1	TR21665_c1_g1_i3	296	135	83.942	137	174	1	1.52e-71	217
ramosi_TR110186_c0_g2_i1	TR21665_c1_g1_i4	296	308	90	310	1	1	0	564
ramosi_TR110186_c0_g2_i1	TR21665_c1_g1_i3	296	135	83.212	137	174	1	4.14e-71	216
ramosi_TR110342_c0_g1_i1	TR58225_c1_g1_i1	116	115	99.074	108	1	1	1.65e-78	226
ramosi_TR110342_c0_g1_i1	TR58225_c1_g2_i2	116	382	97.321	112	1	1	2.14e-77	233
ramosi_TR110342_c0_g1_i1	TR58225_c1_g2_i1	116	415	97.321	112	1	1	4.9e-77	233
ramosi_TR110342_c0_g2_i1	TR58225_c1_g2_i2	382	382	98.953	382	1	1	0	793
ramosi_TR110342_c0_g2_i1	TR58225_c1_g1_i1	382	115	98.182	110	1	1	2.12e-77	234
ramosi_TR110342_c0_g2_i1	TR58225_c1_g2_i1	382	415	91.084	415	1	1	0	776
ramosi_TR110366_c0_g1_i1	TR59857_c0_g1_i1	199	200	82	200	1	1	3.97e-117	331
ramosi_TR110394_c0_g1_i1	TR60129_c1_g1_i1	199	140	95	140	60	1	7.71e-96	275
ramosi_TR110487_c0_g1_i1	TR62334_c6_g4_i10	160	207	80.769	26	130	1	1.88e-07	48.9
ramosi_TR110487_c0_g1_i1	TR62334_c6_g4_i11	160	207	80.769	26	130	1	1.88e-07	48.9
ramosi_TR110487_c0_g1_i1	TR62334_c6_g4_i15	160	207	80.769	26	130	1	1.88e-07	48.9
ramosi_TR110487_c0_g1_i1	TR62334_c6_g4_i3	160	207	80.769	26	130	1	1.88e-07	48.9
ramosi_TR110487_c0_g1_i1	TR62334_c6_g4_i4	160	207	80.769	26	130	1	1.88e-07	48.9
ramosi_TR110487_c0_g1_i1	TR62334_c6_g4_i8	160	207	80.769	26	130	1	1.88e-07	48.9
ramosi_TR110487_c0_g1_i1	TR63478_c1_g1_i1	160	142	79.661	59	99	59	1.88e-25	94.7
ramosi_TR110487_c0_g1_i1	TR25392_c1_g2_i2	160	286	79.167	24	135	219	8.97e-05	41.6
ramosi_TR110487_c0_g1_i1	TR23843_c6_g2_i6	160	351	75.862	58	99	59	1.68e-21	89
ramosi_TR110487_c0_g1_i1	TR23843_c6_g2_i4	160	441	75.862	58	99	59	2.89e-21	89
ramosi_TR110487_c0_g1_i1	TR23843_c6_g2_i3	160	479	75.862	58	99	59	3.74e-21	89
ramosi_TR110487_c0_g1_i1	TR23843_c6_g2_i2	160	479	75.862	58	99	59	4.08e-21	88.6
ramosi_TR110487_c0_g1_i1	TR60559_c0_g1_i1	160	127	71	100	1	13	3.35e-47	149
ramosi_TR110487_c0_g1_i1	TR62334_c6_g1_i2	160	140	70.27	37	119	14	1.36e-10	56.2
ramosi_TR110502_c0_g1_i1	TR18708_c0_g1_i1	712	712	99.579	712	1	1	0	1452
ramosi_TR110502_c0_g1_i1	TR18708_c0_g1_i2	712	712	99.579	712	1	1	0	1452
ramosi_TR110509_c0_g1_i1	TR62983_c0_g1_i1	155	135	73.684	38	5	97	2.62e-13	63.2
ramosi_TR110531_c0_g1_i1	TR54970_c1_g1_i1	112	112	98.214	112	1	1	1.93e-77	223
ramosi_TR110531_c0_g1_i1	TR19584_c0_g1_i2	112	176	80.282	71	40	97	4.16e-38	126
ramosi_TR110531_c0_g1_i1	TR19584_c0_g1_i4	112	176	80.282	71	40	97	4.16e-38	126
ramosi_TR110531_c0_g1_i1	TR59852_c0_g1_i1	112	266	79.032	62	49	190	1.19e-32	114
ramosi_TR110531_c0_g1_i1	TR59852_c0_g1_i4	112	266	79.032	62	49	190	1.19e-32	114
ramosi_TR110531_c0_g1_i1	TR59852_c0_g1_i7	112	266	79.032	62	49	190	1.19e-32	114
ramosi_TR110531_c0_g1_i1	TR59852_c0_g1_i9	112	266	79.032	62	49	190	1.19e-32	114
ramosi_TR110531_c0_g1_i1	TR60856_c0_g1_i2	112	206	70.423	71	40	122	3.74e-31	109
ramosi_TR110531_c0_g1_i1	TR60856_c0_g1_i1	112	188	70.423	71	40	104	4.49e-31	108
ramosi_TR110531_c0_g2_i1	TR54970_c1_g1_i1	515	112	93.333	30	1	1	1.29e-09	55.8
ramosi_TR110534_c1_g1_i1	TR106129_c0_g1_i1	107	107	98.131	107	1	1	1.41e-74	216
ramosi_TR110590_c1_g1_i1	TR18768_c0_g1_i3	213	213	98.592	213	1	1	8.63e-156	429
ramosi_TR110590_c1_g1_i1	TR18768_c0_g1_i2	213	240	87.5	240	1	1	5.77e-150	416
ramosi_TR110590_c1_g1_i1	TR18768_c0_g1_i1	213	252	82.937	252	1	1	2e-147	410
ramosi_TR11061_c0_g1_i1	TR58756_c0_g1_i1	230	250	70.69	116	1	133	2.59e-56	179
ramosi_TR11061_c0_g1_i1	TR58756_c0_g1_i2	230	250	70.69	116	1	133	2.59e-56	179
ramosi_TR11061_c0_g1_i1	TR58756_c0_g1_i3	230	250	70.69	116	1	133	2.59e-56	179
ramosi_TR110620_c0_g1_i1	TR21980_c0_g1_i1	205	134	77.419	124	22	10	1.58e-61	188
ramosi_TR110620_c0_g1_i1	TR21980_c0_g1_i2	205	134	77.419	124	22	10	1.58e-61	188
ramosi_TR110701_c0_g1_i1	TR63899_c0_g1_i3	437	644	76.101	318	1	1	4.14e-177	509
ramosi_TR110701_c0_g1_i1	TR63899_c0_g1_i4	437	644	76.101	318	1	1	4.14e-177	509
ramosi_TR110701_c0_g1_i1	TR63899_c0_g1_i2	437	592	75.232	323	1	1	2.82e-177	508
ramosi_TR110707_c0_g1_i1	TR65609_c1_g10_i1	135	507	78.195	133	2	113	3.39e-70	219
ramosi_TR110707_c0_g1_i1	TR58097_c1_g1_i1	135	421	77.686	121	14	1	7.37e-63	197
ramosi_TR110707_c0_g1_i1	TR20325_c0_g1_i1	135	727	76.692	133	2	335	4.91e-60	196
ramosi_TR110707_c0_g1_i1	TR54111_c0_g1_i1	135	520	75.94	133	2	345	4.07e-69	216
ramosi_TR110707_c0_g1_i1	TR62003_c2_g1_i1	135	110	75.926	54	2	56	5.1e-23	86.7
ramosi_TR110707_c0_g2_i1	TR65609_c1_g10_i1	135	507	78.195	133	2	113	3.39e-70	219
ramosi_TR110707_c0_g2_i1	TR58097_c1_g1_i1	135	421	77.686	121	14	1	7.37e-63	197
ramosi_TR110707_c0_g2_i1	TR20325_c0_g1_i1	135	727	76.692	133	2	335	4.91e-60	196
ramosi_TR110707_c0_g2_i1	TR54111_c0_g1_i1	135	520	75.94	133	2	345	4.07e-69	216
ramosi_TR110707_c0_g2_i1	TR62003_c2_g1_i1	135	110	75.926	54	2	56	5.1e-23	86.7
ramosi_TR110743_c1_g1_i1	TR22136_c0_g1_i2	1612	1477	71.122	1489	130	6	0	2190
ramosi_TR110743_c1_g1_i1	TR22136_c0_g1_i3	1612	1477	71.122	1489	130	6	0	2190
ramosi_TR110743_c1_g1_i1	TR22136_c0_g1_i1	1612	1481	71.054	1489	130	6	0	2191
ramosi_TR110743_c1_g1_i1	TR22136_c0_g1_i4	1612	1481	71.054	1489	130	6	0	2191
ramosi_TR110828_c0_g3_i1	TR64841_c0_g1_i3	101	467	71.154	52	6	302	4.03e-17	75.1
ramosi_TR110828_c0_g3_i1	TR64841_c0_g1_i2	101	438	71.154	52	6	273	4.13e-17	74.7
ramosi_TR110835_c0_g1_i1	TR54951_c0_g1_i2	715	715	100	715	1	1	0	1488
ramosi_TR110884_c0_g2_i1	TR19296_c0_g1_i1	173	174	97.126	174	1	1	9.21e-121	338
ramosi_TR110897_c0_g1_i1	TR54237_c0_g1_i1	316	1065	84.395	314	1	749	0	551
ramosi_TR110901_c0_g1_i1	TR62980_c0_g1_i1	1101	1104	97.283	1104	1	1	0	2200
ramosi_TR110901_c0_g1_i1	TR62980_c0_g1_i2	1101	1104	97.283	1104	1	1	0	2200
ramosi_TR110909_c0_g1_i1	TR104072_c0_g1_i1	247	371	98.204	167	71	19	1.2e-115	335
ramosi_TR110942_c0_g1_i1	TR20610_c1_g1_i1	550	550	97.273	550	1	1	0	1068
ramosi_TR110942_c0_g1_i1	TR20610_c1_g3_i1	550	448	96.652	448	103	1	0	853
ramosi_TR110943_c0_g1_i1	TR104785_c0_g1_i1	342	126	76.033	121	172	1	8.05e-58	183
ramosi_TR110950_c0_g1_i1	TR21319_c0_g1_i1	498	469	98.721	469	30	1	0	954
ramosi_TR110962_c0_g1_i1	TR16095_c0_g1_i1	150	181	100	141	1	1	3.64e-105	298
ramosi_TR110981_c0_g1_i1	TR56946_c0_g2_i2	189	189	100	189	1	1	5.51e-138	382
ramosi_TR110981_c0_g1_i1	TR56946_c0_g2_i1	189	137	100	137	53	1	2.9e-98	280
ramosi_TR110984_c0_g1_i1	TR29177_c0_g1_i1	554	143	98.601	143	1	1	2.68e-95	286
ramosi_TR110994_c0_g1_i1	TR57390_c0_g2_i1	159	159	100	159	1	1	1.09e-118	331
ramosi_TR110994_c0_g1_i1	TR57390_c0_g2_i2	159	159	100	159	1	1	1.09e-118	331
ramosi_TR111006_c0_g1_i1	TR40060_c0_g1_i1	116	1132	71.552	116	1	554	2.85e-43	150
ramosi_TR111030_c0_g1_i1	TR24590_c0_g1_i1	125	162	86.207	29	1	133	1.71e-09	52.8
ramosi_TR111030_c0_g1_i1	TR24590_c0_g1_i2	125	162	86.207	29	1	133	1.71e-09	52.8
ramosi_TR111030_c0_g1_i1	TR24590_c0_g1_i1	125	201	70.69	58	67	1	2.45e-24	92.4
ramosi_TR111030_c0_g1_i1	TR24590_c0_g1_i2	125	201	70.69	58	67	1	2.45e-24	92.4
ramosi_TR111040_c0_g1_i1	TR61781_c2_g2_i1	382	382	99.738	382	1	1	0	787
ramosi_TR111095_c1_g2_i1	TR47865_c0_g2_i1	547	129	94.355	124	424	6	2.26e-75	234
ramosi_TR111115_c0_g1_i1	TR21322_c0_g1_i3	305	248	99.167	240	1	1	1.77e-178	492
ramosi_TR111115_c0_g1_i1	TR21322_c0_g1_i1	305	228	99.083	218	23	3	2.86e-161	448
ramosi_TR111115_c0_g1_i1	TR21322_c0_g1_i3	130	127	96.063	127	4	1	8.08e-86	246
ramosi_TR111115_c0_g1_i1	TR21322_c0_g1_i1	130	157	95.082	122	4	1	6.14e-82	237
ramosi_TR111138_c0_g1_i1	TR19211_c0_g1_i1	561	561	99.109	561	1	1	0	1144
ramosi_TR111138_c0_g1_i1	TR19211_c0_g1_i2	561	567	96.416	558	1	1	0	1102
ramosi_TR111158_c0_g1_i1	TR10901_c0_g2_i1	319	319	99.06	319	1	1	0	659
ramosi_TR111176_c0_g1_i1	TR4639_c0_g1_i1	433	433	98.614	433	1	1	0	879
ramosi_TR111176_c0_g1_i1	TR4639_c0_g2_i1	433	433	98.614	433	1	1	0	879
ramosi_TR11119_c0_g1_i1	TR42530_c0_g1_i1	102	102	82.979	94	1	1	9.16e-42	132
ramosi_TR111203_c0_g1_i1	TR60904_c0_g1_i2	219	220	87.615	218	1	1	2.09e-135	379
ramosi_TR111208_c0_g1_i1	TR23179_c1_g1_i2	194	358	82.54	63	1	231	1e-29	112
ramosi_TR111208_c0_g1_i1	TR23179_c1_g1_i3	194	358	82.54	63	1	231	1e-29	112
ramosi_TR111208_c0_g1_i1	TR61762_c1_g1_i2	194	161	77.778	63	1	80	1.38e-29	107
ramosi_TR111208_c0_g1_i1	TR23327_c4_g2_i1	194	315	72.581	62	1	185	2.76e-25	99.8
ramosi_TR111208_c0_g1_i1	TR23327_c4_g2_i2	194	315	72.581	62	1	185	2.76e-25	99.8
ramosi_TR111208_c0_g1_i1	TR59219_c0_g2_i4	194	254	72.131	61	1	126	1.72e-25	99
ramosi_TR111208_c0_g1_i1	TR59219_c0_g2_i5	194	254	72.131	61	1	126	1.87e-25	99
ramosi_TR111229_c0_g1_i1	TR60755_c4_g1_i1	257	276	72.961	233	1	39	3.44e-131	372
ramosi_TR111229_c0_g1_i1	TR60755_c4_g1_i2	257	276	72.961	233	1	39	3.44e-131	372
ramosi_TR111229_c0_g1_i1	TR60755_c4_g1_i3	257	276	72.961	233	1	39	3.44e-131	372
ramosi_TR111229_c0_g1_i1	TR60755_c4_g1_i4	257	276	72.961	233	1	39	3.44e-131	372
ramosi_TR111229_c0_g1_i1	TR60755_c4_g1_i5	257	276	72.961	233	1	39	3.44e-131	372
ramosi_TR111273_c1_g1_i1	TR26118_c1_g2_i10	252	530	71.429	112	140	2	6.52e-48	166
ramosi_TR111273_c1_g1_i1	TR26118_c1_g2_i11	252	530	71.429	112	140	2	6.52e-48	166
ramosi_TR111273_c1_g1_i1	TR26118_c1_g2_i12	252	530	71.429	112	140	2	6.52e-48	166
ramosi_TR111273_c1_g1_i1	TR26118_c1_g2_i4	252	530	71.429	112	140	2	6.52e-48	166
ramosi_TR111273_c1_g1_i1	TR26118_c1_g2_i6	252	530	71.429	112	140	2	6.52e-48	166
ramosi_TR111273_c1_g1_i1	TR26118_c1_g2_i7	252	530	71.429	112	140	2	6.52e-48	166
ramosi_TR111273_c1_g1_i1	TR26118_c1_g2_i8	252	530	71.429	112	140	2	6.52e-48	166
ramosi_TR111273_c1_g1_i1	TR26118_c1_g2_i9	252	530	71.429	112	140	2	6.52e-48	166
ramosi_TR111333_c0_g1_i1	TR50223_c0_g1_i1	126	126	97.619	126	1	1	6.33e-91	258
ramosi_TR111372_c0_g1_i1	TR22420_c0_g3_i1	111	118	88.785	107	1	1	6.08e-70	204
ramosi_TR111372_c0_g1_i1	TR22420_c0_g3_i2	111	107	88.785	107	1	1	2.79e-69	202
ramosi_TR111421_c1_g2_i1	TR16533_c0_g1_i1	120	120	96.667	120	1	1	7.34e-82	235
ramosi_TR111491_c0_g1_i1	TR16619_c0_g1_i1	966	961	97.466	947	1	1	0	1861
ramosi_TR111533_c0_g1_i1	TR25486_c5_g1_i1	111	201	95.062	81	31	1	2.53e-46	147
ramosi_TR111533_c0_g1_i1	TR25486_c5_g2_i1	111	172	93.827	81	31	1	3.52e-47	149
ramosi_TR111577_c0_g1_i1	TR24276_c0_g1_i1	163	208	74.359	156	1	52	1.88e-75	224
ramosi_TR111577_c0_g1_i1	TR24276_c0_g1_i2	163	208	74.359	156	1	52	1.88e-75	224
ramosi_TR111577_c0_g1_i1	TR24276_c0_g1_i3	163	208	74.359	156	1	52	1.88e-75	224
ramosi_TR111577_c0_g1_i1	TR24276_c0_g1_i4	163	208	74.359	156	1	52	1.88e-75	224
ramosi_TR111577_c0_g1_i1	TR24276_c0_g1_i5	163	192	74.359	156	1	36	2.05e-75	223
ramosi_TR111604_c0_g1_i1	TR23613_c0_g1_i6	127	126	95.276	127	1	1	3.29e-84	241
ramosi_TR111604_c0_g1_i1	TR23613_c0_g1_i2	127	126	95.276	127	1	1	1.8e-83	239
ramosi_TR111604_c0_g1_i1	TR23613_c0_g1_i3	127	397	95.238	105	1	1	6.22e-65	202
ramosi_TR111604_c0_g1_i1	TR23613_c0_g1_i5	127	155	95.192	104	24	52	1.09e-66	198
ramosi_TR111604_c0_g1_i1	TR23613_c0_g1_i7	127	155	95.192	104	24	52	1.09e-66	198
ramosi_TR111604_c0_g1_i1	TR23613_c0_g1_i4	127	171	95.122	82	24	52	7.9e-51	159
ramosi_TR111604_c0_g1_i1	TR23613_c0_g1_i1	127	426	95.122	82	24	52	2.18e-48	160
ramosi_TR111655_c0_g1_i1	TR23589_c2_g1_i2	1279	763	87.835	559	721	1	0	1041
ramosi_TR111655_c0_g1_i1	TR23395_c1_g1_i1	1279	844	80.563	710	570	1	0	1214
ramosi_TR111655_c0_g1_i1	TR61481_c2_g2_i2	1279	124	80	45	256	4	7.01e-21	89.7
ramosi_TR111655_c0_g1_i1	TR24105_c5_g1_i4	1279	753	78.957	556	724	1	0	944
ramosi_TR111655_c0_g1_i1	TR24105_c5_g1_i5	1279	753	78.957	556	724	1	0	944
ramosi_TR111655_c0_g1_i1	TR23395_c1_g1_i1	1484	844	78.271	833	570	1	0	1383
ramosi_TR111655_c0_g1_i1	TR61481_c2_g2_i2	1279	345	74.783	345	401	1	3.09e-180	535
ramosi_TR111655_c0_g1_i1	TR61481_c2_g2_i4	1279	553	74.322	553	401	1	0	876
ramosi_TR111655_c0_g1_i1	TR24105_c5_g1_i4	1484	753	73.712	757	724	1	0	1179
ramosi_TR111655_c0_g1_i1	TR24105_c5_g1_i5	1484	753	73.712	757	724	1	0	1179
ramosi_TR111679_c0_g1_i1	TR17549_c0_g1_i1	1049	1045	93.966	1044	1	1	0	1989
ramosi_TR111710_c0_g1_i1	TR59093_c0_g1_i2	128	111	100	80	1	1	2.6e-57	173
ramosi_TR111710_c0_g1_i1	TR59093_c0_g1_i1	128	154	99.174	121	1	1	9.57e-90	256
ramosi_TR111924_c1_g2_i1	TR59853_c0_g1_i2	194	115	72.527	91	100	1	1.18e-38	129
ramosi_TR111924_c1_g2_i1	TR19188_c0_g1_i1	194	154	70.968	31	156	119	3.65e-06	45.1
ramosi_TR111924_c1_g2_i1	TR19188_c0_g1_i2	194	154	70.968	31	156	119	3.65e-06	45.1
ramosi_TR111933_c0_g1_i1	TR24233_c0_g2_i1	759	501	88.623	501	259	1	0	916
ramosi_TR111987_c0_g2_i1	TR63575_c7_g1_i1	126	187	78.125	64	41	1	2.13e-30	107
ramosi_TR111987_c0_g2_i1	TR63575_c7_g1_i3	126	187	78.125	64	41	1	2.13e-30	107
ramosi_TR111987_c0_g2_i1	TR65421_c1_g6_i2	126	123	71.429	77	1	47	4.86e-34	114
ramosi_TR111997_c0_g1_i1	TR17781_c0_g1_i1	213	213	97.653	213	1	1	6.45e-159	437
ramosi_TR112055_c0_g1_i1	TR20774_c0_g1_i1	225	209	97.608	209	17	1	1.98e-152	421
ramosi_TR112069_c0_g1_i1	TR114063_c0_g1_i1	381	136	73.81	126	110	4	8.29e-65	202
ramosi_TR112205_c0_g1_i1	TR56569_c0_g1_i1	259	259	99.228	259	1	1	0	539
ramosi_TR112239_c0_g1_i1	TR62858_c0_g1_i1	104	291	92.308	104	1	188	3.28e-53	167
ramosi_TR112239_c0_g1_i1	TR62858_c0_g1_i2	104	291	92.308	104	1	188	4.64e-53	167
ramosi_TR112278_c0_g1_i1	TR53833_c0_g1_i1	322	324	95.988	324	1	1	0	622
ramosi_TR112315_c0_g1_i1	TR14128_c0_g1_i1	573	702	99.825	571	3	133	0	1176
ramosi_TR112335_c0_g1_i1	TR50781_c0_g1_i1	501	502	98.406	502	1	1	0	1012
ramosi_TR112341_c0_g1_i1	TR11169_c0_g2_i1	123	182	100	69	55	114	6.48e-47	149
ramosi_TR112341_c0_g1_i1	TR11169_c0_g1_i1	123	209	100	69	55	141	2.31e-46	148
ramosi_TR112341_c0_g1_i1	TR17501_c0_g1_i1	123	127	72.464	69	55	59	2.85e-35	117
ramosi_TR112341_c0_g1_i1	TR17501_c0_g2_i1	123	401	72.464	69	55	333	2.02e-32	117
ramosi_TR112392_c1_g2_i1	TR16721_c0_g3_i1	129	106	71.429	28	8	72	3.94e-06	42.7
ramosi_TR112392_c1_g2_i1	TR16721_c0_g3_i2	129	106	71.429	28	8	72	3.94e-06	42.7
ramosi_TR112392_c1_g2_i1	TR16721_c0_g1_i1	129	106	71.429	28	8	72	4.24e-06	42.7
ramosi_TR112392_c1_g2_i1	TR121167_c0_g1_i1	129	108	70.103	97	21	1	1.49e-41	133
ramosi_TR112439_c0_g1_i1	TR19899_c0_g1_i1	174	331	95.804	143	22	1	4.37e-98	286
ramosi_TR112464_c0_g1_i1	TR44233_c0_g1_i1	348	348	98.276	348	1	1	0	704
ramosi_TR112464_c0_g1_i1	TR44233_c0_g2_i1	348	348	98.276	348	1	1	0	704
ramosi_TR112487_c0_g2_i1	TR61263_c0_g1_i1	372	343	90	60	1	278	2.36e-30	119
ramosi_TR112487_c0_g2_i1	TR61263_c0_g1_i2	372	343	90	60	1	278	2.36e-30	119
ramosi_TR112487_c0_g2_i1	TR61263_c0_g1_i1	372	212	74.634	205	114	1	1.93e-105	308
ramosi_TR112487_c0_g2_i1	TR61263_c0_g1_i2	372	212	74.634	205	114	1	1.93e-105	308
ramosi_TR112498_c0_g1_i1	TR56609_c0_g1_i1	179	229	100	179	1	51	8.01e-129	360
ramosi_TR112509_c0_g1_i1	TR54674_c0_g1_i1	129	129	100	129	1	1	6.99e-93	263
ramosi_TR112509_c0_g1_i1	TR54674_c0_g1_i2	129	129	97.674	129	1	1	3.16e-90	257
ramosi_TR112509_c0_g1_i1	TR58457_c0_g1_i1	129	130	71.186	118	3	4	4.69e-43	138
ramosi_TR112509_c0_g1_i1	TR58457_c0_g1_i2	129	130	71.186	118	3	4	4.69e-43	138
ramosi_TR112509_c0_g3_i1	TR54674_c0_g1_i2	129	129	100	129	1	1	3.1e-93	265
ramosi_TR112509_c0_g3_i1	TR54674_c0_g1_i1	129	129	97.674	129	1	1	3.16e-90	257
ramosi_TR112509_c0_g3_i1	TR58457_c0_g1_i1	129	130	70.94	117	3	5	5.01e-43	137
ramosi_TR112509_c0_g3_i1	TR58457_c0_g1_i2	129	130	70.94	117	3	5	5.01e-43	137
ramosi_TR112547_c0_g1_i1	TR16268_c0_g1_i1	970	1004	95.916	1004	1	1	0	1974
ramosi_TR112548_c0_g1_i1	TR13985_c0_g1_i2	137	182	99.248	133	1	1	1.85e-96	275
ramosi_TR112548_c0_g1_i1	TR13985_c0_g1_i1	137	192	99.225	129	5	15	3.24e-93	267
ramosi_TR112557_c0_g2_i1	TR53497_c0_g1_i1	267	230	84.615	26	242	1	2.16e-07	50.4
ramosi_TR112557_c0_g2_i1	TR23217_c2_g1_i1	267	114	75.61	41	226	2	2.55e-12	62.4
ramosi_TR112584_c0_g1_i1	TR56662_c0_g1_i1	800	800	99.875	800	1	1	0	1665
ramosi_TR112584_c0_g1_i1	TR56662_c0_g1_i2	800	800	99.875	800	1	1	0	1665
ramosi_TR112621_c2_g1_i1	TR21751_c1_g1_i1	112	112	100	112	1	1	1.12e-74	216
ramosi_TR112708_c0_g2_i1	TR18591_c0_g1_i1	333	333	98.799	333	1	1	0	689
ramosi_TR112779_c0_g1_i1	TR53500_c0_g1_i1	249	105	76	25	2	78	1.91e-05	42.7
ramosi_TR112779_c0_g1_i1	TR53500_c0_g2_i1	249	105	76	25	2	78	1.91e-05	42.7
ramosi_TR112779_c0_g1_i1	TR25190_c2_g1_i10	165	118	73.134	67	1	50	8.33e-27	97.8
ramosi_TR112779_c0_g1_i1	TR25190_c2_g1_i17	165	118	73.134	67	1	50	8.33e-27	97.8
ramosi_TR112779_c0_g1_i1	TR25190_c2_g1_i21	165	118	73.134	67	1	50	8.33e-27	97.8
ramosi_TR112779_c0_g1_i1	TR25190_c2_g1_i31	165	118	73.134	67	1	50	8.33e-27	97.8
ramosi_TR112779_c0_g1_i1	TR97083_c0_g1_i1	249	166	72.727	154	62	1	1.24e-68	209
ramosi_TR112790_c0_g1_i1	TR20343_c0_g1_i1	159	159	91.824	159	1	1	4.34e-107	302
ramosi_TR112793_c0_g1_i1	TR55653_c0_g1_i1	220	220	100	220	1	1	1.39e-159	440
ramosi_TR112801_c0_g1_i1	TR58386_c0_g1_i1	178	178	100	178	1	1	3.32e-129	359
ramosi_TR112801_c0_g1_i1	TR58386_c0_g1_i3	178	178	100	178	1	1	3.32e-129	359
ramosi_TR112801_c0_g1_i1	TR58386_c0_g1_i2	178	195	100	164	15	32	4e-118	332
ramosi_TR112801_c0_g1_i1	TR58386_c0_g1_i4	178	195	100	164	15	32	4e-118	332
ramosi_TR112801_c0_g1_i1	TR21847_c0_g1_i2	178	178	83.439	157	6	7	6.9e-99	283
ramosi_TR112801_c0_g1_i1	TR21847_c0_g1_i1	178	124	80.734	109	54	1	6.14e-65	195
ramosi_TR112847_c0_g1_i1	TR77794_c0_g1_i1	113	113	90.265	113	1	1	5.58e-73	212
ramosi_TR112854_c0_g1_i1	TR57853_c0_g1_i1	210	210	100	210	1	1	1.66e-156	431
ramosi_TR112858_c1_g1_i1	TR52667_c0_g1_i1	132	132	99.242	132	1	1	5.64e-93	264
ramosi_TR112932_c0_g2_i1	TR7647_c0_g1_i1	166	159	80	50	2	109	1.65e-20	82.8
ramosi_TR112932_c0_g2_i1	TR7647_c0_g2_i1	166	159	80	50	2	109	1.65e-20	82.8
ramosi_TR112932_c0_g2_i1	TR7647_c0_g1_i1	124	159	77.32	97	27	3	1.73e-53	165
ramosi_TR112932_c0_g2_i1	TR7647_c0_g2_i1	124	159	77.32	97	27	3	1.73e-53	165
ramosi_TR112945_c0_g1_i1	TR12437_c0_g3_i1	111	111	100	111	1	1	2.81e-77	223
ramosi_TR112946_c0_g1_i1	TR19200_c0_g1_i1	209	209	99.043	209	1	1	1.78e-154	426
ramosi_TR112949_c0_g1_i1	TR24943_c0_g4_i6	619	123	72.727	110	510	3	2.04e-47	162
ramosi_TR112949_c0_g1_i1	TR13667_c0_g1_i1	619	211	70.5	200	420	1	2.69e-90	278
ramosi_TR112977_c1_g1_i1	TR25392_c1_g1_i1	586	183	72.928	181	222	1	1.87e-87	269
ramosi_TR112977_c1_g1_i1	TR25392_c1_g1_i2	586	183	71.823	181	222	1	1.38e-85	264
ramosi_TR112977_c1_g1_i1	TR25392_c1_g1_i3	586	183	71.823	181	222	1	1.38e-85	264
ramosi_TR113034_c1_g1_i1	TR18238_c0_g1_i1	137	137	100	137	1	1	1.35e-96	274
ramosi_TR113034_c1_g1_i1	TR18238_c0_g1_i2	137	137	100	137	1	1	1.35e-96	274
ramosi_TR113034_c1_g1_i1	TR19023_c1_g1_i1	137	137	100	137	1	1	1.35e-96	274
ramosi_TR113034_c1_g1_i1	TR19023_c1_g1_i2	137	137	100	137	1	1	1.35e-96	274
ramosi_TR113034_c1_g1_i1	TR59627_c3_g1_i1	137	137	100	137	1	1	1.35e-96	274
ramosi_TR113034_c1_g1_i1	TR59627_c3_g1_i2	137	137	100	137	1	1	1.35e-96	274
ramosi_TR113034_c1_g1_i1	TR63791_c2_g2_i7	137	123	87.255	102	36	22	3.11e-61	184
ramosi_TR113050_c0_g1_i1	TR18170_c0_g1_i2	174	174	100	174	1	1	1.36e-131	365
ramosi_TR113050_c0_g1_i1	TR60025_c0_g1_i1	174	167	88.304	171	4	1	8.07e-109	307
ramosi_TR113050_c0_g1_i1	TR21962_c0_g1_i2	174	174	77.011	174	1	1	4.59e-103	293
ramosi_TR113050_c0_g1_i1	TR21962_c0_g1_i3	174	174	77.011	174	1	1	4.59e-103	293
ramosi_TR113050_c0_g1_i1	TR21962_c0_g1_i4	174	174	77.011	174	1	1	4.59e-103	293
ramosi_TR113050_c0_g1_i1	TR21962_c0_g1_i5	174	174	77.011	174	1	1	4.59e-103	293
ramosi_TR113050_c0_g1_i1	TR21962_c0_g1_i6	174	174	77.011	174	1	1	4.59e-103	293
ramosi_TR113057_c0_g1_i1	TR22636_c0_g1_i1	789	169	96.45	169	621	1	8.72e-109	329
ramosi_TR113057_c0_g1_i1	TR22636_c0_g1_i4	789	169	96.45	169	621	1	8.72e-109	329
ramosi_TR113057_c0_g1_i1	TR22636_c0_g1_i5	789	169	96.45	169	621	1	8.72e-109	329
ramosi_TR113057_c0_g1_i1	TR22636_c0_g1_i2	789	790	95.19	790	1	1	0	1524
ramosi_TR113057_c0_g1_i1	TR22636_c0_g1_i3	789	790	95.19	790	1	1	0	1524
ramosi_TR113061_c0_g2_i1	TR17721_c0_g3_i1	186	127	75.342	73	15	54	4.34e-34	117
ramosi_TR113085_c0_g1_i1	TR24907_c1_g3_i1	713	713	97.616	713	1	1	0	1446
ramosi_TR113085_c0_g1_i1	TR24907_c1_g3_i2	713	713	97.475	713	1	1	0	1446
ramosi_TR113147_c0_g2_i1	TR136719_c0_g1_i1	206	316	75.728	206	1	111	5.6e-118	337
ramosi_TR113147_c0_g2_i1	TR34573_c0_g1_i1	206	313	72.637	201	1	111	5.52e-109	315
ramosi_TR113151_c0_g1_i1	TR20278_c0_g1_i1	367	367	100	367	1	1	0	765
ramosi_TR113151_c0_g1_i1	TR20278_c0_g1_i2	367	339	100	339	29	1	0	704
ramosi_TR113151_c0_g1_i1	TR20278_c0_g1_i3	367	345	94.005	367	1	1	0	707
ramosi_TR113164_c0_g1_i1	TR54748_c0_g1_i1	189	122	83.333	36	9	86	1.42e-14	67
ramosi_TR113166_c0_g1_i1	TR53497_c0_g1_i1	225	230	82.609	23	203	1	4.91e-05	43.1
ramosi_TR113178_c0_g1_i1	TR50518_c0_g1_i1	221	241	97.115	208	14	34	1.83e-146	407
ramosi_TR113190_c0_g1_i1	TR20468_c0_g1_i1	352	352	98.864	352	1	1	0	721
ramosi_TR113195_c0_g1_i1	TR15440_c0_g2_i1	724	257	99.611	257	468	1	0	551
ramosi_TR113268_c0_g1_i1	TR58349_c0_g1_i1	157	157	97.452	157	1	1	1.63e-110	310
ramosi_TR113292_c0_g1_i1	TR25570_c2_g1_i1	559	452	94.69	452	108	1	0	763
ramosi_TR113379_c0_g1_i1	TR58328_c0_g1_i4	229	229	99.127	229	1	1	1.12e-173	476
ramosi_TR113379_c0_g1_i1	TR58328_c0_g1_i3	229	236	96.186	236	1	1	7.68e-171	469
ramosi_TR113380_c0_g2_i1	TR25171_c3_g1_i1	150	617	93.578	109	2	18	2.67e-66	212
ramosi_TR113401_c0_g1_i1	TR13068_c0_g2_i1	116	110	95.312	64	48	1	7.56e-43	136
ramosi_TR113430_c0_g1_i1	TR19741_c0_g1_i2	178	178	97.753	178	1	1	3.91e-130	362
ramosi_TR113430_c0_g1_i1	TR19741_c0_g1_i3	178	146	79.775	178	1	1	1.21e-84	246
ramosi_TR113432_c0_g1_i1	TR125106_c0_g1_i1	186	218	96.237	186	1	33	4.65e-133	371
ramosi_TR113442_c0_g1_i1	TR11607_c0_g1_i1	260	260	99.615	260	1	1	0	537
ramosi_TR113456_c0_g1_i1	TR106629_c0_g1_i3	233	344	96.996	233	1	112	7.57e-168	466
ramosi_TR113456_c0_g1_i1	TR106629_c0_g1_i2	233	385	96.996	233	1	153	1.01e-167	467
ramosi_TR113456_c0_g1_i1	TR106629_c0_g1_i1	233	338	77.682	233	1	153	7.66e-113	327
ramosi_TR113473_c0_g1_i1	TR48748_c0_g1_i1	651	102	100	102	550	1	3.06e-64	207
ramosi_TR113476_c1_g1_i1	TR11104_c0_g1_i1	125	113	88.288	111	1	1	9.83e-67	197
ramosi_TR113481_c0_g1_i1	TR21190_c2_g1_i1	369	369	97.832	369	1	1	0	756
ramosi_TR113483_c0_g1_i1	TR57388_c0_g2_i1	862	334	100	308	1	1	0	652
ramosi_TR113534_c0_g1_i1	TR18663_c0_g1_i1	314	334	78.065	310	5	25	7.42e-178	494
ramosi_TR113556_c1_g1_i1	TR58115_c0_g1_i2	383	383	99.739	383	1	1	0	789
ramosi_TR113556_c1_g1_i1	TR58115_c0_g1_i1	383	298	99.664	298	86	1	0	603
ramosi_TR113566_c0_g1_i1	TR63202_c2_g3_i2	361	194	78.261	184	39	1	4.37e-106	309
ramosi_TR113566_c0_g1_i1	TR62635_c2_g2_i1	361	116	77.778	72	127	1	2.13e-35	125
ramosi_TR113566_c0_g1_i1	TR62635_c2_g2_i2	361	116	77.778	72	127	1	2.13e-35	125
ramosi_TR113566_c0_g1_i1	TR65480_c0_g1_i1	125	311	76.613	124	1	134	1.1e-65	201
ramosi_TR113566_c0_g1_i1	TR62635_c2_g1_i1	266	189	72.222	90	176	1	2.05e-43	145
ramosi_TR113566_c0_g1_i1	TR62635_c3_g3_i7	266	398	71.171	111	155	1	1.69e-54	181
ramosi_TR113566_c0_g1_i1	TR25574_c0_g3_i2	125	311	70.968	124	1	134	1.83e-62	192
ramosi_TR113566_c0_g1_i1	TR22076_c2_g4_i1	266	658	70.566	265	1	377	8.82e-143	415
ramosi_TR113568_c0_g1_i1	TR132896_c0_g1_i1	129	129	100	129	1	1	4.5e-93	264
ramosi_TR113619_c0_g1_i1	TR15735_c0_g1_i1	132	132	97.727	132	1	1	1.61e-93	265
ramosi_TR113619_c0_g1_i1	TR15735_c0_g1_i2	132	147	87.755	147	1	1	8.34e-90	256
ramosi_TR113629_c0_g1_i1	TR20770_c0_g2_i1	133	102	75	48	81	1	2.28e-18	74.7
ramosi_TR113629_c0_g1_i1	TR38968_c0_g1_i1	133	217	70.732	82	51	1	3.08e-34	118
ramosi_TR113639_c0_g2_i1	TR59208_c0_g1_i1	239	239	99.163	239	1	1	3.06e-178	488
ramosi_TR113639_c0_g2_i1	TR21971_c0_g1_i1	239	240	80.769	234	6	7	4.25e-135	379
ramosi_TR113639_c0_g2_i1	TR21971_c0_g1_i2	239	205	80.435	184	56	22	4.81e-100	289
ramosi_TR113672_c0_g2_i1	TR62432_c0_g1_i2	681	681	98.385	681	1	1	0	1393
ramosi_TR113672_c0_g2_i1	TR62432_c0_g1_i1	681	681	98.238	681	1	1	0	1388
ramosi_TR113672_c0_g2_i1	TR62432_c0_g1_i4	681	710	94.225	710	1	1	0	1374
ramosi_TR113672_c0_g2_i1	TR62432_c0_g1_i3	681	710	93.944	710	1	1	0	1369
ramosi_TR113693_c0_g2_i1	TR65725_c0_g1_i1	303	303	99.67	303	1	1	0	621
ramosi_TR113696_c0_g2_i1	TR16767_c0_g1_i1	115	115	94.783	115	1	1	1.44e-76	221
ramosi_TR113706_c0_g1_i1	TR20641_c0_g1_i1	129	129	100	129	1	1	1.17e-91	260
ramosi_TR113722_c0_g1_i1	TR24838_c3_g16_i5	123	277	88.43	121	1	130	5.92e-75	223
ramosi_TR113722_c0_g1_i1	TR24838_c3_g16_i4	123	492	87.603	121	1	130	9.53e-72	222
ramosi_TR113722_c0_g1_i1	TR24838_c3_g16_i2	123	177	79.339	121	1	30	7.67e-65	194
ramosi_TR113726_c0_g1_i1	TR25682_c2_g3_i4	220	110	77.778	63	80	48	1.66e-26	98.6
ramosi_TR113726_c0_g1_i1	TR25682_c2_g3_i7	220	331	70.06	167	1	44	8.43e-79	239
ramosi_TR113734_c2_g1_i1	TR9433_c0_g1_i1	126	126	97.619	126	1	1	2.68e-89	254
ramosi_TR113734_c2_g1_i1	TR9433_c0_g2_i1	126	126	97.619	126	1	1	2.68e-89	254
ramosi_TR113745_c1_g1_i1	TR25628_c0_g1_i5	205	195	71.654	127	1	47	3.03e-60	187
ramosi_TR113745_c1_g1_i1	TR19513_c0_g1_i1	205	309	70.079	127	1	129	8.72e-57	181
ramosi_TR113787_c0_g1_i1	TR22804_c1_g2_i1	134	134	96.269	134	1	1	1.93e-94	268
ramosi_TR113863_c0_g2_i1	TR109438_c0_g1_i1	530	233	99.142	233	298	1	2.93e-167	473
ramosi_TR113875_c0_g1_i1	TR55415_c0_g1_i1	120	120	100	120	1	1	3.6e-82	236
ramosi_TR113912_c1_g1_i1	TR51199_c1_g1_i1	114	108	89.72	107	1	1	3.81e-67	197
ramosi_TR113933_c2_g2_i1	TR23775_c6_g2_i1	172	498	84.524	168	4	24	1.89e-99	295
ramosi_TR113933_c2_g2_i1	TR23775_c5_g1_i1	172	523	78.947	171	1	99	6.69e-93	279
ramosi_TR113933_c2_g2_i1	TR26362_c3_g1_i1	172	1403	78.571	168	1	575	2.66e-88	281
ramosi_TR113933_c2_g2_i1	TR60254_c0_g2_i1	172	250	78.182	165	1	77	1.34e-92	269
ramosi_TR113948_c0_g2_i1	TR18391_c0_g1_i1	104	103	99.038	104	1	1	5.88e-73	211
ramosi_TR113948_c0_g2_i1	TR18391_c0_g1_i2	104	103	99.038	104	1	1	5.88e-73	211
ramosi_TR113948_c0_g2_i1	TR18391_c0_g1_i1	437	443	96.84	443	1	1	0	849
ramosi_TR113952_c0_g1_i1	TR24783_c6_g1_i5	338	347	84.746	118	220	1	4.39e-71	224
ramosi_TR113952_c0_g1_i1	TR24783_c6_g1_i6	338	347	84.746	118	220	1	6.01e-71	224
ramosi_TR113952_c0_g1_i1	TR24783_c6_g1_i2	338	357	83.2	125	213	4	2.61e-74	233
ramosi_TR113952_c0_g1_i1	TR24783_c6_g1_i3	338	337	83.2	125	213	4	4.91e-74	232
ramosi_TR113952_c0_g1_i1	TR65120_c5_g1_i1	338	292	73.077	78	260	1	1.09e-35	131
ramosi_TR113953_c0_g1_i1	TR40575_c0_g1_i1	556	349	99.14	349	1	1	0	688
ramosi_TR113953_c0_g1_i1	TR40575_c0_g2_i1	556	349	99.14	349	1	1	0	688
ramosi_TR113958_c0_g1_i1	TR20728_c0_g1_i2	274	360	100	231	1	1	3.78e-171	477
ramosi_TR113958_c0_g1_i1	TR20728_c0_g1_i1	274	360	100	231	1	1	5.14e-171	476
ramosi_TR113966_c0_g1_i1	TR59816_c4_g2_i1	158	355	91.892	148	1	2	5.83e-90	266
ramosi_TR113966_c0_g1_i1	TR59816_c4_g1_i1	158	142	89.764	127	1	1	2.26e-74	219
ramosi_TR113966_c0_g1_i1	TR67971_c0_g1_i1	158	233	81.757	148	1	1	1.15e-90	263
ramosi_TR113966_c0_g1_i1	TR67971_c0_g2_i1	158	233	81.757	148	1	1	1.15e-90	263
ramosi_TR113970_c0_g2_i1	TR61450_c1_g2_i1	589	305	92	300	286	4	0	587
ramosi_TR113970_c0_g2_i1	TR61450_c1_g2_i3	589	305	91.694	301	286	4	0	587
ramosi_TR113970_c0_g2_i1	TR61450_c1_g2_i2	589	1061	87.838	370	1	672	0	699
ramosi_TR113975_c0_g1_i1	TR59180_c0_g1_i1	142	142	97.887	142	1	1	6e-101	285
ramosi_TR113980_c0_g1_i1	TR30476_c0_g1_i1	105	151	91.346	104	1	46	2.54e-67	199
ramosi_TR113982_c0_g1_i1	TR21650_c0_g1_i1	248	248	87.097	248	1	1	1.65e-161	447
ramosi_TR113982_c0_g1_i1	TR60311_c0_g1_i1	248	264	75.214	234	8	25	1.42e-126	359
ramosi_TR113982_c0_g1_i1	TR60311_c0_g1_i2	248	264	75.214	234	8	25	1.42e-126	359
ramosi_TR113982_c0_g1_i1	TR19851_c0_g1_i1	248	250	73.984	246	2	1	3.33e-125	355
ramosi_TR113982_c0_g1_i1	TR19851_c0_g1_i4	248	250	73.984	246	2	1	3.33e-125	355
ramosi_TR113982_c0_g1_i1	TR19851_c0_g1_i5	248	250	73.984	246	2	1	3.33e-125	355
ramosi_TR113982_c0_g1_i1	TR21445_c0_g1_i2	248	245	73.092	249	2	1	4.44e-126	357
ramosi_TR113989_c2_g1_i1	TR58957_c1_g1_i1	121	106	70.732	41	76	1	1.6e-15	67
ramosi_TR113989_c2_g1_i1	TR58957_c1_g1_i2	121	106	70.732	41	76	1	1.6e-15	67
ramosi_TR113995_c0_g1_i1	TR62565_c1_g1_i1	148	149	96.667	120	1	1	2.56e-82	238
ramosi_TR114013_c0_g1_i1	TR60397_c0_g3_i1	508	508	99.213	508	1	1	0	1026
ramosi_TR114013_c0_g1_i1	TR60397_c0_g3_i2	508	508	99.213	508	1	1	0	1026
ramosi_TR114013_c0_g1_i1	TR64204_c0_g1_i3	508	207	85.714	105	306	1	1.09e-63	206
ramosi_TR114013_c0_g1_i1	TR18230_c0_g1_i1	508	442	74.312	109	295	258	2.51e-54	189
ramosi_TR114013_c0_g1_i1	TR57744_c0_g1_i1	508	396	73.504	117	287	197	3.77e-48	171
ramosi_TR114013_c0_g1_i1	TR60007_c0_g2_i2	508	458	72.951	122	295	267	3.12e-56	194
ramosi_TR114013_c0_g1_i1	TR60007_c0_g2_i4	508	458	72.951	122	295	267	3.12e-56	194
ramosi_TR114013_c0_g1_i1	TR60007_c0_g2_i1	508	469	72.727	121	296	279	9.7e-56	193
ramosi_TR114013_c0_g1_i1	TR60007_c0_g2_i3	508	469	72.727	121	296	279	9.7e-56	193
ramosi_TR114020_c1_g1_i1	TR16759_c0_g1_i3	285	285	99.298	285	1	1	0	575
ramosi_TR114020_c1_g1_i1	TR16759_c0_g1_i1	285	305	92.459	305	1	1	0	563
ramosi_TR114020_c1_g1_i1	TR16759_c0_g1_i2	285	305	92.459	305	1	1	0	563
ramosi_TR114020_c1_g1_i1	TR16759_c0_g1_i4	285	286	91.958	286	20	1	0	523
ramosi_TR114020_c1_g1_i1	TR16759_c0_g1_i5	285	286	91.958	286	20	1	0	523
ramosi_TR114020_c1_g1_i1	TR16759_c0_g1_i6	285	286	91.958	286	20	1	0	523
ramosi_TR11403_c1_g1_i1	TR53900_c0_g1_i1	184	426	88.636	44	1	359	1.72e-20	87.4
ramosi_TR114042_c0_g1_i1	TR18738_c0_g1_i1	535	535	97.944	535	1	1	0	1069
ramosi_TR114042_c0_g1_i1	TR18738_c0_g1_i2	535	535	97.944	535	1	1	0	1069
ramosi_TR114058_c0_g1_i1	TR60594_c0_g2_i1	639	639	99.687	639	1	1	0	1294
ramosi_TR114067_c0_g1_i1	TR26362_c3_g1_i1	146	1403	73.585	106	1	142	1.39e-47	164
ramosi_TR114067_c0_g1_i1	TR23775_c6_g2_i1	146	338	72.897	107	1	145	2.7e-49	160
ramosi_TR114079_c0_g1_i1	TR21155_c0_g1_i1	331	238	74.634	205	2	3	7.74e-96	283
ramosi_TR114099_c0_g1_i1	TR50870_c0_g1_i1	141	141	79.433	141	1	1	4.88e-80	232
ramosi_TR114103_c0_g1_i1	TR59783_c0_g1_i1	247	247	99.595	247	1	1	0	508
ramosi_TR114103_c0_g1_i1	TR59783_c0_g1_i3	247	247	99.595	247	1	1	0	508
ramosi_TR114114_c0_g2_i1	TR17416_c0_g1_i1	288	288	96.875	288	1	1	0	575
ramosi_TR114121_c0_g1_i1	TR21697_c0_g1_i1	241	241	96.68	241	1	1	5.42e-170	468
ramosi_TR114125_c0_g1_i1	TR61895_c7_g2_i3	201	214	79.474	190	12	2	1.53e-102	294
ramosi_TR114125_c0_g1_i1	TR61895_c7_g2_i6	201	214	79.474	190	12	2	1.53e-102	294
ramosi_TR114125_c0_g1_i1	TR22907_c0_g1_i2	201	115	74	50	1	63	7.71e-18	75.9
ramosi_TR114125_c0_g1_i1	TR65536_c3_g2_i1	201	171	71.429	77	1	92	3.61e-35	122
ramosi_TR114125_c0_g1_i1	TR65536_c3_g2_i3	201	171	71.429	77	1	92	3.61e-35	122
ramosi_TR114125_c0_g1_i1	TR65536_c3_g2_i6	201	171	71.429	77	1	92	3.61e-35	122
ramosi_TR114158_c0_g1_i1	TR22441_c2_g1_i10	135	135	100	135	1	1	1.53e-98	278
ramosi_TR114158_c0_g1_i1	TR22441_c2_g1_i2	135	135	100	135	1	1	1.53e-98	278
ramosi_TR114158_c0_g1_i1	TR22441_c2_g1_i8	135	135	100	135	1	1	1.53e-98	278
ramosi_TR114158_c0_g1_i1	TR22441_c2_g1_i9	135	135	100	135	1	1	1.53e-98	278
ramosi_TR114175_c0_g1_i1	TR20976_c0_g1_i1	281	281	97.865	281	1	1	0	572
ramosi_TR114175_c0_g1_i1	TR20976_c0_g1_i3	281	281	97.865	281	1	1	0	572
ramosi_TR114175_c0_g1_i1	TR20976_c0_g1_i2	281	241	83.63	281	1	1	4.94e-171	472
ramosi_TR114181_c0_g1_i1	TR39851_c0_g1_i1	102	170	88.095	42	1	128	2.88e-19	77.4
ramosi_TR114181_c0_g1_i1	TR63170_c0_g1_i2	102	326	80.899	89	1	132	2.47e-44	145
ramosi_TR114181_c0_g1_i1	TR63170_c0_g1_i4	102	326	80.899	89	1	132	2.47e-44	145
ramosi_TR114181_c0_g1_i1	TR23179_c1_g1_i2	102	358	78.788	99	1	211	4.38e-48	156
ramosi_TR114181_c0_g1_i1	TR23179_c1_g1_i3	102	358	78.788	99	1	211	4.38e-48	156
ramosi_TR114181_c0_g1_i1	TR63170_c0_g1_i1	102	175	78.261	69	21	1	1.4e-31	109
ramosi_TR114181_c0_g1_i1	TR63170_c0_g1_i3	102	175	78.261	69	21	1	1.4e-31	109
ramosi_TR114181_c0_g1_i1	TR61762_c1_g1_i2	102	161	76.667	90	1	60	1.67e-47	149
ramosi_TR114181_c0_g1_i1	TR23327_c4_g2_i1	102	315	70.297	101	1	165	5.79e-39	132
ramosi_TR114181_c0_g1_i1	TR23327_c4_g2_i2	102	315	70.297	101	1	165	5.79e-39	132
ramosi_TR114186_c0_g1_i1	TR5404_c0_g1_i1	179	158	71.613	155	24	2	3.97e-75	222
ramosi_TR114202_c1_g2_i1	TR20773_c0_g1_i3	108	174	77.083	48	57	1	3.91e-16	69.7
ramosi_TR114202_c1_g2_i1	TR20773_c0_g1_i1	108	174	77.083	48	57	1	5.99e-16	69.3
ramosi_TR114219_c0_g1_i1	TR14048_c0_g1_i1	494	132	88.235	51	138	1	6.37e-25	99.8
ramosi_TR114219_c0_g1_i1	TR64557_c0_g2_i4	494	117	76.623	77	57	31	6.92e-36	129
ramosi_TR114219_c0_g1_i1	TR64557_c0_g2_i1	494	124	76.623	77	57	38	1.01e-35	129
ramosi_TR114219_c0_g1_i1	TR64557_c0_g2_i3	494	124	76.623	77	57	38	1.01e-35	129
ramosi_TR114219_c0_g1_i1	TR64557_c0_g2_i5	494	124	76.623	77	57	38	1.01e-35	129
ramosi_TR114219_c0_g1_i1	TR64557_c0_g2_i6	494	124	76.623	77	57	38	1.01e-35	129
ramosi_TR114219_c0_g1_i1	TR17931_c0_g1_i1	494	226	73.333	45	58	174	2.16e-11	63.9
ramosi_TR114219_c0_g1_i1	TR64557_c0_g2_i1	320	290	70.492	61	259	26	2.79e-17	80.5
ramosi_TR114219_c0_g1_i1	TR64557_c0_g2_i3	320	290	70.492	61	259	26	2.79e-17	80.5
ramosi_TR114219_c0_g1_i1	TR64557_c0_g2_i5	320	290	70.492	61	259	26	2.79e-17	80.5
ramosi_TR114219_c0_g1_i1	TR64557_c0_g2_i6	320	290	70.492	61	259	26	2.79e-17	80.5
ramosi_TR114288_c0_g1_i1	TR59177_c0_g1_i3	372	134	98.496	133	240	2	5.38e-94	276
ramosi_TR114288_c0_g1_i1	TR59177_c0_g1_i2	372	317	97.792	317	56	1	0	641
ramosi_TR114288_c0_g1_i1	TR59177_c0_g1_i4	372	312	96.845	317	56	1	0	629
ramosi_TR114288_c0_g1_i1	TR59177_c0_g1_i5	372	302	93.06	317	56	1	0	600
ramosi_TR114288_c0_g1_i1	TR59177_c0_g1_i1	372	297	92.114	317	56	1	0	588
ramosi_TR114333_c0_g1_i1	TR58102_c0_g1_i2	109	105	97.115	104	1	1	2.5e-72	210
ramosi_TR114333_c0_g1_i1	TR58102_c0_g1_i3	109	105	97.115	104	1	1	2.5e-72	210
ramosi_TR114333_c0_g1_i1	TR58102_c0_g1_i2	104	767	95.192	104	1	664	3.07e-66	212
ramosi_TR114333_c0_g1_i1	TR58102_c0_g1_i3	104	767	95.192	104	1	664	3.51e-66	212
ramosi_TR114333_c0_g1_i1	TR20945_c0_g1_i1	104	355	72.115	104	1	252	1.9e-46	152
ramosi_TR114398_c0_g1_i1	TR16397_c1_g1_i1	240	240	99.167	240	1	1	1.14e-179	492
ramosi_TR114401_c0_g1_i1	TR110097_c0_g1_i1	217	150	72.8	125	69	2	2.92e-64	196
ramosi_TR114401_c0_g1_i1	TR21821_c1_g1_i1	216	268	72.464	138	1	119	1.64e-68	211
ramosi_TR114402_c0_g1_i1	TR60257_c0_g1_i1	204	204	98.529	204	1	1	6.59e-153	421
ramosi_TR114402_c0_g1_i1	TR60257_c0_g1_i2	204	204	98.529	204	1	1	6.59e-153	421
ramosi_TR114402_c0_g1_i1	TR63675_c0_g1_i1	204	202	73.039	204	1	1	6.66e-111	315
ramosi_TR114402_c0_g1_i1	TR63675_c0_g1_i2	204	202	73.039	204	1	1	6.66e-111	315
ramosi_TR114416_c1_g2_i1	TR54867_c0_g2_i1	1084	1084	99.17	1084	1	1	0	2249
ramosi_TR114416_c1_g2_i1	TR54867_c0_g2_i2	1084	895	98.994	895	190	1	0	1840
ramosi_TR114453_c1_g1_i1	TR51101_c0_g1_i1	105	134	91.346	104	1	1	2.65e-65	193
ramosi_TR114467_c0_g3_i1	TR18329_c0_g1_i2	276	147	95.37	108	110	1	4.89e-67	205
ramosi_TR114467_c0_g3_i1	TR18329_c0_g1_i1	276	156	93.706	143	1	2	1.84e-94	275
ramosi_TR114479_c0_g2_i1	TR19674_c0_g2_i2	259	260	99.216	255	1	1	0	525
ramosi_TR114479_c0_g2_i1	TR19674_c0_g2_i1	259	259	98.456	259	1	1	0	526
ramosi_TR114488_c0_g1_i1	TR19702_c1_g1_i1	203	203	96.552	203	1	1	9.04e-148	408
ramosi_TR114505_c0_g1_i1	TR11014_c0_g1_i1	132	132	93.939	132	1	1	2.73e-89	255
ramosi_TR114510_c1_g1_i1	TR64667_c6_g1_i2	315	230	73.333	75	22	77	5.92e-30	113
ramosi_TR114510_c1_g1_i1	TR64667_c6_g1_i1	315	435	70.886	79	22	77	1.32e-28	114
ramosi_TR114512_c0_g1_i1	TR22301_c0_g1_i1	340	340	98.529	340	1	1	0	696
ramosi_TR114512_c0_g1_i1	TR22301_c0_g1_i2	340	340	98.529	340	1	1	0	696
ramosi_TR114516_c0_g1_i1	TR16491_c0_g1_i1	675	675	98.519	675	1	1	0	1395
ramosi_TR114538_c0_g1_i1	TR57484_c0_g1_i1	924	760	97.927	772	153	1	0	1559
ramosi_TR114546_c0_g2_i1	TR54081_c0_g1_i1	297	297	98.99	297	1	1	0	599
ramosi_TR114546_c0_g2_i1	TR54081_c0_g1_i3	297	297	98.99	297	1	1	0	599
ramosi_TR114549_c0_g1_i1	TR21682_c2_g1_i4	162	136	91.852	135	1	1	7.03e-86	248
ramosi_TR114554_c0_g2_i1	TR60396_c0_g1_i1	265	157	94.268	157	109	1	6.53e-104	298
ramosi_TR114581_c0_g1_i1	TR56182_c0_g1_i1	237	151	80.272	147	91	5	1.3e-84	248
ramosi_TR114581_c0_g1_i1	TR56182_c0_g1_i5	237	254	79.126	206	32	49	1.26e-122	348
ramosi_TR114581_c0_g1_i1	TR56182_c0_g1_i6	237	296	78.059	237	1	60	1.63e-141	398
ramosi_TR114581_c0_g1_i1	TR56182_c0_g1_i3	237	151	77.778	144	91	5	2.59e-80	237
ramosi_TR114581_c0_g1_i1	TR56182_c0_g1_i2	237	254	77.34	203	32	49	2.75e-118	337
ramosi_TR114581_c0_g1_i1	TR56182_c0_g1_i4	237	296	76.496	234	1	60	2.79e-137	387
ramosi_TR114593_c0_g1_i1	TR22177_c4_g2_i2	161	393	84.404	109	38	2	2.17e-63	199
ramosi_TR114593_c0_g1_i1	TR60719_c0_g2_i1	161	1353	79.856	139	2	926	5.07e-76	246
ramosi_TR114593_c0_g1_i1	TR22177_c4_g2_i2	114	393	70.968	93	22	108	5.34e-43	144
ramosi_TR114616_c0_g1_i1	TR66187_c0_g1_i1	627	625	97.767	627	1	1	0	1264
ramosi_TR114620_c0_g1_i1	TR23621_c0_g2_i1	158	158	97.468	158	1	1	7.91e-115	322
ramosi_TR114620_c0_g1_i1	TR23621_c0_g1_i2	158	189	97.163	141	18	49	6.53e-99	282
ramosi_TR114633_c0_g1_i1	TR60030_c0_g1_i1	637	637	99.686	637	1	1	0	1319
ramosi_TR114633_c0_g1_i1	TR60030_c0_g1_i2	637	637	99.686	637	1	1	0	1319
ramosi_TR114633_c0_g1_i1	TR60030_c0_g1_i3	637	637	99.686	637	1	1	0	1319
ramosi_TR114633_c0_g1_i1	TR25914_c1_g1_i1	637	630	76.498	634	1	1	0	966
ramosi_TR114633_c0_g1_i1	TR25914_c1_g1_i4	637	702	75.263	570	65	137	0	847
ramosi_TR114633_c0_g1_i1	TR25914_c1_g1_i3	637	642	75.077	646	1	1	0	956
ramosi_TR114633_c0_g1_i1	TR25914_c1_g1_i2	637	593	75	572	63	26	0	848
ramosi_TR114633_c0_g1_i1	TR25914_c1_g1_i5	637	512	72.475	505	130	12	0	711
ramosi_TR114679_c0_g1_i1	TR18724_c0_g1_i3	103	103	98.058	103	1	1	2.71e-68	199
ramosi_TR114695_c0_g1_i1	TR123338_c0_g1_i1	295	295	95.932	295	1	1	0	579
ramosi_TR114706_c0_g1_i1	TR12529_c0_g1_i1	528	528	99.432	528	1	1	0	1089
ramosi_TR11471_c0_g1_i1	TR52171_c1_g1_i1	245	106	98.113	106	140	1	7.39e-70	209
ramosi_TR11471_c0_g1_i1	TR52171_c0_g1_i1	114	114	95.614	114	1	1	5.73e-78	225
ramosi_TR114715_c0_g1_i1	TR1651_c0_g1_i1	655	655	99.542	655	1	1	0	1361
ramosi_TR114736_c0_g1_i1	TR75179_c0_g1_i1	110	110	94.545	110	1	1	1.1e-75	219
ramosi_TR114742_c4_g1_i1	TR24209_c0_g1_i2	111	275	81.188	101	1	17	2.42e-53	168
ramosi_TR114771_c0_g1_i1	TR59612_c1_g1_i1	112	112	98.214	112	1	1	9.56e-78	224
ramosi_TR114771_c0_g1_i1	TR59612_c1_g1_i2	112	112	98.214	112	1	1	9.56e-78	224
ramosi_TR114802_c0_g2_i1	TR51556_c0_g2_i1	403	343	75	44	1	299	5.24e-12	66.6
ramosi_TR114830_c1_g1_i1	TR61312_c0_g1_i1	110	323	77.5	40	63	1	4.66e-15	68.9
ramosi_TR114833_c1_g1_i1	TR60254_c0_g2_i1	188	252	82.54	63	126	2	1.94e-32	117
ramosi_TR114833_c1_g1_i1	TR26362_c3_g1_i1	188	1403	79.255	188	1	1050	4.16e-106	331
ramosi_TR114833_c1_g1_i1	TR23775_c6_g2_i1	188	322	70.745	188	1	1	5.14e-103	299
ramosi_TR114835_c0_g1_i1	TR61730_c0_g2_i1	160	236	97.297	148	13	89	4.44e-100	287
ramosi_TR114838_c1_g2_i1	TR58599_c0_g1_i1	334	493	81.865	193	142	1	6.53e-109	326
ramosi_TR114838_c1_g2_i1	TR58599_c0_g1_i2	334	492	81.347	193	142	1	1.41e-106	320
ramosi_TR114854_c0_g1_i1	TR65321_c0_g1_i1	304	472	76.174	298	1	107	1.1e-169	479
ramosi_TR114861_c0_g2_i1	TR58465_c0_g1_i1	515	315	97.966	295	1	1	0	585
ramosi_TR114874_c0_g1_i1	TR58446_c0_g1_i1	245	245	99.592	245	1	1	1.39e-180	495
ramosi_TR114874_c0_g1_i1	TR58446_c0_g1_i2	245	304	99.49	196	1	1	1.37e-140	396
ramosi_TR114874_c0_g1_i1	TR58446_c0_g1_i1	104	104	98.077	104	1	1	6.87e-72	209
ramosi_TR114874_c0_g1_i1	TR58446_c0_g1_i2	104	304	98.077	104	1	201	1.09e-71	215
ramosi_TR114876_c0_g1_i1	TR17074_c0_g1_i1	108	108	98.148	108	1	1	5.01e-70	204
ramosi_TR114877_c0_g1_i1	TR57590_c0_g1_i2	132	274	96.212	132	1	146	1.32e-85	251
ramosi_TR114879_c0_g1_i1	TR58408_c0_g1_i2	207	207	99.034	207	1	1	6.38e-146	404
ramosi_TR114880_c1_g1_i1	TR13637_c0_g2_i1	126	373	96.825	126	1	248	9.55e-83	246
ramosi_TR114880_c1_g1_i1	TR13637_c0_g1_i1	126	312	95.385	65	1	248	2.16e-37	129
ramosi_TR114880_c1_g1_i1	TR13637_c0_g2_i1	102	373	87.234	94	1	55	9.99e-53	169
ramosi_TR114880_c1_g1_i1	TR58957_c1_g1_i1	102	106	85	60	35	1	2.49e-31	106
ramosi_TR114880_c1_g1_i1	TR58957_c1_g1_i2	102	106	85	60	35	1	2.49e-31	106
ramosi_TR114880_c1_g1_i1	TR26046_c0_g1_i2	102	319	71	100	1	48	5.2e-45	147
ramosi_TR114880_c1_g1_i1	TR26046_c0_g1_i4	102	319	71	100	1	48	5.2e-45	147
ramosi_TR114902_c1_g2_i1	TR26379_c0_g1_i1	206	660	79.31	203	4	139	7.14e-118	349
ramosi_TR114907_c0_g1_i1	TR62694_c0_g1_i2	299	299	98.328	299	1	1	0	607
ramosi_TR114907_c0_g1_i1	TR62694_c0_g1_i4	299	299	98.328	299	1	1	0	607
ramosi_TR114907_c0_g1_i1	TR62694_c0_g1_i1	299	299	97.659	299	1	1	0	603
ramosi_TR114907_c0_g1_i1	TR62694_c0_g1_i6	299	299	97.659	299	1	1	0	603
ramosi_TR114925_c0_g1_i1	TR10852_c0_g1_i2	1003	1003	99.003	1003	1	1	0	2053
ramosi_TR114925_c0_g1_i1	TR10852_c0_g1_i1	1003	1057	92.526	1057	1	1	0	1730
ramosi_TR114936_c0_g1_i1	TR16253_c0_g2_i1	529	529	99.811	529	1	1	0	1100
ramosi_TR114941_c0_g1_i1	TR23999_c0_g2_i1	288	280	81.081	37	14	241	2.79e-14	71.6
ramosi_TR114966_c0_g1_i1	TR19498_c0_g2_i1	100	100	100	100	1	1	1.21e-71	207
ramosi_TR114966_c0_g1_i1	TR19498_c0_g2_i3	100	171	100	100	1	72	4.79e-71	209
ramosi_TR114973_c0_g1_i1	TR90406_c0_g1_i1	106	123	98.095	105	2	19	1.55e-71	208
ramosi_TR114992_c0_g1_i1	TR54876_c0_g1_i1	209	209	98.086	209	1	1	1.91e-153	423
ramosi_TR115005_c0_g1_i1	TR61215_c0_g1_i2	1197	585	83.73	504	656	1	0	889
ramosi_TR115005_c0_g1_i1	TR61215_c0_g1_i3	1197	585	83.73	504	656	1	0	889
ramosi_TR115005_c0_g1_i1	TR20770_c0_g2_i1	1197	1256	78.997	1176	1	1	0	1897
ramosi_TR115005_c0_g1_i1	TR20770_c0_g2_i2	1197	1256	78.997	1176	1	1	0	1897
ramosi_TR115005_c0_g1_i1	TR61215_c0_g1_i1	1197	1211	77.489	1155	5	3	0	1785
ramosi_TR115005_c0_g1_i1	TR63646_c0_g2_i3	1197	1247	76.903	1169	1	1	0	1793
ramosi_TR115005_c0_g1_i1	TR63646_c0_g2_i1	1197	1218	76.455	1168	1	1	0	1769
ramosi_TR115011_c0_g1_i1	TR65321_c0_g1_i1	390	450	74.434	309	80	1	5.14e-175	495
ramosi_TR115011_c0_g1_i1	TR20076_c1_g1_i2	136	560	70.992	131	2	429	3.29e-62	199
ramosi_TR115034_c0_g1_i1	TR21362_c0_g1_i1	116	116	97.414	116	1	1	4.12e-80	230
ramosi_TR115034_c0_g1_i1	TR21362_c0_g1_i2	116	116	96.552	116	1	1	3.96e-79	228
ramosi_TR115047_c0_g1_i1	TR59166_c0_g1_i1	382	171	98.171	164	219	8	4e-115	332
ramosi_TR115047_c0_g1_i1	TR59166_c0_g1_i2	382	305	97.987	298	85	8	0	610
ramosi_TR115047_c0_g1_i1	TR63542_c3_g1_i3	382	111	85.586	111	272	1	1.11e-62	196
ramosi_TR115047_c0_g1_i1	TR63542_c3_g1_i6	382	413	79.843	382	1	32	0	652
ramosi_TR115047_c0_g1_i1	TR63542_c3_g1_i4	382	382	79.843	382	1	1	0	651
ramosi_TR115047_c0_g1_i1	TR63542_c3_g1_i5	382	222	78.539	219	1	1	2.66e-131	375
ramosi_TR115047_c0_g1_i1	TR63542_c3_g1_i1	382	253	78.539	219	1	32	3.8e-131	376
ramosi_TR115047_c0_g1_i1	TR24188_c0_g1_i2	382	356	70.435	345	30	1	0	509
ramosi_TR115099_c0_g1_i1	TR53843_c0_g1_i1	260	150	90	40	1	111	4.51e-17	75.9
ramosi_TR115099_c0_g1_i1	TR24982_c0_g1_i1	183	364	90	30	1	146	3.66e-11	60.8
ramosi_TR115099_c0_g1_i1	TR53843_c0_g1_i1	183	150	86.957	46	96	19	1.37e-13	65.1
ramosi_TR115099_c0_g1_i1	TR14048_c0_g1_i1	183	132	79.31	29	2	23	2.42e-09	53.1
ramosi_TR115099_c0_g1_i1	TR64682_c2_g1_i1	183	373	75	24	11	1	3.38e-05	43.5
ramosi_TR115099_c0_g1_i1	TR64682_c2_g1_i3	183	373	75	24	11	1	3.38e-05	43.5
ramosi_TR115099_c0_g1_i1	TR64682_c2_g1_i4	183	373	75	24	11	1	3.38e-05	43.5
ramosi_TR115099_c0_g1_i1	TR64682_c2_g1_i5	183	373	75	24	11	1	3.38e-05	43.5
ramosi_TR115099_c0_g1_i1	TR64682_c2_g1_i2	183	444	75	24	11	1	5.35e-05	42.7
ramosi_TR115099_c0_g1_i1	TR64682_c2_g1_i6	183	444	75	24	11	1	5.35e-05	42.7
ramosi_TR115099_c0_g1_i1	TR64682_c2_g1_i7	183	444	75	24	11	1	5.35e-05	42.7
ramosi_TR115108_c0_g1_i1	TR58734_c0_g1_i1	171	583	70.149	67	104	5	1.74e-26	104
ramosi_TR115125_c0_g1_i1	TR23546_c0_g1_i1	348	348	99.138	348	1	1	0	702
ramosi_TR115125_c0_g1_i1	TR23546_c0_g1_i2	348	348	99.138	348	1	1	0	702
ramosi_TR115125_c0_g1_i1	TR23546_c0_g1_i3	348	348	99.138	348	1	1	0	702
ramosi_TR115126_c0_g1_i1	TR24895_c0_g2_i1	620	509	71.333	300	2	209	3.91e-146	432
ramosi_TR115140_c0_g1_i1	TR21182_c0_g1_i5	190	661	100	190	1	472	2.48e-128	375
ramosi_TR115140_c0_g1_i1	TR21182_c0_g1_i1	190	634	100	190	1	445	2.98e-128	374
ramosi_TR115140_c0_g1_i1	TR21182_c0_g1_i3	190	529	100	190	1	340	2.48e-127	368
ramosi_TR115140_c0_g1_i1	TR21182_c0_g1_i4	190	529	100	190	1	340	2.48e-127	368
ramosi_TR115140_c0_g1_i1	TR21182_c0_g1_i6	190	521	100	167	1	340	5.03e-110	324
ramosi_TR115140_c0_g1_i1	TR21182_c0_g1_i7	190	621	100	162	1	445	3.72e-107	319
ramosi_TR115140_c0_g1_i1	TR21182_c0_g1_i5	330	661	99.051	316	1	133	0	647
ramosi_TR115140_c0_g1_i1	TR21182_c0_g1_i1	330	634	99.051	316	1	106	0	646
ramosi_TR115140_c0_g1_i1	TR21182_c0_g1_i3	330	529	99.051	316	1	1	0	646
ramosi_TR115140_c0_g1_i1	TR21182_c0_g1_i4	330	529	99.051	316	1	1	0	646
ramosi_TR115140_c0_g1_i1	TR21182_c0_g1_i6	330	521	99.051	316	1	1	0	645
ramosi_TR115140_c0_g1_i1	TR21182_c0_g1_i7	330	621	99.051	316	1	106	0	645
ramosi_TR115145_c0_g1_i1	TR70355_c0_g1_i1	120	120	95.833	120	1	1	1.29e-79	229
ramosi_TR115150_c0_g1_i1	TR50777_c0_g1_i1	1072	1072	99.534	1072	1	1	0	2220
ramosi_TR115150_c0_g1_i1	TR50777_c0_g2_i1	1072	1072	99.534	1072	1	1	0	2220
[truncated: 27,853 more rows]
