# Supplementary material for: A de novo reference transcriptome for Bolitoglossa vallecula, an Andean mountain salamander in Colombia
Source: Data Brief. 2020 Feb 11;29:105256. doi: 10.1016/j.dib.2020.105256 (PMC7038590; doi:10.1016/j.dib.2020.105256)
Supplement: Supp table 3 — Orthologous genes inferred by TreeFam database present in the B. vallecula reference transcriptome. [file mmc4.xlsx]

## Sheet: vallecula_treefam
queryID	subjectId	percIdentity	alnLength	mismatch	gapOpen	queryStart	queryEnd	subjectStart	subjectEnd	eVal	bitScore
TR100784_c0_g1_i1	TF336223	80.65	31	5	1	135	224	741	771	1e-07	57
TR100815_c0_g1_i1	TF337508	40.32	62	37	0	5	190	563	624	5e-05	48.1
TR100987_c0_g1_i1	TF338345	98.81	84	1	0	2	253	45	128	2e-40	166
TR102175_c0_g1_i1	TF333185	89.58	48	5	0	3	146	24	71	3e-19	95.5
TR10249_c0_g1_i1	TF337495	49.41	85	43	0	1	255	98	182	3e-14	79
TR102765_c0_g1_i1	TF329502	62.79	86	32	0	2	259	271	356	2e-26	119
TR103116_c0_g1_i1	TF337677	100	34	0	0	3	104	120	153	3e-12	72
TR103141_c0_g1_i1	TF337232	55.66	106	44	4	2	310	42	123	7e-21	100
TR103300_c0_g1_i1	TF350677	73.49	83	22	1	2	250	751	830	3e-27	122
TR103868_c0_g1_i1	TF333434	49.02	204	102	5	52	657	87	275	1e-40	169
TR104072_c0_g1_i1	TF340616	61.21	348	134	2	153	1193	1310	1656	3e-113	410
TR104175_c0_g1_i1	TF324818	64.67	450	147	4	85	1398	1	448	2e-165	585
TR104271_c0_g1_i1	TF333232	47.45	333	171	1	62	1048	31	363	2e-82	308
TR104389_c0_g1_i1	TF335485	45.71	420	219	8	674	1906	1	410	5e-89	331
TR104446_c0_g1_i1	TF106216	91.22	205	18	0	202	816	1	205	5e-106	386
TR104635_c0_g1_i1	TF341624	98.36	61	1	0	3	185	230	290	9e-27	120
TR10484_c0_g1_i1	TF340362	30.3	132	91	4	110	502	14	136	3e-07	57.8
TR105043_c0_g1_i1	TF315818	44.01	743	364	17	259	2331	26	708	2e-140	502
TR105341_c0_g1_i1	TF338423	33.62	235	146	5	384	1058	2	230	6e-21	103
TR105365_c0_g1_i1	TF101075	53.91	128	57	1	39	416	1	128	1e-33	145
TR105392_c0_g1_i1	TF332157	54.03	422	190	7	1071	2324	3	420	5e-124	447
TR105758_c0_g1_i1	TF332743	68.15	157	48	2	916	1380	22	177	3e-52	209
TR106363_c0_g1_i1	TF105547	100	104	0	0	3	314	417	520	9e-59	226
TR10665_c0_g1_i1	TF314933	93.68	174	11	0	437	958	1	174	1e-91	338
TR106786_c0_g1_i1	TF338129	40	60	35	1	4	180	233	292	8e-06	50.8
TR107641_c0_g1_i1	TF335850	60.81	74	26	1	32	244	6	79	2e-17	89.7
TR107676_c0_g1_i1	TF328722	77.92	77	17	1	4	234	188	261	9e-26	117
TR107854_c0_g1_i1	TF338458	94.63	149	8	0	1	447	468	616	2e-71	269
TR10790_c0_g1_i1	TF337317	43.33	120	66	2	95	448	34	153	4e-20	99
TR108046_c0_g1_i1	TF333215	74.32	74	19	0	2	223	132	205	4e-27	121
TR108189_c0_g1_i1	TF338232	100	88	0	0	48	311	40	127	2e-42	172
TR108272_c0_g1_i1	TF329423	58.02	131	55	0	566	958	5	135	3e-35	152
TR108459_c0_g1_i1	TF335594	64.77	88	27	2	30	281	307	394	9e-21	103
TR108791_c0_g1_i1	TF352216	62.45	458	170	2	3	1370	15	472	6e-163	576
TR10886_c0_g1_i1	TF314532	72.73	363	94	4	1269	2342	1	358	8e-146	520
TR110312_c0_g1_i1	TF316719	100	165	0	0	15	509	1	165	4e-94	345
TR110626_c0_g1_i1	TF314568	95.5	111	4	1	61	390	12	122	2e-56	219
TR110862_c0_g1_i1	TF323897	53.12	96	45	0	57	344	1142	1237	1e-22	107
TR111096_c0_g1_i1	TF354238	53.85	91	42	0	1	273	278	368	2e-22	106
TR112020_c0_g1_i1	TF331923	88	50	6	1	125	274	23	71	2e-18	92.8
TR112154_c0_g1_i1	TF338814	51.4	107	49	1	1	312	105	211	2e-22	105
TR112296_c0_g1_i1	TF329799	67.9	81	26	0	3	245	227	307	3e-28	125
TR11241_c0_g1_i1	TF339864	39.53	129	77	3	112	495	18	132	2e-18	94.4
TR113576_c0_g1_i1	TF352389	55.77	104	46	0	20	331	9	112	2e-27	122
TR114322_c0_g1_i1	TF350686	36.62	71	45	0	43	255	84	154	7e-05	47.8
TR115354_c0_g1_i1	TF338699	70.73	41	12	1	108	230	40	75	3e-07	55.8
TR115627_c0_g1_i1	TF338576	33.33	75	36	1	34	216	62	136	5e-06	51.6
TR116912_c0_g1_i1	TF331383	86.67	120	16	0	3	362	305	424	2e-63	242
TR117139_c0_g1_i1	TF336453	41.94	62	36	2	79	264	326	384	1e-05	50.1
TR117267_c0_g1_i1	TF327939	45.1	51	28	0	90	242	353	403	1e-06	53.5
TR117426_c0_g1_i1	TF313812	71.25	80	23	0	16	255	119	198	1e-27	123
TR117646_c0_g1_i1	TF335604	64.44	90	32	1	5	274	131	217	1e-29	129
TR11774_c0_g1_i1	TF338339	39.67	121	73	4	433	795	24	136	2e-13	79
TR12026_c0_g2_i1	TF342696	39.02	123	72	8	194	553	6	110	4e-05	50.1
TR120330_c0_g1_i1	3773_TREEFAM_PROT	22.44	205	154	3	114	713	86	275	9e-05	49.3
TR120427_c0_g1_i1	TF105980	83.69	423	68	2	122	1387	52	471	0	681
TR120442_c0_g1_i1	TF328455	57.98	257	100	4	68	814	7	257	8e-75	282
TR120563_c0_g1_i1	TF342752	47.44	78	41	0	2	235	10	87	3e-16	85.5
TR121077_c0_g1_i1	TF328865	52.44	164	77	1	3	491	834	997	3e-49	195
TR121096_c0_g1_i1	TF352737	100	90	0	0	1	270	17	106	3e-47	188
TR121255_c0_g1_i1	TF325020	70.24	410	117	1	704	1918	1	410	8e-174	613
TR121965_c0_g1_i1	TF323946	31.03	116	68	5	25	336	121	233	9e-05	47.4
TR122097_c0_g1_i1	TF338218	41.38	87	51	1	113	373	16	101	3e-10	67
TR122556_c0_g1_i1	TF328994	83.12	77	13	0	3	233	322	398	2e-34	145
TR123609_c0_g1_i1	TF329086	65.52	116	40	0	29	376	132	247	5e-40	164
TR124067_c0_g1_i1	TF323325	100	26	0	0	3	80	18	43	7e-07	54.3
TR124071_c0_g1_i1	TF328578	62.7	126	46	1	164	538	2	127	3e-37	157
TR12416_c0_g1_i1	TF312859	76.92	221	51	1	555	1217	1	217	3e-94	347
TR124672_c0_g1_i1	TF351267	28	275	196	5	21	839	170	433	9e-18	93.2
TR125106_c0_g1_i1	TF323644	62.74	212	79	0	62	697	65	276	4e-76	287
TR12565_c0_g2_i2	TF342447	32.97	182	116	4	294	821	149	320	5e-19	97.1
TR12693_c0_g1_i1	TF329042	42.77	159	91	2	256	732	989	1144	2e-27	124
TR127742_c0_g1_i1	TF333463	43.86	57	32	1	50	220	39	92	1e-06	53.5
TR128596_c0_g1_i1	TF342122	43.75	80	45	0	236	475	60	139	7e-18	92
TR128769_c0_g1_i1	TF319843	65.26	213	49	4	79	642	3	210	3e-63	243
TR129204_c0_g1_i1	TF339438	71.53	137	39	0	145	555	1	137	1e-52	209
TR129452_c0_g1_i1	TF353194	56	50	12	2	238	357	12	61	3e-05	48.9
TR12988_c0_g1_i1	TF300275	42.11	114	66	0	128	469	1	114	2e-15	84.3
TR131626_c0_g1_i1	TF336085	68.24	85	26	1	1	252	213	297	7e-27	120
TR131629_c0_g1_i1	TF332561	50.59	85	40	1	2	250	147	231	1e-16	87
TR131760_c0_g1_i1	TF329346	80.1	196	37	2	28	609	1	196	3e-93	342
TR13212_c0_g1_i1	TF338480	31.9	163	111	3	724	1212	22	156	3e-08	62.4
TR132207_c0_g1_i1	TF338611	97.14	35	1	0	84	188	110	144	3e-13	75.5
TR13245_c0_g1_i1	TF106194	89.69	97	10	1	80	370	1	94	6e-43	178
TR13280_c0_g1_i1	TF323434	77.44	523	118	3	676	2244	50	563	0	808
TR132896_c0_g1_i1	TF332940	58.27	127	51	2	30	404	1	125	5e-41	169
TR133130_c0_g1_i1	TF351466	37.1	62	39	1	80	265	57	114	9e-05	47.4
TR133176_c0_g1_i1	TF340673	93.48	46	3	1	6	143	82	126	3e-18	92
TR133507_c0_g1_i1	TF337503	99.05	105	1	0	2	316	352	456	7e-55	213
TR133629_c0_g1_i1	TF329673	75.76	66	16	0	3	200	28	93	2e-23	109
TR13400_c0_g1_i1	TF336132	41.31	259	120	9	1380	2060	47	291	3e-41	173
TR134060_c0_g1_i1	TF332375	74.23	97	25	0	1	291	308	404	8e-36	150
TR13601_c0_g1_i1	TF336091	86.15	65	9	0	437	631	4	68	3e-24	116
TR136109_c0_g1_i1	TF351089	45.98	87	47	0	7	267	333	419	4e-17	88.6
TR136213_c0_g1_i1	TF333255	67.03	91	29	1	1	270	163	253	2e-33	142
TR136324_c0_g1_i1	TF350344	65.15	66	23	2	3	200	130	193	2e-18	92.4
TR136572_c0_g1_i1	TF337842	33.33	147	98	3	10	450	1	133	1e-16	87.8
TR136615_c0_g1_i1	TF336022	56.76	111	48	1	46	378	10	116	1e-29	130
TR136887_c0_g1_i1	TF328567	43.98	332	160	3	52	969	1	322	7e-66	253
TR137559_c0_g1_i1	TF329227	63.51	74	27	0	18	239	179	252	4e-22	105
TR138357_c0_g1_i1	TF333986	87	100	13	0	115	414	1	100	2e-45	182
TR13859_c0_g1_i1	TF338508	46.25	480	155	14	264	1394	1	480	1e-92	343
TR13860_c0_g1_i1	TF314903	67.14	1050	342	4	885	4025	82	1125	0	1409
TR138624_c0_g1_i1	TF333171	89.47	76	8	0	3	230	299	374	5e-35	147
TR13897_c0_g1_i1	TF323358	75.24	210	52	0	175	804	5	214	1e-90	335
TR13905_c0_g1_i1	TF105638	92.24	541	42	0	135	1757	1	541	0	994
TR14006_c0_g1_i1	TF328761	68.03	122	39	0	135	500	7	128	6e-43	175
TR140080_c0_g1_i1	TF328704	100	80	0	0	3	242	687	766	7e-40	164
TR140129_c0_g1_i1	TF342781	76.81	207	48	0	51	671	1	207	3e-96	352
TR140284_c0_g1_i1	TF332817	58.33	216	79	3	453	1067	4	219	2e-66	254
TR14033_c0_g1_i1	TF336045	56.1	123	54	2	547	915	3	115	3e-30	136
TR14128_c0_g1_i1	TF323487	78.3	705	149	8	429	2531	1	696	0	1111
TR141316_c0_g1_i1	TF336245	41.67	192	106	3	4	561	6	196	4e-34	146
TR141864_c0_g1_i1	TF335743	100	92	0	0	2	277	815	906	2e-46	185
TR141918_c0_g1_i1	TF314382	67.39	184	59	1	62	610	1	184	3e-65	251
TR14253_c0_g1_i1	TF313156	70	220	66	4	677	1336	12	218	4e-75	284
TR142738_c0_g1_i1	TF337208	96.72	61	2	0	45	227	1	61	1e-28	126
TR14297_c0_g1_i1	TF324046	76.55	678	153	6	341	2356	4	678	0	999
TR143004_c0_g1_i1	TF314157	50.7	142	21	1	176	454	132	273	6e-40	132
TR143020_c0_g1_i1	TF328928	71.18	229	66	0	3	689	1	229	2e-91	337
TR14303_c0_g1_i1	TF314573	77.82	568	126	0	78	1781	1	568	0	895
TR143448_c0_g1_i1	TF328937	52.73	110	52	1	11	340	33	141	2e-26	119
TR143585_c0_g1_i1	TF335735	45.38	119	64	3	2	355	2	112	3e-15	82
TR143589_c0_g1_i1	TF332956	42.27	97	47	2	68	331	100	196	4e-10	65.1
TR143668_c0_g1_i1	TF337738	100	63	0	0	112	300	142	204	4e-30	131
TR14383_c0_g1_i1	TF300426	85.84	466	64	2	505	1896	13	477	0	837
TR14403_c0_g1_i1	TF329504	57.58	679	287	4	17	2050	1	667	0	777
TR14411_c0_g1_i1	TF333388	48.17	218	110	3	247	891	9	222	4e-54	197
TR144405_c0_g1_i1	TF327270	82.09	67	12	0	110	310	18	84	3e-23	108
TR14445_c0_g1_i1	TF103035	75.44	114	28	0	55	396	1	114	2e-45	186
TR14480_c0_g1_i1	TF313398	80.35	453	89	1	497	1855	1	451	0	776
TR14488_c0_g1_i1	TF352888	88.65	185	20	1	1113	1664	6	190	7e-90	333
TR145736_c0_g1_i1	TF331523	98.82	85	1	0	2	256	28	112	9e-42	170
TR146531_c0_g1_i1	TF333786	58.12	160	67	1	116	595	8	166	6e-52	205
TR14674_c0_g1_i1	TF332390	42.57	909	505	23	117	2792	2	863	9e-165	583
TR146832_c0_g1_i1	TF334098	68.42	76	24	0	111	338	4	79	9e-21	100
TR14770_c0_g1_i1	TF328555	80.35	229	45	0	303	989	8	236	2e-111	404
TR14841_c0_g1_i1	TF338349	27.61	431	308	12	206	1486	1	409	5e-33	144
TR149073_c0_g1_i1	TF333146	98.73	79	1	0	2	238	687	765	2e-40	165
TR149994_c0_g1_i1	TF328826	32.29	96	64	3	11	295	583	672	1e-05	50.4
TR150024_c0_g1_i1	10494_TREEFAM_PROT	33.33	87	57	2	2	259	132	217	5e-05	48.1
TR150734_c0_g1_i1	TF336860	51.25	80	39	0	1	240	33	112	5e-14	78.2
TR150967_c0_g1_i1	TF331875	84.91	53	8	0	134	292	1	53	6e-20	97.8
TR151091_c0_g1_i1	TF332057	82.5	80	14	0	1	240	174	253	3e-33	142
TR151284_c0_g1_i1	TF337874	35.44	237	136	8	15	674	159	386	9e-25	115
TR15160_c0_g1_i1	TF336441	52.22	450	207	7	1392	2717	1	442	4e-112	408
TR15163_c0_g1_i1	TF332112	67.12	295	97	1	531	1415	1	294	2e-115	419
TR15169_c0_g1_i1	TF332056	59.65	228	91	1	1833	2513	2	229	5e-74	281
TR152277_c0_g1_i1	TF323682	63.74	91	29	3	25	285	1	87	2e-21	102
TR15239_c0_g1_i1	TF324676	57.3	267	112	1	254	1048	24	290	3e-83	311
TR152719_c0_g1_i1	TF353595	61.82	55	21	1	31	195	33	85	1e-11	70.1
TR15433_c0_g1_i1	TF324421	86.9	252	33	1	700	1455	20	270	1e-122	442
TR15512_c0_g1_i1	TF300851	63.62	657	216	9	64	1965	158	805	0	833
TR15520_c0_g1_i1	TF313029	76.1	159	38	1	214	690	6	163	3e-56	221
TR15527_c0_g1_i1	TF335461	42.9	345	191	7	100	1116	10	345	6e-66	254
TR15613_c0_g1_i1	TF315062	72.26	137	38	0	587	997	4	140	7e-52	206
TR15616_c0_g1_i1	TF344015	73.53	68	18	2	523	726	1	66	1e-19	99.4
TR15619_c0_g1_i1	TF101171	62.87	202	72	4	373	969	14	214	2e-58	228
TR15636_c0_g1_i1	TF331539	72.77	191	50	1	322	888	1	191	4e-83	310
TR15665_c0_g1_i1	TF330771	45.74	188	102	1	255	818	1	187	6e-46	187
TR15684_c0_g1_i1	TF329418	72.35	557	153	1	846	2513	1	557	0	844
TR15720_c0_g1_i1	TF300610	90.6	500	45	1	994	2487	66	565	0	931
TR15744_c0_g1_i1	TF300260	94.85	97	5	0	106	396	1	97	1e-50	199
TR15760_c0_g2_i1	TF323934	77.7	139	22	1	122	511	12	150	5e-55	218
TR15838_c0_g1_i1	TF337064	49.02	102	51	1	163	465	59	160	3e-21	102
TR15886_c0_g1_i1	TF326309	76.85	432	97	3	98	1384	15	442	0	657
TR15959_c0_g1_i1	TF314934	66.67	213	70	1	283	918	48	260	2e-82	308
TR16027_c0_g1_i1	TF300430	85.49	634	92	0	699	2600	1	634	0	1124
TR16036_c0_g1_i1	TF333298	58.46	195	47	3	1837	2319	117	311	4e-51	205
TR16048_c0_g1_i1	TF106126	89.55	469	48	1	153	1556	1	469	0	877
TR16090_c1_g1_i1	TF329663	61.41	710	245	20	951	2993	1	696	0	815
TR16095_c0_g1_i1	TF101116	85.47	179	25	3	170	703	3	179	1e-81	305
TR16123_c0_g1_i1	TF314921	70.58	469	136	3	4439	5839	33	494	0	701
TR16136_c0_g1_i1	TF316589	72.73	308	84	2	705	1628	22	323	8e-124	446
TR16151_c0_g1_i1	TF315231	80.54	447	84	1	1133	2464	7	453	0	758
TR16153_c0_g1_i1	TF106219	84.73	203	31	0	134	742	6	208	5e-97	357
TR16178_c0_g1_i1	TF318118	83.63	171	28	0	91	603	2	172	1e-80	302
TR16211_c0_g1_i1	TF324862	57.87	197	81	2	571	1155	29	214	3e-57	225
TR16232_c1_g1_i1	TF323532	50.89	169	77	4	354	842	1	164	9e-40	166
TR16283_c1_g1_i3	TF326623	54.14	157	72	0	450	920	58	214	2e-49	199
TR16288_c0_g1_i1	TF331743	71.82	181	51	0	1214	1756	12	192	2e-73	279
TR16327_c1_g1_i1	TF351605	56.78	118	47	2	2565	2906	135	252	1e-25	122
TR16337_c0_g1_i1	TF106238	59.34	273	100	2	162	947	3	275	2e-94	350
TR16345_c0_g1_i1	TF329066	73.33	330	87	2	310	1296	5	332	2e-132	475
TR16374_c0_g1_i1	TF101202	73.57	280	74	1	62	901	21	299	9e-119	430
TR16384_c0_g1_i1	TF300535	87.53	1179	145	1	396	3926	2	1180	0	2111
TR16390_c0_g1_i1	TF105626	73.47	294	78	0	93	974	1	294	3e-120	434
TR16420_c0_g1_i1	TF314108	82.81	256	44	0	81	848	1	256	7e-125	448
TR16436_c0_g1_i1	TF300122	92.66	218	16	0	766	1419	1	218	2e-111	405
TR16460_c0_g1_i1	TF105745	85.16	364	54	0	488	1579	12	375	1e-177	625
TR16463_c0_g1_i1	TF314998	97.3	185	5	0	417	971	1	185	1e-96	355
TR16533_c0_g1_i1	TF333021	75	80	20	0	146	385	6	85	3e-31	136
TR16539_c0_g1_i1	TF105925	65.46	304	77	10	220	1047	2	289	2e-94	350
TR16560_c0_g2_i1	TF328549	55.95	529	230	5	134	1711	1	520	2e-158	561
TR16593_c0_g1_i1	TF106150	91.67	828	69	0	42	2525	2	829	0	1497
TR16604_c0_g4_i1	TF313041	81.51	238	44	0	173	886	6	243	1e-110	402
TR16742_c0_g1_i1	TF105838	63.4	459	142	3	24	1322	1	456	4e-165	584
TR16745_c0_g1_i1	TF315987	70.48	908	254	12	600	3281	4	879	0	1256
TR16781_c0_g1_i1	TF328436	70.08	595	170	11	1100	2860	1	588	0	803
TR16858_c0_g1_i1	TF338377	28.65	178	115	5	517	1014	1	165	2e-07	59.3
TR16884_c0_g1_i1	TF105161	70.36	533	149	7	232	1803	9	535	0	718
TR16915_c0_g1_i1	TF324483	59.72	725	280	10	515	2653	1	712	0	832
TR16947_c0_g1_i1	TF105986	76.1	272	65	1	262	1077	1	271	3e-116	421
TR16950_c0_g1_i1	TF300185	88.33	180	21	0	91	630	1	180	9e-91	335
TR16958_c0_g1_i1	TF106151	71.49	491	133	3	474	1925	1	489	0	708
TR16968_c0_g1_i1	TF313408	71.69	272	77	1	782	1597	4	265	1e-116	422
TR16982_c0_g1_i1	TF324313	94.34	424	24	0	134	1405	1	424	0	793
TR17029_c0_g1_i1	TF101084	82	200	36	0	589	1188	1	200	5e-90	333
TR17066_c0_g1_i2	TF335788	49.55	224	110	4	746	1408	45	250	2e-48	196
TR17114_c0_g1_i1	TF352875	55.02	538	241	2	621	2231	1	536	6e-171	603
TR1712_c0_g1_i1	TF351753	73.43	143	36	1	1	423	268	410	2e-58	225
TR17243_c0_g1_i1	TF331015	42.69	787	425	25	179	2461	15	736	2e-146	523
TR17286_c0_g1_i1	TF314182	73.6	534	98	2	2043	3515	1	534	0	777
TR17288_c0_g1_i1	TF106123	53.54	99	42	2	160	444	20	118	5e-25	115
TR17302_c0_g1_i1	TF300749	65.08	842	289	5	54	2564	1	841	0	1139
TR17329_c0_g1_i1	TF323215	74.41	426	107	2	1170	2441	12	431	0	644
TR17395_c0_g1_i1	TF101233	89.78	783	79	1	304	2649	1	783	0	1421
TR17396_c0_g1_i1	TF313402	79.27	381	79	0	176	1318	4	384	5e-180	634
TR17397_c0_g1_i1	TF313460	64.62	780	257	11	9	2291	18	768	0	991
TR17407_c0_g1_i1	TF315057	66.43	566	187	2	71	1759	1	566	0	767
TR17410_c0_g1_i1	TF338240	40.09	429	255	5	134	1414	276	693	7e-70	268
TR17416_c0_g1_i1	TF337421	27.14	339	186	11	65	898	1	336	2e-13	79.3
TR17435_c0_g1_i1	TF101505	83.28	305	48	1	563	1468	1	305	5e-138	493
TR17440_c0_g1_i1	TF332656	70.53	431	124	4	361	1644	19	443	1e-171	606
TR17512_c0_g1_i1	TF315264	80.75	800	148	4	186	2567	1	789	0	1270
TR17541_c0_g1_i1	TF101136	67	203	66	1	482	1087	1	203	1e-70	270
TR17579_c1_g1_i1	TF106478	82.15	633	112	1	123	2018	1	633	0	1112
TR17639_c0_g1_i1	TF332759	70.24	168	47	4	1345	1839	55	217	5e-56	221
TR17666_c1_g1_i1	TF105780	85.21	399	59	0	1137	2333	67	465	0	719
TR17691_c0_g1_i1	TF105645	89.72	535	55	0	130	1734	1	535	0	954
TR17731_c0_g1_i1	TF315003	93.4	106	7	0	934	1251	1	106	1e-53	213
TR17757_c0_g1_i1	TF106182	77.46	284	64	0	776	1627	26	309	7e-127	456
TR17769_c0_g1_i1	TF314893	90.83	218	20	1	98	751	1	217	1e-113	411
TR17789_c0_g1_i1	TF319889	73.36	274	68	1	950	1756	1	274	1e-118	429
TR17852_c0_g1_i1	TF325688	73.51	185	49	1	1607	2161	1	184	5e-72	275
TR17896_c0_g1_i1	TF338443	25.11	235	172	8	489	1181	51	250	3e-07	60.1
TR17981_c0_g1_i1	TF103040	99.05	210	2	0	136	765	1	210	9e-116	419
TR17995_c0_g1_i1	TF314350	88.91	541	60	0	189	1811	1	541	0	976
TR18025_c0_g1_i1	TF315025	65.53	206	71	1	183	800	9	213	1e-73	280
TR18037_c0_g1_i1	TF314487	77.56	361	81	0	2561	3643	1	361	4e-172	608
TR18053_c0_g1_i1	TF338165	31.63	98	63	2	1265	1546	1	93	4e-07	58.9
TR18084_c0_g1_i1	TF313884	61.31	336	121	6	168	1148	12	343	4e-109	397
TR18123_c0_g1_i1	TF324966	79.57	514	105	1	85	1626	1	512	0	827
TR18136_c0_g1_i1	TF335747	61.41	184	71	1	224	775	1	183	6e-58	226
TR1815_c0_g1_i1	TF315182	71.53	144	41	1	105	536	1	143	1e-57	224
TR18163_c0_g1_i1	TF314007	68.38	117	34	3	242	583	16	131	4e-38	160
TR18187_c0_g1_i1	TF328625	82.19	247	42	3	305	1039	5	250	2e-117	426
TR18205_c0_g1_i1	TF101065	82.88	514	84	3	128	1657	1	511	0	887
TR18208_c0_g1_i1	TF105641	92.08	543	43	1	265	1893	1	541	0	993
TR18217_c0_g1_i1	TF106135	100	342	0	0	287	1312	1	342	0	724
TR18223_c0_g1_i1	TF320418	78.63	131	28	0	251	643	1	131	2e-53	210
TR18254_c0_g1_i1	TF105621	98.81	168	2	0	36	539	1	168	3e-87	325
TR18255_c0_g1_i1	TF105301	85.74	940	120	2	723	3500	101	1040	0	1623
TR18260_c0_g1_i1	TF105271	73.49	166	41	4	1108	1596	32	192	1e-67	259
TR18267_c0_g1_i1	TF314232	92.12	241	11	3	95	793	1	240	9e-127	456
TR18268_c0_g1_i1	TF329229	83.85	681	109	1	340	2379	1	681	0	1207
TR18314_c0_g1_i1	TF300762	85.8	514	71	1	484	2019	1	514	0	890
TR18328_c0_g1_i1	TF313706	88.48	191	22	0	37	609	1	191	2e-94	348
TR18399_c0_g1_i1	TF324296	81.55	206	37	2	1414	2028	9	213	1e-90	336
TR18418_c0_g1_i1	TF300114	84.52	239	37	3	142	858	6	238	5e-108	393
TR18421_c0_g1_i1	TF106114	88.38	740	85	1	223	2439	1	740	0	1373
TR18483_c1_g1_i1	TF336059	40.68	177	100	4	650	1165	1	157	1e-23	113
TR18489_c0_g1_i1	TF315177	56.07	494	213	7	259	1728	20	461	3e-142	508
TR18491_c0_g1_i1	TF323300	66.18	340	108	2	660	1658	21	360	3e-131	472
TR18497_c0_g1_i1	TF320659	75.23	109	27	0	75	401	1	109	2e-41	170
TR18502_c0_g1_i1	TF313801	87.76	425	51	1	137	1408	1	425	0	753
TR18508_c0_g1_i1	TF328817	68.04	341	108	1	74	1093	1	341	7e-138	492
TR18532_c0_g1_i1	TF105677	95.1	367	18	0	78	1178	1	367	0	707
TR18539_c0_g1_i1	9450_TREEFAM_PROT	42.53	87	50	0	5	265	1443	1529	2e-05	49.7
TR18582_c0_g1_i1	TF314799	81.88	298	54	1	63	956	14	307	1e-143	512
TR18590_c0_g1_i1	TF350406	74.4	1117	284	9	166	3510	11	1108	0	1649
TR18591_c0_g1_i1	TF313561	86.76	340	37	2	247	1242	1	340	4e-172	607
TR18618_c0_g1_i1	TF314927	70.36	253	74	3	82	837	5	252	3e-99	364
TR18676_c1_g1_i1	TF105753	88.11	387	46	2	35	1195	1	385	0	729
TR18687_c0_g1_i1	TF300233	100	112	0	0	149	484	1	112	5e-59	231
TR18711_c0_g1_i1	TF317476	80.18	449	78	2	684	1997	124	572	0	728
TR18718_c0_g1_i1	TF106116	55.61	187	81	3	164	718	1	178	5e-52	206
TR18733_c0_g1_i1	TF350392	61.59	138	53	1	60	473	13	137	2e-38	163
TR18738_c0_g1_i2	TF313497	94.89	313	16	0	725	1663	1	313	1e-176	624
TR18787_c0_g1_i1	TF314989	60	290	116	2	93	962	42	324	5e-90	333
TR18795_c0_g1_i1	TF105555	84.74	321	49	1	1851	2813	1	320	3e-161	572
TR18801_c0_g1_i1	TF324792	57.48	635	266	6	857	2749	95	700	0	719
TR18828_c0_g1_i1	TF328912	88.68	689	56	4	334	2334	40	719	0	1222
TR18840_c0_g1_i1	TF105168	65.77	260	89	1	73	852	3	261	1e-93	346
TR18852_c0_g1_i1	TF333138	73.93	399	96	2	448	1620	16	414	4e-178	627
TR18864_c1_g1_i1	TF105036	70.97	93	27	1	239	517	1	91	1e-32	142
TR18869_c1_g1_i1	TF337006	55.14	107	46	1	820	1134	7	113	6e-23	110
TR18905_c0_g1_i1	TF326322	69.69	320	87	3	92	1021	3	322	1e-124	448
TR18922_c0_g1_i3	TF105804	72.29	249	69	3	238	984	1	244	6e-95	350
TR18924_c0_g1_i1	TF105734	99	299	3	0	882	1778	1	299	3e-166	587
TR18946_c0_g1_i1	TF333784	37.28	287	168	7	132	956	1	285	6e-46	186
TR18969_c0_g1_i1	TF105313	82.13	207	37	0	1424	2044	1	207	2e-96	355
TR18972_c0_g1_i1	TF332126	64.26	235	83	2	174	875	1	234	1e-81	305
TR18999_c0_g1_i1	TF327069	61.34	194	75	0	88	669	19	212	1e-65	252
TR19005_c0_g2_i1	TF336964	31.75	211	143	4	46	675	1	208	2e-21	105
TR19010_c1_g1_i1	TF336244	97.62	84	2	0	637	888	4	87	2e-38	162
TR19017_c0_g1_i1	TF300295	95.18	83	4	0	150	398	120	202	2e-38	161
TR1902_c0_g1_i1	TF336181	33.58	134	78	4	50	418	62	193	6e-07	54.7
TR19047_c0_g1_i1	TF105708	76.75	1028	239	0	355	3438	1	1028	0	1602
TR19066_c0_g1_i1	TF328615	82.37	414	73	0	288	1529	1	414	0	687
TR19067_c0_g1_i1	TF329688	59.6	349	139	3	625	1665	1	348	1e-119	432
TR19084_c0_g1_i1	TF105697	55.8	1855	799	16	140	5641	5	1841	0	2002
TR19088_c0_g1_i1	TF328671	91.16	215	19	0	150	794	24	238	3e-110	403
TR19092_c0_g1_i1	TF329558	50.1	487	226	9	177	1586	24	481	3e-129	464
TR19111_c0_g1_i1	TF324682	64.34	387	129	8	81	1214	1	373	2e-131	472
TR19129_c1_g1_i1	TF313217	66.43	1141	373	11	207	3599	10	1132	0	1507
TR19132_c0_g1_i1	TF314511	74.02	358	90	2	1242	2306	1	358	7e-154	547
TR19156_c0_g1_i1	TF328770	52.24	1560	727	16	57	4682	1	1551	0	1558
TR19161_c0_g1_i1	TF332515	73.24	142	38	1	326	751	1	139	2e-51	206
TR19189_c0_g1_i1	TF325625	67.18	515	163	7	252	1778	1	481	0	655
TR19200_c0_g1_i1	TF314328	84.13	208	33	0	149	772	5	212	3e-101	370
TR19217_c0_g1_i1	TF106333	90.4	531	51	0	299	1891	1	531	0	951
TR19239_c0_g1_i1	TF317319	74.03	181	47	1	535	1077	25	202	3e-80	301
TR19276_c0_g1_i1	TF323443	87.12	1126	145	1	789	4166	1	1125	0	1972
TR19289_c0_g1_i1	TF332679	76.55	371	79	2	398	1486	11	381	9e-161	569
TR19292_c0_g1_i1	TF313662	81.25	240	44	1	171	887	1	240	2e-107	392
TR19296_c0_g1_i1	TF106201	68.35	139	43	1	202	615	4	142	6e-47	190
TR19305_c0_g1_i1	TF106140	53.51	185	69	3	59	562	1	182	2e-39	164
TR19337_c0_g2_i1	TF315205	96.17	678	25	1	150	2180	1	678	0	1336
TR19345_c0_g1_i1	TF106218	84.81	237	36	0	159	869	2	238	2e-115	419
TR19353_c0_g1_i1	TF313984	55.01	1107	477	11	697	3954	11	1112	0	1209
TR19394_c0_g1_i1	TF324332	79.52	376	75	3	887	2008	1	373	8e-169	597
TR19421_c0_g1_i1	TF105311	68.42	190	59	2	324	890	3	191	3e-68	261
TR19431_c0_g1_i1	TF317026	74.78	341	86	1	108	1130	4	343	2e-149	530
TR19446_c0_g1_i1	TF329331	50.14	740	333	19	1930	4041	1	731	6e-176	621
TR19447_c1_g1_i1	TF331107	47.44	468	216	5	80	1393	1	465	4e-104	380
TR19478_c0_g1_i1	TF329196	68.06	648	194	7	331	2235	30	670	0	890
TR19480_c0_g1_i1	TF325318	72.73	319	87	0	331	1287	12	330	5e-139	496
TR19503_c0_g1_i1	TF312878	77.49	431	97	0	174	1466	1	431	0	690
TR19527_c0_g1_i1	TF323615	88.47	642	70	2	107	2020	6	647	0	1141
TR19530_c0_g1_i1	TF313234	73.11	424	114	3	736	2007	1	415	1e-177	626
TR19534_c0_g1_i1	TF105747	71.47	652	178	5	1106	3037	1	645	0	922
TR19535_c0_g1_i1	TF329063	40.15	401	152	11	495	1433	16	412	1e-61	241
TR19554_c0_g1_i1	TF335828	55.36	233	88	5	400	1050	4	231	3e-63	245
TR19580_c0_g1_i1	TF335997	48.57	140	72	1	161	580	1	136	1e-27	127
TR19598_c0_g1_i1	TF106106	76.87	147	34	0	236	676	3	149	6e-68	259
TR19609_c0_g1_i1	TF314703	66.3	92	31	0	96	371	9	100	2e-28	128
TR19611_c0_g1_i1	TF105034	76.79	56	13	0	1279	1446	1	56	1e-19	100
TR19618_c0_g1_i1	TF354277	76.54	358	84	0	422	1495	2	359	8e-157	557
TR19652_c0_g1_i1	TF323957	70.85	597	174	0	116	1906	1	597	0	880
TR19665_c0_g1_i1	TF105319	61.94	599	224	2	282	2066	1	599	0	730
TR19679_c0_g1_i1	TF315077	78.69	183	38	1	1448	1993	260	442	1e-80	303
TR19698_c0_g1_i1	TF101237	80.65	398	77	0	373	1566	1	398	0	691
TR19702_c1_g1_i1	TF336103	57	200	86	3	730	1329	1	195	3e-60	234
TR19712_c0_g1_i1	TF331485	81.5	1497	276	1	4894	9381	3	1499	0	2496
TR1971_c0_g1_i1	TF314761	62.05	166	61	2	115	606	1	166	2e-57	224
TR19745_c0_g1_i1	TF328825	51.13	487	232	7	2948	4390	14	492	1e-134	484
TR19746_c0_g1_i1	TF329703	63.64	363	130	3	189	1271	34	394	5e-132	458
TR19784_c0_g1_i1	TF105628	64.88	205	71	1	73	684	63	267	7e-73	276
TR19800_c0_g1_i1	TF313823	74.93	367	92	0	201	1301	4	370	5e-167	589
TR19804_c0_g1_i1	TF314642	67.1	307	97	3	405	1313	7	310	2e-110	402
TR19812_c0_g1_i1	TF105790	74.44	540	135	4	137	1747	1	537	0	821
TR19818_c2_g2_i1	TF300441	89.05	493	47	2	91	1548	15	504	0	866
TR19820_c0_g1_i1	TF329583	61.95	502	191	3	397	1902	19	515	1e-177	625
TR19841_c3_g1_i1	TF314729	68.18	132	42	0	40	435	7	138	2e-50	202
TR19891_c0_g1_i1	TF324703	52.59	1274	595	11	216	4010	1	1262	0	1292
TR19965_c0_g2_i1	TF105721	86.91	466	61	0	105	1502	9	474	0	806
TR19966_c0_g1_i1	TF106357	71.88	288	81	0	59	922	7	294	2e-120	435
TR19982_c0_g1_i1	TF323340	91.01	89	8	0	1315	1581	32	120	1e-36	156
TR20013_c0_g1_i1	TF105798	74.1	417	108	0	250	1500	45	461	0	667
TR20044_c0_g1_i1	TF314582	92.73	165	12	0	1080	1574	16	180	3e-87	325
TR20113_c0_g1_i1	TF332382	62.5	304	102	8	573	1448	1	302	2e-93	347
TR20125_c0_g1_i1	TF313119	76.28	215	44	1	324	947	1	215	1e-90	335
TR20132_c0_g1_i1	TF106103	67.33	453	144	1	1085	2431	16	468	4e-176	620
TR20142_c0_g1_i1	TF314403	56.11	360	158	1	147	1226	1	357	2e-120	434
TR20148_c0_g1_i1	TF333326	61.46	999	369	11	91	3039	23	1015	0	1184
TR20159_c0_g2_i1	TF105033	75.61	451	110	0	89	1441	1	451	0	681
TR20183_c0_g1_i1	TF330804	41.44	181	87	8	1190	1675	23	178	2e-17	93.6
TR20184_c0_g1_i1	TF325466	55.82	1229	513	16	286	3882	1	1168	0	1219
TR20199_c0_g1_i1	TF323752	55.48	721	319	4	92	2248	10	725	0	766
TR20201_c0_g1_i1	TF324458	66.55	284	92	3	685	1527	9	291	2e-105	385
TR20206_c0_g1_i1	TF105454	89.51	324	34	0	97	1068	36	359	2e-173	613
TR20208_c0_g1_i1	TF316309	61.26	191	72	1	126	692	15	205	7e-59	230
TR20237_c1_g1_i1	TF318729	80.31	782	144	5	1256	3571	251	1029	0	1286
TR20240_c0_g1_i1	TF337546	36.36	231	135	9	773	1429	34	247	6e-22	107
TR20250_c0_g2_i1	TF328425	73.12	160	43	1	184	663	7	163	6e-64	248
TR20291_c0_g1_i1	TF316113	72.75	334	91	0	1019	2020	284	617	0	509
TR20369_c0_g1_i1	TF335880	56.67	120	49	5	114	464	4	118	6e-29	130
TR20373_c0_g1_i1	TF323711	92.81	445	31	1	303	1634	1	445	0	824
TR20396_c1_g1_i1	TF313292	61.24	178	68	2	56	586	1	174	3e-56	221
TR20421_c0_g1_i1	TF105062	84.56	149	23	1	239	685	1	148	9e-65	250
TR20451_c0_g1_i1	TF331789	55.04	407	151	11	434	1558	1	402	8e-103	377
TR20452_c1_g1_i1	TF105998	79.45	623	126	3	615	2477	16	636	0	989
TR20455_c0_g1_i1	TF326913	69.07	333	100	2	100	1089	1	333	3e-138	494
TR20461_c0_g1_i1	TF324195	69.63	484	138	6	1028	2452	69	552	0	637
TR20468_c0_g1_i1	TF318925	73.52	355	90	3	47	1099	1	353	7e-148	526
TR20488_c0_g1_i1	TF351441	82.35	476	84	0	181	1608	1	476	0	817
TR20517_c0_g1_i1	TF331266	64.32	468	158	5	1286	2662	3	468	2e-160	569
TR20550_c0_g1_i1	TF326215	53.54	226	105	0	52	729	1	226	7e-65	249
TR20560_c0_g1_i1	TF323791	61.49	1179	425	13	140	3589	1	1170	0	1427
TR20579_c0_g1_i1	TF324404	52.08	336	156	6	92	1084	5	328	1e-81	307
TR20588_c0_g1_i1	TF354310	68.7	607	188	3	117	1931	1	605	0	810
TR20601_c0_g1_i1	TF314853	63.75	400	144	2	966	2162	43	441	3e-168	555
TR20615_c0_g1_i1	TF300647	81.89	497	90	0	48	1538	1	497	0	845
TR20630_c0_g1_i1	TF105462	92.93	184	13	0	475	1026	1	184	1e-95	352
TR20634_c0_g1_i1	TF101516	81	321	50	3	1705	2634	1	320	1e-143	513
TR20641_c0_g1_i1	TF300184	96.88	128	4	0	145	528	1	128	2e-63	245
TR20648_c0_g1_i1	TF313882	68.6	121	38	1	143	505	3	119	1e-37	159
TR20659_c0_g1_i1	TF105655	95.66	876	38	0	2406	5033	1	876	0	1665
TR20661_c0_g1_i1	TF312996	65.12	301	102	1	2137	3030	2	302	2e-117	426
TR20663_c0_g1_i1	TF337236	39.56	273	125	11	3148	3846	1	238	7e-33	145
TR20670_c0_g1_i1	TF324419	79.53	127	26	0	147	527	1	127	4e-52	207
TR20679_c0_g1_i1	TF314273	98.23	396	7	0	111	1298	1	396	0	782
TR20727_c0_g1_i1	TF323931	65.06	352	110	5	2034	3050	1	350	3e-120	436
TR20743_c0_g1_i1	TF105120	52.94	971	442	15	208	3075	1	943	0	926
TR20770_c0_g1_i1	TF105558	100	170	0	0	2308	2817	1	170	7e-92	341
TR20775_c0_g1_i1	TF106158	87.32	213	27	0	451	1089	29	241	2e-103	378
TR20779_c0_g1_i1	TF105859	79.31	290	60	0	73	942	18	307	8e-134	479
TR20803_c0_g1_i1	TF332795	61.11	162	55	2	119	580	14	175	1e-48	195
TR20813_c0_g1_i1	TF314673	56.59	258	106	5	532	1287	1	254	6e-73	277
TR20847_c0_g1_i1	TF105781	71.84	490	133	4	46	1500	1	489	0	713
TR20853_c0_g1_i1	TF324736	61.65	399	150	4	103	1290	15	411	4e-133	478
TR20854_c0_g1_i1	TF314020	73.21	112	30	0	87	422	1	112	2e-42	176
TR20872_c0_g1_i1	TF105071	68.26	438	125	5	204	1475	6	434	4e-165	585
TR20890_c0_g1_i1	TF336947	40.76	790	448	9	387	2696	78	787	6e-143	511
TR20912_c0_g1_i1	TF313159	65.45	686	237	0	170	2227	1	686	0	937
TR20936_c0_g1_i1	TF336902	49.53	107	53	2	910	1227	1	103	3e-18	95.9
TR20948_c0_g2_i1	TF313785	77.59	116	26	0	45	392	1	116	2e-47	191
TR20972_c0_g1_i1	TF325884	71.71	456	114	7	1081	2403	1	411	1e-177	626
TR20983_c0_g1_i1	TF105001	85.9	865	122	0	310	2904	100	964	0	1486
TR21001_c0_g1_i1	TF105681	80.98	589	112	0	153	1919	1	589	0	988
TR21002_c0_g1_i1	TF324158	62.46	706	245	7	242	2299	7	707	0	840
TR21026_c0_g1_i1	TF352239	67.79	444	143	1	414	1745	96	538	0	653
TR21033_c1_g3_i1	TF324755	71.95	303	82	1	348	1247	1	303	1e-123	446
TR21038_c0_g1_i1	TF324756	54.48	279	124	3	66	893	1	276	1e-81	305
TR21051_c0_g1_i1	TF335927	44.44	279	152	4	107	934	13	280	1e-51	206
TR21056_c0_g1_i1	TF325967	69.13	311	96	0	119	1051	17	327	6e-129	464
TR21084_c1_g1_i1	TF105051	81.11	434	71	1	88	1356	7	440	0	717
TR21102_c0_g1_i1	TF101217	76.68	1312	306	0	155	4090	1	1312	0	2026
TR21103_c0_g1_i1	TF337736	50.6	332	137	10	267	1181	49	375	4e-78	294
TR21107_c0_g1_i1	TF313956	77.44	554	121	2	136	1785	14	567	0	857
TR21123_c0_g1_i1	TF105789	85.22	379	56	0	222	1358	1	379	0	643
TR21151_c0_g1_i1	TF300160	90.73	248	23	0	121	864	1	248	5e-119	431
TR21156_c1_g1_i1	TF354327	46.01	426	224	5	167	1426	10	425	1e-112	409
TR21173_c0_g1_i1	TF105823	81.82	198	36	0	830	1423	33	230	2e-87	327
TR21190_c2_g1_i1	TF300744	77.75	355	79	0	249	1313	14	368	2e-164	581
TR21244_c0_g1_i1	TF105373	75	316	72	6	914	1840	16	327	2e-127	458
TR21258_c0_g1_i1	TF354268	87.22	313	40	0	2555	3493	1	313	4e-158	561
TR21276_c0_g1_i1	TF333025	58.93	168	68	1	1428	1928	50	217	1e-45	187
TR21282_c0_g1_i1	TF354261	85.99	464	62	1	465	1847	1	464	0	808
TR21293_c0_g1_i1	TF324608	83.16	196	33	1	579	1166	3	197	4e-86	320
TR21308_c0_g1_i1	TF333494	62.36	457	167	2	44	1399	1	457	9e-169	597
TR21310_c0_g1_i1	TF313044	83.56	365	59	5	320	1411	1	360	8e-168	592
TR21318_c0_g1_i1	TF319271	76.34	393	93	0	93	1271	1	393	0	647
TR21319_c0_g1_i1	TF328560	63.02	457	166	3	229	1590	30	485	1e-160	568
TR21324_c0_g1_i1	TF313643	76.23	509	121	0	198	1724	10	518	0	805
TR21355_c0_g1_i1	TF314758	83.27	1345	225	0	320	4354	71	1415	0	2328
TR21359_c0_g2_i1	TF354239	95.74	352	15	0	1340	2395	292	643	0	704
TR21371_c0_g1_i1	TF332517	48.9	409	204	12	3228	4439	1	362	2e-81	307
TR21383_c0_g4_i1	TF332263	65.6	747	252	11	2720	4945	187	906	0	975
TR21388_c0_g1_i1	TF313165	61.9	126	48	1	1513	1890	79	199	4e-38	162
TR21407_c0_g1_i1	TF338374	34.03	288	177	11	114	938	1	239	3e-21	108
TR21431_c0_g1_i1	TF314593	65.7	2169	735	8	797	7276	1	2163	0	2773
TR21445_c1_g2_i1	TF354334	52.7	222	102	1	472	1128	31	252	7e-58	227
TR21452_c0_g1_i1	TF330764	74.67	75	19	0	87	311	7	81	3e-24	115
TR21463_c0_g1_i1	TF106189	76.22	656	148	5	1822	3765	1	647	0	953
TR21471_c0_g1_i1	TF319577	83.46	133	21	1	230	625	5	137	1e-54	214
TR21492_c0_g1_i1	TF105112	77.79	1513	282	21	2288	6664	1	1491	0	2256
TR21513_c0_g1_i1	TF328400	67.75	862	258	10	3768	6293	540	1400	0	1151
TR21529_c0_g1_i1	TF313296	76.88	199	46	0	557	1153	163	361	2e-142	321
TR21532_c0_g1_i1	TF328461	74.07	243	63	0	51	779	1	243	2e-101	372
TR21534_c1_g1_i1	TF314772	67.39	460	150	2	339	1718	6	438	0	677
TR21558_c0_g1_i1	TF314637	69.34	274	84	0	159	980	1	274	1e-104	383
TR21566_c0_g1_i1	TF328918	65.96	235	80	0	710	1414	12	246	1e-91	339
TR21571_c1_g1_i1	TF314835	65.09	464	156	4	2	1375	36	491	1e-165	586
TR21603_c0_g1_i1	TF323528	66.1	295	90	3	274	1128	50	344	3e-103	379
TR21605_c0_g1_i1	TF105636	70.48	105	31	0	865	1179	31	135	8e-62	172
TR21610_c0_g2_i2	TF101503	87.16	335	42	3	1977	2978	1	333	9e-166	587
TR21627_c0_g1_i1	TF333399	64.44	135	46	1	1014	1412	1	135	1e-40	170
TR21687_c0_g1_i1	TF314580	83.62	458	75	0	2125	3498	1	458	0	806
TR21690_c0_g1_i1	TF314294	86.5	563	70	3	1279	2949	1	563	0	962
TR21730_c0_g2_i1	TF105961	74.41	379	95	2	331	1461	4	381	2e-171	604
TR21731_c0_g1_i1	TF323294	75	136	34	0	51	458	1	136	2e-51	207
TR21736_c0_g1_i1	TF329160	71.86	231	61	3	58	738	1	221	3e-92	341
TR21739_c0_g1_i1	TF105851	73.47	1474	383	6	299	4696	1	1467	0	2187
TR21740_c0_g1_i1	TF103039	98.5	133	2	0	112	510	10	142	2e-67	258
TR21753_c0_g1_i1	TF314634	70.59	119	32	3	86	433	1	111	5e-40	170
TR21757_c0_g1_i1	TF314842	68.52	575	179	4	38	1756	5	575	0	814
TR21765_c0_g1_i1	TF338577	53.21	109	51	3	279	605	13	113	2e-20	102
TR21776_c0_g1_i1	TF333030	52.41	456	211	3	241	1590	1	456	2e-130	468
TR21793_c0_g1_i1	TF313067	63.49	378	128	9	136	1239	1	365	1e-119	432
TR21802_c0_g1_i1	TF351884	63.79	591	213	2	126	1895	6	595	0	769
TR21820_c0_g1_i1	TF315082	76.55	290	65	1	70	930	10	299	6e-125	451
TR21826_c0_g1_i1	TF314534	90.58	223	21	0	438	1106	42	264	3e-117	424
TR21858_c0_g1_i1	TF323306	50.53	756	373	10	353	2617	17	743	0	672
TR21869_c0_g1_i1	TF333329	69.32	665	198	3	1892	3868	2	665	0	948
TR21884_c0_g1_i1	TF313566	52.95	712	332	10	206	2332	1	684	0	685
TR21891_c0_g1_i1	TF101148	90	330	33	1	48	1037	1	328	4e-169	597
TR21900_c0_g1_i1	TF324364	51.54	293	140	4	413	1285	1	269	9e-80	300
TR21901_c0_g1_i1	TF324767	57.51	426	140	8	718	1872	8	433	3e-126	456
TR21944_c0_g2_i1	TF315086	61.99	413	147	5	764	1972	1	400	4e-140	501
TR21946_c0_g1_i1	TF324772	82.61	299	52	0	781	1677	3	301	1e-140	503
TR21956_c0_g1_i1	TF315090	74.47	329	76	5	197	1159	1	329	9e-138	494
TR21963_c0_g1_i1	TF300024	66.67	399	126	5	78	1253	4	393	2e-144	515
TR21979_c0_g1_i1	TF336099	36.97	614	354	19	865	2607	240	812	6e-71	271
TR21987_c0_g1_i1	TF105538	73.94	353	91	1	44	1099	6	358	2e-141	506
TR21993_c0_g1_i1	TF105964	38.35	811	435	28	687	2924	22	800	1e-113	413
TR22034_c2_g1_i1	TF105897	85.44	316	46	1	119	1066	11	324	4e-161	570
TR22034_c3_g3_i1	TF105824	75.78	739	177	4	66	2276	1	737	0	1115
TR22042_c0_g1_i1	TF328614	85.71	91	13	0	104	376	1	91	3e-37	159
TR22045_c0_g1_i1	TF101509	73.35	713	190	3	22	2160	6	711	0	1042
TR22056_c0_g1_i1	TF329430	71.14	991	282	5	197	3157	1	988	0	1385
TR2205_c0_g1_i1	TF105661	99.31	433	3	0	114	1412	11	443	0	859
TR22063_c0_g1_i1	TF315117	75.16	161	40	1	1104	1586	3	162	9e-64	247
TR22071_c0_g1_i1	TF312823	72.77	426	116	2	112	1389	2	420	0	648
TR22092_c0_g1_i1	TF316708	63.11	732	267	3	108	2294	1	729	0	931
TR22111_c1_g1_i1	TF300780	73.17	1297	334	9	1648	5496	2	1295	0	1871
TR22113_c0_g1_i1	TF331228	54.84	547	241	4	215	1837	1	545	3e-166	587
TR22122_c0_g1_i1	TF336199	35.29	153	89	2	752	1180	15	167	5e-17	91.7
TR22130_c0_g1_i1	TF323199	89.56	297	31	0	72	962	1	297	1e-153	545
TR22153_c0_g1_i1	TF313964	69.41	219	64	6	232	879	1	205	4e-73	278
TR22156_c0_g1_i1	TF105743	93.85	975	60	2	44	2968	3	972	0	1851
TR22170_c0_g2_i1	TF326264	76.88	186	43	0	686	1243	109	294	8e-101	298
TR22180_c0_g1_i1	TF324367	85.36	963	138	2	143	3022	10	972	0	1659
TR22205_c0_g1_i1	TF339389	68.06	72	23	0	885	1100	66	137	2e-21	105
TR22219_c0_g1_i1	TF335521	71	200	53	1	2176	2760	2	201	5e-77	292
TR22225_c1_g1_i1	TF325602	50.31	320	147	6	535	1458	21	336	1e-73	279
TR22228_c0_g1_i1	TF332993	61	418	160	5	1507	2751	1	391	2e-129	466
TR22242_c0_g1_i1	TF330595	43.54	735	380	10	1716	3815	1	712	3e-146	522
TR22265_c1_g2_i1	TF328507	92.43	383	29	0	114	1262	1	383	0	746
TR22279_c0_g1_i1	TF105471	69.32	176	54	0	385	912	1	176	6e-64	246
TR22366_c0_g1_i1	TF337068	33.33	96	64	2	281	568	138	222	3e-07	58.5
TR22375_c0_g1_i1	TF314193	72.01	468	128	1	196	1590	30	497	0	686
TR22385_c0_g1_i1	TF314337	77.99	427	86	1	745	2001	12	438	0	708
TR22389_c0_g1_i1	TF340573	45.59	136	67	4	746	1132	1	133	2e-10	69.3
TR22426_c0_g1_i2	TF329454	60.51	195	72	3	131	700	1	192	1e-61	239
TR22432_c0_g1_i1	TF300515	71.77	1091	297	14	245	3484	1	1076	0	1518
TR22439_c0_g2_i1	TF105689	81.36	692	126	1	136	2202	18	709	0	1167
TR22456_c0_g1_i1	TF331050	68.4	807	247	5	128	2524	1	801	0	1074
TR22459_c0_g2_i1	TF333391	55.03	318	140	8	622	1566	1	303	9e-87	324
TR22461_c0_g1_i1	TF300656	75.7	465	113	0	97	1491	40	504	0	714
TR22498_c0_g1_i1	TF313056	74.38	484	120	3	127	1566	10	491	0	735
TR22513_c0_g1_i1	TF105866	76.57	589	133	2	1516	3267	10	598	0	941
TR22548_c8_g1_i1	TF314719	88.73	71	8	0	1680	1892	1	71	5e-27	125
TR22550_c1_g1_i1	TF300144	97.87	94	2	0	778	1059	8	101	3e-50	200
TR22555_c0_g1_i1	TF332107	40.71	926	497	15	79	2700	18	934	3e-173	611
TR22586_c0_g1_i2	TF335992	61.96	92	35	1	25	300	35	125	2e-28	127
TR22590_c0_g1_i1	TF315013	84.06	715	114	0	196	2340	1	715	0	1235
TR22593_c0_g1_i1	TF314519	58.62	174	69	2	34	546	1	174	3e-44	183
TR22594_c1_g1_i1	TF331201	57.81	384	160	2	281	1426	1	378	4e-133	477
TR22643_c0_g1_i1	TF105922	75.54	417	102	0	168	1418	43	459	0	676
TR22653_c0_g1_i1	TF105401	85.95	299	40	1	1191	2081	559	857	3e-175	533
TR22740_c0_g1_i1	TF323720	76.12	934	223	1	609	3410	1	933	0	1438
TR22745_c0_g1_i1	TF324118	93.73	574	32	1	384	2093	19	592	0	1086
TR22749_c2_g1_i1	TF314072	82.84	373	60	1	254	1360	6	378	5e-177	625
TR22782_c0_g1_i1	TF105243	73.91	115	30	0	76	420	1	115	3e-47	191
TR22788_c0_g1_i1	TF314964	91.69	794	65	2	238	2616	1	793	0	1474
TR22793_c0_g1_i1	TF315211	79.33	416	86	0	274	1521	3	418	0	707
TR22807_c0_g1_i1	TF328619	50.98	255	109	8	163	879	1	248	2e-59	232
TR22808_c1_g1_i1	TF105941	59.57	460	161	7	218	1522	7	463	9e-153	542
TR22838_c1_g1_i1	TF343079	68.47	333	105	0	836	1834	1	333	7e-127	457
TR22850_c0_g1_i1	TF332845	67.31	156	50	1	286	750	1	156	2e-57	225
TR22868_c0_g1_i1	TF105932	75.76	231	56	0	163	855	10	240	1e-101	372
TR22875_c0_g1_i1	TF324310	66.43	426	141	2	1796	3067	2	426	4e-160	568
TR22889_c1_g9_i1	TF300305	89.13	423	46	0	25	1293	143	565	0	779
TR22895_c0_g1_i2	TF314194	95.6	182	8	0	1740	2285	1	182	5e-100	368
TR22896_c0_g2_i1	TF324432	57.85	1006	405	13	756	3716	1	1002	0	1138
TR22909_c0_g1_i1	TF324305	60.3	330	128	5	63	1043	29	353	6e-109	396
TR22930_c3_g5_i1	TF319126	66.09	115	39	2	15	359	1	113	1e-37	159
TR22941_c5_g3_i1	TF332330	53.33	195	91	1	2304	2888	48	239	6e-55	218
TR22979_c0_g1_i1	TF335867	40.67	718	408	12	386	2485	91	797	5e-145	517
TR22979_c1_g1_i1	TF105635	65.04	123	43	0	1877	2245	2	124	9e-38	161
TR22988_c0_g1_i1	TF315071	60.77	311	122	2	1651	2583	2	308	1e-104	383
TR23002_c0_g2_i1	TF336502	36.11	601	349	14	3060	4757	111	697	2e-112	313
TR2301_c1_g1_i1	TF337294	71.88	32	9	0	2	97	159	190	2e-07	56.2
TR23034_c0_g1_i1	TF106111	80.76	660	126	1	101	2077	1	660	0	1093
TR23049_c7_g1_i1	TF339494	57.53	73	31	2	2008	2226	1	64	3e-13	79.7
TR23106_c0_g1_i1	TF314520	68.73	646	200	3	242	2173	1	644	0	871
TR23186_c0_g1_i1	TF337318	33.33	177	115	3	424	945	16	167	4e-19	97.8
TR23197_c0_g1_i1	TF332574	50.13	742	364	10	2677	4884	22	745	0	686
TR23216_c0_g1_i1	TF333497	71.98	546	153	1	397	2034	25	569	0	828
TR23230_c0_g1_i1	TF324479	72.16	176	49	0	136	663	3	178	1e-71	273
TR23234_c2_g1_i1	TF333911	60.98	246	96	2	2832	3569	11	240	7e-80	301
TR23242_c0_g1_i1	TF105654	70.14	1162	322	8	1293	4703	1	1158	0	1624
TR23245_c0_g1_i1	TF336053	33.44	302	192	9	292	1170	1	239	2e-31	140
TR23247_c0_g1_i1	TF316934	51.08	139	66	2	712	1122	28	163	9e-30	135
TR23259_c8_g5_i3	TF300881	90.8	250	23	0	80	829	1	250	1e-125	452
TR23270_c3_g1_i1	TF105848	88.44	173	17	1	1847	2356	49	221	1e-100	286
TR23272_c0_g1_i1	TF323749	96.53	173	6	0	2	520	43	215	2e-98	363
TR23306_c0_g1_i1	TF330754	37.79	217	132	3	132	773	12	216	3e-31	138
TR23333_c0_g1_i1	TF338208	40.4	99	59	0	649	945	4	102	6e-11	70.9
TR23341_c0_g2_i1	TF327117	71.39	409	109	6	77	1279	1	403	5e-158	560
TR23396_c1_g1_i1	TF331635	47.33	431	215	10	373	1629	2	425	5e-169	354
TR23400_c0_g1_i2	TF323274	58.44	154	64	0	963	1424	10	163	2e-47	192
TR23401_c0_g1_i1	TF314150	54.1	1658	699	34	2393	7180	4	1628	0	1629
TR23416_c0_g1_i1	TF105055	78.09	429	94	0	213	1499	1	429	0	673
TR23428_c0_g1_i1	TF300294	60.71	140	55	1	15	434	2	138	7e-42	174
TR23438_c0_g1_i1	TF105896	66.6	479	153	5	763	2178	70	532	0	621
TR23441_c0_g1_i1	TF105960	77.17	311	67	3	282	1202	17	325	5e-127	458
TR23450_c0_g1_i1	TF106227	96.66	419	14	1	827	2083	1	418	0	795
TR23462_c0_g1_i1	TF328405	62.2	1312	492	11	219	4142	5	1303	0	1543
TR23473_c0_g1_i1	TF313364	92.44	225	13	1	3343	4005	1	225	1e-113	414
TR23475_c0_g2_i1	TF314827	69.1	631	188	1	783	2654	11	641	0	908
TR23487_c3_g1_i1	TF317830	60.98	264	103	3	265	1056	1	257	4e-82	308
TR23490_c0_g1_i1	TF332939	40.76	1602	908	38	231	4913	4	1529	0	1005
TR23504_c0_g1_i1	TF101162	67.51	1179	370	6	319	3816	59	1221	0	1580
TR23528_c0_g1_i1	TF105050	79.34	426	88	1	32	1309	1	424	0	692
TR23549_c0_g1_i1	TF323699	53.57	588	270	4	511	2265	1	578	5e-177	624
TR23608_c0_g1_i1	TF323789	49.57	2447	1158	46	847	7959	8	2350	0	2030
TR23614_c0_g1_i1	TF354281	83.9	236	28	2	247	924	1	236	3e-111	405
TR23655_c0_g1_i1	TF323690	84.51	226	35	0	2009	2686	1	226	1e-103	380
TR23700_c0_g1_i1	TF314392	66.73	1010	330	15	134	3145	4	977	0	1293
TR23705_c0_g1_i1	TF332256	70.68	457	129	2	140	1495	6	462	2e-178	627
TR23730_c0_g1_i1	TF313775	64.98	414	143	3	1397	2632	6	414	5e-146	521
TR23786_c0_g9_i1	TF335968	41.03	234	129	6	932	1606	5	235	1e-37	160
TR23802_c0_g1_i1	TF105752	94.46	542	28	1	80	1699	1	542	0	1047
TR23859_c0_g1_i1	TF317482	74.24	198	50	1	1188	1778	1	198	3e-76	288
TR23867_c0_g1_i1	TF324415	84.75	59	9	0	265	441	1	59	9e-20	100
TR23912_c0_g1_i1	TF300306	91.62	740	62	3	2713	4932	1	732	0	1407
TR23915_c0_g1_i1	TF339789	40.43	94	47	3	494	748	8	92	7e-09	65.1
TR23928_c0_g1_i2	TF332657	41.37	817	455	14	148	2526	13	811	8e-160	568
TR23963_c0_g2_i1	TF105835	83.59	786	115	2	27	2342	1	786	0	1278
TR23966_c1_g1_i1	TF314957	84.89	503	75	2	18	1523	1	479	0	836
TR24036_c3_g2_i2	TF314625	72.76	246	67	1	430	1167	14	258	2e-100	370
TR24069_c0_g1_i1	TF351172	42.1	715	362	18	2644	4632	17	727	1e-133	481
TR24072_c0_g1_i1	TF332158	54.22	924	422	4	475	3243	1	881	0	983
TR24074_c0_g1_i1	TF323750	73.69	1604	385	10	263	4963	1	1598	0	2284
TR24091_c1_g1_i1	TF105169	74.58	720	183	1	899	3058	75	793	0	1177
TR24100_c1_g1_i1	TF332621	79.31	145	30	0	81	515	1	145	4e-65	251
TR24102_c3_g2_i1	TF314005	85.71	70	10	0	794	1003	1	70	1e-25	119
TR24118_c0_g1_i1	TF314845	68.6	484	143	10	314	1738	1	469	0	649
TR24151_c5_g1_i1	TF323378	100	122	0	0	164	529	8	129	2e-65	250
TR24151_c7_g2_i2	TF350678	35.59	118	76	4	2	355	103	199	9e-05	48.1
TR24160_c0_g1_i1	TF343551	41.98	81	47	1	2684	2926	1	80	1e-10	71.6
TR24170_c0_g1_i1	TF101006	69.68	785	238	6	159	2513	2	776	0	1087
TR24177_c0_g2_i1	TF105917	77.56	303	62	3	214	1104	5	306	1e-134	483
TR24253_c0_g1_i1	TF324244	68.13	1158	359	8	76	3519	28	1177	0	1520
TR24264_c1_g1_i1	TF321642	34.58	107	67	3	509	820	121	224	9e-06	53.1
TR24264_c1_g3_i1	TF315065	69.59	171	48	2	77	577	1	171	2e-64	250
TR24265_c1_g1_i1	TF106230	96.22	423	16	0	1529	2797	5	427	0	784
TR24297_c0_g1_i1	TF300609	73.27	797	212	2	1236	3623	1	796	0	1196
TR24328_c0_g1_i1	TF329174	87.12	264	34	0	496	1287	124	387	0	488
TR24356_c5_g1_i1	TF338163	49	100	48	1	240	530	1	100	6e-19	98.6
TR24357_c0_g2_i1	TF329842	51.39	323	132	6	254	1147	14	335	1e-80	302
TR24374_c1_g4_i1	TF315134	84.43	122	19	0	238	603	1	122	7e-52	206
TR24386_c0_g1_i1	TF103041	96.85	127	4	0	536	916	1	127	5e-65	250
TR24400_c1_g1_i1	TF105945	76.08	464	111	0	272	1663	14	477	0	749
TR24409_c0_g1_i1	TF300380	79.02	1525	319	6	216	4787	4	1512	0	2480
TR24427_c0_g1_i1	TF314526	79.43	559	106	3	1022	2671	7	564	0	870
TR24446_c4_g1_i1	TF336187	42.52	127	64	4	97	450	33	157	5e-18	95.1
TR24454_c4_g1_i1	TF328636	50.64	235	113	4	318	1013	8	236	5e-56	220
TR24475_c5_g3_i1	TF332365	50.26	189	94	3	419	985	11	177	1e-44	182
TR24493_c4_g2_i1	TF315147	88.03	142	17	0	2976	3401	1	142	2e-67	260
TR24527_c0_g1_i1	TF328742	53.36	1175	493	15	371	3730	6	1178	0	1094
TR24584_c1_g1_i1	TF313600	62.55	761	279	12	98	2362	13	719	0	902
TR24602_c0_g1_i1	TF331019	44.6	796	419	9	329	2650	2	769	0	666
TR24607_c0_g2_i1	TF330818	33.63	797	463	21	707	2899	1	778	2e-80	303
TR24624_c6_g1_i1	TF333335	67.87	333	105	2	206	1198	12	343	9e-124	447
TR24673_c0_g2_i1	TF323747	67.42	1363	442	4	1342	5424	1	1358	0	1861
TR24680_c1_g1_i1	TF105795	89.2	426	46	1	55	1332	1	425	0	775
TR24694_c2_g1_i1	TF314063	84.4	109	17	0	3259	3585	4	112	3e-48	196
TR24783_c5_g1_i2	8969_TREEFAM_PROT	60	35	14	0	627	731	1002	1036	9e-05	49.3
TR24815_c0_g1_i1	TF336039	58.1	179	74	1	207	740	4	182	3e-53	213
TR24869_c0_g2_i1	TF313037	75.04	629	156	1	752	2635	18	646	0	1025
TR24883_c3_g1_i1	TF328492	82.84	169	27	1	5691	6191	72	240	2e-77	294
TR24997_c0_g1_i1	TF338687	57.14	91	38	1	2207	2476	21	111	6e-16	89
TR25049_c0_g1_i1	TF314565	55.92	955	420	7	153	3014	7	922	0	1094
TR25092_c1_g1_i1	TF300273	91.67	84	7	0	196	447	35	118	5e-40	167
TR25119_c0_g2_i1	TF331814	66.06	1273	429	5	3392	7201	1	1268	0	1702
TR25126_c0_g1_i1	TF338505	54.55	110	50	0	2120	2449	238	347	1e-32	145
TR25137_c0_g1_i1	TF317035	65.86	495	164	7	576	2045	1	487	0	640
TR25145_c0_g1_i1	TF329017	62.27	994	361	10	3973	6912	1	959	0	1255
TR25151_c0_g1_i1	TF313330	57.04	945	403	11	678	3503	5	865	0	1004
TR25161_c0_g1_i1	TF300863	87.71	407	50	0	3160	4380	2	408	0	759
TR25166_c1_g1_i1	TF332769	77.45	102	23	1	471	776	11	111	7e-41	171
TR25168_c1_g1_i1	TF331346	66.29	267	89	2	4098	4895	1	266	6e-97	358
TR25233_c0_g1_i1	TF105820	62.9	186	69	0	2564	3121	8	193	2e-58	230
TR25263_c0_g2_i1	TF343690	83.57	785	129	1	1365	3719	1	782	0	1300
TR25303_c0_g1_i1	TF331465	67.97	459	146	4	4659	6032	1	446	1e-178	631
TR25305_c0_g1_i1	TF324093	80.75	265	50	1	289	1080	1	265	5e-117	425
TR25339_c0_g1_i1	TF300025	86.86	175	13	1	154	648	77	251	6e-72	273
TR25355_c0_g2_i1	TF332389	68.28	186	59	0	85	642	1	186	3e-69	267
TR25373_c2_g1_i1	TF300080	94.87	117	6	0	601	951	5	121	2e-57	225
TR25374_c0_g1_i1	TF330876	59.24	1126	428	13	3649	6933	9	1111	0	1242
TR25388_c0_g1_i1	TF315047	85.7	972	137	2	27	2936	1	971	0	1644
TR25416_c0_g1_i1	TF105909	77.27	1144	249	6	56	3454	1	1140	0	1758
TR25421_c4_g1_i1	TF343749	66	300	95	2	2355	3233	361	660	9e-116	421
TR25422_c0_g1_i1	TF323232	60.57	383	148	2	288	1427	2	373	2e-128	462
TR25441_c1_g1_i2	TF335590	52.94	323	140	6	2461	3393	10	331	2e-88	330
TR25467_c0_g1_i1	TF313026	77.19	377	86	0	3882	5012	46	422	2e-168	596
TR25526_c0_g1_i1	TF338678	33.69	374	238	13	947	2038	1	306	2e-32	143
TR25544_c1_g2_i2	TF300834	89.05	338	36	1	2855	3865	1	338	3e-167	592
TR25570_c2_g1_i1	TF328736	49.06	532	271	2	162	1757	23	552	4e-147	524
TR25605_c1_g3_i3	TF333420	82.14	56	10	0	685	852	1	56	3e-20	101
TR25653_c1_g1_i1	TF323273	66.03	686	217	7	2731	4740	39	719	0	831
TR25674_c0_g1_i1	TF313991	82.96	493	84	0	291	1769	35	527	0	846
TR25695_c1_g1_i1	TF312846	89.38	113	12	0	220	558	1	113	1e-51	204
TR25755_c0_g1_i1	TF313847	65.94	2572	842	14	1687	9300	21	2588	0	3345
TR25768_c4_g2_i1	TF321400	69.18	558	165	7	1887	3539	1	555	0	753
TR25774_c0_g1_i1	TF313578	84.78	138	21	1	1011	1424	47	180	5e-66	254
TR25779_c0_g1_i1	TF105662	65.21	868	297	4	954	3542	34	899	0	1201
TR25822_c0_g1_i1	TF324462	74.79	365	92	1	1414	2508	1	364	4e-164	581
TR25858_c1_g1_i1	TF315102	81.93	83	15	0	1349	1597	1	83	5e-35	151
TR25885_c1_g1_i1	TF318874	100	73	0	0	79	297	1	73	6e-37	155
TR25932_c1_g1_i1	TF351120	35.33	317	197	9	3407	4333	6	305	5e-43	179
TR25958_c0_g1_i1	TF106193	95.51	89	4	0	250	516	1	89	3e-43	179
TR26008_c5_g1_i1	TF324047	82.32	905	153	4	386	3079	1	899	0	1488
TR26092_c0_g1_i1	TF329202	87.09	395	49	1	135	1313	10	404	0	717
TR26106_c0_g1_i4	TF314944	84.21	399	62	2	6367	7560	1	397	0	686
TR26116_c0_g1_i1	TF323694	75.63	1350	318	6	4182	8198	1	1339	0	1998
TR26121_c0_g1_i1	TF324318	81.69	142	26	0	3633	4058	1	142	5e-61	239
TR26159_c0_g1_i1	TF314946	94.63	205	11	0	4056	4670	5	209	1e-106	391
TR26202_c0_g1_i1	TF328890	49.31	509	250	9	2992	4494	3	492	3e-130	469
TR26209_c5_g2_i1	TF105536	71.05	190	51	3	261	818	13	201	3e-66	256
TR26242_c0_g1_i2	TF329023	78.86	298	63	2	7204	8097	12	307	4e-126	456
TR26273_c1_g2_i1	TF313953	86.67	75	10	0	344	568	1	75	3e-34	146
TR26280_c3_g1_i3	TF327337	36.21	58	37	0	1439	1612	502	559	2e-05	37.7
TR26420_c2_g1_i1	TF328591	57.38	244	100	4	1618	2337	1	243	1e-74	283
TR26441_c0_g1_i1	TF103031	93.52	108	7	0	120	443	1	108	8e-58	229
TR26451_c5_g1_i1	TF319837	50.78	386	186	9	1243	2388	7	375	3e-85	319
TR26803_c0_g1_i1	TF331604	58.92	701	281	9	640	2721	4	688	0	752
TR27039_c0_g2_i1	TF330766	55.05	109	43	2	3	311	5	113	1e-20	102
TR2758_c0_g1_i1	TF323276	61.63	172	66	0	173	688	1	172	1e-58	229
TR27703_c0_g1_i1	TF351405	97.2	107	3	0	212	532	795	901	1e-53	212
TR27826_c0_g1_i1	TF342147	97.67	43	1	0	2	130	2	44	7e-18	90.9
TR28591_c0_g1_i1	TF329642	76.12	67	16	0	1	201	72	138	8e-22	103
TR28624_c0_g1_i1	TF315054	75.45	444	107	4	324	1649	6	444	0	670
TR28771_c0_g1_i1	TF323661	63.1	84	31	0	2	253	210	293	7e-26	117
TR29089_c0_g1_i1	TF332591	65.74	108	37	0	2	325	60	167	3e-39	161
TR29575_c0_g1_i1	TF332950	33.33	174	109	7	10	510	1	170	2e-12	74.3
TR2968_c0_g1_i1	TF336171	91.67	60	5	0	7	186	32	91	4e-26	118
TR30003_c0_g1_i1	TF342947	31.48	108	71	3	25	339	866	970	9e-05	47.4
TR30372_c0_g1_i1	TF312933	100	157	0	0	10	480	1	157	8e-84	310
TR310_c0_g1_i1	TF314146	67.31	312	102	0	242	1177	1	312	5e-123	443
TR3140_c1_g1_i1	TF342975	43.59	78	44	0	111	344	287	364	2e-12	73.2
TR31554_c0_g1_i1	TF313717	60.78	102	40	0	192	497	23	124	3e-29	129
TR3299_c0_g1_i1	TF315172	94.03	134	8	0	165	566	1	134	1e-65	250
TR33003_c0_g1_i1	TF353495	47.89	71	36	1	3	212	168	238	2e-08	59.3
TR33404_c0_g1_i1	TF337410	98.72	78	1	0	1	234	120	197	2e-40	166
TR34352_c0_g1_i1	TF338225	33.52	179	115	5	552	1076	12	185	3e-16	88.6
TR34381_c0_g1_i1	TF328421	35.26	156	86	5	5	427	313	465	3e-16	86.3
TR34623_c0_g1_i1	TF340686	81.36	59	11	0	60	236	18	76	3e-23	108
TR35065_c0_g1_i1	TF333815	94.29	35	2	0	67	171	20	54	9e-10	63.9
TR3526_c1_g1_i1	TF330932	39.33	89	48	2	238	486	1	89	2e-08	60.8
TR3570_c0_g1_i1	TF315413	87.93	232	28	0	717	1412	1	232	1e-113	412
TR35884_c0_g1_i1	TF328347	52.63	76	36	0	1	228	21	96	2e-21	102
TR36215_c0_g1_i1	TF328873	34.67	150	93	5	301	735	328	466	6e-16	86.7
TR3699_c0_g1_i1	TF338498	24.67	673	371	22	89	1699	8	633	5e-36	155
TR37027_c0_g1_i1	TF336764	33.33	84	54	1	247	492	58	141	6e-05	48.9
TR37039_c0_g1_i1	TF336601	77.55	49	11	0	601	747	742	790	1e-15	86.3
TR37584_c0_g1_i1	TF331605	69.61	102	29	1	1	300	215	316	4e-35	148
TR37736_c0_g1_i1	TF337105	42.59	54	30	1	27	185	9	62	3e-05	48.9
TR38285_c0_g1_i1	TF337443	50.88	57	25	1	93	254	3516	3572	2e-05	49.7
TR38861_c0_g1_i1	TF300246	67.72	285	92	0	723	1577	1	285	5e-115	417
TR38875_c0_g1_i1	TF337797	40.4	151	86	2	117	557	33	183	2e-21	105
TR39767_c0_g1_i1	TF333321	63.23	310	114	1	582	1511	7	313	5e-113	411
TR40141_c1_g1_i1	TF333929	34.62	78	51	0	127	360	132	209	2e-06	52.8
TR40576_c0_g1_i1	TF106470	78.21	179	39	0	314	850	22	200	1e-83	311
TR40941_c0_g1_i1	TF325769	81.6	326	60	0	72	1049	5	330	1e-162	575
TR41105_c0_g1_i1	TF338320	55.45	101	45	2	144	446	503	601	9e-21	104
TR41154_c0_g1_i1	TF321497	70.43	115	31	1	76	411	1	115	2e-40	167
TR41286_c0_g1_i1	TF338466	28.63	227	156	9	355	1017	5	188	4e-09	65.1
TR41576_c0_g1_i1	TF319749	26.51	215	138	7	174	758	122	321	1e-05	52.4
TR4187_c0_g1_i1	TF314197	71.51	172	49	0	928	1443	32	203	1e-66	256
TR41903_c0_g2_i1	TF337646	29.49	156	103	6	55	501	177	327	1e-05	51.2
TR42604_c0_g1_i1	TF342943	44.12	68	38	0	3	206	538	605	9e-10	63.9
TR43477_c0_g1_i1	TF337394	33.33	99	60	3	109	387	15	113	1e-05	50.4
TR43833_c0_g1_i1	TF329506	78	150	33	0	442	891	16	165	9e-65	249
TR43907_c0_g1_i1	TF329116	57.92	423	168	4	1209	2447	14	427	9e-137	490
TR43966_c0_g1_i1	TF106208	93.33	255	17	0	535	1299	1	255	5e-136	486
TR44074_c0_g1_i1	TF352214	62.96	135	50	0	1	405	140	274	5e-43	174
TR44151_c0_g1_i1	TF330807	42.67	75	43	1	184	408	1	74	3e-10	68.2
TR44836_c0_g1_i1	TF314156	58.13	332	138	3	130	1122	1	310	3e-97	358
TR44989_c0_g1_i1	TF319059	42.34	111	64	1	16	348	2	111	4e-13	75.1
TR45138_c0_g1_i1	TF326090	27.52	298	207	6	158	1024	364	643	9e-21	103
TR45204_c0_g1_i1	TF315118	89.88	820	83	1	100	2559	1	819	0	1459
TR45712_c0_g1_i1	TF338424	34.67	225	92	9	2	511	37	249	4e-15	84.3
TR46247_c0_g1_i1	TF338565	32.03	153	101	6	205	654	3	144	1e-11	72
TR46251_c0_g1_i1	TF344277	68.01	272	87	1	168	983	1	269	4e-104	380
TR46437_c0_g1_i1	TF314555	86.11	108	15	0	109	432	126	233	1e-44	180
TR46488_c0_g1_i1	TF313927	65.23	302	105	1	542	1447	1	301	4e-112	407
TR46564_c0_g1_i1	TF313948	78.01	141	31	0	1173	1595	1	141	1e-56	223
TR46593_c0_g1_i1	TF324215	68.42	418	132	1	126	1379	30	438	3e-174	613
TR46667_c0_g1_i1	TF329474	38.05	297	177	10	190	1059	1	265	3e-36	155
TR46904_c0_g1_i1	TF320996	94.95	218	11	0	212	865	1	218	7e-116	419
TR47003_c0_g1_i1	TF325606	94.26	122	7	0	285	650	8	129	4e-58	226
TR47762_c0_g1_i1	TF331644	38.79	116	71	1	10	357	271	385	2e-15	83.2
TR48216_c0_g3_i1	TF328587	74.22	128	33	0	227	610	1	128	3e-54	214
TR48451_c0_g1_i1	TF332611	91.82	110	9	0	123	452	3	112	3e-52	209
TR4857_c0_g1_i1	TF300281	71.95	82	23	0	209	454	1	82	2e-29	130
TR49059_c0_g1_i1	TF332720	76.24	101	24	1	767	1069	4	103	3e-34	148
TR49484_c0_g2_i1	TF314029	75	116	29	0	565	912	8	123	3e-47	191
TR49607_c0_g1_i1	TF328853	61.41	184	71	0	88	639	10	193	2e-62	241
TR49776_c1_g1_i1	TF333297	82.69	52	9	0	1	156	1	52	5e-18	92.8
TR49858_c0_g1_i1	TF315144	59.24	238	97	0	90	803	1	238	8e-80	299
TR50223_c0_g1_i1	TF315152	67.41	135	42	2	76	474	1	134	5e-48	192
TR50456_c0_g1_i1	TF322869	81.43	70	13	0	336	545	1	70	5e-25	116
TR50487_c0_g1_i1	TF314621	65.81	310	99	4	113	1021	1	307	1e-114	415
TR50568_c0_g1_i1	TF314676	75.4	126	31	1	29	406	1	125	8e-45	180
TR50738_c0_g1_i1	TF326617	69.3	342	105	12	192	1217	1	279	1e-115	419
TR50765_c0_g1_i1	TF351788	57.86	401	161	7	150	1328	59	454	1e-118	428
TR50780_c0_g1_i1	TF105648	98.58	423	6	0	761	2029	17	439	0	821
TR50845_c0_g1_i1	TF313306	95.4	87	4	0	376	636	1	87	5e-45	185
TR50932_c0_g1_i1	TF338101	33.48	221	138	6	138	773	31	248	6e-19	98.2
TR51156_c0_g1_i1	TF331593	73.18	563	123	8	34	1638	1	559	0	808
TR51212_c1_g1_i1	8915_TREEFAM_PROT	29.79	141	88	5	83	472	507	642	2e-05	49.7
TR51466_c0_g2_i1	TF320455	71.31	359	103	1	298	1374	128	484	4e-149	531
TR51521_c0_g1_i1	TF105287	72.9	1026	261	10	656	3682	23	1021	0	1510
TR51557_c0_g1_i1	TF101533	86.74	430	50	4	455	1723	1	430	0	758
TR51892_c0_g1_i1	TF323852	79.34	121	25	0	121	483	1	121	6e-48	194
TR51898_c0_g1_i1	TF106176	79.1	354	74	0	520	1581	13	366	3e-165	583
TR51913_c0_g1_i1	TF333179	64.66	133	47	1	260	658	1	131	9e-44	178
TR52096_c0_g1_i1	TF313746	64.59	466	161	4	88	1473	1	460	1e-169	598
TR52174_c0_g2_i1	TF317305	32.35	136	90	6	62	463	320	440	7e-05	48.1
TR52254_c0_g1_i1	TF332325	82.43	74	13	0	3	224	79	152	2e-29	129
TR52447_c0_g1_i1	TF300010	92.01	388	31	0	105	1268	1	388	0	714
TR5245_c0_g1_i1	TF326169	42.67	75	41	2	1	219	330	401	4e-06	52
TR52495_c0_g1_i1	TF343134	51.56	64	31	0	184	375	386	449	3e-09	66.6
TR52667_c0_g1_i1	TF330749	46.62	133	66	2	255	638	6	134	1e-28	129
TR52868_c0_g1_i1	TF338764	53.12	192	84	3	2	559	1	184	9e-45	182
TR52969_c0_g1_i1	TF300016	84.54	291	45	0	487	1359	1	291	5e-149	530
TR53339_c0_g1_i1	TF329168	67.48	326	100	2	335	1294	5	330	9e-121	436
TR53344_c0_g1_i1	TF324136	94.34	106	6	0	1147	1464	1	106	1e-54	216
TR5337_c0_g2_i1	TF336430	79.87	159	32	0	1994	2470	1004	1162	1e-66	257
TR53431_c0_g1_i1	TF315574	28.46	130	93	2	81	470	1076	1199	6e-05	48.9
TR53514_c0_g1_i1	TF313577	86.4	250	34	0	4063	4812	38	287	9e-123	444
TR5378_c0_g1_i1	TF330733	49.38	81	39	1	339	575	27	107	4e-14	80.1
TR53909_c0_g1_i1	TF313411	73.11	238	59	2	1357	2055	24	261	3e-99	365
TR53968_c0_g2_i1	TF314212	78.28	778	159	6	166	2469	1	775	0	1226
TR53975_c0_g1_i2	TF343857	25.36	209	119	9	10	525	29	232	1e-05	51.6
TR54076_c0_g1_i1	TF300333	73.74	1013	263	1	732	3761	19	1031	0	1573
TR5409_c0_g1_i1	TF323812	74.01	558	141	5	1	1662	1	554	0	845
TR54157_c0_g1_i1	TF333220	48.58	212	104	5	74	694	1	206	3e-47	192
TR54190_c0_g1_i1	TF315374	67.33	101	33	0	112	414	98	198	5e-40	165
TR54205_c0_g1_i1	TF328809	67.97	384	122	1	124	1272	13	396	2e-154	548
TR54210_c0_g1_i1	TF300070	60.16	256	102	0	232	999	37	292	3e-84	316
TR54250_c0_g1_i1	TF328823	65.31	98	34	1	116	409	1	95	3e-24	114
TR54295_c0_g1_i1	TF329324	83.49	648	105	1	1	1938	14	661	0	1145
TR54341_c0_g1_i1	TF354182	40.65	123	73	1	367	735	5	124	3e-17	91.7
TR54424_c0_g1_i1	TF105312	72.49	309	78	3	683	1588	1	302	4e-128	461
TR54462_c0_g1_i1	TF106153	70.09	214	63	2	148	786	27	239	2e-85	317
TR54467_c0_g1_i1	TF313083	47.08	359	178	6	110	1150	5	362	4e-79	297
TR54470_c0_g2_i1	TF326074	69.6	500	147	2	203	1687	1	500	0	681
TR54494_c0_g1_i1	TF101164	65.62	640	212	11	393	2288	1	623	0	778
TR54504_c0_g1_i1	TF313204	81.62	359	66	0	106	1182	25	383	3e-167	591
TR54508_c0_g3_i1	TF105816	91.35	555	48	0	533	2197	66	620	0	1041
TR54519_c0_g1_i1	TF105293	71.76	170	48	0	506	1015	1	170	1e-67	259
TR54556_c0_g1_i1	TF314767	92.93	99	7	0	66	362	7	105	8e-44	181
TR54690_c0_g1_i1	TF324926	73.45	113	28	2	677	1009	35	147	5e-39	164
TR54692_c0_g1_i1	TF314129	79.67	487	99	0	87	1547	1	487	0	815
TR54703_c0_g1_i1	TF336307	27.38	252	172	9	536	1258	29	268	1e-14	83.6
TR54716_c0_g1_i1	TF312914	78.41	176	38	0	280	807	3	178	1e-80	302
TR54818_c0_g1_i1	TF106139	59.28	167	63	2	249	734	13	179	2e-51	204
TR54836_c0_g1_i1	TF320884	53.66	369	157	7	181	1245	1	365	1e-96	356
TR54873_c0_g1_i1	TF320686	63.41	399	140	5	465	1643	16	412	5e-138	493
TR55013_c0_g1_i1	TF314325	82.65	294	51	1	458	1339	6	296	3e-137	491
TR55059_c0_g1_i1	TF353700	71.64	67	19	0	490	690	100	166	4e-22	107
TR55075_c0_g1_i1	TF323581	67.05	88	29	0	100	363	1	88	2e-26	120
TR55151_c0_g1_i1	TF328903	45.64	195	106	0	139	723	7	201	1e-47	192
TR55154_c0_g1_i1	TF329303	82.93	82	14	0	1272	1517	1	82	4e-31	138
TR55176_c0_g1_i1	TF323514	83.82	136	22	0	219	626	1	136	2e-62	241
TR55182_c0_g1_i1	TF332712	86.51	578	78	0	994	2727	1	578	0	1048
TR55219_c0_g1_i1	TF333267	75.4	126	31	0	10	387	1	126	6e-53	208
TR55352_c0_g1_i1	TF300414	88.38	499	58	0	97	1593	11	509	0	901
TR55355_c0_g1_i1	TF106432	72.44	809	207	7	143	2521	3	800	0	1156
TR55390_c0_g1_i1	TF106000	70.57	401	116	1	27	1223	1	401	4e-168	593
TR55395_c0_g1_i1	TF105958	73.79	145	38	0	321	755	1	145	2e-58	228
TR55398_c0_g1_i1	TF333196	69.7	198	56	3	181	762	4	198	6e-71	270
TR55399_c0_g2_i1	TF337780	34.91	232	133	7	837	1478	21	242	5e-21	105
TR55415_c0_g1_i1	TF314224	97.52	121	3	0	151	513	29	149	4e-61	237
TR55556_c0_g1_i1	TF329415	62.15	539	197	6	850	2445	1	528	2e-171	605
TR55564_c0_g1_i1	TF314603	80.47	215	42	0	307	951	1	215	5e-99	365
TR55605_c0_g1_i1	TF336889	61.8	89	34	0	215	481	1	89	3e-29	130
TR55756_c0_g1_i1	TF338109	32.56	129	81	6	665	1033	9	127	7e-06	54.3
TR55787_c0_g2_i1	TF336281	32.02	178	116	7	561	1079	56	220	3e-12	75.5
TR55831_c0_g1_i1	TF337928	40.1	197	118	0	779	1369	3	199	2e-38	162
TR55833_c0_g1_i1	TF335779	77.89	95	21	1	311	595	4	97	1e-39	164
TR55853_c0_g1_i1	TF300004	80.5	241	46	1	85	804	9	249	1e-111	406
TR55864_c0_g1_i1	TF336068	80.65	62	12	1	189	374	1	61	2e-19	97.8
TR55906_c0_g1_i1	TF314521	92.23	206	15	1	922	1536	2	207	2e-103	379
TR55929_c1_g1_i1	TF328443	42.99	656	352	12	115	2016	8	637	4e-141	504
TR55985_c1_g1_i1	TF329046	77.66	197	44	0	80	670	4	200	4e-84	313
TR56046_c1_g1_i1	TF332485	80.84	167	32	0	171	671	52	218	3e-76	287
TR56069_c0_g1_i1	TF103055	82.63	1134	197	0	416	3817	1	1134	0	1979
TR56125_c0_g1_i1	TF101506	84.33	351	55	0	986	2038	1	351	9e-166	586
TR56132_c0_g1_i1	TF333466	81.78	258	45	1	364	1131	3	260	1e-124	449
TR56133_c0_g1_i1	TF325898	59.52	168	66	3	73	570	1	167	4e-52	206
TR56241_c0_g1_i1	TF106217	70.98	317	92	2	8	958	7	318	5e-124	447
TR56274_c0_g2_i1	TF325300	53.44	582	235	5	827	2464	1	582	9e-164	580
TR56284_c0_g2_i1	TF300670	95.29	340	16	0	400	1419	1	340	0	656
TR56310_c0_g1_i1	TF314315	85.93	540	76	1	176	1795	20	558	0	946
TR56349_c0_g1_i1	TF313557	88.31	710	80	1	236	2356	41	750	0	1269
TR56400_c0_g1_i1	TF321692	69.6	398	115	1	137	1312	39	436	3e-166	587
TR56460_c0_g1_i1	TF313819	89.4	415	38	2	25	1251	89	501	0	736
TR56468_c0_g1_i1	TF101218	96.17	339	11	1	508	1518	1	339	0	638
TR56505_c0_g1_i1	TF336031	61.38	145	56	0	137	571	3	147	6e-48	192
TR56535_c0_g1_i1	TF105117	73.61	466	112	3	55	1419	1	466	0	699
TR56544_c0_g1_i1	TF353643	64.69	422	148	2	110	1372	9	429	4e-157	557
TR56569_c0_g1_i1	TF352729	67.26	226	73	2	284	958	1	225	2e-83	312
TR56578_c0_g1_i1	TF101057	74.12	85	21	1	258	509	1	85	8e-27	122
TR56594_c0_g1_i1	TF324098	75.86	203	49	0	22	630	1	203	6e-87	322
TR56609_c0_g1_i1	TF300176	99.12	228	2	0	772	1455	1	228	5e-124	447
TR56679_c0_g1_i1	TF328632	38.97	272	156	3	337	1122	2	273	8e-46	187
TR56703_c0_g2_i1	TF330762	40.46	692	407	19	175	2235	1	639	5e-109	398
TR56710_c0_g1_i1	TF328616	48.61	144	70	3	60	479	24	167	9e-24	111
TR56796_c0_g1_i1	TF315092	66.32	285	95	1	59	910	1	285	1e-106	389
TR56802_c0_g1_i1	TF313622	83.69	601	97	3	197	1996	35	632	0	1009
TR56837_c0_g1_i1	TF313365	76.47	408	91	3	80	1288	1	408	3e-179	631
TR56926_c0_g1_i1	TF317642	61.64	159	61	1	181	657	17	174	3e-51	204
TR56969_c0_g1_i1	TF331183	59.03	537	213	6	2077	3666	8	541	0	605
TR57072_c0_g1_i1	TF105166	84.44	514	74	4	2055	3578	64	572	0	875
TR57081_c0_g1_i1	TF336391	44.04	109	61	0	301	627	46	154	1e-19	99.4
TR57091_c0_g1_i2	12879_TREEFAM_PROT	61.54	39	15	0	594	710	380	418	5e-05	50.8
TR57094_c0_g1_i1	TF330808	82.69	283	48	2	2801	3646	1	282	2e-131	473
TR57138_c0_g1_i1	TF321323	90.43	230	19	1	280	960	1	230	3e-115	417
TR57153_c0_g2_i1	TF353119	76.56	64	15	0	75	266	1	64	9e-24	112
TR57175_c0_g1_i1	TF325677	65.82	196	61	3	138	707	1	195	9e-63	242
TR57230_c0_g2_i1	TF105826	85.29	333	49	0	205	1203	1	333	2e-164	581
TR57253_c0_g1_i1	TF324841	55.86	222	98	2	1064	1729	1	219	2e-68	263
TR57276_c0_g1_i1	TF333199	67.86	112	31	4	110	430	1	109	2e-31	139
TR57279_c0_g1_i1	TF323596	53.58	293	135	8	90	965	1	276	2e-71	273
TR57289_c0_g2_i1	TF332142	70.79	178	51	1	83	613	1	178	7e-88	255
TR57352_c0_g1_i1	TF105649	87.32	544	68	1	310	1938	2	545	0	952
TR57362_c0_g2_i1	TF323240	73.78	656	172	1	202	2169	49	703	0	999
TR57397_c0_g1_i1	TF101082	67.12	511	165	3	750	2273	28	537	0	703
TR57418_c0_g1_i1	TF323842	95.58	385	13	2	1598	2740	1	385	0	731
TR57462_c0_g1_i1	TF300170	60	220	88	2	1238	1897	4	218	4e-71	271
TR57470_c0_g1_i1	TF101101	86.16	159	22	0	20	496	1	159	1e-74	282
TR57474_c0_g1_i1	TF337513	31	271	176	11	9	788	105	361	3e-13	79.7
TR57499_c0_g1_i1	TF336549	64.42	312	110	1	46	978	1	312	4e-121	436
TR57503_c0_g1_i1	TF331553	91.23	114	10	0	1770	2111	94	207	3e-92	219
TR57519_c0_g1_i1	TF332378	49.24	262	120	7	150	896	3	261	2e-59	234
TR57546_c1_g1_i1	TF315004	80.58	309	60	0	3044	3970	4	312	3e-143	513
TR57564_c0_g1_i1	TF332952	70.59	102	29	2	99	401	9	109	1e-32	141
TR57590_c0_g1_i2	TF315076	82.95	217	37	0	439	1089	8	224	4e-101	370
TR57595_c0_g1_i1	TF105353	77.12	306	70	0	270	1187	217	522	0	474
TR57615_c0_g1_i1	TF315097	58.66	179	63	3	68	571	16	185	7e-47	189
TR57662_c0_g1_i1	TF314915	83.89	416	66	5	102	1346	1	406	0	720
TR57676_c0_g1_i1	TF314564	92.13	394	31	0	2261	3442	1	394	0	767
TR57684_c0_g1_i1	TF329609	79.13	345	72	0	1000	2034	3	347	1e-170	602
TR57707_c0_g1_i1	TF105185	79.67	241	47	2	252	968	34	273	2e-116	421
TR5770_c0_g1_i1	TF331555	75.51	147	36	0	1	441	19	165	6e-63	240
TR57710_c0_g1_i1	TF315986	66.22	299	99	1	46	936	1	299	7e-111	402
TR57761_c0_g1_i1	TF314596	70	290	87	0	144	1013	25	314	1e-111	405
TR57795_c0_g1_i1	TF321050	62.65	407	145	8	56	1255	3	393	7e-132	473
TR57830_c0_g1_i1	TF331947	53.79	1056	471	18	258	3374	21	1049	0	1141
TR57853_c0_g1_i1	TF101120	92.42	211	14	1	213	839	1	211	1e-108	395
TR57870_c0_g1_i1	TF314751	83.39	620	103	0	69	1928	50	669	0	1041
TR57911_c0_g1_i1	TF314371	82.51	303	52	1	161	1066	3	305	1e-142	508
TR57919_c0_g1_i1	TF313160	67.07	665	215	8	46	2028	1	647	0	890
TR57935_c0_g1_i1	TF101518	93.5	446	29	0	120	1457	1	446	0	849
TR57939_c0_g1_i1	TF314282	86.16	448	60	1	61	1398	1	448	0	788
TR57958_c0_g1_i1	TF317963	57.72	149	63	0	101	547	1	149	6e-47	191
TR57978_c0_g1_i1	TF336037	58.33	192	73	4	1272	1826	62	248	4e-55	218
TR57981_c0_g1_i1	TF336206	47.63	634	322	16	327	2198	16	552	3e-137	491
TR57982_c0_g1_i1	TF105759	80.46	307	60	2	77	997	1	304	3e-141	504
TR57996_c0_g1_i1	TF323728	89.9	307	31	0	32	952	6	312	1e-159	565
TR58000_c0_g1_i1	TF336203	34.23	149	91	4	348	773	12	158	1e-12	76.3
TR58014_c0_g1_i1	TF331911	69.23	208	64	0	184	807	1	208	3e-77	291
TR58020_c0_g1_i1	TF329830	57.41	526	210	7	983	2518	1	518	3e-162	575
TR58022_c0_g1_i1	TF323032	61.18	997	346	15	191	3058	1	989	0	1121
TR58035_c0_g1_i1	TF339976	38.64	220	127	4	277	912	1	211	4e-31	137
TR58037_c0_g2_i1	TF332568	66.19	139	47	1	474	890	1	138	1e-45	186
TR58100_c0_g1_i1	TF330837	71.6	419	119	2	177	1433	1	417	2e-174	615
TR58147_c0_g1_i1	TF300256	86.52	423	56	1	112	1377	1	423	0	777
TR58168_c0_g1_i1	TF324724	76.17	386	85	2	78	1214	18	403	2e-167	592
TR58175_c1_g1_i1	TF340510	52.17	115	53	2	1440	1778	22	132	5e-19	98.6
TR58207_c0_g1_i1	TF323315	96.64	149	5	0	164	610	1	149	7e-78	293
TR58233_c0_g1_i1	TF338382	57.14	56	22	2	250	411	1	53	1e-07	58.2
TR58238_c0_g2_i1	TF351823	34.42	154	88	4	57	479	39	192	3e-12	74.7
TR58254_c0_g1_i1	TF314444	85.98	107	15	0	485	805	1	107	8e-50	199
TR58287_c0_g1_i1	TF328951	60.09	228	90	1	75	755	19	246	7e-79	296
TR58288_c0_g1_i1	TF323819	78.96	480	101	0	54	1493	1	480	0	764
TR58299_c0_g1_i1	TF328602	83.16	196	33	1	336	923	3	197	7e-104	379
TR58300_c0_g1_i1	TF337548	41.87	566	306	16	82	1710	1	534	3e-98	362
TR58305_c0_g1_i1	TF323372	78.49	451	97	0	83	1435	6	456	0	778
TR58340_c0_g1_i1	TF314518	60.61	589	231	7	425	2188	1	533	0	686
TR58359_c1_g1_i1	TF324407	61.06	470	169	5	55	1422	1	470	2e-166	588
TR58374_c0_g1_i1	TF353991	35.87	92	58	3	1148	1420	2	84	1e-06	57
TR58376_c0_g1_i1	TF326994	54.72	106	48	0	132	449	1	106	7e-27	122
TR58387_c0_g1_i1	TF329680	66.41	661	212	10	56	2008	1	600	0	816
TR58389_c0_g1_i1	TF320797	67.48	409	125	6	11	1213	1	407	2e-153	544
TR58391_c0_g1_i1	TF313846	61.36	295	114	3	197	1081	1	268	4e-95	351
TR58421_c0_g1_i7	TF321852	37.8	82	45	1	9	236	227	308	3e-05	48.9
TR58461_c0_g1_i1	TF314886	84.54	207	32	0	140	760	1	207	3e-98	361
TR58528_c0_g1_i1	TF330769	38.18	440	252	8	2641	3900	1	437	1e-66	258
TR58553_c0_g1_i1	TF323810	69.28	166	49	2	141	632	1	164	3e-60	234
TR58556_c0_g1_i1	TF331129	70.7	256	74	1	225	989	1	256	1e-100	369
TR58578_c0_g1_i1	TF324588	88.89	180	20	1	74	613	1	179	2e-86	321
TR58582_c0_g1_i1	TF300370	88.04	460	55	1	25	1404	1	459	0	843
TR58585_c0_g1_i1	TF333072	63.21	193	65	3	500	1060	11	203	2e-59	233
TR58586_c0_g1_i1	TF332758	57.73	220	93	0	669	1328	1	220	5e-67	258
TR58620_c0_g1_i1	TF313236	82.96	722	123	0	944	3109	1	722	0	1221
TR58622_c0_g1_i1	TF101222	59.43	281	113	3	68	907	4	280	8e-90	333
TR58632_c0_g1_i1	TF329753	65.74	216	74	0	95	742	1	216	6e-80	300
TR58654_c0_g1_i1	TF105698	64.48	870	307	5	616	3219	1	854	0	1135
TR58669_c0_g1_i1	TF314505	58.26	690	276	13	441	2474	17	660	0	745
TR58673_c0_g2_i1	TF105686	82.69	647	112	1	5750	7690	1	646	0	1133
TR58689_c0_g1_i1	TF314779	58.6	826	337	9	1594	4056	40	822	0	979
TR58727_c0_g1_i1	TF323692	77.53	267	60	0	539	1339	6	272	7e-128	462
TR58730_c0_g1_i1	TF331795	66.94	245	81	0	196	930	1	245	3e-100	367
TR58733_c0_g1_i1	TF335893	58.13	203	83	2	422	1024	30	231	6e-56	221
TR58762_c0_g1_i1	TF317339	74.47	748	185	3	77	2302	1	744	0	1115
TR58786_c0_g1_i1	TF336144	50.31	163	72	2	114	575	20	182	1e-38	162
TR58793_c0_g1_i1	TF300578	91.73	798	54	2	275	2632	1	798	0	1492
TR58819_c0_g1_i1	TF328465	59.75	323	127	3	733	1692	1	320	3e-104	381
TR58836_c0_g2_i1	TF332849	73.95	334	87	0	148	1149	1	334	5e-148	527
TR58837_c0_g1_i1	TF337332	28.2	422	298	9	272	1522	18	430	1e-36	157
TR58860_c0_g1_i1	TF333187	49.43	176	89	3	300	827	10	181	2e-41	172
TR58891_c0_g1_i1	TF314317	70.81	298	87	1	1028	1921	27	323	6e-119	430
TR58895_c1_g1_i1	TF329804	40.26	534	302	12	266	1816	23	530	2e-94	349
TR58939_c0_g1_i1	TF335526	42.04	854	443	19	475	2880	84	910	1e-161	573
TR58966_c0_g1_i1	TF106155	71.88	633	177	4	226	2121	1	625	0	908
TR58980_c0_g1_i1	TF319035	84.09	176	26	2	1348	1869	1	176	1e-77	293
TR58994_c0_g1_i1	TF313669	93.38	423	28	0	159	1427	1	423	0	826
TR58999_c0_g1_i1	TF324839	58.99	317	119	5	12	929	30	345	3e-88	328
TR59002_c0_g1_i1	TF300117	97.67	86	2	0	118	375	1	86	9e-46	186
TR59073_c0_g1_i1	TF337092	52.17	184	84	2	112	651	1	179	1e-52	208
TR59101_c0_g1_i1	TF300232	94.59	74	4	0	126	347	21	94	4e-32	141
TR59114_c0_g1_i1	TF105873	75.96	312	75	0	304	1239	44	355	4e-146	520
TR59116_c0_g1_i1	TF332391	75.16	157	39	0	1547	2017	4	160	8e-67	257
TR59131_c0_g1_i1	TF323809	54.38	331	151	0	229	1221	52	382	3e-97	358
TR59157_c1_g1_i1	TF300689	67.52	742	241	1	282	2507	11	750	0	1073
TR59162_c0_g2_i1	TF313400	84.92	796	119	2	735	3119	1	792	0	1402
TR59180_c0_g1_i1	TF324370	58.09	136	57	0	168	575	2	137	4e-41	171
TR59187_c0_g1_i1	TF313668	64.14	198	71	0	212	805	16	213	3e-73	277
TR59195_c0_g1_i1	TF329469	77.67	1209	265	10	170	3781	30	1220	0	1902
TR59213_c0_g1_i1	TF323606	84.84	244	34	1	120	842	1	244	2e-120	433
TR59260_c0_g1_i1	TF312882	55.79	337	133	5	104	1066	12	347	1e-102	375
TR59283_c0_g2_i1	TF316220	75.45	945	220	9	2551	5349	2	923	0	1425
TR59288_c1_g1_i1	TF300904	76.41	551	129	1	97	1746	1	551	0	882
TR59319_c0_g1_i1	TF105904	86.71	602	78	2	590	2389	159	759	0	1068
TR59350_c0_g1_i1	TF105754	74.17	1200	302	4	360	3935	1	1199	0	1796
TR59355_c0_g1_i1	TF333449	69.35	62	8	1	407	559	1	62	7e-15	82.8
TR59368_c0_g1_i1	TF332524	53.47	202	93	1	100	702	1	202	2e-54	214
TR59389_c0_g1_i1	TF313415	72.85	291	78	1	80	949	1	291	2e-125	451
TR59446_c0_g2_i1	TF332470	61	623	217	9	73	1863	1	611	0	664
TR59454_c3_g1_i1	TF337437	86.41	412	56	0	2654	3889	111	522	0	730
TR59457_c0_g1_i1	TF324283	84.72	530	80	1	191	1777	4	533	0	900
TR59462_c0_g1_i1	TF313030	79.4	636	125	3	253	2142	1	621	0	1027
TR59464_c0_g1_i1	TF331914	74.5	149	38	0	223	669	1	149	3e-59	233
TR59472_c0_g1_i1	TF314727	63.16	76	28	0	41	268	1	76	6e-23	111
TR59482_c1_g1_i1	TF333474	73.39	372	95	3	214	1317	4	370	2e-153	545
TR59520_c0_g1_i1	TF323870	63.7	460	164	7	170	1540	9	462	9e-160	566
TR59562_c0_g1_i1	TF325006	77.01	261	58	1	1339	2115	24	284	6e-107	390
TR59566_c0_g1_i1	TF106418	75.11	225	53	1	887	1552	1	225	3e-174	346
TR59568_c0_g1_i1	TF328472	62.18	349	130	2	839	1879	9	355	8e-124	447
TR59577_c0_g1_i1	TF336126	68.95	190	58	1	340	906	61	250	7e-69	263
TR59591_c0_g1_i1	TF324757	98.2	167	3	0	1239	1739	1	167	1e-91	340
TR59607_c0_g1_i1	TF316446	66.15	387	128	2	1771	2922	15	399	1e-145	520
TR59608_c0_g1_i1	TF105340	54.11	1349	616	8	690	4727	1	1331	0	1395
TR59622_c0_g2_i1	TF315512	82.03	551	86	5	318	1931	1	551	0	935
TR59625_c0_g1_i1	TF105420	55.76	902	370	14	696	3314	1	871	0	909
TR59633_c0_g1_i1	TF336097	61.86	97	37	0	485	775	1	97	2e-25	118
TR59636_c0_g1_i1	TF326954	50.14	361	123	8	223	1134	19	367	3e-82	309
TR59638_c1_g1_i1	TF324638	75.48	208	51	0	195	818	5	212	3e-86	322
TR59672_c0_g1_i1	TF101521	82.76	754	122	2	353	2590	79	832	0	1291
TR59698_c0_g1_i1	TF105959	81.25	160	30	0	139	618	1	160	2e-75	285
TR59708_c0_g1_i1	TF314363	59.35	369	149	4	77	1180	1	356	8e-119	430
TR59757_c0_g1_i1	TF338656	37.94	253	152	7	584	1327	97	327	5e-32	141
TR59760_c0_g1_i1	TF321360	83.5	685	113	4	1934	3988	32	709	0	1112
TR59796_c0_g1_i1	TF328541	88.24	306	34	2	217	1128	1	306	4e-152	541
TR59826_c0_g1_i1	TF105962	81.18	574	94	5	2408	4087	1	567	0	905
TR59849_c1_g1_i1	TF330740	63.64	198	70	2	750	1337	7	202	2e-62	242
TR59868_c0_g3_i1	TF328583	78.57	70	15	0	1668	1877	1	70	9e-23	111
TR59890_c0_g1_i1	TF329325	70.64	327	96	0	116	1096	1	327	1e-144	515
TR59897_c0_g1_i1	TF313170	82.75	516	89	0	43	1590	1	516	0	920
TR59915_c0_g1_i1	TF105893	72.17	521	143	4	92	1648	1	515	0	769
TR59917_c0_g1_i1	TF332843	47.38	1471	748	36	926	5260	3	1223	0	1122
TR59931_c0_g1_i1	TF331893	57.62	453	167	10	578	1861	16	466	2e-124	448
TR60000_c0_g1_i1	TF313564	78.29	387	74	3	301	1431	62	447	0	647
TR60033_c0_g1_i1	TF323786	89.59	317	33	0	1919	2869	52	368	3e-165	585
TR60038_c0_g1_i1	TF105900	80.88	251	47	3	166	915	1	245	2e-108	394
TR60067_c0_g1_i1	TF105613	97.48	2306	54	2	593	7498	1	2302	0	4640
TR60119_c0_g1_i1	TF105601	96.13	336	13	0	470	1477	1	336	0	662
TR60125_c0_g1_i1	TF323947	64.14	290	99	2	989	1843	1	290	1e-101	373
TR60138_c0_g1_i1	TF313824	88.01	659	76	2	107	2074	1	659	0	1165
TR60161_c0_g1_i1	TF300817	86.46	347	47	0	175	1215	26	372	4e-179	630
TR60162_c0_g1_i1	TF323879	73.59	693	183	3	725	2803	1	684	0	1077
TR60166_c0_g1_i1	TF106142	75.15	491	122	0	100	1572	1	491	0	792
TR60176_c0_g1_i1	TF300567	68.26	482	153	2	527	1972	27	504	0	672
TR60199_c0_g1_i1	TF105733	85.19	385	55	1	408	1556	1	385	0	663
TR60208_c0_g1_i1	TF313623	60.25	488	189	9	127	1575	8	448	3e-159	565
TR60219_c0_g1_i1	TF328369	62.06	311	118	0	58	990	1	311	2e-116	421
TR60221_c0_g1_i1	TF337030	58.57	963	387	12	87	2939	2	937	0	1091
TR60222_c0_g1_i1	TF342917	86.29	773	103	2	8	2317	3	775	0	1348
TR60234_c0_g1_i1	TF328882	70.54	224	66	0	279	950	3	226	4e-85	318
TR60248_c0_g1_i1	TF313680	71.47	340	96	2	336	1352	1	339	9e-144	513
TR60273_c0_g1_i1	TF323565	84.65	997	153	1	184	3174	1	986	0	1676
TR60287_c0_g1_i1	TF313016	94.92	531	27	0	100	1692	1	531	0	1013
TR60300_c0_g2_i1	TF330719	60.87	115	45	2	122	466	1	111	5e-27	125
TR60309_c0_g1_i1	TF300139	100	142	0	0	122	547	1	142	3e-76	289
TR60338_c0_g1_i1	TF325877	58.14	731	301	6	45	2222	1	727	0	820
TR60345_c0_g1_i1	TF354297	87.3	252	32	0	3313	4068	1	252	4e-135	485
TR60351_c0_g1_i1	TF332721	31.83	443	280	12	300	1562	4	385	3e-39	165
TR60353_c7_g2_i1	TF300798	74.21	349	88	2	3642	4682	1	348	2e-151	540
TR60371_c0_g1_i1	TF354165	63.27	98	36	0	500	793	17	114	6e-31	137
TR60375_c0_g1_i1	TF313827	86.64	277	33	3	750	1568	1	276	8e-139	496
TR60381_c0_g1_i1	TF324259	76.99	917	206	3	138	2873	59	974	0	1436
TR60385_c0_g1_i1	TF332816	65.12	473	149	6	695	2065	8	479	2e-165	585
TR60385_c1_g1_i1	TF105842	70.77	1348	367	14	87	4049	1	1333	0	1889
TR60400_c0_g1_i1	TF101093	66.25	717	241	4	100	2247	16	724	0	944
TR60424_c0_g1_i1	TF314661	25.32	158	116	4	444	911	294	440	1e-08	64.7
TR60433_c0_g1_i1	TF324814	82.99	294	49	1	406	1284	1	294	7e-140	499
TR60434_c0_g1_i1	TF105766	74.85	338	85	1	27	1040	1	337	1e-149	533
TR60437_c0_g1_i1	TF105702	84.9	907	136	2	109	2826	1	906	0	1596
TR60455_c0_g3_i1	TF325131	65.54	148	43	3	84	503	17	161	2e-45	185
TR60459_c1_g2_i1	TF314437	67.17	399	126	4	245	1426	1	398	1e-151	541
TR60483_c0_g1_i3	TF342664	38.1	63	39	0	272	460	272	334	2e-05	51.6
TR60488_c0_g1_i1	TF329480	95.65	230	10	0	1570	2259	1	230	1e-126	457
TR60490_c0_g1_i1	TF317801	45.38	1190	602	28	1294	4719	1	1083	0	863
TR60491_c0_g1_i1	TF105817	62.36	1246	453	18	163	3852	17	1246	0	1428
TR60499_c0_g1_i1	TF105561	63.46	416	151	4	188	1432	1	405	4e-150	535
TR60504_c0_g1_i1	TF101008	73.07	323	86	1	64	1029	1	323	2e-140	501
TR60511_c0_g1_i1	TF324501	88.9	1054	117	0	367	3528	1	1054	0	1974
TR60526_c0_g1_i1	TF315275	97.36	227	6	0	68	748	28	254	7e-124	446
TR60528_c0_g1_i1	TF105742	95.39	955	44	0	220	3084	1	955	0	1818
TR60557_c0_g1_i1	TF320158	58.83	668	268	6	117	2099	24	674	0	784
TR60566_c1_g2_i1	TF313396	83.06	490	83	0	529	1998	1	490	0	857
TR60582_c0_g1_i1	TF332049	57.91	727	289	10	294	2423	22	741	0	805
TR60586_c0_g1_i1	TF105715	79.08	693	145	2	105	2183	19	708	0	1118
TR60588_c0_g1_i1	TF334213	38.53	693	350	20	194	2044	1	658	4e-102	375
TR60605_c0_g1_i1	TF314163	91.59	214	18	0	3324	3965	1	214	2e-103	380
TR60611_c0_g1_i1	TF101159	52.1	643	294	12	146	2032	1	613	6e-171	603
TR60655_c0_g1_i1	TF300888	70.64	579	168	1	194	1924	2	580	0	839
TR60678_c0_g1_i1	TF333010	59.68	124	50	1	207	578	1	123	1e-33	146
TR60698_c0_g1_i1	TF336215	58.19	354	138	6	1	1032	4	354	3e-111	406
TR60703_c0_g1_i1	TF343624	50.6	251	124	0	223	975	1	251	1e-67	259
TR60704_c0_g1_i1	TF313724	80.48	461	79	1	78	1427	1	461	0	785
TR60706_c0_g1_i1	TF331496	54.17	995	437	19	923	3850	1	940	0	993
TR60715_c1_g1_i1	TF318988	65.84	161	47	1	688	1146	2	162	9e-51	203
TR60716_c0_g1_i1	TF330760	32.38	2406	1518	61	488	7378	1	2246	0	1001
TR60718_c0_g1_i1	TF313872	65.72	493	160	4	97	1548	21	507	0	706
TR60720_c0_g1_i1	TF323348	81.6	337	62	1	587	1597	1	336	3e-164	580
TR60752_c0_g1_i1	TF300008	75.18	548	122	4	265	1866	1	548	0	831
TR60766_c0_g1_i1	TF333401	57.01	335	139	3	140	1129	3	335	4e-103	377
TR60794_c0_g1_i1	TF338619	65.81	117	34	3	612	944	6	122	6e-32	140
TR60826_c0_g1_i1	TF313479	80.36	168	33	0	1002	1505	59	226	2e-102	275
TR60844_c0_g1_i1	TF101061	89.5	800	84	0	1061	3460	1	800	0	1449
TR60846_c5_g1_i1	TF324229	61.78	641	237	4	228	2126	1	640	0	802
TR60850_c0_g1_i1	TF324064	69.58	503	153	0	482	1990	1	503	0	750
TR60853_c0_g1_i1	TF328609	45.65	230	125	1	295	984	3	231	9e-56	220
TR60857_c0_g1_i1	TF350100	24.54	1096	716	40	167	3121	16	1018	6e-42	176
TR60862_c1_g1_i1	TF106321	64.81	1762	590	13	139	5334	1	1741	0	2244
TR60867_c0_g2_i1	TF326855	86.61	127	17	0	2556	2936	1	127	5e-60	235
TR60874_c0_g1_i1	TF331813	48.44	512	263	7	1025	2557	1	435	2e-126	456
TR60883_c0_g1_i1	TF106147	69.44	301	92	1	91	993	9	299	2e-125	452
TR60895_c0_g1_i1	TF329333	67.31	260	85	0	318	1097	1	260	2e-98	362
TR60902_c0_g1_i1	TF323788	79.01	162	33	2	1244	1726	1	161	1e-62	243
TR60922_c0_g1_i1	TF300782	90.3	536	51	1	73	1677	1	536	0	986
TR60926_c0_g1_i1	TF326199	64.48	487	167	8	681	2123	172	649	1e-166	589
TR60951_c0_g1_i1	TF312852	52.63	1275	522	19	175	3753	235	1489	0	1207
TR60952_c0_g1_i1	TF338434	29.86	144	92	5	541	945	8	134	1e-10	70.5
TR60963_c0_g1_i1	TF105857	69.26	553	170	0	56	1714	12	564	0	756
TR60973_c0_g1_i1	TF319116	75.6	795	193	2	487	2868	1	794	0	1199
TR60993_c1_g1_i1	TF300182	88.12	101	11	1	510	809	1	101	3e-45	184
TR60999_c2_g1_i1	TF353378	30.54	239	151	9	156	827	15	229	2e-15	87
TR61001_c0_g1_i1	TF314788	49.61	639	282	11	274	2070	2	635	7e-165	583
TR61017_c0_g2_i1	TF106459	85.01	694	102	1	124	2199	2	695	0	1190
TR61018_c0_g1_i1	TF350489	46.06	1003	480	20	389	3214	12	1001	0	742
TR61037_c0_g1_i1	TF105919	92.67	505	37	1	2575	4089	1	504	0	951
TR61046_c0_g1_i1	TF354316	60.42	427	165	2	233	1501	5	431	1e-158	562
TR61057_c0_g2_i1	TF325897	88.06	134	16	0	100	501	1	134	7e-64	248
TR61066_c0_g1_i1	TF105967	84.08	314	50	1	606	1547	17	328	8e-154	546
TR61070_c0_g1_i1	TF105758	85.43	247	36	1	582	1322	2	247	5e-119	430
TR61083_c0_g1_i1	TF315111	73.41	173	46	0	302	820	32	204	9e-75	283
TR61089_c0_g1_i2	TF331622	90.2	204	20	0	97	708	1	204	1e-105	387
TR61104_c0_g1_i1	TF329759	75.76	1019	245	4	129	3179	8	1023	0	1569
TR61113_c0_g1_i1	TF101062	85.41	569	82	1	279	1982	1	569	0	1014
TR61115_c0_g1_i1	TF313782	73.02	189	50	1	78	641	36	224	6e-76	287
TR61118_c4_g1_i1	TF105612	87.83	378	46	1	675	1808	1	376	0	667
TR61121_c0_g1_i1	TF312942	71.78	202	57	0	175	780	6	207	1e-82	309
TR61124_c0_g1_i1	TF331171	57.41	789	318	13	1089	3401	40	796	0	832
TR61129_c0_g1_i1	TF105443	76.83	807	169	5	734	3100	4	810	0	1223
TR61130_c0_g1_i1	TF315166	83.2	125	21	0	210	584	1	125	1e-50	202
TR61140_c0_g1_i1	TF324163	95	1379	67	2	714	4844	14	1392	0	2673
TR61154_c0_g1_i1	TF314527	90.38	634	61	0	127	2028	26	659	0	1135
TR61155_c0_g1_i1	TF329221	72.85	453	120	1	797	2146	1	453	0	675
TR61157_c0_g1_i1	TF328389	59.45	439	165	5	135	1412	1	438	7e-146	520
TR61165_c0_g1_i1	TF317750	71.97	132	36	1	347	739	33	164	3e-52	207
TR61166_c0_g1_i1	TF353027	85.91	291	41	0	663	1535	23	313	1e-150	535
TR61173_c0_g1_i1	TF323659	93.38	725	48	0	2210	4384	2	726	0	1439
TR61174_c0_g1_i2	TF325986	30.81	185	113	8	97	606	653	833	5e-06	55.5
TR61204_c0_g1_i1	TF332749	49.75	199	99	3	1997	2590	27	217	4e-50	202
TR61216_c0_g1_i1	TF323379	73.85	524	137	0	135	1706	7	530	0	810
TR61273_c0_g1_i1	TF332308	78.17	426	93	1	1138	2415	1	425	0	663
TR61292_c0_g1_i1	TF105195	86.01	672	93	1	196	2208	2	673	0	1155
TR61306_c0_g1_i1	TF314304	71.79	312	85	2	1864	2790	66	377	6e-128	461
TR61319_c0_g1_i1	TF315055	92.86	238	17	0	888	1601	7	244	2e-123	445
TR61327_c1_g1_i1	TF314168	83.38	379	62	2	747	1880	4	380	0	636
TR61330_c1_g1_i1	TF314267	72.65	574	146	3	1730	3418	38	600	0	858
TR61385_c0_g1_i1	TF105819	78.23	712	131	7	140	2203	20	724	0	1060
TR61387_c0_g1_i1	TF336348	63.04	230	84	4	1105	1791	2	225	1e-70	270
TR61412_c0_g1_i1	TF328600	38.12	341	196	6	1184	2161	85	420	1e-52	210
TR61462_c0_g1_i1	TF300084	73.84	237	62	0	328	1038	97	333	1e-120	386
TR61482_c0_g1_i1	TF317554	71.55	914	250	5	843	3554	52	964	0	1333
TR61510_c0_g1_i1	TF331763	68.4	212	66	2	614	1246	129	337	3e-76	289
TR61520_c0_g1_i1	TF315099	93.51	77	5	1	140	370	1	76	1e-31	140
TR61526_c2_g13_i1	TF313441	91.57	261	22	0	1664	2446	1	261	3e-134	481
TR61535_c0_g1_i1	TF333307	70.41	365	97	2	436	1497	4	362	2e-144	514
TR61536_c0_g1_i1	TF105456	46.32	1101	542	19	262	3417	5	1078	0	869
TR61541_c0_g1_i1	TF300388	84.14	536	85	2	411	2018	7	539	0	933
TR61552_c0_g1_i1	TF105963	76	500	120	1	32	1531	4	502	0	786
TR61587_c0_g1_i1	TF331022	74.55	330	81	4	777	1757	14	339	4e-139	487
TR61601_c0_g1_i1	TF313716	79.19	370	77	0	725	1834	158	527	0	636
TR61615_c0_g1_i1	TF312804	75.71	778	189	3	46	2379	1	775	0	1227
TR61619_c0_g1_i1	TF314553	71.07	242	70	0	402	1127	19	260	4e-100	360
TR61624_c0_g1_i1	TF105615	66.03	312	105	1	17	949	7	318	1e-108	395
TR61655_c0_g1_i1	TF334193	47.66	128	67	1	158	541	4	129	1e-25	121
TR61656_c0_g1_i1	TF330864	69.6	329	100	2	221	1207	6	330	1e-141	506
TR61672_c1_g1_i1	TF331356	68.78	221	69	0	621	1283	7	227	2e-90	335
TR61680_c0_g1_i1	TF313094	68.62	376	116	3	369	1490	104	476	0	522
TR61681_c0_g1_i1	TF101095	80.22	445	88	1	2351	3685	5	447	0	725
TR61695_c0_g1_i1	TF101169	48.2	2226	1095	35	412	6915	5	2144	0	1861
TR61705_c0_g1_i1	TF331084	58.69	564	220	4	232	1884	10	569	1e-172	609
TR61707_c0_g1_i1	TF105676	92.56	524	37	1	797	2362	10	533	0	966
TR61736_c0_g1_i1	TF332955	43.01	665	360	11	1149	3086	4	657	3e-132	475
TR61738_c0_g1_i1	TF325556	72.77	1322	328	15	2789	6658	51	1328	0	1839
TR61749_c0_g1_i1	TF106144	88.29	1085	125	3	109	3357	1	1084	0	1928
TR61754_c0_g1_i1	TF314226	74.17	689	177	1	243	2306	32	720	0	1076
TR61765_c0_g1_i1	TF332131	76.28	156	36	1	5196	5660	16	171	5e-61	239
TR61783_c4_g1_i1	TF315105	95.96	297	12	0	6169	7059	1	297	6e-163	578
TR61785_c0_g1_i1	TF333444	20.86	532	405	13	108	1655	1	498	4e-15	86.7
TR61791_c1_g1_i1	TF326403	66.38	1523	494	11	54	4568	2	1517	0	1988
TR61821_c0_g1_i1	TF332290	73.13	737	193	2	283	2478	1	736	0	1098
TR61837_c0_g1_i1	TF105985	64.83	833	289	9	74	2560	2	822	0	1092
TR61849_c1_g1_i1	TF324356	69.92	256	77	0	126	893	20	275	1e-107	392
TR61881_c0_g1_i1	TF300854	80.62	387	75	2	1048	2208	139	521	0	654
TR61918_c0_g1_i1	TF335852	35.25	729	453	16	1419	3548	23	717	1e-113	414
TR61927_c0_g1_i1	TF323205	78.8	349	74	0	141	1187	1	349	2e-164	582
TR61946_c1_g1_i1	TF300750	79.85	268	52	1	2454	3251	6	273	1e-123	447
TR61955_c2_g1_i1	TF351669	73.13	696	187	0	219	2306	28	723	0	1136
TR61968_c0_g1_i1	TF300029	92.42	198	15	0	2893	3486	25	222	8e-107	391
TR62011_c0_g1_i1	TF105830	64.33	586	197	5	175	1896	1	579	0	752
TR62025_c0_g1_i1	TF331359	55.59	295	87	6	118	870	1	283	1e-75	286
TR62041_c1_g1_i1	TF313949	66.67	261	86	1	145	924	13	273	3e-97	359
TR62043_c0_g1_i1	TF103050	76.42	704	164	3	276	2381	123	825	0	1089
TR62054_c0_g1_i1	TF106223	76.56	256	58	3	1037	1798	1	253	8e-107	390
TR62070_c0_g1_i1	TF300574	81.23	538	101	2	872	2485	8	542	0	897
TR62072_c0_g1_i1	TF106246	90.8	87	8	1	2671	2931	1	86	1e-37	161
TR62079_c0_g1_i1	TF313830	85.13	632	88	6	1196	3073	2	628	0	1110
TR62118_c0_g1_i1	TF329246	60.04	538	215	3	423	2036	44	574	0	719
TR62135_c0_g1_i1	TF105005	91.68	517	43	0	738	2288	257	773	0	944
TR62172_c0_g1_i1	TF105685	96.63	1217	40	1	907	4554	1	1217	0	2371
TR62182_c0_g1_i1	TF315191	69.99	863	238	5	1769	4294	1	862	0	1205
TR62215_c0_g1_i1	TF300757	81.98	333	59	1	103	1098	7	339	7e-154	546
TR62259_c0_g1_i1	TF318686	74.63	272	69	0	681	1496	1	272	9e-122	439
TR62305_c0_g1_i1	TF336925	34.16	161	87	5	1723	2148	1	160	7e-11	72
TR62321_c0_g1_i1	TF313469	77.68	327	70	3	706	1677	10	334	2e-151	538
TR62336_c0_g1_i1	TF300773	72.55	736	194	8	334	2517	2	732	0	1102
TR62338_c0_g1_i1	TF318817	73.92	487	125	2	1176	2630	1	487	0	720
TR62342_c0_g2_i1	TF105650	77.95	440	97	0	927	2246	255	694	0	703
TR62372_c1_g1_i1	TF323359	61.16	757	267	12	192	2381	12	759	0	890
TR62415_c0_g1_i1	TF314404	96.04	505	20	0	248	1762	1	505	0	987
TR62424_c0_g1_i1	TF354298	67.35	343	109	1	102	1121	1	343	3e-135	485
TR62428_c0_g1_i1	TF333504	90.3	495	48	1	1873	3357	1	493	0	902
TR62440_c1_g2_i1	TF314689	85.79	549	76	3	2415	4055	1	548	0	958
TR62473_c0_g1_i1	TF315160	70.63	286	75	5	1201	2031	55	335	1e-111	406
TR62484_c0_g1_i1	TF324343	69.39	343	102	3	1095	2114	1	337	6e-139	497
TR62508_c0_g1_i1	TF312975	81.74	367	67	0	276	1376	1	367	2e-178	629
TR62523_c0_g1_i1	TF329234	53.48	819	373	6	517	2949	50	864	0	788
TR62540_c0_g1_i1	TF332914	64.33	457	161	4	121	1485	1	455	1e-170	602
TR62570_c0_g1_i1	TF352582	66.91	417	137	2	52	1299	28	443	4e-163	578
TR62576_c0_g1_i1	TF105046	94.75	533	28	0	254	1852	44	576	0	999
TR62590_c0_g1_i1	TF331695	97.17	318	9	0	298	1251	1	318	9e-179	629
TR62626_c0_g1_i1	TF323637	70.87	206	60	0	280	897	25	230	5e-86	321
TR62640_c2_g1_i1	TF324793	78.2	633	138	0	1843	3741	1	633	0	1026
TR62687_c0_g1_i1	TF313749	48.08	468	197	9	600	1865	9	469	1e-104	383
TR62703_c1_g1_i1	TF313253	76.64	411	96	1	2430	3662	23	432	0	652
TR62710_c0_g1_i1	TF300756	71.89	185	52	3	52	606	10	186	5e-132	270
TR62747_c0_g1_i1	TF105929	82	200	36	0	2923	3522	1	200	2e-88	330
TR62780_c0_g1_i1	TF105634	67.83	345	101	6	211	1215	5	348	1e-132	475
TR62782_c0_g1_i1	TF332957	31.97	391	264	7	92	1258	6	344	6e-54	215
TR62797_c0_g1_i1	TF105631	83.54	717	118	0	1305	3455	36	752	0	1218
TR62820_c0_g1_i1	TF333077	54.38	320	139	5	222	1160	1	316	5e-93	343
TR62840_c1_g1_i1	TF106348	75	156	39	0	81	548	1	156	3e-68	262
TR62854_c0_g2_i1	TF354294	84.18	297	47	0	188	1078	1	297	6e-160	566
TR62870_c0_g1_i1	TF343156	60.98	569	201	5	2136	3779	702	1268	0	678
TR62878_c0_g1_i1	TF319794	72.66	512	117	4	338	1804	5	516	0	691
TR62888_c0_g1_i1	TF336575	33.7	730	406	24	993	2948	153	806	5e-73	279
TR62898_c1_g1_i1	TF312798	57.89	722	300	12	4091	6244	1	666	0	744
TR62901_c0_g1_i1	TF300473	91.69	975	80	1	107	3028	9	983	0	1804
TR62969_c0_g1_i1	TF313899	61.92	407	152	1	4348	5559	2	408	2e-143	513
TR63035_c0_g3_i2	TF327530	30.21	96	65	2	83	364	1757	1851	7e-05	47.8
TR63036_c0_g1_i1	TF335484	59.28	388	153	10	638	1786	7	383	6e-115	417
TR63040_c0_g1_i4	TF329029	61.02	490	190	4	149	1615	176	662	4e-167	590
TR63043_c1_g1_i1	TF323560	69.74	195	57	3	922	1500	5	195	3e-69	265
TR63059_c3_g4_i1	TF341787	24.87	189	135	6	1523	2068	32	202	1e-07	61.2
TR63062_c1_g1_i1	TF313463	76.99	578	131	3	448	2175	2	576	0	884
TR63065_c0_g1_i1	TF343382	71.62	222	62	2	117	779	1	221	2e-89	333
TR63074_c0_g1_i1	TF300406	78.64	735	157	0	37	2241	1	735	0	1261
TR63106_c0_g1_i1	TF316804	68.03	441	141	1	1309	2631	9	448	8e-171	603
TR63108_c0_g1_i1	TF300703	68.85	427	119	6	962	2200	22	441	8e-169	596
TR63118_c0_g1_i1	TF105994	74.1	614	155	3	984	2813	35	645	0	921
TR63121_c3_g1_i1	TF315294	51.21	496	234	7	105	1568	38	520	7e-128	461
TR63134_c0_g1_i1	TF105229	63.26	803	285	5	140	2518	1	802	0	1023
TR63146_c0_g1_i1	TF324374	57.62	715	294	9	99	2216	2	699	0	783
TR63150_c0_g1_i1	TF101242	59.37	854	342	7	1577	4123	119	949	0	992
TR63158_c1_g1_i1	TF328807	52.27	882	395	13	585	3152	1	873	0	849
TR63162_c0_g1_i1	TF338162	29.25	318	195	10	800	1663	34	332	6e-27	124
TR63171_c3_g1_i1	TF314396	90.14	416	40	3	154	1398	1	412	0	739
TR63171_c4_g5_i1	TF354221	82.61	598	104	0	329	2122	33	630	0	1028
TR63172_c1_g1_i1	TF300119	83.6	189	31	0	95	661	1	189	7e-84	314
TR63183_c0_g1_i1	TF323766	65.3	732	250	9	964	3147	219	935	0	947
TR63195_c2_g3_i1	TF330748	66.67	102	34	0	679	984	1	102	1e-33	145
TR63206_c0_g1_i1	TF332740	36.5	389	229	8	3717	4829	1	378	6e-50	202
TR63210_c0_g1_i1	TF105441	76.79	1172	265	6	2570	6064	8	1174	0	1803
TR63238_c0_g1_i1	TF105913	80.72	223	41	2	71	733	1	221	2e-96	356
TR63247_c0_g2_i1	TF300506	69.81	934	282	2	3987	6788	1	932	0	1332
TR63261_c0_g2_i1	TF332550	53.1	467	213	3	278	1660	13	479	5e-142	507
TR63292_c0_g1_i1	TF316097	66.05	215	73	0	259	903	1	215	3e-81	306
TR63359_c0_g1_i1	TF332050	67.11	453	144	4	610	1953	38	490	6e-175	617
TR63360_c7_g1_i4	TF318998	78.5	107	23	0	174	494	1	107	2e-41	170
TR63380_c0_g1_i1	TF328750	60.52	580	226	2	51	1781	10	589	0	706
TR63402_c0_g1_i2	TF324741	90.82	196	18	0	1104	1691	1	196	8e-102	373
TR63412_c0_g1_i1	TF105693	95.27	1226	56	1	1353	5024	1	1226	0	2402
TR63416_c0_g1_i1	TF354262	92.76	304	22	0	67	978	8	311	6e-161	570
TR63423_c0_g1_i1	TF323641	87.8	459	56	0	2157	3533	1	459	0	838
TR63429_c0_g1_i1	TF313855	79.47	190	39	0	5626	6195	16	205	8e-84	315
TR63432_c0_g1_i1	TF319434	86.13	137	19	0	1911	2321	17	153	2e-59	233
TR63453_c3_g1_i1	TF324498	80.88	769	147	0	3015	5321	1	769	0	1258
TR63471_c4_g3_i1	TF318577	96.94	327	10	0	1974	2954	1	327	0	674
TR63484_c0_g1_i1	TF106272	41.63	1028	550	22	802	3735	2	979	0	729
TR63541_c0_g1_i1	TF106137	76.88	346	80	0	1857	2894	9	354	2e-156	555
TR63590_c2_g1_i1	TF300777	71.99	564	154	3	552	2231	2	565	0	842
TR63637_c0_g1_i1	TF300118	95	220	11	0	2014	2673	1	220	1e-109	400
TR63677_c0_g1_i1	TF329445	49.07	1078	539	9	213	3416	6	1068	0	1011
TR63689_c2_g2_i1	TF313101	76.2	790	178	5	1574	3913	1	786	0	1160
TR63723_c1_g1_i1	TF315180	81.46	151	28	0	14	466	1	151	1e-64	249
TR63734_c0_g1_i1	TF101105	75.31	717	170	6	229	2358	3	709	0	1066
TR63758_c2_g1_i1	TF330978	60.15	399	159	1	2810	4006	22	416	9e-135	484
TR63795_c0_g1_i1	TF326634	50.24	205	102	3	2037	2651	3	198	3e-45	186
TR63819_c0_g1_i1	TF320445	81.85	606	106	2	2012	3817	1	606	0	1003
TR63832_c1_g1_i1	TF332810	84	250	40	0	2815	3564	8	257	1e-120	437
TR63841_c0_g1_i1	TF324186	65.19	790	266	7	80	2422	1	783	0	955
TR63842_c0_g1_i1	TF338735	66.33	199	66	2	292	885	1	197	3e-71	271
TR63842_c2_g1_i1	TF354224	62.85	848	303	12	2114	4621	1	835	0	1004
TR63844_c0_g1_i1	TF337688	30.18	328	207	10	3290	4207	79	394	2e-20	104
TR63863_c0_g1_i1	TF101160	66.41	1033	346	4	134	3229	1	1026	0	1362
TR63868_c0_g1_i1	TF329719	58.97	156	64	1	2724	3191	1	139	4e-45	186
TR63879_c0_g1_i1	TF314291	90.23	798	78	2	1075	3468	1	796	0	1472
TR63936_c1_g1_i1	TF324463	37.23	274	160	7	230	1015	63	318	3e-38	161
TR63959_c0_g1_i1	TF321859	52.59	580	267	4	592	2307	5	583	1e-173	613
TR63986_c0_g1_i1	TF330722	44.35	611	339	7	278	2107	1	586	6e-132	474
TR63999_c4_g5_i1	TF338398	71.7	53	15	0	363	521	1	53	1e-14	82
TR64010_c1_g1_i1	TF105396	92.65	245	18	0	156	890	1	245	1e-125	454
TR64052_c1_g1_i1	TF329287	57.32	403	171	3	2452	3657	44	427	2e-124	450
TR64078_c0_g1_i2	TF337604	54.41	68	29	3	3304	3501	549	610	8e-09	65.9
TR64083_c0_g2_i1	TF321770	64.63	311	100	2	1242	2144	5	314	1e-102	377
TR64129_c0_g1_i1	TF323353	60.74	1923	726	14	166	5847	1	1916	0	2274
TR64129_c0_g2_i1	TF328415	59.07	408	167	4	273	1496	10	411	3e-135	484
TR64140_c0_g1_i1	TF314024	71.69	272	63	4	2574	3347	106	377	2e-98	363
TR64145_c1_g1_i1	TF106281	58.72	1262	518	11	52	3828	1	1244	0	1433
TR64162_c0_g1_i1	TF300451	84.66	854	131	0	23	2584	1	854	0	1490
TR64167_c0_g1_i1	TF340033	48.85	305	155	3	996	1907	1	301	2e-74	283
TR64170_c0_g1_i1	TF332825	37.82	1552	890	43	71	4501	1	1443	0	800
TR64178_c0_g1_i1	TF312810	82.12	923	158	4	217	2964	1	918	0	1542
TR64181_c2_g2_i1	TF336046	49.25	67	34	0	669	869	134	200	1e-16	69.7
TR64257_c0_g1_i1	TF329492	85.78	668	92	2	1111	3105	16	682	0	1160
TR64292_c0_g1_i1	TF324726	55.4	509	223	2	1120	2634	53	560	7e-168	594
TR64307_c3_g1_i1	TF313955	61.39	158	61	2	2362	2835	1	154	1e-46	191
TR64358_c1_g1_i1	TF105784	70.1	826	244	6	247	2715	1	814	0	1114
TR64374_c0_g1_i1	TF313084	74.66	438	108	3	227	1531	14	444	0	665
TR64391_c0_g1_i1	TF331754	65.12	258	87	1	4037	4801	1	258	3e-90	336
TR64407_c1_g1_i1	TF314889	73.9	521	136	1	2215	3777	1	518	0	792
TR64423_c0_g1_i1	TF105890	72.34	376	94	2	293	1390	1	374	1e-151	540
TR64430_c6_g1_i1	TF313795	94.68	188	10	0	970	1533	1	188	3e-96	354
TR64430_c7_g1_i1	TF319795	49.44	449	200	8	60	1325	1	448	4e-114	414
TR64430_c8_g1_i1	TF318328	79.83	119	23	1	89	442	1	119	1e-46	189
TR64430_c9_g1_i1	TF324775	74.92	311	76	2	167	1093	1	311	5e-126	453
TR64431_c2_g1_i1	TF105982	61.02	177	69	0	182	712	2	178	4e-55	219
TR64444_c3_g1_i1	TF314030	81.65	496	86	3	1320	2792	1	496	0	832
TR64512_c1_g1_i1	TF105182	70.72	181	53	1	1642	2184	39	217	2e-68	263
TR64571_c1_g2_i1	TF105433	74.85	326	80	1	88	1059	1	326	4e-139	497
TR64585_c0_g1_i1	TF328925	48.07	1450	719	35	1515	5762	10	1345	0	1148
TR64592_c0_g2_i1	TF338758	36.3	416	256	8	2823	4043	40	406	5e-62	243
TR64601_c0_g1_i1	TF314286	66.78	1782	588	7	755	6088	1	1770	0	2365
TR64606_c3_g1_i1	TF324729	96.55	551	19	0	226	1878	3	553	0	1100
TR64633_c1_g1_i1	TF332005	75.82	546	128	6	911	2536	4	523	0	830
TR64654_c6_g1_i1	TF312831	79.9	418	84	0	310	1563	6	423	0	692
TR64687_c0_g1_i2	TF332814	87.79	131	16	0	3527	3919	1	131	1e-63	248
TR64690_c0_g1_i1	TF335932	54.04	285	123	5	2554	3384	1	281	2e-73	280
TR64699_c0_g1_i1	TF105952	75.38	398	98	0	113	1306	2	399	5e-173	610
TR64813_c0_g1_i1	TF105604	82.6	1707	295	4	2963	8077	1	1704	0	2883
TR64981_c0_g1_i1	TF329489	64.65	693	244	2	4389	6464	1	687	0	937
TR64985_c0_g1_i1	TF353140	47.5	320	149	7	268	1170	1	319	3e-79	300
TR65027_c0_g1_i1	TF105405	51.36	2245	1002	37	102	6566	108	2299	0	1961
TR65041_c4_g1_i2	TF323780	75.86	174	41	1	7163	7681	1	174	1e-72	278
TR65107_c0_g1_i1	TF332884	65.6	439	144	3	293	1588	1	437	2e-166	590
TR65123_c8_g2_i2	TF105274	75.29	344	56	6	7740	8684	1	338	7e-135	486
TR65179_c0_g1_i1	TF335463	82.61	184	23	1	124	648	7	190	2e-84	317
TR65196_c0_g1_i1	TF313865	77.49	191	43	1	70	642	1	190	4e-77	293
TR65224_c0_g1_i1	TF300772	91.78	888	71	5	1097	3754	1	884	0	1620
TR65229_c1_g1_i6	TF324352	67.33	101	33	0	2835	3137	26	126	5e-31	139
TR65244_c0_g1_i1	TF338725	36.36	451	262	12	723	2000	12	388	3e-49	200
TR65444_c1_g1_i1	TF325964	89.92	119	12	0	171	527	1	119	3e-55	217
TR65450_c0_g1_i5	TF325650	30.43	115	73	3	1405	1728	240	354	4e-05	53.1
TR65494_c0_g5_i1	TF313807	79.42	452	93	5	5472	6827	12	453	0	715
TR65505_c0_g1_i1	TF105623	84.98	293	44	0	26	904	1	293	1e-141	506
TR65564_c0_g1_i1	TF324128	66.89	151	50	0	7433	7885	1	151	1e-53	215
TR65569_c0_g1_i3	TF300031	79.06	320	60	1	7988	8926	5	324	2e-154	551
TR65627_c2_g1_i1	TF324822	78.63	379	72	3	87	1196	6	383	2e-168	595
TR65725_c0_g1_i1	TF313390	88.44	294	34	0	56	937	15	308	1e-148	529
TR66054_c0_g1_i1	TF334047	76.54	260	61	0	901	1680	1	260	1e-117	426
TR66074_c0_g1_i1	TF323308	70.21	141	42	0	92	514	1	141	2e-54	216
TR66404_c0_g1_i1	TF330844	46.89	708	363	11	166	2250	6	692	2e-159	565
TR67024_c0_g1_i1	TF338404	40.35	114	68	2	253	594	96	197	1e-16	89
TR67102_c0_g1_i1	TF106212	97.58	248	6	0	138	881	1	248	4e-133	476
TR67148_c0_g1_i1	TF319600	59.09	66	27	0	66	263	73	138	7e-16	84.3
TR68577_c0_g1_i1	TF333247	78.95	76	16	0	1	228	12	87	5e-30	131
TR69411_c0_g1_i1	TF313260	92.31	104	8	0	136	447	14	117	2e-52	205
TR69584_c0_g1_i1	TF340496	55.56	36	16	0	39	146	2	37	5e-05	48.1
TR71630_c0_g1_i1	TF336038	55.88	102	45	1	3	308	55	153	4e-26	118
TR73966_c0_g1_i1	TF331222	88.24	34	4	0	4	105	784	817	1e-11	70.5
TR73979_c0_g1_i1	TF317779	81.58	76	14	0	3	230	20	95	2e-35	149
TR74099_c0_g1_i1	TF336539	58	100	42	0	160	459	215	314	9e-26	117
TR74133_c0_g1_i1	TF315397	97.14	105	3	0	6	320	17	121	7e-55	213
TR74592_c0_g1_i1	TF330933	57.82	403	170	1	108	1316	1	402	4e-131	471
TR74824_c0_g1_i1	TF338691	57.53	73	31	0	397	615	1	73	2e-14	81.6
TR75072_c0_g1_i1	TF335688	47.64	424	203	6	139	1353	1	424	8e-97	356
TR75436_c0_g1_i1	TF333018	73.91	161	42	0	58	540	5	165	4e-74	279
TR7550_c0_g1_i1	TF329231	68.24	148	47	1	32	475	4	149	4e-57	223
TR7620_c0_g1_i1	TF105953	96.52	316	11	0	42	989	1	316	7e-174	612
TR76896_c0_g1_i1	TF354203	71.89	185	52	1	375	929	1	184	9e-74	280
TR77134_c0_g1_i1	TF328972	75.12	205	51	0	57	671	46	250	3e-92	339
TR77543_c0_g1_i1	TF338478	100	67	0	0	2	202	153	219	9e-32	137
TR77556_c0_g1_i1	TF329375	60	200	80	0	505	1104	207	406	5e-56	220
TR77572_c0_g1_i1	TF332647	55.81	43	19	0	90	218	1429	1471	2e-08	59.3
TR77590_c0_g1_i1	TF329284	45.51	167	91	0	82	582	1310	1476	3e-40	166
TR77648_c0_g1_i1	TF344065	27.84	97	70	0	10	300	289	385	1e-07	57
TR78074_c0_g1_i1	TF332354	61.64	73	28	0	2	220	598	670	9e-21	100
TR782_c1_g1_i1	TF331103	56.75	289	117	7	3	845	25	302	8e-81	302
TR78654_c0_g1_i1	TF332372	78.82	85	17	1	3	254	6	90	1e-33	143
TR79202_c0_g1_i1	TF106353	68.75	144	45	3	2	433	18	158	5e-55	216
TR79425_c0_g1_i1	TF333413	37.11	97	57	3	1	279	22	117	6e-12	71.2
TR79536_c0_g1_i1	TF341123	69.23	52	16	0	1	156	21	72	1e-14	80.5
TR797_c0_g1_i1	TF313189	75.86	725	167	6	2	2152	28	747	0	1076
TR80970_c0_g1_i1	TF337216	100	99	0	0	2	298	206	304	2e-51	202
TR8137_c0_g1_i1	TF328595	61.58	367	98	5	1393	2364	1	365	1e-119	433
TR81739_c0_g1_i1	TF351604	100	85	0	0	1	255	1	85	1e-47	189
TR82372_c0_g1_i1	TF329752	70.31	64	17	1	75	260	1	64	3e-19	95.5
TR82609_c0_g1_i1	TF338845	100	88	0	0	1	264	229	316	9e-48	190
TR8264_c0_g1_i1	TF324690	54.76	84	38	0	2	253	103	186	5e-22	105
TR82825_c0_g1_i1	TF329466	45.35	86	47	2	39	296	1	77	2e-09	62.8
TR83365_c0_g1_i1	TF329731	56.88	160	63	2	39	500	1	157	4e-45	182
TR84374_c0_g1_i1	TF329054	70.87	103	30	0	2	310	183	285	4e-42	171
TR8513_c0_g1_i1	TF316770	58.9	236	97	1	2785	3492	2	233	8e-78	295
TR86266_c0_g1_i1	TF343591	67.84	171	55	0	930	1442	1	171	6e-68	260
TR87108_c0_g1_i1	TF332941	48.25	228	116	3	307	984	1	226	1e-53	212
TR87165_c0_g1_i1	TF336075	37.22	180	97	6	485	976	54	231	7e-19	97.8
TR87220_c0_g1_i1	TF106233	86.76	272	36	1	27	842	40	309	3e-132	475
TR87315_c0_g1_i1	TF324245	76.28	430	101	1	184	1470	1	430	0	701
TR87326_c0_g1_i1	TF343660	30.04	223	136	8	178	786	3	218	1e-12	75.9
TR87413_c0_g1_i1	TF101036	85.95	306	40	2	341	1249	1	306	8e-149	529
TR87883_c0_g1_i1	TF332076	52.08	265	109	6	591	1331	1	247	1e-63	247
TR87959_c0_g1_i1	TF324946	54.25	365	165	5	2	1090	56	412	2e-102	374
TR88357_c0_g1_i1	TF333332	81.19	101	19	0	32	334	61	161	2e-41	169
TR89196_c0_g1_i1	TF352745	42.11	76	44	0	2	229	165	240	3e-12	72.4
TR90016_c0_g1_i1	TF339572	58.11	74	30	1	132	350	51	124	3e-18	92.8
TR90406_c0_g1_i1	TF333181	72.53	91	25	0	363	635	3	93	6e-37	156
TR91675_c0_g1_i1	TF329678	58.33	72	30	0	288	503	146	217	3e-16	86.3
TR91716_c0_g1_i1	TF353270	35.54	121	70	5	19	357	704	820	3e-08	58.9
TR91929_c0_g1_i1	TF323286	75	232	57	2	427	1119	3	233	2e-94	348
TR92031_c0_g1_i1	TF329080	85.39	89	13	0	137	403	41	129	9e-41	167
TR92107_c0_g1_i1	TF102012	72.51	211	58	1	1531	2163	1	210	5e-75	285
TR92506_c0_g1_i1	TF332440	81.94	310	55	1	291	1217	1	310	1e-152	541
TR9284_c0_g1_i1	TF337946	54.63	108	49	0	8	331	328	435	2e-28	126
TR92917_c0_g1_i1	TF317622	63.64	44	16	0	3	134	2	45	1e-10	67
TR93140_c0_g1_i1	TF333465	72.88	118	32	1	3	356	390	506	3e-42	172
TR93851_c0_g1_i1	TF106156	82.5	400	70	1	71	1270	31	429	0	677
TR9417_c0_g1_i1	TF313405	99.48	193	1	0	366	944	1	193	8e-108	393
TR9556_c0_g1_i1	TF339909	50	82	40	1	8	250	26	107	7e-16	84.3
TR96453_c0_g1_i1	TF331671	52.8	125	55	1	4	366	427	551	9e-29	127
TR9762_c0_g1_i1	TF314717	60.72	942	356	18	27	2810	4	929	0	1071
TR98223_c0_g1_i1	TF335682	65.33	75	26	0	2	226	286	360	2e-21	102
TR991_c0_g1_i1	TF314302	71.99	307	81	2	392	1297	1	307	1e-127	459
TR99309_c0_g1_i1	TF335390	51.11	90	43	3	208	474	262	334	4e-14	79.3
TR99512_c0_g2_i1	TF351487	31.11	90	59	3	84	344	907	995	9e-05	47.4
TR59824_c0_g1_i1	TF316477	84.04	5701	898	10	19	17085	9293	14991	0	9963
TR59824_c0_g1_i2	TF316477	80.3	5559	1084	16	19	16662	9446	14991	0	9206
TR19890_c0_g1_i1	TF313151	88.38	4689	491	13	896	14800	2	4678	0	8441
TR64726_c1_g1_i4	TF316477	80.93	4897	923	13	6304	20961	26378	31253	0	8151
TR65442_c0_g1_i1	TF335163	77.59	4355	965	8	546	13577	1	4345	0	6694
TR65442_c0_g1_i6	TF335163	77.57	4355	966	8	601	13632	1	4345	0	6690
TR65442_c0_g1_i5	TF335163	77.57	4355	966	8	601	13632	1	4345	0	6690
TR65442_c0_g1_i4	TF335163	77.57	4355	966	8	601	13632	1	4345	0	6690
TR65442_c0_g1_i3	TF335163	77.57	4355	966	8	601	13632	1	4345	0	6690
TR60319_c0_g1_i1	TF314406	89.52	3615	353	5	2	10768	1522	5136	0	6492
TR64455_c0_g2_i2	TF106479	85.94	3456	485	2	139	10503	2	3456	0	6440
TR65442_c0_g1_i2	TF335163	77.23	4062	918	5	601	12765	1	4056	0	6226
TR25436_c0_g1_i5	TF315244	84.24	3364	518	15	5138	15193	1690	5023	0	5679
TR25436_c0_g1_i2	TF315244	84.15	3369	522	16	5138	15208	1690	5023	0	5675
TR25436_c0_g1_i3	TF315244	84.4	3353	501	16	5140	15132	1690	5023	0	5667
TR25436_c0_g1_i8	TF315244	84.16	3364	516	16	5138	15178	1690	5023	0	5666
TR25436_c0_g1_i10	TF315244	84.41	3348	495	16	5140	15102	1690	5023	0	5658
TR58085_c0_g1_i2	TF320636	91.38	3050	256	7	870	9998	1489	4535	0	5642
TR24308_c0_g1_i8	TF323417	85.01	3410	463	21	1	10086	1011	4380	0	5569
TR24308_c0_g1_i4	TF323417	84.96	3412	465	21	1	10092	1011	4380	0	5568
TR24308_c0_g1_i6	TF323417	84.84	3417	470	21	1	10107	1011	4380	0	5566
TR24308_c0_g1_i3	TF323417	84.94	3413	466	22	1	10095	1011	4380	0	5564
TR24308_c0_g1_i1	TF323417	84.77	3420	473	22	1	10116	1011	4380	0	5561
TR24308_c0_g1_i5	TF323417	84.74	3421	474	23	1	10119	1011	4380	0	5556
TR24308_c0_g1_i2	TF323417	84.53	3412	465	22	1	10047	1011	4380	0	5532
TR24308_c0_g1_i7	TF323417	84.54	3408	459	21	1	10020	1011	4380	0	5527
TR58085_c0_g1_i8	TF320636	89.93	3050	256	8	870	9866	1489	4535	0	5522
TR25907_c0_g1_i1	TF316849	79.85	2893	576	9	915	9572	1	2872	0	5335
TR62315_c0_g1_i3	TF314406	92.45	2834	208	7	240	8723	1	2802	0	5229
TR62315_c0_g1_i2	TF314406	92.38	2834	208	8	240	8717	1	2802	0	5221
TR64481_c0_g1_i1	TF316833	91.11	2689	239	1	870	8936	64	2751	0	5140
TR62315_c0_g1_i4	TF314406	91	2834	207	9	240	8597	1	2802	0	5124
TR62315_c0_g1_i1	TF314406	91	2834	207	9	240	8597	1	2802	0	5124
TR64754_c0_g1_i1	TF313685	90.65	2652	247	3	330	8282	1	2645	0	4948
TR62750_c0_g1_i1	TF313685	86.63	2729	336	4	635	8734	1	2720	0	4898
TR25795_c0_g1_i4	TF329914	77.16	3061	681	10	531	9659	1	3058	0	4852
TR25795_c0_g1_i14	TF329914	76.78	3079	697	11	531	9713	1	3058	0	4846
TR25795_c0_g1_i10	TF329914	76.55	3088	706	11	531	9740	1	3058	0	4843
TR25795_c0_g1_i6	TF329914	75.83	3115	735	11	531	9821	1	3058	0	4826
TR65137_c0_g1_i1	TF312815	88.38	2702	308	5	417	8504	1	2701	0	4801
TR25877_c0_g1_i3	TF335359	72.02	3081	853	8	176	9391	1	3069	0	4734
TR60423_c0_g2_i6	TF323674	90.16	2611	211	6	237	7931	1	2610	0	4717
TR62750_c0_g1_i2	TF313685	86.22	2635	320	5	716	8491	1	2624	0	4706
TR60423_c0_g2_i3	TF323674	92.11	2523	194	4	237	7790	1	2523	0	4663
TR60423_c0_g2_i5	TF323674	90.99	2554	225	5	237	7883	1	2523	0	4647
TR65497_c0_g1_i2	TF342247	62.51	3356	1254	14	1	10056	280	3570	0	4633
TR24807_c0_g2_i1	TF105134	89.54	2543	263	4	89	7708	2	2522	0	4600
TR24807_c0_g2_i2	TF105134	89.33	2550	269	5	89	7729	2	2522	0	4595
TR24807_c0_g2_i5	TF105134	88.62	2575	290	5	89	7804	2	2522	0	4586
TR26076_c0_g2_i2	TF335163	76.69	3020	696	6	2	9037	4488	7467	0	4582
TR24807_c0_g2_i4	TF105134	88.38	2582	297	6	89	7825	2	2522	0	4579
TR62993_c0_g1_i1	TF312896	75.73	2999	714	20	3	8957	40	3022	0	4568
TR24807_c0_g2_i3	TF105134	88.95	2543	256	5	89	7642	2	2522	0	4551
TR24807_c0_g2_i6	TF105134	88.71	2550	263	6	89	7663	2	2522	0	4544
TR26076_c0_g2_i1	TF335163	75.99	3020	694	7	2	8968	4488	7467	0	4528
TR58085_c0_g1_i5	TF320636	92.92	2387	163	5	870	8012	2410	4794	0	4521
TR60423_c0_g2_i4	TF323674	87.2	2617	253	12	237	7841	1	2610	0	4517
TR58085_c0_g1_i6	TF320636	92.65	2394	170	6	870	8033	2410	4794	0	4514
TR60423_c0_g2_i7	TF323674	87.13	2611	229	9	237	7748	1	2610	0	4512
TR25877_c0_g1_i2	TF335359	67.66	3188	1008	21	176	9670	1	3069	0	4479
TR25877_c0_g1_i5	TF335359	67.7	3186	1003	21	176	9655	1	3069	0	4477
TR64754_c0_g1_i3	TF313685	91.13	2389	211	3	330	7493	1	2382	0	4476
TR26166_c0_g1_i2	TF314677	91.54	2541	215	0	1847	9469	1	2541	0	4473
TR25877_c0_g1_i4	TF335359	67.53	3188	1008	22	176	9658	1	3069	0	4466
TR26166_c0_g1_i1	TF314677	90.97	2558	231	1	1847	9520	1	2541	0	4464
TR25877_c0_g1_i6	TF335359	67.58	3186	1003	22	176	9643	1	3069	0	4464
TR26076_c0_g2_i5	TF335163	77.11	2918	641	5	2	8674	4488	7402	0	4462
TR25877_c0_g1_i9	TF335359	67.14	3208	1027	22	176	9718	1	3069	0	4460
TR25877_c0_g1_i10	TF335359	67.19	3206	1022	22	176	9703	1	3069	0	4459
TR25429_c0_g1_i1	TF313685	81.75	2630	479	4	108	7994	1	2602	0	4455
TR60423_c0_g2_i1	TF323674	88.9	2523	214	8	237	7607	1	2523	0	4450
TR60423_c0_g2_i2	TF323674	87.82	2554	245	9	237	7700	1	2523	0	4434
TR24479_c0_g1_i1	TF313490	78.89	2842	563	21	221	8635	23	2825	0	4420
TR24479_c0_g1_i2	TF313490	78.75	2847	568	22	390	8819	23	2825	0	4415
TR19930_c0_g1_i1	TF105630	90.68	2446	179	6	397	7587	1	2376	0	4406
TR58085_c0_g1_i3	TF320636	91.08	2387	163	6	870	7880	2410	4794	0	4401
TR19930_c0_g1_i4	TF105630	90.42	2453	186	7	397	7608	1	2376	0	4399
TR58085_c0_g1_i9	TF320636	90.81	2394	170	7	870	7901	2410	4794	0	4394
TR25606_c2_g1_i1	TF313446	92.59	2362	174	3	202	7284	5	2364	0	4366
TR59609_c0_g1_i1	TF105398	82.57	2668	465	1	30	8033	4	2669	0	4332
TR63103_c0_g1_i1	TF300316	78.1	2740	595	8	1	8205	1630	4361	0	4317
TR19930_c0_g1_i3	TF105630	89.14	2449	173	8	397	7464	1	2379	0	4299
TR25606_c2_g1_i6	TF313446	91.34	2355	202	5	247	7305	1	2351	0	4295
TR19930_c0_g1_i5	TF105630	88.88	2456	180	9	397	7485	1	2379	0	4293
TR26076_c0_g2_i3	TF335163	77.89	2759	606	3	2	8266	4488	7245	0	4279
TR21557_c0_g1_i1	TF106414	95.1	2206	106	2	2	6613	293	2481	0	4221
TR23789_c0_g1_i1	TF323503	73.33	2842	712	15	1021	9408	1196	4024	0	4190
TR59143_c0_g1_i1	TF105357	88.25	2357	273	2	1	7059	2516	4872	0	4170
TR48423_c0_g1_i1	TF300056	94.9	2136	109	0	920	7327	1	2136	0	4085
TR60861_c0_g1_i1	TF323983	78.47	2504	521	9	1476	8933	273	2758	0	4084
TR57638_c0_g1_i1	TF106426	86.4	2331	308	8	3	6968	837	3164	0	4080
TR64726_c2_g1_i1	TF316477	85.07	2298	343	0	3	6896	22573	24870	0	4072
TR62398_c2_g1_i4	TF319104	70.79	2776	801	9	11	8308	3901	6636	0	4035
TR22214_c0_g1_i2	TF329280	79.8	2510	506	3	745	8271	6249	8734	0	4019
TR25606_c2_g1_i5	TF313446	93.28	2159	144	2	202	6675	5	2162	0	4012
TR25606_c2_g1_i2	TF313446	93.28	2159	144	2	202	6675	5	2162	0	4012
TR25540_c4_g1_i2	TF312815	91.85	2185	174	8	3	6545	531	2709	0	4001
TR25540_c4_g1_i1	TF312815	91.76	2185	174	9	3	6539	531	2709	0	3993
TR18792_c0_g1_i1	TF316477	76.12	2525	602	1	2	7573	1479	4003	0	3989
TR25606_c2_g1_i3	TF313446	92.63	2158	158	4	247	6717	1	2154	0	3973
TR65243_c0_g2_i1	TF323165	71.83	2812	762	21	245	8590	6	2728	0	3969
TR65243_c0_g2_i2	TF323165	71.8	2812	763	21	245	8590	6	2728	0	3966
TR64973_c0_g1_i1	TF351641	73.82	2429	603	22	5957	13144	71	2425	0	3958
TR63136_c0_g1_i6	TF329915	75.34	2486	597	13	108	7517	1	2478	0	3952
TR23476_c0_g2_i3	TF343803	92.7	2152	156	1	2	6454	37	2188	0	3947
TR23476_c0_g2_i2	TF343803	92.81	2143	153	1	2	6427	1	2143	0	3941
TR25935_c0_g1_i3	TF331962	57.72	3557	1458	39	8630	19162	3277	6734	0	3913
TR25935_c0_g1_i1	TF331962	57.72	3557	1458	39	8633	19165	3277	6734	0	3913
TR23476_c0_g2_i1	TF343803	92.53	2128	158	1	2	6382	1	2128	0	3908
TR23476_c0_g2_i4	TF343803	92.79	2123	152	1	2	6367	1	2123	0	3903
TR63136_c0_g1_i8	TF329915	74.4	2484	577	12	108	7382	1	2478	0	3885
TR62978_c0_g1_i5	TF300061	84.81	2265	318	4	749	7465	1	2264	0	3883
TR62978_c0_g1_i3	TF300061	84.81	2264	318	4	119	6832	2	2264	0	3881
TR62978_c0_g1_i2	TF300061	84.4	2276	329	5	749	7498	1	2264	0	3874
TR25299_c0_g1_i3	TF335163	78.27	2499	530	7	1	7458	5068	7561	0	3867
TR25299_c0_g1_i2	TF335163	77.56	2522	553	8	1	7527	5068	7561	0	3853
TR62398_c2_g1_i5	TF319104	65.24	2894	874	12	11	8296	5638	8525	0	3834
TR25299_c0_g1_i4	TF335163	78.62	2460	516	6	1	7350	4823	7277	0	3833
TR25299_c0_g1_i1	TF335163	77.89	2483	539	7	1	7419	4823	7277	0	3820
TR25795_c0_g1_i13	TF329914	76.51	2452	556	7	531	7826	1	2451	0	3813
TR19869_c0_g1_i1	TF313570	81.5	2357	410	17	217	7209	1	2337	0	3789
TR60913_c0_g1_i1	TF300549	73.94	2517	654	5	65	7609	1	2513	0	3781
TR63136_c0_g1_i4	TF329915	74.41	2388	594	15	132	7244	9	2385	0	3763
TR20561_c0_g1_i1	TF328552	75.83	2602	537	28	174	7703	17	2597	0	3744
TR21660_c0_g1_i1	TF323674	90.24	2069	198	5	250	6444	1	2068	0	3705
TR25877_c0_g1_i7	TF335359	66.47	2699	836	19	176	8065	1	2586	0	3701
TR60443_c1_g1_i2	TF313568	87.93	2080	245	3	448	6669	984	3063	0	3687
TR60245_c0_g1_i2	TF105778	82.93	2208	371	8	3046	9651	1	2203	0	3687
TR62398_c2_g1_i7	TF319104	71.54	2470	702	3	11	7417	3901	6367	0	3686
TR63136_c0_g1_i11	TF329915	73.06	2387	582	14	132	7109	9	2385	0	3682
TR64726_c0_g1_i1	TF316477	86.52	2040	275	0	3	6122	20539	22578	0	3681
TR60443_c1_g1_i1	TF313568	88.52	2073	233	6	448	6651	941	3007	0	3676
TR62398_c2_g1_i6	TF319104	69.63	2542	731	6	11	7513	3901	6439	0	3666
TR65058_c2_g1_i9	TF101154	71.84	2550	702	20	234	7835	1	2512	0	3657
TR65058_c2_g1_i6	TF101154	71.84	2550	702	20	254	7855	1	2512	0	3657
TR65058_c2_g1_i12	TF101154	71.84	2550	702	20	396	7997	1	2512	0	3657
TR62398_c2_g1_i9	TF319104	69.47	2542	731	6	11	7501	3901	6439	0	3657
TR62017_c1_g1_i2	TF321873	61.76	2803	985	31	320	8467	11	2789	0	3640
TR62017_c1_g1_i1	TF321873	61.76	2803	985	31	449	8596	11	2789	0	3640
TR64446_c0_g1_i1	TF324178	83.02	2202	290	12	36	6389	1	2178	0	3631
TR63136_c0_g1_i10	TF329915	74.52	2296	573	14	132	6983	14	2297	0	3626
TR65058_c2_g1_i5	TF101154	71.58	2544	694	21	396	7940	1	2512	0	3624
TR65058_c2_g1_i4	TF101154	71.58	2544	694	21	234	7778	1	2512	0	3624
TR65058_c2_g1_i11	TF101154	71.58	2544	694	21	254	7798	1	2512	0	3624
TR62398_c2_g1_i3	TF319104	70.5	2468	696	4	11	7318	3901	6365	0	3620
TR25429_c0_g1_i2	TF313685	81.98	2114	381	2	108	6449	1	2112	0	3618
TR62398_c2_g1_i2	TF319104	70.34	2468	696	4	11	7306	3901	6365	0	3611
TR19930_c0_g1_i6	TF105630	88.94	2035	176	6	397	6354	1	1965	0	3576
TR25694_c0_g1_i1	TF351641	82.42	1871	324	6	320	5917	17	1885	0	3568
TR25935_c0_g1_i4	TF331962	55.37	3484	1486	47	8633	18877	3365	6734	0	3567
TR63136_c0_g1_i2	TF329915	73.23	2294	559	13	132	6848	14	2297	0	3548
TR58085_c0_g1_i7	TF320636	75.03	2419	486	22	870	7772	2409	4790	0	3524
TR58085_c0_g1_i1	TF320636	74.81	2426	493	23	870	7793	2409	4790	0	3518
TR61467_c0_g1_i1	TF106423	69.79	2655	770	34	167	8035	1	2480	0	3515
TR24404_c0_g1_i1	TF300061	93.5	1861	121	1	2	5584	488	2346	0	3506
TR61467_c0_g1_i4	TF106423	69.01	2685	800	34	167	8125	1	2480	0	3503
TR61467_c0_g1_i5	TF106423	69.34	2655	769	35	167	7996	1	2480	0	3482
TR24404_c0_g1_i2	TF300061	93.07	1861	121	2	2	5560	488	2346	0	3482
TR61147_c0_g1_i1	TF323966	93.82	1796	106	1	2949	8321	757	2552	0	3472
TR19930_c0_g1_i2	TF105630	87.34	2030	172	7	397	6231	1	1960	0	3471
TR61467_c0_g1_i2	TF106423	68.57	2685	799	35	167	8086	1	2480	0	3470
TR64232_c0_g1_i1	TF323159	90.18	1915	183	4	35	5764	2	1916	0	3464
TR63662_c0_g1_i1	TF321717	80.95	2136	396	15	490	6864	1	2114	0	3463
TR22460_c0_g1_i4	TF313555	75.35	2353	497	21	478	7287	1	2322	0	3451
TR65287_c0_g1_i2	TF313901	71.78	2360	612	8	97	7014	1	2354	0	3422
TR58085_c0_g1_i4	TF320636	89.62	1898	193	5	4077	9758	1489	3383	0	3422
TR64754_c0_g1_i2	TF313685	89.83	1848	157	3	330	5780	1	1842	0	3408
TR22460_c0_g1_i1	TF313555	74.75	2341	541	23	274	7146	4	2307	0	3399
TR24404_c0_g1_i3	TF300061	92.32	1824	117	3	2	5404	488	2309	0	3379
TR26076_c0_g2_i4	TF335163	83.2	2036	340	1	2065	8166	5210	7245	0	3369
TR25996_c0_g1_i1	TF300423	88.85	1866	206	2	607	6198	1	1865	0	3355
TR65384_c3_g1_i1	TF316849	84.79	1703	253	3	3	5093	259	1949	0	3338
TR25996_c0_g1_i3	TF300423	88.17	1876	220	3	607	6228	6	1865	0	3334
TR64591_c0_g1_i2	TF316871	75.47	2063	497	6	283	6444	1	2060	0	3318
TR61606_c1_g1_i3	TF328552	79.31	2194	400	25	565	6984	298	2474	0	3315
TR23411_c0_g1_i1	TF313397	82.14	2010	355	4	173	6190	1	2009	0	3313
TR21780_c0_g1_i2	TF103036	96.21	1689	64	1	304	5370	1	1688	0	3313
TR64591_c0_g1_i5	TF316871	75.38	2063	495	7	283	6432	1	2060	0	3308
TR64591_c0_g1_i3	TF316871	75	2076	510	7	283	6483	1	2060	0	3308
TR24420_c0_g1_i3	TF316855	73.21	2322	609	19	1835	8761	1	2286	0	3308
TR24420_c0_g1_i1	TF316855	73.21	2322	609	19	1843	8769	1	2286	0	3308
TR64591_c0_g1_i4	TF316871	74.78	2082	516	7	283	6501	1	2060	0	3306
TR61940_c0_g1_i1	TF352560	89.25	1851	199	0	2267	7819	1784	3634	0	3303
TR25212_c0_g1_i2	TF323608	84.72	1924	294	1	967	6738	1173	3095	0	3301
TR62959_c2_g1_i2	TF315491	64.06	2415	823	9	1	7110	2947	5352	0	3287
TR24479_c0_g1_i3	TF313490	75.21	2263	524	21	390	7067	23	2246	0	3284
TR18797_c0_g1_i1	TF314797	59.38	2836	1053	35	99	8309	2	2799	0	3276
TR65283_c0_g1_i1	TF314295	64.91	2576	839	27	866	8398	1	2510	0	3274
TR65283_c0_g1_i4	TF314295	64.82	2564	818	26	866	8305	1	2510	0	3266
TR26400_c0_g1_i1	TF351645	57.38	2792	1151	16	2464	10722	228	2976	0	3249
TR23391_c0_g1_i1	TF105639	81.47	2045	367	12	127	6225	1	2036	0	3248
TR26400_c0_g1_i2	TF351645	57.34	2792	1152	16	2464	10722	228	2976	0	3246
TR60486_c0_g1_i2	TF324881	87.46	1842	210	10	99	5561	1	1830	0	3231
TR61957_c2_g1_i4	TF300059	95.54	1682	75	3	158	5203	3	1678	0	3224
TR61957_c2_g1_i3	TF300059	95.31	1686	79	3	158	5215	3	1678	0	3223
TR60486_c0_g1_i1	TF324881	86.61	1860	228	11	99	5615	1	1830	0	3220
TR61957_c2_g1_i2	TF300059	95.15	1689	82	4	158	5224	3	1678	0	3217
TR60736_c1_g3_i8	TF324484	76.84	2090	471	12	101	6331	1	2083	0	3217
TR61957_c2_g1_i1	TF300059	94.92	1693	86	4	158	5236	3	1678	0	3216
TR60736_c1_g3_i5	TF324484	76.59	2097	478	13	101	6352	1	2083	0	3210
TR59951_c1_g1_i7	TF313573	81.55	1978	346	14	139	6015	19	1926	0	3209
TR59951_c1_g1_i6	TF313573	81.55	1978	346	14	139	6015	19	1926	0	3209
TR59951_c1_g1_i4	TF313573	81.55	1978	346	14	139	6015	19	1926	0	3209
TR59951_c1_g1_i2	TF313573	81.55	1978	346	14	139	6015	19	1926	0	3209
TR59951_c1_g1_i1	TF313573	81.55	1978	346	14	139	6015	19	1926	0	3209
TR59415_c0_g1_i1	TF106416	76.29	2075	473	16	3	6170	922	2993	0	3208
TR64754_c0_g1_i4	TF313685	90.57	1718	153	3	330	5456	1	1712	0	3204
TR24537_c0_g1_i1	TF331335	80.67	1873	358	2	1	5607	3110	4981	0	3195
TR60736_c1_g3_i10	TF324484	77.58	2038	447	8	101	6184	1	2032	0	3186
TR62617_c0_g3_i1	TF313570	71.41	2319	623	39	482	7318	1	2192	0	3180
TR62398_c2_g1_i8	TF319104	70.02	2158	646	3	11	6481	3901	6055	0	3180
TR62398_c2_g1_i11	TF319104	70.02	2158	646	3	11	6481	3901	6055	0	3180
TR62398_c2_g1_i10	TF319104	70.02	2158	646	3	11	6481	3901	6055	0	3180
TR60736_c1_g3_i11	TF324484	77.31	2045	454	9	101	6205	1	2032	0	3179
TR26415_c0_g1_i1	TF326548	72.9	2059	546	13	759	6899	1	1998	0	3170
TR64527_c0_g1_i3	TF323227	72.22	2228	550	14	138	6614	1	2206	0	3138
TR64527_c0_g1_i1	TF323227	72.26	2228	546	16	138	6605	1	2206	0	3134
TR63497_c0_g2_i1	TF323966	89.58	1746	179	4	1110	6338	770	2513	0	3132
TR23997_c0_g1_i1	TF316834	83.73	1838	285	4	1197	6668	207	2035	0	3107
TR22221_c0_g1_i1	TF300546	83.73	1850	294	5	188	5716	1	1850	0	3101
TR61190_c0_g1_i1	TF300714	90.69	1729	157	6	1244	6418	115	1838	0	3093
TR17963_c0_g1_i1	TF343193	57.32	2765	1139	33	6	8177	1136	3833	0	3078
TR25540_c4_g1_i3	TF312815	92.02	1679	131	7	3	5030	531	2203	0	3076
TR64634_c0_g1_i1	TF313809	84.54	1798	275	2	1679	7063	1	1798	0	3057
TR65409_c0_g2_i1	TF315388	63.72	2533	884	28	725	8218	1	2483	0	3044
TR20228_c0_g1_i2	TF318583	79.68	1880	377	5	87	5711	1	1873	0	3042
TR64995_c0_g2_i3	TF323875	82.75	1809	302	8	2239	7635	2	1793	0	3041
TR25429_c0_g1_i3	TF313685	80.92	1798	319	2	108	5429	1	1797	0	3041
TR26126_c0_g1_i4	TF312903	77.67	1782	398	1	196	5541	5	1780	0	3037
TR26126_c0_g1_i1	TF312903	77.67	1782	398	1	196	5541	5	1780	0	3037
TR63648_c1_g1_i1	TF314287	88.8	1714	190	3	237	5372	2	1714	0	3031
TR26103_c0_g1_i3	TF300317	79.74	1856	374	2	290	5851	20	1874	0	3030
TR26126_c0_g1_i6	TF312903	77.23	1792	408	2	196	5571	5	1780	0	3029
TR26126_c0_g1_i2	TF312903	77.23	1792	408	2	196	5571	5	1780	0	3029
TR26103_c0_g1_i2	TF300317	79.74	1856	374	2	290	5851	20	1874	0	3029
TR26103_c0_g1_i1	TF300317	79.69	1856	375	2	290	5851	20	1874	0	3028
TR65403_c0_g4_i1	TF106435	68.16	2255	638	11	907	7431	1	2231	0	3022
TR63648_c1_g1_i2	TF314287	88.77	1710	188	4	237	5354	2	1708	0	3021
TR60194_c0_g1_i3	TF323875	82.87	1757	294	5	583	5832	1	1754	0	3017
TR26122_c4_g3_i3	TF328771	82.97	1803	302	4	2393	7786	1	1795	0	3013
TR26122_c4_g3_i1	TF328771	82.92	1803	303	4	2399	7792	1	1795	0	3012
TR58914_c0_g1_i2	TF312871	93.25	1615	107	6	1793	6631	1	1556	0	3003
TR26334_c0_g1_i1	TF300316	73.07	2050	543	12	4772	10894	1163	3193	0	3002
TR58914_c0_g1_i1	TF312871	92.79	1623	115	7	1793	6655	1	1556	0	2996
TR22651_c0_g2_i1	TF328963	59.47	2460	974	26	182	7492	10	2448	0	2993
TR20740_c0_g1_i2	TF350731	82.28	1851	293	20	2548	7995	3	1827	0	2993
TR62615_c0_g1_i2	TF320364	66.38	2362	661	40	719	7405	1	2249	0	2992
TR62448_c0_g3_i1	TF313658	83.56	1721	279	6	2071	7221	1811	3526	0	2986
TR64995_c0_g2_i1	TF323875	82.95	1771	292	7	2239	7521	36	1793	0	2985
TR64593_c0_g1_i1	TF332887	91.33	1522	124	1	270	4811	4	1525	0	2982
TR25212_c0_g1_i1	TF323608	85.06	1727	258	1	967	6147	1370	3095	0	2966
TR62536_c3_g2_i2	TF333601	86.62	1741	233	1	2	5224	233	1972	0	2962
TR61658_c0_g1_i1	TF323966	91.73	1560	128	1	3	4679	954	2513	0	2956
TR62536_c3_g2_i1	TF333601	86.02	1753	245	2	2	5260	233	1972	0	2954
TR61408_c1_g1_i1	TF325534	67.24	2167	673	21	490	6879	306	2359	0	2950
TR26126_c0_g1_i8	TF312903	78.02	1715	377	1	196	5340	5	1713	0	2950
TR26277_c0_g1_i2	TF351263	86.14	1732	228	8	236	5395	1	1729	0	2947
TR26126_c0_g1_i7	TF312903	77.57	1725	387	2	196	5370	5	1713	0	2942
TR23340_c0_g1_i1	TF313679	71.67	2005	563	5	382	6381	1	2001	0	2936
TR62974_c0_g1_i1	TF323999	52.41	2879	1298	28	299	8719	1	2839	0	2932
TR61606_c1_g1_i2	TF328552	78.89	1942	361	23	565	6243	298	2222	0	2931
TR26277_c0_g1_i7	TF351263	85.3	1748	245	10	236	5443	1	1729	0	2929
TR61086_c0_g1_i2	TF318583	76.58	1879	434	10	155	5773	1	1872	0	2927
TR23595_c0_g1_i1	TF314213	80.6	1845	354	8	192	5714	8	1847	0	2927
TR26026_c0_g1_i1	TF316876	61.26	2375	915	7	232	7341	1	2300	0	2920
TR26277_c0_g1_i3	TF351263	85.37	1736	231	10	236	5374	1	1729	0	2913
TR61086_c0_g1_i1	TF318583	75.53	1904	460	11	155	5848	1	1872	0	2912
TR25757_c0_g1_i2	TF312903	74.65	1767	445	2	288	5579	31	1797	0	2910
TR63835_c0_g1_i1	TF105934	79.85	1861	349	13	1679	7183	2	1850	0	2909
TR25757_c0_g1_i1	TF312903	74.7	1767	444	2	257	5548	31	1797	0	2909
TR19768_c1_g1_i4	TF105915	86.61	1680	223	5	11	5044	1698	3367	0	2903
TR63835_c0_g1_i2	TF105934	79.69	1861	348	14	1680	7172	2	1850	0	2897
TR24143_c1_g1_i1	TF105956	84.51	1678	252	12	499	5508	81	1726	0	2887
TR62615_c0_g1_i1	TF320364	64.52	2362	659	40	719	7267	1	2249	0	2882
TR20740_c0_g1_i1	TF350731	82.01	1779	285	18	2992	8223	3	1761	0	2878
TR58642_c0_g1_i1	TF328771	82.85	1743	270	4	472	5613	142	1880	0	2876
TR62384_c1_g2_i2	TF300714	85.1	1711	250	11	318	5435	92	1788	0	2868
TR58642_c0_g1_i2	TF328771	84.24	1720	240	6	472	5538	142	1857	0	2867
TR21369_c0_g1_i2	TF343656	83.88	1712	269	6	1973	7087	5	1715	0	2866
TR64848_c0_g1_i1	TF332887	88.06	1524	182	2	3665	8236	11	1529	0	2862
TR17788_c0_g1_i2	TF329702	73.27	1953	449	20	567	6206	14	1961	0	2862
TR21369_c0_g1_i3	TF343656	83.68	1716	273	7	1973	7099	5	1715	0	2861
TR19768_c1_g1_i1	TF105915	85.65	1680	222	6	11	4993	1698	3367	0	2861
TR25690_c2_g1_i2	TF312903	71	1838	532	2	1530	7040	19	1854	0	2859
TR63496_c0_g1_i2	TF312871	88.78	1578	171	3	140	4855	1	1576	0	2853
TR25817_c0_g1_i1	TF351926	70.73	1971	577	2	528	6440	238	2206	0	2852
TR19768_c1_g1_i3	TF105915	84.41	1700	252	11	9	5069	3323	5009	0	2845
TR65150_c0_g1_i1	TF334325	79.85	1583	316	5	4514	9253	22	1602	0	2841
TR57854_c0_g1_i1	TF331837	64.32	2346	801	31	634	7563	2	2311	0	2836
TR19768_c1_g1_i8	TF105915	83.38	1721	273	12	9	5132	3323	5009	0	2833
TR62919_c4_g1_i2	TF323987	88.2	1483	174	6	125	4570	344	1815	0	2825
TR65192_c2_g1_i1	TF316399	48.75	2570	1309	11	1783	9468	225	2784	0	2816
TR65456_c0_g1_i2	TF313078	84.69	1659	254	2	486	5462	1	1657	0	2804
TR65456_c0_g1_i1	TF313078	84.69	1659	254	2	486	5462	1	1657	0	2804
TR26090_c0_g1_i2	TF316876	63.18	2162	730	10	979	7266	24	2184	0	2804
TR20220_c0_g1_i1	TF320231	77.65	1897	398	10	1051	6663	1	1891	0	2804
TR62919_c4_g1_i5	TF323987	87.46	1483	185	6	125	4570	344	1815	0	2803
TR62919_c4_g1_i4	TF323987	87.46	1483	185	6	125	4570	344	1815	0	2803
TR62171_c0_g1_i1	TF313461	75.46	1866	436	22	914	6445	9	1836	0	2798
TR17788_c0_g1_i1	TF329702	71.94	1953	436	21	567	6089	14	1961	0	2797
TR26277_c0_g1_i6	TF351263	90.18	1569	132	7	642	5282	1	1563	0	2793
TR25935_c0_g1_i2	TF331962	61.72	2398	861	32	8630	15652	4444	6734	0	2793
TR26277_c0_g1_i8	TF351263	89.73	1567	139	7	236	4870	1	1565	0	2788
TR17323_c0_g1_i1	TF324190	84.71	1609	238	6	40	4842	1	1603	0	2786
TR19768_c1_g1_i6	TF105915	83.47	1694	242	11	9	4976	3323	5003	0	2784
TR17323_c0_g1_i2	TF324190	83.98	1623	252	7	40	4884	1	1603	0	2776
TR25094_c0_g1_i1	TF329915	69.49	1806	544	4	2088	7484	5	1808	0	2774
TR19768_c1_g1_i5	TF105915	82.45	1715	263	12	9	5039	3323	5003	0	2772
TR65379_c0_g1_i1	TF337483	53.41	2715	1164	25	1298	9139	444	3122	0	2771
TR19890_c0_g1_i2	TF313151	94.48	1414	78	0	24	4265	2462	3875	0	2769
TR19592_c0_g1_i1	TF331145	85.28	1597	234	3	2011	6798	2986	4580	0	2767
TR23835_c0_g1_i1	TF312871	88.32	1549	174	5	130	4755	1	1543	0	2764
TR62094_c0_g1_i1	TF313658	69.99	2006	501	11	1113	6827	1782	3784	0	2761
TR21369_c0_g1_i1	TF343656	81.31	1712	260	7	1973	6928	5	1715	0	2753
TR23910_c0_g1_i3	TF101106	79.46	1738	351	7	173	5368	2	1736	0	2752
TR23910_c0_g1_i1	TF101106	79.46	1738	351	7	176	5371	2	1736	0	2752
TR61408_c1_g1_i2	TF325534	66.12	2069	637	26	3	6017	141	2136	0	2747
TR22622_c0_g1_i1	TF320364	68.69	2127	605	43	1045	7242	4	2008	0	2747
TR24218_c0_g1_i1	TF324494	74.49	1799	456	4	5	5392	2336	4133	0	2737
TR25287_c0_g1_i1	TF105201	86.99	1583	203	4	184	4923	1	1580	0	2728
TR26415_c0_g1_i3	TF326548	71.52	1815	505	13	1492	6900	245	1998	0	2726
TR65178_c0_g1_i14	TF316081	62.2	2373	853	30	895	7881	3	2216	0	2725
TR65178_c0_g1_i11	TF316081	62.2	2373	853	30	710	7696	3	2216	0	2725
TR65091_c1_g3_i5	TF323987	69.3	1847	533	10	1518	6956	2	1840	0	2719
TR65178_c0_g1_i6	TF316081	61.62	2392	881	31	710	7774	3	2216	0	2711
TR23493_c0_g1_i1	TF315957	76.35	1793	411	18	1288	6627	1	1765	0	2702
TR65091_c1_g3_i2	TF323987	69.3	1837	552	10	1518	6992	1	1815	0	2700
TR65091_c1_g3_i1	TF323987	69.3	1837	552	10	1519	6993	1	1815	0	2700
TR59126_c0_g1_i4	TF313127	83.67	1617	243	9	30	4817	27	1639	0	2698
TR65178_c0_g1_i2	TF316081	61.5	2392	884	32	895	7959	3	2216	0	2697
TR61868_c0_g1_i1	TF315637	58.95	2514	946	47	1423	8706	1062	3512	0	2694
TR21961_c0_g1_i1	TF351999	90.17	1475	138	7	1406	5809	1	1461	0	2694
TR26398_c3_g1_i1	TF339614	80.95	1685	309	10	2	5020	4	1677	0	2681
TR26398_c3_g1_i3	TF339614	80.89	1685	306	11	2	5008	4	1677	0	2672
TR23493_c0_g1_i5	TF315957	75.63	1793	411	19	1288	6588	1	1765	0	2667
TR23493_c0_g1_i2	TF315957	75.63	1793	411	19	1288	6588	1	1765	0	2667
TR63330_c1_g1_i4	TF350364	74.03	1864	472	5	5463	11018	1	1862	0	2663
TR64398_c0_g1_i2	TF351999	87.9	1488	137	5	448	4782	1	1488	0	2660
TR64398_c0_g1_i1	TF351999	87.9	1488	137	5	606	4940	1	1488	0	2660
TR21961_c0_g1_i2	TF351999	89.29	1475	138	8	1406	5770	1	1461	0	2659
TR25773_c0_g1_i1	TF313446	64.68	2030	703	6	7	6054	324	2351	0	2658
TR63129_c0_g1_i1	TF102041	92.08	1415	111	2	2180	6421	648	2050	0	2654
TR23209_c0_g1_i8	TF300697	80.43	1533	300	0	273	4871	1	1533	0	2652
TR23209_c0_g1_i6	TF300697	80.43	1533	300	0	357	4955	1	1533	0	2652
TR23209_c0_g1_i5	TF300697	80.43	1533	300	0	122	4720	1	1533	0	2652
TR23493_c0_g1_i3	TF315957	75.24	1793	411	19	1288	6567	1	1765	0	2650
TR63129_c0_g1_i6	TF102041	91.57	1423	119	3	2183	6448	648	2050	0	2647
TR63129_c0_g1_i2	TF102041	91.57	1423	119	3	2180	6445	648	2050	0	2647
TR64886_c0_g1_i1	TF313758	73.52	1741	455	3	448	5652	1	1737	0	2641
TR63129_c0_g1_i5	TF102041	91.8	1415	111	3	2183	6412	648	2050	0	2641
TR26028_c0_g1_i2	TF328639	81.97	1603	289	6	1857	6665	1	1591	0	2639
TR24185_c0_g1_i1	TF332887	81.57	1503	272	4	578	5071	24	1522	0	2639
TR64029_c1_g3_i5	TF324484	75.1	1763	436	10	948	6227	33	1783	0	2635
TR64029_c1_g3_i3	TF324484	75.1	1763	436	10	920	6199	33	1783	0	2635
TR23988_c0_g1_i3	TF313196	87.43	1488	154	4	1351	5715	1	1487	0	2634
TR23988_c0_g1_i2	TF313196	87.43	1488	154	4	1644	6008	1	1487	0	2634
TR23988_c0_g1_i1	TF313196	87.43	1488	154	4	1318	5682	1	1487	0	2634
TR62536_c5_g1_i1	TF333601	91.72	1473	122	0	1573	5991	511	1983	0	2625
TR24063_c0_g1_i2	TF103054	92.95	1390	98	0	219	4388	1	1390	0	2622
TR24063_c0_g1_i1	TF103054	92.95	1390	98	0	209	4378	1	1390	0	2622
TR22837_c1_g1_i1	TF106476	81.15	1581	295	3	2186	6919	8	1587	0	2622
TR24063_c0_g1_i6	TF103054	91.65	1402	117	0	209	4414	1	1402	0	2619
TR58453_c0_g1_i1	TF106406	71.88	1867	513	17	1397	6961	1	1836	0	2615
TR58296_c0_g1_i2	TF314388	88.81	1448	160	1	539	4876	1	1448	0	2612
TR59117_c1_g1_i2	TF313572	72.81	1872	458	27	3156	8618	474	2301	0	2611
TR65424_c0_g1_i2	TF324408	83.34	1567	260	3	1939	6636	1	1564	0	2608
TR65424_c0_g1_i1	TF324408	83.34	1567	260	3	1939	6636	1	1564	0	2608
TR64726_c0_g2_i1	TF316477	82.63	1520	264	0	1	4560	24864	26383	0	2607
TR60321_c0_g1_i1	TF354317	65.72	2051	656	29	2405	8416	2861	4896	0	2587
TR65091_c1_g3_i4	TF323987	84.85	1399	212	1	1518	5714	593	1982	0	2586
TR65091_c1_g3_i3	TF323987	84.85	1399	212	1	1519	5715	593	1982	0	2586
TR64398_c0_g1_i6	TF351999	85.95	1488	136	5	606	4850	1	1488	0	2585
TR62043_c1_g1_i5	TF318311	89.49	1437	125	1	159	4391	1	1437	0	2585
TR62043_c1_g1_i3	TF318311	89.49	1437	125	1	158	4390	1	1437	0	2585
TR64398_c0_g1_i9	TF351999	89.69	1406	144	2	606	4820	1	1403	0	2582
TR64398_c0_g1_i4	TF351999	89.69	1406	144	2	448	4662	1	1403	0	2582
TR62448_c0_g3_i2	TF313658	84.42	1470	226	4	378	4778	1811	3276	0	2580
TR21436_c0_g1_i3	TF314434	85.73	1514	208	8	79	4596	2	1506	0	2580
TR21436_c0_g1_i2	TF314434	85.73	1514	208	8	113	4630	2	1506	0	2580
TR62043_c1_g1_i9	TF318311	89.12	1443	131	2	159	4409	1	1437	0	2579
TR62043_c1_g1_i8	TF318311	89.12	1443	131	2	158	4408	1	1437	0	2579
TR22719_c0_g2_i1	TF343335	71.7	1820	489	24	157	5538	1	1799	0	2568
TR26277_c0_g1_i10	TF351263	92.13	1411	100	6	642	4841	1	1409	0	2566
TR23914_c0_g1_i1	TF323611	65.28	1924	650	19	435	6152	11	1912	0	2566
TR25549_c2_g1_i2	TF105224	78.91	1664	316	11	223	5109	1	1662	0	2564
TR25763_c2_g1_i1	TF319651	66.6	2054	641	17	287	6313	1	2032	0	2561
TR22837_c1_g1_i2	TF106476	79.82	1581	271	4	2186	6784	8	1587	0	2561
TR25763_c2_g1_i4	TF319651	66.57	2052	641	17	287	6307	1	2030	0	2557
TR65058_c2_g1_i8	TF101154	66.22	1995	644	19	396	6290	1	1980	0	2553
TR65058_c2_g1_i3	TF101154	66.22	1995	644	19	234	6128	1	1980	0	2553
TR65058_c2_g1_i2	TF101154	66.22	1995	644	19	254	6148	1	1980	0	2553
TR60317_c0_g1_i3	TF313490	90.83	1407	96	4	1	4122	1532	2910	0	2546
TR64320_c0_g1_i2	TF105908	87.12	1475	173	8	2236	6609	1	1467	0	2543
TR25221_c0_g1_i1	TF300488	59.15	2213	881	27	1287	7856	3401	5595	0	2541
TR62974_c0_g1_i4	TF323999	51.21	2558	1177	26	299	7759	1	2523	0	2535
TR25923_c0_g1_i1	TF312815	86.16	1460	199	4	4847	9217	26	1479	0	2535
TR64320_c0_g1_i4	TF105908	85.61	1501	199	8	2235	6686	1	1467	0	2533
TR17681_c0_g1_i3	TF105680	96.41	1310	46	5	314	4240	2	1304	0	2530
TR64320_c0_g1_i3	TF105908	85.04	1511	209	9	2235	6716	1	1467	0	2524
TR59687_c0_g1_i1	TF316867	74.66	1685	389	21	5258	10198	1	1675	0	2523
TR58296_c0_g1_i1	TF314388	86.53	1448	149	2	539	4744	1	1448	0	2522
TR25763_c2_g1_i5	TF319651	62.16	2220	756	25	287	6694	1	2140	0	2516
TR25763_c2_g1_i3	TF319651	62.15	2219	756	25	287	6691	1	2140	0	2515
TR25763_c2_g1_i2	TF319651	62.05	2224	760	25	287	6706	1	2140	0	2515
TR24224_c0_g1_i3	TF300320	81.13	1510	285	0	2480	7009	1	1510	0	2515
TR24224_c0_g1_i1	TF300320	81.13	1510	285	0	2468	6997	1	1510	0	2515
TR55526_c0_g1_i1	TF101072	60.39	2224	833	29	955	7482	850	3047	0	2513
TR21177_c0_g1_i1	TF313482	65.7	2006	662	23	1418	7357	1	1899	0	2509
TR65497_c0_g1_i1	TF342247	73.9	1517	395	2	4	4551	44	1558	0	2508
TR24800_c0_g1_i1	TF351125	65.1	1782	619	7	4997	10333	25	1801	0	2508
TR59243_c0_g1_i8	TF328554	78.34	1607	315	21	1983	6704	1	1561	0	2507
TR64320_c0_g1_i1	TF105908	87.39	1443	176	6	2235	6545	1	1440	0	2505
TR65603_c0_g1_i1	TF105172	90.69	1342	125	0	177	4202	1	1342	0	2504
TR59243_c0_g1_i3	TF328554	77.19	1631	339	22	1983	6776	1	1561	0	2494
TR24224_c0_g1_i4	TF300320	80.6	1510	285	1	2468	6973	1	1510	0	2492
TR24224_c0_g1_i2	TF300320	80.6	1510	285	1	2480	6985	1	1510	0	2492
TR60817_c0_g1_i2	TF321435	72.81	1747	457	15	21	5207	72	1805	0	2491
TR25978_c1_g1_i4	TF320178	66.67	1905	632	14	3800	9505	1617	3429	0	2491
TR25978_c1_g1_i2	TF320178	66.67	1905	632	14	3799	9504	1617	3429	0	2491
TR62824_c1_g1_i6	TF105114	79.81	1555	301	6	569	5194	16	1565	0	2490
TR62824_c1_g1_i4	TF105114	79.81	1555	301	6	610	5235	16	1565	0	2490
TR62824_c1_g1_i1	TF105114	79.81	1555	301	6	519	5144	16	1565	0	2490
TR60930_c0_g1_i1	TF329345	66.52	1989	631	24	936	6797	23	1994	0	2489
TR63093_c0_g2_i1	TF105729	91.83	1322	105	2	657	4613	15	1336	0	2486
TR59117_c1_g1_i1	TF313572	70.53	1873	437	30	3156	8429	752	2581	0	2484
TR24162_c0_g1_i1	TF324787	68.65	1879	495	35	259	5613	6	1799	0	2484
TR64889_c0_g1_i4	TF351053	81.38	1504	226	10	2826	7175	9	1506	0	2481
TR16138_c0_g1_i2	TF314677	92.45	1404	106	0	2	4213	1137	2540	0	2480
TR63093_c0_g2_i2	TF105729	90.66	1339	121	3	658	4662	15	1337	0	2475
TR64765_c0_g1_i1	TF331489	53.74	2123	950	17	2	6274	29	2139	0	2474
TR57670_c0_g1_i1	TF331504	88.88	1295	143	1	612	4493	1	1295	0	2474
TR61919_c2_g1_i2	TF329702	61.77	2095	708	37	168	6173	28	1993	0	2470
TR61040_c0_g1_i1	TF105235	68.7	1917	566	20	1166	6814	1	1904	0	2469
TR62629_c0_g1_i6	TF105199	80.13	1515	291	3	2599	7113	17	1531	0	2466
TR62629_c0_g1_i12	TF105199	80.13	1515	291	3	2599	7113	17	1531	0	2466
TR16138_c0_g1_i1	TF314677	90.48	1428	136	1	2	4285	1137	2540	0	2466
TR56921_c0_g1_i1	TF323261	68.01	1807	577	4	1039	6456	1	1804	0	2465
TR26239_c0_g1_i4	TF326548	51.36	2430	1099	26	6332	13372	2033	4402	0	2464
TR26239_c0_g1_i3	TF326548	51.36	2430	1099	26	6257	13297	2033	4402	0	2464
TR26239_c0_g1_i2	TF326548	51.36	2430	1099	26	6332	13372	2033	4402	0	2464
TR25549_c2_g1_i4	TF105224	78.35	1603	315	13	265	4977	32	1621	0	2463
TR25549_c2_g1_i3	TF105224	78.35	1603	316	13	265	4980	32	1621	0	2463
TR24525_c0_g1_i9	TF313551	86.56	1429	190	4	1684	5964	2	1423	0	2462
TR24525_c0_g1_i8	TF313551	86.56	1429	190	4	1586	5866	2	1423	0	2462
TR24525_c0_g1_i7	TF313551	86.56	1429	190	4	1683	5963	2	1423	0	2462
TR24525_c0_g1_i5	TF313551	86.56	1429	190	4	1587	5867	2	1423	0	2462
TR24525_c0_g1_i4	TF313551	86.56	1429	190	4	1587	5867	2	1423	0	2462
TR24525_c0_g1_i10	TF313551	86.56	1429	190	4	1683	5963	2	1423	0	2462
TR20353_c1_g1_i1	TF318583	75.94	1683	271	17	2190	6836	1	1658	0	2457
TR63280_c0_g1_i7	TF324451	81.77	1503	268	6	5473	9963	1	1498	0	2456
TR63280_c0_g1_i5	TF324451	81.77	1503	268	6	5523	10013	1	1498	0	2456
TR63280_c0_g1_i2	TF324451	81.77	1503	268	6	5523	10013	1	1498	0	2456
TR63280_c0_g1_i1	TF324451	81.77	1503	268	6	5474	9964	1	1498	0	2456
TR25877_c0_g1_i11	TF335359	69.94	1587	427	5	176	4786	1	1579	0	2456
TR62824_c1_g1_i5	TF105114	78.71	1555	286	5	610	5139	16	1565	0	2453
TR62824_c1_g1_i2	TF105114	78.71	1555	286	5	519	5048	16	1565	0	2453
TR24889_c0_g1_i1	TF342779	61.06	2062	764	14	121	6189	1	2047	0	2452
TR64983_c0_g1_i1	TF105199	79.52	1533	311	3	516	5105	1	1531	0	2451
TR62231_c0_g1_i1	TF106237	83.94	1407	226	0	921	5141	431	1837	0	2450
TR24889_c0_g1_i3	TF342779	61.06	2062	764	14	435	6503	1	2047	0	2450
TR19875_c0_g1_i1	TF101155	85.31	1477	191	10	412	4764	1	1475	0	2448
TR64559_c0_g1_i1	TF316865	69.55	1675	476	13	334	5256	1	1658	0	2445
TR23507_c0_g1_i3	TF324954	79.53	1573	285	20	277	4884	16	1583	0	2445
TR22622_c0_g1_i2	TF320364	69.47	1828	536	34	1278	6695	2	1722	0	2444
TR25938_c0_g1_i3	TF344123	78.52	1485	308	9	867	5288	1	1474	0	2442
TR25382_c0_g2_i5	TF324484	68.56	1845	517	16	219	5564	1	1834	0	2439
TR22208_c1_g2_i1	TF351624	58.06	2165	884	23	2544	8966	1	2079	0	2439
TR64559_c0_g1_i2	TF316865	69.49	1675	471	14	334	5238	1	1658	0	2438
TR24018_c0_g1_i2	TF312925	95.53	1253	56	0	217	3975	1	1253	0	2438
TR24662_c0_g1_i2	TF324451	79.58	1513	297	14	2329	6831	1	1507	0	2437
TR25382_c0_g2_i3	TF324484	68.43	1834	507	15	219	5504	1	1815	0	2435
TR14611_c0_g1_i1	TF314322	82.67	1443	243	4	234	4541	1	1442	0	2435
TR60265_c0_g1_i2	TF313078	74.94	1636	407	4	392	5290	1	1633	0	2432
TR25978_c1_g1_i3	TF320178	72.88	1663	442	8	3839	8800	1783	3429	0	2429
TR25978_c1_g1_i6	TF320178	72.82	1663	443	8	3838	8799	1783	3429	0	2428
TR19570_c1_g1_i2	TF101097	81.62	1491	245	22	3	4388	983	2445	0	2427
TR59259_c0_g1_i1	TF300316	67.92	1755	560	7	1425	6680	1601	3343	0	2426
TR19570_c1_g1_i1	TF101097	81.24	1498	252	23	3	4409	983	2445	0	2420
TR65162_c3_g3_i3	TF106423	62.89	2059	740	39	2650	8754	493	2458	0	2414
TR63413_c0_g1_i1	TF314368	80.75	1470	253	6	327	4646	1	1464	0	2410
TR64943_c0_g1_i2	TF323159	88.05	1356	159	3	3	4061	71	1423	0	2405
TR64943_c0_g1_i1	TF323159	88.05	1356	159	3	3	4061	71	1423	0	2405
TR63178_c4_g1_i1	TF105757	68.93	1754	520	16	1970	7156	1	1747	0	2404
TR22766_c0_g1_i1	TF101165	91.17	1314	103	1	303	4205	3340	4653	0	2404
TR65137_c0_g1_i2	TF312815	86.34	1391	186	4	4390	8550	1325	2698	0	2402
TR21257_c0_g1_i2	TF102034	87.24	1364	171	3	680	4762	1	1359	0	2399
TR21257_c0_g1_i1	TF102034	87.24	1364	171	3	680	4762	1	1359	0	2399
TR61936_c0_g1_i4	TF333633	74.18	1549	396	6	886	5520	1	1546	0	2397
TR64482_c0_g1_i1	TF332598	67.29	1443	470	4	2	4324	49	1489	0	2395
TR25287_c0_g1_i4	TF105201	85.79	1429	161	5	184	4344	112	1538	0	2395
TR64441_c0_g1_i2	TF331793	71.75	1671	447	12	320	5257	1	1658	0	2390
TR64441_c0_g1_i1	TF331793	71.75	1671	447	12	280	5217	1	1658	0	2390
TR65508_c0_g1_i1	TF323987	63.06	1819	646	13	505	5883	15	1807	0	2389
TR61936_c0_g1_i2	TF333633	73.61	1561	408	7	886	5556	1	1546	0	2388
TR60265_c0_g1_i1	TF313078	76.12	1579	375	5	308	5038	1	1575	0	2388
TR58828_c0_g2_i2	TF351978	83.64	1400	218	4	470	4636	1	1394	0	2387
TR25938_c0_g1_i9	TF344123	77.1	1485	304	10	867	5213	1	1474	0	2385
TR22467_c1_g1_i14	TF101155	80.18	1544	294	8	294	4889	3	1527	0	2384
TR22467_c1_g1_i13	TF101155	81.41	1506	268	7	294	4775	3	1505	0	2383
TR24525_c0_g1_i2	TF313551	84.52	1421	213	6	1585	5826	13	1427	0	2382
TR61936_c0_g1_i3	TF333633	72.68	1581	428	7	886	5616	1	1546	0	2380
TR18548_c0_g1_i1	TF319686	76.47	1602	367	10	2229	7004	1	1594	0	2380
TR25938_c0_g1_i10	TF344123	76.9	1489	308	11	867	5225	1	1474	0	2379
TR22467_c1_g1_i6	TF101155	83.15	1478	246	8	293	4717	3	1453	0	2379
TR64496_c0_g2_i1	TF319686	70.89	1738	497	13	535	5721	1	1728	0	2378
TR24374_c0_g1_i2	TF106120	79.49	1477	270	6	437	4768	257	1689	0	2378
TR64686_c1_g1_i3	TF323983	77.91	1453	311	7	2837	7165	1309	2756	0	2377
TR22467_c1_g1_i8	TF101155	82.82	1484	252	8	294	4736	3	1453	0	2377
TR21886_c0_g1_i2	TF105951	84.24	1390	217	3	131	4294	2	1389	0	2377
TR21886_c0_g1_i1	TF105951	84.24	1390	217	3	131	4294	2	1389	0	2377
TR64686_c1_g1_i2	TF323983	77.96	1452	310	7	2875	7200	1309	2755	0	2376
TR64909_c0_g1_i2	TF333377	71.67	1673	468	11	951	5951	1824	3437	0	2374
TR25938_c0_g1_i6	TF344123	76.08	1505	324	11	867	5273	1	1474	0	2373
TR22467_c1_g1_i3	TF101155	82.71	1486	254	9	294	4742	3	1453	0	2372
TR23105_c0_g1_i1	TF313526	86.04	1390	157	5	398	4456	1	1388	0	2371
TR19214_c0_g1_i1	TF323190	90.24	1271	113	5	12	3791	26	1294	0	2370
TR22467_c1_g1_i7	TF101155	81.5	1508	276	8	294	4808	3	1453	0	2368
TR24018_c0_g1_i1	TF312925	93.14	1253	84	1	119	3871	1	1253	0	2364
TR63789_c0_g2_i1	TF328740	62.64	2093	723	41	247	6348	1	2063	0	2361
TR20982_c0_g1_i2	TF315251	83.9	1410	225	1	2	4225	2904	4313	0	2361
TR25938_c0_g1_i7	TF344123	76.5	1485	304	11	867	5186	1	1474	0	2359
TR23980_c1_g1_i4	TF312967	86.62	1338	169	3	840	4823	1	1336	0	2356
TR57435_c0_g1_i1	TF317296	87.04	1335	157	2	1855	5811	1	1334	0	2355
TR26239_c0_g1_i5	TF326548	50.91	2355	1073	27	6332	13147	2033	4313	0	2348
TR25044_c0_g2_i3	TF342779	68.22	1740	551	4	1207	6420	6	1742	0	2344
TR25044_c0_g2_i1	TF342779	68.22	1740	551	4	1428	6641	6	1742	0	2344
TR23391_c0_g1_i2	TF105639	81.28	1469	269	10	1946	6334	572	2032	0	2344
TR24063_c0_g1_i5	TF103054	92.96	1250	88	0	630	4379	141	1390	0	2341
TR60997_c0_g1_i1	TF350216	74.91	1582	380	16	2437	7131	13	1575	0	2340
TR60949_c0_g1_i6	TF101097	81.99	1394	249	9	1	4176	355	1734	0	2340
TR23056_c0_g1_i1	TF351148	63.01	1995	719	12	1573	7500	1	1980	0	2340
[truncated: 78,269 more rows]
