# Supplementary material for: A de novo reference transcriptome for Bolitoglossa vallecula, an Andean mountain salamander in Colombia
Source: Data Brief. 2020 Feb 11;29:105256. doi: 10.1016/j.dib.2020.105256 (PMC7038590; doi:10.1016/j.dib.2020.105256)
Supplement: Supp table 4 — Output from the nucleotide BLAST of the B. vallecula reference transcriptome against ncRNA databases (miRBas and RFam). [file mmc5.xlsx]

## Sheet: vallecula_ncRNA
queryID	subjectId	percIdentity	alnLength	mismatch	gapOpen	queryStart	queryEnd	subjectStart	subjectEnd	eVal	bitScore
TR100526_c0_g1_i1	AAGH01030566.1/2-467	91.89	37	3	0	268	304	1	37	9e-06	50.1
TR102605_c0_g1_i1	CAAK03075339.1/38087-38168	96.3	27	1	0	18	44	54	80	9e-05	46.1
TR103324_c0_g1_i1	AAWR01009543.1/231086-231201	96.43	28	1	0	228	255	80	107	3e-05	48.1
TR103475_c0_g1_i1	AANT01097465.1/28810-28516	87.23	47	6	0	57	103	227	273	9e-05	46.1
TR104153_c0_g1_i1	AANN01389054.1/452-624	93.75	32	2	0	94	125	27	58	6e-05	48.1
TR104174_c0_g1_i1	AM161443.1/1-463	100	25	0	0	42	66	258	282	1e-05	50.1
TR105480_c0_g1_i1	AAFR03005062.1/66270-66364	100	25	0	0	114	138	19	43	9e-06	50.1
TR107527_c0_g1_i1	AAXT01000007.1/1477-966	96.55	29	1	0	216	244	51	79	8e-06	50.1
TR107775_c0_g1_i1	AAWZ01015733.1/134231-134348	93.94	33	2	0	308	340	48	80	1e-05	50.1
TR107805_c0_g1_i1	AAEX02034272.1/71428-71230	93.75	32	2	0	249	280	86	117	6e-05	48.1
TR109882_c0_g1_i1	AY794603.1/4-521	96.55	29	1	0	1209	1237	364	392	3e-05	50.1
TR109892_c0_g1_i1	AAKM01000002.1/963059-963523	91.67	36	3	0	19	54	404	439	0.0001	48.1
TR114503_c0_g1_i1	AF513334.1/1-411	96.43	28	1	0	504	531	253	280	9e-05	48.1
TR11480_c0_g1_i1	mes-MIR172d	96.3	27	1	0	137	163	77	103	9e-05	46.1
TR114993_c0_g1_i1	AB162155.1/1-605	91.89	37	3	0	354	390	303	339	1e-05	50.1
TR115052_c0_g1_i1	M58734.1/29-552	100	23	0	0	45	67	168	190	9e-05	46.1
TR115897_c0_g1_i1	AAGV01646384.1/1691-1797	100	24	0	0	103	126	82	105	7e-05	48.1
TR116348_c0_g1_i1	gma-MIR4995	90.41	73	7	0	188	260	5	77	1e-17	89.7
TR116492_c0_g1_i1	hsa-mir-3652	100	69	0	0	1	69	63	131	4e-32	137
TR118520_c0_g1_i1	AC073912.38/169376-169270	100	25	0	0	8	32	82	106	7e-06	50.1
TR119941_c0_g1_i1	AANN01326854.1/117-326	96.43	28	1	0	196	223	65	92	3e-05	48.1
TR120102_c0_g1_i1	AANN01502073.1/432-201	91.67	36	3	0	192	227	2	37	3e-05	48.1
TR120229_c0_g1_i1	AAEX02030320.1/10949-11104	93.75	32	2	0	68	99	75	106	3e-05	48.1
TR120795_c0_g1_i1	aly-MIR858	100	24	0	0	17	40	218	241	4e-05	48.1
TR121454_c0_g1_i1	AAEX02032199.1/41525-41696	96.43	28	1	0	241	268	87	114	5e-05	48.1
TR12561_c1_g1_i1	AAGV01658770.1/406-503	100	24	0	0	29	52	1	24	5e-05	48.1
TR12742_c1_g1_i1	AF161167.1/11-268	100	24	0	0	287	310	107	130	4e-05	48.1
TR127747_c0_g1_i1	AAHX01039415.1/41665-41856	96.43	28	1	0	222	249	155	182	3e-05	48.1
TR128372_c0_g1_i1	bdi-MIR7761	96.55	29	1	0	23	51	288	316	8e-06	50.1
TR128453_c0_g1_i1	AADN02019867.1/6526-6614	93.94	33	2	0	140	172	54	86	1e-05	50.1
TR129153_c0_g1_i1	AC124512.3/9656-9550	96.43	28	1	0	562	589	76	103	8e-05	48.1
TR129816_c0_g1_i1	AANN01182153.1/528-212	94.74	76	4	0	123	198	241	316	1e-26	119
TR129835_c0_g1_i1	AY517037.1/14-113	97.67	43	1	0	77	119	58	100	4e-14	77.8
TR130054_c0_g1_i1	AE015927.1/1705719-1705109	96.43	28	1	0	443	470	390	417	5e-05	48.1
TR130359_c0_g1_i1	AAEX02006100.1/2624-2453	93.75	32	2	0	84	115	75	106	6e-05	48.1
TR130469_c0_g1_i1	AY517305.1/14-105	100	36	0	0	101	136	57	92	4e-12	71.9
TR130994_c0_g1_i1	AAWZ01023980.1/5454-5521	93.55	31	2	0	52	82	1	31	9e-05	46.1
TR134584_c0_g1_i1	K02348.1/1-119	93.94	33	2	0	131	163	76	108	7e-06	50.1
TR136474_c0_g1_i1	AANN01207236.1/751-561	100	23	0	0	43	65	52	74	0.0001	46.1
TR136702_c0_g1_i1	AADB02014567.1/2287-2187	96.88	32	1	0	78	109	1	32	2e-07	56
TR137652_c0_g1_i1	AANN01839716.1/2847-2735	100	24	0	0	232	255	84	107	4e-05	48.1
TR139201_c0_g1_i1	AANG01574084.1/4546-4448	100	23	0	0	61	83	52	74	9e-05	46.1
TR140455_c0_g1_i1	AADB02341147.1/412-616	96.67	30	1	0	791	820	125	154	6e-06	52
TR142111_c0_g1_i1	ABDC01176625.1/389-278	100	23	0	0	7	29	81	103	0.0001	46.1
TR143836_c0_g1_i1	AAGV01635527.1/1510-1401	100	24	0	0	384	407	18	41	5e-05	48.1
TR144055_c0_g1_i1	AAZO01000515.1/22615-22700	100	24	0	0	243	266	24	47	3e-05	48.1
TR145112_c0_g1_i1	AAGT01389930.1/3611-3677	100	24	0	0	327	350	21	44	4e-05	48.1
TR150541_c0_g1_i1	cre-MIR909	96.55	29	1	0	57	85	262	290	7e-06	50.1
TR151087_c0_g1_i1	DQ984518.1/193819-193734	93.75	32	2	0	387	418	4	35	5e-05	48.1
TR151367_c0_g1_i1	AF545028.1/4-282	93.75	32	2	0	62	93	156	187	3e-05	48.1
TR151920_c0_g1_i1	AADC01037847.1/854-750	100	24	0	0	16	39	11	34	3e-05	48.1
TR15509_c0_g1_i1	EF408144.1/4-516	100	25	0	0	1829	1853	307	331	5e-05	50.1
TR15851_c1_g1_i1	AAEX02026716.1/525134-525368	100	23	0	0	159	181	91	113	0.0001	46.1
TR1620_c0_g1_i1	hsa-mir-4485	92.98	57	4	0	471	527	1	57	1e-14	81.8
TR16225_c0_g1_i1	AALT01644191.1/1603-1471	100	26	0	0	630	655	94	119	8e-06	52
TR17136_c0_g1_i1	AAPN01334259.1/594-725	100	26	0	0	45	70	106	131	2e-05	52
TR18088_c0_g1_i1	cme-MIR166h	96.55	29	1	0	405	433	47	75	6e-05	50.1
TR18948_c1_g2_i2	ABEF01046903.1/1315-1242	96.43	28	1	0	42	69	32	59	3e-05	48.1
TR18995_c1_g1_i1	AADM01000369.1/6103-6425	100	25	0	0	1905	1929	115	139	6e-05	50.1
TR1915_c0_g1_i1	AF478315.1/17-344	100	24	0	0	3	26	151	174	4e-05	48.1
TR21433_c0_g1_i1	AANN01587936.1/2555-2265	100	25	0	0	1476	1500	248	272	7e-05	50.1
TR22287_c1_g2_i1	AAIY01359591.1/1223-1082	100	27	0	0	12	38	116	142	7e-06	54
TR22424_c0_g1_i1	AAEX02010174.1/34336-34114	94.12	34	2	0	122	155	77	110	2e-05	52
TR23050_c0_g1_i1	DQ987378.1/4-328	100	24	0	0	6	29	199	222	5e-05	48.1
TR23078_c1_g1_i2	cfa-mir-8789	96.43	28	1	0	129	156	66	93	4e-05	48.1
TR23132_c0_g1_i1	AF357400.1/1-112	100	25	0	0	1078	1102	58	82	7e-05	50.1
TR23744_c0_g3_i1	AANN01802157.1/6718-6998	100	25	0	0	176	200	54	78	6e-05	50.1
TR24403_c6_g1_i1	AC137930.3/58399-58568	91.67	36	3	0	394	429	109	144	0.0001	48.1
TR24446_c2_g1_i1	AAIY01477143.1/1666-1756	100	25	0	0	295	319	2	26	9e-06	50.1
TR24585_c0_g3_i7	ABDC01393019.1/4190-4305	96.67	30	1	0	1607	1636	79	108	2e-05	52
TR24906_c4_g3_i10	AAAA02012157.1/6655-6823	100	23	0	0	127	149	45	67	9e-05	46.1
TR25073_c2_g2_i4	ABDC01586324.1/434-545	100	25	0	0	1288	1312	76	100	4e-05	50.1
TR25102_c6_g1_i1	AANT01278631.1/32713-32849	100	23	0	0	45	67	112	134	0.0001	46.1
TR25275_c0_g1_i1	AJ295760.1/13-628	100	27	0	0	1816	1842	87	113	7e-06	54
TR25386_c2_g3_i1	AANG01352698.1/128-36	96.55	29	1	0	769	797	48	76	4e-05	50.1
TR25387_c0_g1_i2	DQ364632.1/3146-3482	100	24	0	0	24	47	280	303	4e-05	48.1
TR25479_c0_g2_i2	AAEX02025718.1/110840-111059	96.67	30	1	0	510	539	158	187	4e-05	52
TR26034_c3_g1_i1	AAGV01472624.1/1990-1883	100	24	0	0	370	393	18	41	5e-05	48.1
TR26180_c2_g1_i1	AALT01488544.1/2548-2846	96.43	28	1	0	98	125	217	244	3e-05	48.1
TR26272_c1_g1_i4	AAEX02034389.1/12865-13043	89.13	46	5	0	1974	2019	131	176	1e-05	52
TR26496_c0_g1_i1	AAPE01358704.1/1281-1179	100	24	0	0	151	174	51	74	6e-05	48.1
TR29186_c0_g1_i1	DQ189595.1/1-494	96.43	28	1	0	242	269	128	155	3e-05	48.1
TR33032_c0_g1_i1	AF257783.1/12-330	100	24	0	0	224	247	241	264	3e-05	48.1
TR33055_c0_g1_i1	DQ377693.1/21-614	96.67	30	1	0	38	67	503	532	3e-06	52
TR34205_c0_g1_i1	osa-MIR5149	100	24	0	0	28	51	104	127	4e-05	48.1
TR34679_c0_g1_i1	AANN01706349.1/1818-1623	96.43	28	1	0	22	49	27	54	3e-05	48.1
TR35664_c0_g1_i1	AF402391.1/4-475	100	27	0	0	159	185	101	127	4e-07	54
TR37260_c0_g1_i1	AACN010249893.1/281-402	100	24	0	0	203	226	89	112	8e-05	48.1
TR37705_c0_g1_i1	AAEX02024211.1/35756-35494	91.67	36	3	0	48	83	165	200	6e-05	48.1
TR37993_c0_g1_i1	AAIY01485215.1/699-596	100	26	0	0	64	89	77	102	2e-06	52
TR40739_c0_g2_i1	gra-MIR8762c	93.75	32	2	0	32	63	84	115	7e-05	48.1
TR40773_c0_g1_i1	AAYZ01181543.1/1962-1849	81.08	111	21	0	1527	1637	4	114	3e-06	54
TR42840_c0_g1_i1	AAAA02003721.1/15438-15265	100	23	0	0	101	123	103	125	9e-05	46.1
TR42969_c0_g1_i1	ABDC01096429.1/1592-1690	100	23	0	0	49	71	68	90	9e-05	46.1
TR44227_c0_g1_i1	AAZO01004201.1/24393-24652	100	23	0	0	1	23	237	259	0.0001	46.1
TR44667_c0_g2_i1	AANN01394644.1/5295-4972	96.43	28	1	0	170	197	262	289	3e-05	48.1
TR450_c0_g1_i1	hsa-mir-6759	100	24	0	0	330	353	12	35	4e-05	48.1
TR46887_c0_g1_i1	AY083138.1/1-414	100	25	0	0	375	399	223	247	4e-05	50.1
TR47215_c0_g1_i1	AAGT01297349.1/366-461	100	24	0	0	76	99	39	62	4e-05	48.1
TR47266_c1_g1_i1	AAPE01430395.1/747-532	100	24	0	0	195	218	1	24	3e-05	48.1
TR48922_c0_g1_i1	ABAV01032601.1/1647-2060	86.79	53	7	0	747	799	4	56	2e-05	50.1
TR49379_c1_g1_i1	AAEX02021830.1/110987-110715	100	25	0	0	138	162	169	193	0.0001	50.1
TR49652_c0_g1_i1	AAEX02025682.1/227805-228057	100	23	0	0	114	136	31	53	9e-05	46.1
TR49673_c0_g1_i1	L42985.1/2585-2692	100	23	0	0	195	217	40	62	0.0001	46.1
TR50175_c2_g1_i1	DQ311936.1/5-583	100	25	0	0	13	37	266	290	7e-06	50.1
TR50675_c0_g1_i1	AY851046.1/703-1239	100	24	0	0	305	328	110	133	4e-05	48.1
TR50939_c0_g1_i1	AAEX02014819.1/95712-95586	89.13	46	5	0	87	132	73	118	2e-06	52
TR51361_c0_g1_i1	AAYZ01202525.1/574-452	100	28	0	0	330	357	56	83	2e-07	56
TR51515_c0_g1_i1	sbi-MIR396c	100	25	0	0	2350	2374	96	120	9e-05	50.1
TR52447_c0_g1_i1	eca-mir-8973	88.71	62	7	0	1086	1147	7	68	3e-10	67.9
TR52619_c0_g1_i1	AADC01083845.1/116316-116629	96.55	29	1	0	12	40	274	302	3e-05	50.1
TR52709_c0_g1_i1	AAQQ01309996.1/3380-3096	100	25	0	0	231	255	254	278	1e-05	50.1
TR52736_c1_g1_i1	AASG02012313.1/6013-6185	96.43	28	1	0	12	39	96	123	5e-05	48.1
TR53681_c1_g1_i1	AY562320.1/1-401	100	24	0	0	53	76	60	83	4e-05	48.1
TR55609_c0_g1_i1	eca-mir-8918	91.84	49	4	0	1619	1667	61	109	1e-09	65.9
TR56384_c1_g1_i1	AAYZ01114428.1/3309-3448	96.3	27	1	0	62	88	74	100	0.0001	46.1
TR56447_c0_g1_i1	ola-mir-1788	100	26	0	0	116	141	57	82	5e-06	52
TR57483_c3_g1_i1	CAAP01006730.1/18584-18904	100	24	0	0	267	290	267	290	3e-05	48.1
TR58527_c1_g2_i1	AY425980.1/7-227	100	24	0	0	213	236	157	180	7e-05	48.1
TR58660_c0_g1_i1	AAXP01003028.1/18-98	96.43	28	1	0	95	122	33	60	7e-05	48.1
TR59077_c1_g1_i1	AANN01588123.1/1323-1545	100	25	0	0	456	480	69	93	5e-05	50.1
TR59435_c0_g2_i2	AAWZ01021673.1/5208-5127	100	26	0	0	270	295	56	81	9e-06	52
TR59482_c1_g1_i1	EF023811.1/18-604	96.55	29	1	0	988	1016	151	179	6e-05	50.1
TR59637_c2_g2_i1	mes-MIR396f	100	23	0	0	218	240	29	51	0.0001	46.1
TR59698_c0_g1_i1	AAEX02006759.1/261157-260934	100	25	0	0	1406	1430	102	126	4e-05	50.1
TR60344_c1_g1_i1	AAKM01000002.1/964598-965051	94.59	37	1	1	1040	1076	332	367	7e-05	50.1
TR60534_c0_g1_i1	AJ558035.1/2-501	100	27	0	0	3227	3253	63	89	1e-05	54
TR60730_c4_g1_i1	AANN01512327.1/1575-1375	96.55	29	1	0	235	263	52	80	8e-06	50.1
TR60828_c12_g1_i1	ABER01000001.1/262856-262445	100	26	0	0	1428	1453	244	269	1e-05	52
TR60884_c2_g1_i1	AANN01409226.1/1192-1400	96.55	29	1	0	478	506	42	70	3e-05	50.1
TR61163_c2_g2_i3	AY712649.1/1-459	96.3	27	1	0	174	200	275	301	0.0001	46.1
TR61265_c2_g1_i1	X81419.1/323-438	100	25	0	0	680	704	87	111	6e-05	50.1
TR61407_c1_g1_i1	AANN01819540.1/4476-4254	100	24	0	0	119	142	6	29	7e-05	48.1
TR61434_c1_g1_i1	tgu-mir-2976-3	100	25	0	0	272	296	38	62	3e-05	50.1
TR61464_c0_g1_i1	AAWR01025575.1/8918-8589	100	24	0	0	269	292	301	324	5e-05	48.1
TR61561_c1_g1_i1	AACI02000062.1/9726-10739	100	28	0	0	2563	2590	114	141	1e-06	56
TR61932_c0_g1_i1	AY916130.1/3965-4239	100	24	0	0	40	63	198	221	0.0001	48.1
TR62054_c0_g1_i1	mmu-mir-686	84.38	96	15	0	1471	1566	14	109	1e-11	71.9
TR62068_c0_g1_i1	cfa-mir-8887	83.82	68	11	0	291	358	38	105	6e-05	48.1
TR62403_c0_g2_i1	AJ409391.1/10-616	93.75	32	2	0	26	57	87	118	3e-05	48.1
TR62459_c0_g2_i2	AANG01524101.1/326-232	100	26	0	0	2405	2430	27	52	3e-05	52
TR62569_c0_g1_i1	AAWR01012251.1/108293-108824	100	26	0	0	3041	3066	330	355	2e-05	52
TR62722_c5_g2_i1	AAIY01453791.1/4377-4626	100	24	0	0	197	220	7	30	5e-05	48.1
TR62757_c6_g1_i1	AAEX02011739.1/20386-20603	100	25	0	0	217	241	127	151	6e-06	50.1
TR63024_c5_g1_i1	AAEX02023228.1/49221-49460	100	25	0	0	690	714	129	153	2e-05	50.1
TR63260_c0_g4_i2	AL974312.15/45015-45129	100	25	0	0	21	45	83	107	6e-06	50.1
TR63379_c0_g1_i1	AANN01291847.1/1090-1216	92.31	39	3	0	231	269	46	84	6e-06	54
TR63487_c3_g1_i2	AANG01787652.1/2362-2337	100	24	0	0	334	357	3	26	8e-05	48.1
TR63843_c2_g1_i1	AC017053.8/80973-80881	96.67	30	1	0	1733	1762	13	42	2e-05	52
TR63865_c8_g1_i1	AY794740.1/4-523	100	24	0	0	30	53	233	256	3e-05	48.1
TR64042_c1_g2_i1	AAEX02012099.1/6216-6409	100	26	0	0	985	1010	78	103	4e-05	52
TR64080_c1_g1_i3	AAEX02034881.1/34633-34837	93.75	32	2	0	543	574	75	106	9e-05	48.1
TR64094_c7_g1_i1	AB124586.1/18161-18256	100	23	0	0	157	179	52	74	0.0001	46.1
TR64407_c0_g1_i2	AAEX02029685.1/20790-20993	100	26	0	0	4	29	108	133	3e-05	52
TR64440_c3_g4_i1	AAIY01795120.1/1-285	100	25	0	0	182	206	253	277	6e-05	50.1
TR64604_c4_g1_i2	cfa-mir-8804	96.77	31	1	0	421	451	80	110	2e-06	54
TR64658_c1_g3_i1	AAPT01011618.1/4470-4393	96.43	28	1	0	203	230	12	39	3e-05	48.1
TR65228_c0_g1_i1	AP004464.3/101371-101206	100	25	0	0	909	933	38	62	4e-05	50.1
TR65296_c1_g5_i1	AAEX02021258.1/56192-55906	100	24	0	0	228	251	202	225	3e-05	48.1
TR65492_c1_g3_i1	AANN01401423.1/491-301	96.43	28	1	0	80	107	138	165	5e-05	48.1
TR65533_c5_g1_i1	AE016827.1/1878089-1877960	100	25	0	0	258	282	26	50	1e-05	50.1
TR65939_c0_g1_i1	stu-MIR8005c	100	24	0	0	113	136	29	52	5e-05	48.1
TR67509_c0_g1_i1	AAEX02008837.1/6263-6115	96.55	29	1	0	31	59	69	97	7e-06	50.1
TR67801_c0_g1_i1	AAWZ01042561.1/10419-10538	100	24	0	0	710	733	2	25	8e-05	48.1
TR69794_c0_g1_i1	AF387449.1/17-508	100	25	0	0	164	188	331	355	9e-06	50.1
TR70701_c0_g1_i1	AAEX02006096.1/20992-21241	100	23	0	0	204	226	159	181	9e-05	46.1
TR70873_c0_g1_i1	AAEX02008229.1/167747-167985	100	24	0	0	135	158	88	111	3e-05	48.1
TR71798_c0_g1_i1	AF334775.1/165-508	86.89	61	7	1	216	275	30	90	1e-05	50.1
TR72307_c0_g1_i1	hsa-mir-6127	100	24	0	0	537	560	80	103	7e-05	48.1
TR74678_c0_g1_i1	AAPY01024185.1/819-1121	100	26	0	0	989	1014	211	236	2e-05	52
TR74850_c0_g1_i1	Z93241.11/26727-26413	96.77	31	1	0	188	218	285	315	5e-07	54
TR75758_c0_g1_i1	AALT01489843.1/1407-1301	100	24	0	0	143	166	71	94	3e-05	48.1
TR77998_c0_g1_i1	AAYZ01241335.1/892-1027	100	25	0	0	127	151	111	135	2e-05	50.1
TR81643_c0_g1_i1	AAQR01310012.1/480-588	96.43	28	1	0	227	254	59	86	4e-05	48.1
TR8389_c0_g1_i1	AAEX02035562.1/10397-10617	96.43	28	1	0	24	51	76	103	5e-05	48.1
TR85532_c0_g1_i1	AAEX02031824.1/30695-30486	93.94	33	2	0	215	247	19	51	8e-06	50.1
TR85575_c0_g1_i1	AACN010013128.1/1590-1727	100	23	0	0	198	220	19	41	0.0001	46.1
TR86708_c0_g1_i1	AM480635.2/7091-7237	96.3	27	1	0	192	218	36	62	9e-05	46.1
TR87514_c0_g1_i1	AAEX02035074.1/110041-110229	92.68	41	2	1	388	428	122	161	2e-05	50.1
TR87524_c0_g1_i1	AANT01295756.1/18652-18825	100	26	0	0	207	232	58	83	7e-06	52
TR88806_c0_g1_i1	ABDC01452958.1/582-882	92.5	40	3	0	49	88	259	298	1e-07	56
TR89204_c0_g1_i1	hsa-mir-6726	100	33	0	0	1	33	29	61	1e-10	65.9
TR9012_c0_g1_i1	AAHX01046582.1/5629-5536	100	24	0	0	70	93	16	39	3e-05	48.1
TR91301_c0_g1_i1	AAEX02024168.1/34301-34543	100	25	0	0	172	196	137	161	1e-05	50.1
TR92388_c0_g1_i1	AAEX02033604.1/42483-42311	100	28	0	0	298	325	52	79	3e-07	56
TR92441_c0_g1_i1	AANN01627512.1/569-792	100	24	0	0	231	254	75	98	3e-05	48.1
TR92521_c0_g1_i1	AAEX02031663.1/74992-75192	93.55	31	2	0	80	110	139	169	0.0001	46.1
TR9427_c0_g1_i1	AY517132.1/14-94	100	26	0	0	106	131	56	81	4e-06	52
TR97032_c0_g1_i1	cfa-mir-8827	91.3	46	4	0	120	165	93	138	6e-09	60
TR97260_c0_g1_i1	AAFC03120022.1/25932-25782	100	25	0	0	214	238	114	138	8e-06	50.1
TR97360_c0_g1_i1	AANT01294823.1/2201-2376	100	24	0	0	58	81	120	143	3e-05	48.1
TR97457_c0_g1_i1	hsa-mir-6761	100	72	0	0	88	159	1	72	5e-34	143
TR98076_c0_g1_i1	AAEX02021673.1/34123-34407	96.3	27	1	0	78	104	186	212	0.0001	46.1
TR63933_c1_g5_i3	CT025399.2/3346-2749	98	600	10	1	2083	2682	1	598	0	1088
TR63933_c1_g5_i1	CT025399.2/3346-2749	98	600	10	1	2082	2681	1	598	0	1088
TR26330_c6_g11_i1	AJ309523.1/18-527	99.8	510	1	0	45	554	1	510	0	1003
TR61694_c0_g1_i7	AB021321.1/1-512	99.41	512	3	0	220	731	1	512	0	991
TR63933_c1_g5_i4	CT025399.2/3346-2749	95.17	600	25	2	68	665	1	598	0	948
TR61694_c0_g1_i8	AB021321.1/1-512	96.69	513	16	1	294	806	1	512	0	874
TR61694_c0_g1_i4	AB021321.1/1-512	99.02	407	4	0	400	806	1	407	0	775
TR61694_c0_g1_i6	AB010616.1/20-475	95.85	458	17	1	364	821	1	456	0	751
TR61694_c0_g1_i1	ET006699.1/1-478	97.14	420	12	0	325	744	1	420	0	737
TR26330_c6_g6_i9	EF627520.1/3-449	96.67	421	14	0	16	436	1	421	0	724
TR26330_c6_g6_i2	EF627520.1/3-449	96.67	421	14	0	16	436	1	421	0	724
TR61694_c0_g1_i5	DQ083508.1/5-491	96.24	425	16	0	294	718	63	487	0	716
TR65859_c0_g1_i1	AE017283.1/1467918-1467549	99.45	362	2	0	80	441	9	370	0	702
TR61694_c0_g1_i2	AB021321.1/1-512	96.56	407	14	0	400	806	1	407	0	696
TR61694_c0_g1_i3	EF204258.1/1-503	92.73	495	35	1	220	713	9	503	0	688
TR20153_c0_g1_i1	AB013420.1/1-468	98.37	369	6	0	18	386	1	369	0	684
TR42291_c0_g1_i1	EF177423.1/155-931	100	333	0	0	152	484	445	777	0	660
TR42291_c0_g1_i1	AY615360.2/155-930	100	333	0	0	152	484	444	776	0	660
TR26330_c6_g4_i1	EF627520.1/3-449	99.69	324	1	0	16	339	1	324	0	634
TR70707_c0_g1_i1	AJ865373.1/6138-6646	98.19	331	6	0	1	331	37	367	5e-174	609
TR26330_c6_g6_i5	AY944225.1/1-432	98.42	316	5	0	73	388	117	432	5e-167	587
TR26330_c6_g6_i5	AF316596.1/3-534	99.67	300	1	0	73	372	217	516	5e-167	587
TR26330_c6_g6_i11	AF316596.1/3-534	99.67	300	1	0	73	372	217	516	2e-167	587
TR67189_c0_g1_i1	DQ532543.1/1-597	98.07	311	5	1	1	310	92	402	9e-160	561
TR49734_c0_g1_i1	AB187959.1/20-435	99.64	279	1	0	1	279	85	363	7e-155	545
TR42291_c0_g2_i1	EF177423.1/155-931	99.26	269	2	0	152	420	509	777	2e-146	517
TR42291_c0_g2_i1	AY615360.2/155-930	99.26	269	2	0	152	420	508	776	2e-146	517
TR4539_c0_g1_i1	AP005408.2/78555-79305	96.25	293	11	0	18	310	155	447	2e-139	494
TR20153_c0_g2_i1	DQ211391.1/27-550	98.85	260	2	1	17	275	1	260	2e-136	484
TR26330_c7_g1_i1	AY568584.1/20-487	99.19	248	2	0	1	248	14	261	3e-134	476
TR16687_c1_g1_i1	DQ342754.1/9-486	99.59	243	1	0	1	243	236	478	3e-133	474
TR32343_c0_g1_i1	DQ847439.1/1-496	95.77	284	12	0	20	303	1	284	1e-131	468
TR26330_c5_g1_i1	DQ329319.1/17-526	100	226	0	0	1	226	76	301	7e-126	448
TR84377_c0_g1_i1	AF434697.1/34-493	97.95	244	5	0	1	244	66	309	1e-124	444
TR63933_c0_g1_i1	AY934712.1/7-577	99.13	229	2	0	1	229	133	361	7e-123	438
TR40370_c0_g1_i1	AAGT01644870.1/673-1306	98.7	230	3	0	1	230	122	351	4e-121	432
TR9027_c0_g1_i1	AE017283.1/718289-718669	96.75	246	8	0	1	246	135	380	1e-118	424
TR150348_c0_g1_i1	AM230701.1/1-418	95.16	248	12	0	35	282	1	248	3e-110	396
TR9027_c0_g2_i1	AE017283.1/718289-718669	94.72	246	13	0	1	246	135	380	9e-107	385
TR26330_c6_g10_i1	EF463057.1/2-458	97.99	199	4	0	1	199	259	457	4e-100	363
TR26330_c6_g10_i1	AY332130.1/16-525	97.99	199	4	0	1	199	312	510	4e-100	363
TR26330_c6_g10_i1	AY039825.1/5-468	97.99	199	4	0	1	199	266	464	4e-100	363
TR26330_c6_g10_i1	AM182537.1/763-344	97.99	199	4	0	1	199	222	420	4e-100	363
TR26330_c6_g10_i1	AB242963.1/2-398	97.99	199	4	0	1	199	199	397	4e-100	363
TR25272_c5_g1_i10	AAXJ01020943.1/594-211	90.94	287	26	0	605	891	1	287	2e-99	363
TR45455_c0_g1_i1	AF010121.1/1-462	95.48	221	10	0	1	221	1	221	5e-99	359
TR16687_c1_g2_i1	AB084523.1/20-526	98.39	186	3	0	1	186	322	507	1e-94	345
TR26330_c6_g2_i1	AY894330.1/2-506	98.89	180	2	0	1	180	326	505	1e-93	341
TR112651_c0_g1_i1	AY512280.1/7-411	96.02	201	8	0	1	201	49	249	9e-92	335
TR26330_c6_g7_i1	AY439270.1/5-470	97.78	180	4	0	1	180	287	466	7e-89	325
TR26330_c6_g7_i1	AJ626983.1/1-391	97.78	180	4	0	1	180	212	391	7e-89	325
TR26330_c6_g3_i1	DQ093333.1/21-529	93.39	227	13	2	45	269	1	227	8e-89	325
TR25272_c5_g1_i5	AAXJ01020943.1/594-211	95.05	202	10	0	605	806	86	287	6e-87	321
TR115346_c0_g1_i1	hsa-mir-3648-2	99.38	162	1	0	1	162	19	180	6e-85	313
TR115346_c0_g1_i1	hsa-mir-3648-1	99.38	162	1	0	1	162	19	180	6e-85	313
TR25272_c5_g1_i7	AAXJ01020943.1/594-211	94.44	198	11	0	607	804	90	287	2e-81	305
TR25272_c5_g1_i3	AAXJ01020943.1/594-211	94.06	202	12	0	605	806	86	287	5e-82	305
TR25272_c5_g1_i2	AAXJ01020943.1/594-211	94.44	198	11	0	605	802	90	287	8e-82	305
TR21511_c0_g2_i5	AAVX01416582.1/429-619	94.76	191	10	0	403	593	1	191	2e-80	299
TR21511_c0_g2_i4	AAVX01416582.1/429-619	94.76	191	10	0	405	595	1	191	3e-80	299
TR21511_c0_g2_i2	AAVX01416582.1/429-619	94.76	191	10	0	405	595	1	191	2e-80	299
TR21511_c0_g2_i1	AAVX01416582.1/429-619	94.76	191	10	0	405	595	1	191	3e-80	299
TR61789_c0_g3_i1	AAFR03019310.1/185554-185258	88.69	274	30	1	16	289	2	274	7e-78	289
TR26330_c6_g6_i4	EF463057.1/2-458	100	146	0	0	1	146	312	457	1e-77	289
TR26330_c6_g6_i4	AM182537.1/763-344	100	146	0	0	1	146	275	420	1e-77	289
TR26330_c6_g6_i4	AJ971925.1/1-475	100	146	0	0	1	146	330	475	1e-77	289
TR26330_c6_g6_i4	AB242963.1/2-398	100	146	0	0	1	146	252	397	1e-77	289
TR47658_c0_g1_i1	AACZ02132356.1/21410-21091	90.73	248	12	5	1	247	9	246	1e-75	281
TR26330_c6_g6_i3	EF463057.1/2-458	99.3	142	1	0	1	142	312	453	4e-73	274
TR26330_c6_g6_i3	AM182537.1/763-344	99.3	142	1	0	1	142	275	416	4e-73	274
TR26330_c6_g6_i3	AJ971925.1/1-475	99.3	142	1	0	1	142	330	471	4e-73	274
TR26330_c6_g6_i3	AB242963.1/2-398	99.3	142	1	0	1	142	252	393	4e-73	274
TR25272_c5_g1_i12	AAXJ01020943.1/594-211	93.16	190	13	0	1	190	86	275	4e-73	274
TR126916_c0_g1_i1	AC137828.24/28447-28966	94.38	178	10	0	104	281	172	349	3e-73	274
TR20537_c1_g1_i11	EF432791.1/888-1357	98.62	145	2	0	1	145	20	164	1e-72	272
TR76319_c0_g1_i1	AF183156.1/2-466	99.3	143	0	1	86	227	2	144	1e-71	268
TR18942_c2_g2_i1	EF422016.1/282-696	91.58	202	17	0	27	228	1	202	7e-71	266
TR56404_c0_g1_i1	AAMN01000002.1/880119-879964	96.15	156	6	0	202	357	1	156	2e-69	262
TR10329_c0_g1_i1	T11787.1/457-611	97.3	148	4	0	54	201	5	152	2e-69	262
TR25272_c5_g1_i6	AAXJ01020943.1/594-211	92.47	186	14	0	1	186	90	275	6e-68	258
TR26330_c6_g1_i1	AY504473.1/23-504	99.25	133	1	0	169	301	1	133	7e-68	256
TR102295_c0_g1_i1	gma-MIR5368	94.12	170	9	1	143	312	1	169	6e-66	250
TR61789_c0_g3_i2	AAFR03019310.1/185554-185258	86.35	271	37	0	73	343	4	274	3e-64	244
TR25272_c4_g1_i1	AASG02007495.1/8955-8223	86.21	290	38	2	116	405	89	376	3e-63	242
TR20537_c1_g1_i8	EF432791.1/888-1357	97.1	138	4	0	89	226	27	164	1e-63	242
TR11921_c0_g1_i1	AJ577565.1/248-403	96.45	141	5	0	4	144	8	148	3e-63	240
TR18942_c2_g1_i1	EF445445.1/2-711	84.59	344	50	3	35	376	144	486	2e-62	238
TR14233_c0_g1_i1	AAVX01364890.1/352-515	93.29	164	11	0	828	991	1	164	8e-62	238
TR146443_c0_g1_i1	AE012174.1/6267-6153	100	115	0	0	91	205	1	115	2e-59	228
TR70735_c0_g1_i1	eca-mir-9182	96.27	134	5	0	469	602	3	136	1e-58	226
TR33450_c0_g1_i1	AANT01286142.1/5560-5445	99.14	116	1	0	69	184	1	116	7e-58	222
TR71034_c0_g1_i1	BT007186.1/480-595	98.28	116	2	0	162	277	1	116	2e-55	214
TR86507_c0_g1_i1	ggo-mir-1228	99.1	111	1	0	117	227	1	111	9e-55	212
TR20537_c1_g1_i2	AY439270.1/5-470	96.75	123	4	0	1	123	344	466	1e-54	212
TR20537_c1_g1_i2	AJ626983.1/1-391	96.75	123	4	0	1	123	269	391	1e-54	212
TR20537_c1_g1_i13	AY439270.1/5-470	96.75	123	4	0	1	123	344	466	9e-55	212
TR20537_c1_g1_i13	AJ626983.1/1-391	96.75	123	4	0	1	123	269	391	9e-55	212
TR110151_c0_g1_i1	chi-mir-7	94.24	139	8	0	239	377	9	147	2e-54	212
TR20537_c1_g1_i4	EF432791.1/888-1357	94.2	138	8	0	89	226	27	164	3e-54	210
TR104007_c0_g1_i1	AAXD02000001.1/575-471	100	105	0	0	1755	1859	1	105	1e-52	208
TR61789_c0_g2_i1	X01055.1/1-296	85.55	256	36	1	10	264	39	294	5e-53	206
TR55326_c0_g3_i1	CAAI01006173.1/984-1090	99.07	107	1	0	119	225	1	107	2e-52	204
TR24287_c6_g1_i7	AANT01236660.1/1561-1922	95.93	123	5	0	148	270	219	341	2e-52	204
TR18942_c2_g1_i3	EF422016.1/282-696	87.62	202	25	0	27	228	1	202	9e-52	202
TR7869_c0_g1_i1	AE000513.1/2245937-2245830	98.15	108	2	0	5	112	1	108	1e-50	198
TR24287_c6_g1_i4	AANT01236660.1/1561-1922	93.38	136	9	0	202	337	219	354	2e-50	198
TR18942_c2_g1_i2	EF445445.1/2-711	83.14	344	55	3	35	376	144	486	2e-50	198
TR140261_c0_g1_i1	AB170481.1/650-762	96.46	113	4	0	625	737	1	113	2e-48	192
TR24935_c3_g1_i22	CP000713.1/780962-781069	97.22	108	3	0	365	472	1	108	1e-47	190
TR24935_c3_g1_i17	CP000713.1/780962-781069	97.22	108	3	0	365	472	1	108	1e-47	190
TR24935_c3_g1_i14	CP000713.1/780962-781069	97.22	108	3	0	365	472	1	108	1e-47	190
TR24935_c3_g1_i10	CP000713.1/780962-781069	97.22	108	3	0	365	472	1	108	1e-47	190
TR24935_c0_g2_i1	CP000542.1/1985030-1985137	97.2	107	3	0	6	112	2	108	1e-47	188
TR24935_c0_g1_i1	CP000542.1/1985030-1985137	97.2	107	3	0	6	112	2	108	1e-47	188
TR20537_c1_g1_i6	EF474012.1/8-498	96.3	108	4	0	1	108	384	491	1e-45	182
TR56404_c0_g2_i1	AAMN01000002.1/880119-879964	94.07	118	7	0	202	319	1	118	2e-44	178
TR25871_c2_g2_i2	DQ289548.1/23-138	94.74	114	6	0	89	202	3	116	1e-43	178
TR25871_c2_g2_i1	DQ289548.1/23-138	94.74	114	6	0	89	202	3	116	5e-44	178
TR35821_c0_g1_i1	EF023275.1/18-605	98.92	93	1	0	444	536	1	93	9e-44	176
TR35821_c0_g1_i1	AF206876.1/3-590	98.92	93	1	0	444	536	1	93	9e-44	176
TR25272_c5_g1_i9	AAXJ01020943.1/594-211	94.87	117	5	1	12	127	86	202	7e-44	176
TR20537_c1_g1_i16	EF463057.1/2-458	100	89	0	0	1	89	369	457	8e-44	176
TR20537_c1_g1_i16	AM182537.1/763-344	100	89	0	0	1	89	332	420	8e-44	176
TR20537_c1_g1_i16	AJ971925.1/1-475	100	89	0	0	1	89	387	475	8e-44	176
TR20537_c1_g1_i16	AB242963.1/2-398	100	89	0	0	1	89	309	397	8e-44	176
TR20537_c1_g1_i10	EF463057.1/2-458	100	89	0	0	1	89	369	457	1e-43	176
TR20537_c1_g1_i10	AM182537.1/763-344	100	89	0	0	1	89	332	420	1e-43	176
TR20537_c1_g1_i10	AJ971925.1/1-475	100	89	0	0	1	89	387	475	1e-43	176
TR20537_c1_g1_i10	AB242963.1/2-398	100	89	0	0	1	89	309	397	1e-43	176
TR80503_c0_g1_i1	hsa-mir-384	100	88	0	0	89	176	1	88	2e-43	174
TR10103_c0_g2_i1	EF421998.1/170-742	87.44	199	22	3	7	204	132	328	8e-43	172
TR24287_c6_g1_i1	AANT01236660.1/1561-1922	91.54	130	11	0	202	331	225	354	4e-42	170
TR18262_c3_g1_i2	BAAE01048615.1/408-300	98.89	90	1	0	21	110	19	108	3e-42	170
TR18262_c3_g1_i1	BAAE01048615.1/408-300	98.89	90	1	0	21	110	19	108	3e-42	170
TR55941_c0_g1_i1	hsa-mir-6723	98.88	89	1	0	250	338	1	89	8e-41	168
TR25272_c5_g1_i11	AAXJ01020943.1/594-211	94.69	113	5	1	12	123	90	202	4e-41	168
TR18262_c3_g3_i1	AAKN01717584.1/318-200	93.16	117	8	0	109	225	3	119	2e-41	168
TR117502_c0_g1_i1	ppy-mir-1244	100	85	0	0	211	295	1	85	2e-41	168
TR117502_c0_g1_i1	hsa-mir-1244-4	100	85	0	0	211	295	1	85	2e-41	168
TR117502_c0_g1_i1	hsa-mir-1244-3	100	85	0	0	211	295	1	85	2e-41	168
TR117502_c0_g1_i1	hsa-mir-1244-2	100	85	0	0	211	295	1	85	2e-41	168
TR117502_c0_g1_i1	hsa-mir-1244-1	100	85	0	0	211	295	1	85	2e-41	168
TR26330_c6_g5_i7	AY794176.1/1147-1689	92.42	132	8	2	423	554	44	173	9e-41	167
TR24287_c6_g1_i2	AANT01236660.1/1561-1922	90.44	136	13	0	202	337	219	354	6e-41	167
TR18262_c3_g2_i1	BAAE01048615.1/408-300	98.86	88	1	0	21	108	19	106	4e-41	167
TR54725_c0_g1_i1	AAZX01001936.1/52817-52525	87.73	163	20	0	35	197	90	252	2e-40	165
TR24287_c6_g2_i1	AANT01236660.1/1561-1922	92.44	119	9	0	103	221	219	337	2e-40	165
TR146050_c0_g1_i1	CAAP01057240.1/989-872	98.85	87	1	0	259	345	30	116	2e-40	165
TR146050_c0_g1_i1	AY544351.1/286-392	98.85	87	1	0	261	347	20	106	2e-40	165
TR146050_c0_g1_i1	AM434093.1/22543-22448	97.8	91	2	0	267	357	6	96	2e-40	165
TR26330_c6_g5_i6	EF445524.1/292-686	86.32	190	25	1	16	205	5	193	6e-40	163
TR20537_c1_g1_i14	AY377528.1/3-452	100	82	0	0	10	91	369	450	9e-40	163
TR20537_c1_g1_i12	AY377528.1/3-452	100	82	0	0	10	91	369	450	7e-40	163
TR13196_c0_g1_i1	X63313.1/22-624	100	82	0	0	8	89	522	603	1e-39	163
TR26330_c6_g5_i5	EF445524.1/292-686	88.54	157	17	1	137	293	26	181	3e-39	161
TR24287_c6_g1_i5	AANT01236660.1/1561-1922	92.92	113	8	0	103	215	225	337	2e-39	161
TR5848_c0_g1_i1	AF197903.1/498-651	93.52	108	7	0	1	108	12	119	9e-39	159
TR24935_c3_g1_i5	CP000481.1/1394864-1394757	93.52	108	7	0	8	115	1	108	1e-38	159
TR24935_c3_g1_i20	CP000481.1/1394864-1394757	93.52	108	7	0	8	115	1	108	1e-38	159
TR90415_c0_g1_i1	AP008934.1/2359275-2359173	94.95	99	5	0	110	208	5	103	4e-38	157
TR24287_c6_g1_i3	AANT01236660.1/1561-1922	91.6	119	10	0	103	221	219	337	4e-38	157
TR65368_c1_g1_i1	CAAK03046391.1/24547-24745	97.67	86	2	0	180	265	25	110	2e-37	155
TR26330_c6_g5_i2	AY787136.1/53-702	93.4	106	7	0	188	293	53	158	4e-37	155
TR24935_c3_g1_i7	AF322495.1/328-435	93.4	106	7	0	116	221	3	108	3e-37	155
TR141582_c0_g1_i1	oan-mir-221	98.78	82	1	0	1049	1130	12	93	1e-36	155
TR70377_c0_g1_i1	AAVX01087583.1/989-849	92.04	113	9	0	116	228	1	113	6e-37	153
TR64952_c1_g1_i1	CT033820.28/75416-75712	98.82	85	0	1	553	636	181	265	2e-36	153
TR64952_c1_g1_i1	CAAK03005514.1/442-538	98.77	81	1	0	556	636	9	89	2e-36	153
TR64952_c1_g1_i1	AABR03109681.1/15460-15183	98.82	85	0	1	553	636	71	155	2e-36	153
TR61789_c0_g1_i1	CAAK03028380.1/14830-15133	84.62	221	32	2	4	224	11	229	6e-37	153
TR26261_c6_g6_i1	AJ295307.1/13-167	92.04	113	9	0	141	253	6	118	6e-37	153
TR25470_c4_g1_i2	AAEX02030622.1/18965-18801	100	77	0	0	239	315	89	165	8e-37	153
TR26417_c2_g1_i3	AANT01257587.1/13558-13653	95.65	92	4	0	2844	2935	1	92	1e-34	151
TR26417_c2_g1_i2	AANT01257587.1/13558-13653	95.65	92	4	0	2844	2935	1	92	1e-34	151
TR24935_c3_g1_i6	CP000713.1/780962-781069	92.59	108	8	0	368	475	1	108	9e-36	151
TR24935_c3_g1_i16	CP000713.1/780962-781069	92.59	108	8	0	368	475	1	108	1e-35	151
TR19448_c0_g1_i3	AACY020532366.1/566-673	92.59	108	8	0	86	193	1	108	6e-36	151
TR19448_c0_g1_i1	AACY020532366.1/566-673	92.59	108	8	0	86	193	1	108	6e-36	151
TR59732_c1_g1_i6	AAEX02030622.1/18965-18801	100	75	0	0	1	75	89	163	5e-35	149
TR59732_c1_g1_i6	AAEX02008670.1/346608-346772	100	75	0	0	1	75	89	163	5e-35	149
TR59732_c1_g1_i2	AAEX02030622.1/18965-18801	100	75	0	0	1	75	89	163	4e-35	149
TR59732_c1_g1_i2	AAEX02008670.1/346608-346772	100	75	0	0	1	75	89	163	4e-35	149
TR59732_c1_g1_i1	AAEX02030622.1/18965-18801	100	75	0	0	1	75	89	163	5e-35	149
TR59732_c1_g1_i1	AAEX02008670.1/346608-346772	100	75	0	0	1	75	89	163	5e-35	149
TR26330_c6_g8_i1	AY794176.1/1147-1689	92.79	111	7	1	184	294	64	173	1e-35	149
TR26330_c6_g6_i6	DQ395532.1/19-501	88.74	151	15	2	127	276	268	417	2e-35	149
TR26330_c6_g6_i10	DQ340043.1/474-933	90.76	119	11	0	231	349	48	166	2e-35	149
TR24935_c3_g1_i4	CP000481.1/1394864-1394757	96.55	87	3	0	127	213	3	89	9e-36	149
TR24935_c3_g1_i15	CP000481.1/1394864-1394757	96.55	87	3	0	182	268	3	89	1e-35	149
TR24287_c6_g1_i6	AANT01210771.1/7690-8001	93.94	99	6	0	107	205	214	312	9e-36	149
TR19448_c0_g1_i4	ABAY01000118.1/17407-17300	92.52	107	8	0	86	192	2	108	2e-35	149
TR19448_c0_g1_i2	ABAY01000118.1/17407-17300	92.52	107	8	0	73	179	2	108	2e-35	149
TR132390_c0_g1_i1	AAQM01000476.1/1320-1246	100	75	0	0	416	490	1	75	3e-35	149
TR64654_c8_g1_i6	AAEX02030622.1/18965-18801	97.67	86	1	1	968	1053	81	165	2e-34	147
TR64654_c8_g1_i5	AAEX02030622.1/18965-18801	97.67	86	1	1	583	668	81	165	1e-34	147
TR64654_c8_g1_i4	AAEX02030622.1/18965-18801	97.67	86	1	1	719	804	81	165	1e-34	147
TR64654_c8_g1_i3	AAEX02030622.1/18965-18801	97.67	86	1	1	902	987	81	165	2e-34	147
TR64654_c8_g1_i1	AAEX02030622.1/18965-18801	97.67	86	1	1	984	1069	81	165	2e-34	147
TR26330_c6_g5_i3	EF445524.1/292-686	85.26	190	27	1	19	208	5	193	4e-35	147
TR24935_c3_g2_i1	CP000481.1/1394864-1394757	96.51	86	3	0	1	86	4	89	4e-35	147
TR24935_c3_g1_i23	AAOB01000009.1/92258-92367	93.64	110	5	2	384	491	1	110	2e-34	147
TR24935_c3_g1_i19	AAOB01000009.1/92258-92367	93.64	110	5	2	317	424	1	110	7e-35	147
TR24935_c3_g1_i13	AAOB01000009.1/92258-92367	93.64	110	5	2	315	422	1	110	1e-34	147
TR14367_c0_g2_i1	AAEX02030622.1/18965-18801	97.67	86	1	1	827	912	81	165	2e-34	147
TR26330_c6_g6_i7	AF548881.1/2-380	98.7	77	1	0	88	164	298	374	2e-34	145
TR26330_c6_g5_i9	EF421998.1/170-742	100	72	0	0	189	260	18	89	7e-34	143
TR26330_c6_g5_i8	EF421998.1/170-742	100	72	0	0	189	260	18	89	1e-33	143
TR26330_c6_g5_i8	AY794176.1/1147-1689	91.38	116	9	1	440	555	59	173	1e-33	143
TR26330_c6_g5_i4	EF421998.1/170-742	100	72	0	0	189	260	18	89	1e-33	143
TR26330_c6_g5_i1	EF421998.1/170-742	100	72	0	0	189	260	18	89	7e-34	143
TR22172_c1_g1_i2	CR751228.19/41156-41461	98.68	76	1	0	3261	3336	107	182	8e-33	143
TR22172_c1_g1_i1	CR751228.19/41156-41461	98.68	76	1	0	3273	3348	107	182	8e-33	143
TR17972_c0_g1_i1	oha-mir-135-2	93.75	96	6	0	1510	1605	10	105	6e-33	143
TR17972_c0_g1_i1	oan-mir-135a	93.75	96	6	0	1510	1605	11	106	6e-33	143
TR17972_c0_g1_i1	gga-mir-135a-2	93.75	96	6	0	1510	1605	5	100	6e-33	143
TR63256_c0_g1_i1	CAAI01006173.1/984-1090	91.59	107	9	0	147	253	1	107	4e-33	141
TR58604_c0_g1_i4	xtr-mir-125b-2	96.39	83	3	0	1348	1430	1	83	2e-32	141
TR58604_c0_g1_i3	xtr-mir-125b-2	96.39	83	3	0	1476	1558	1	83	2e-32	141
TR58604_c0_g1_i2	xtr-mir-125b-2	96.39	83	3	0	1464	1546	1	83	2e-32	141
TR58604_c0_g1_i1	xtr-mir-125b-2	96.39	83	3	0	1360	1442	1	83	2e-32	141
TR57813_c1_g1_i2	AAEX02030622.1/18965-18801	100	71	0	0	2795	2865	92	162	3e-32	141
TR57813_c1_g1_i2	AAEX02014986.1/124158-124311	100	71	0	0	2795	2865	65	135	3e-32	141
TR57813_c1_g1_i2	AAEX02008670.1/346608-346772	100	71	0	0	2795	2865	92	162	3e-32	141
TR57813_c1_g1_i1	AAEX02030622.1/18965-18801	100	71	0	0	2806	2876	92	162	3e-32	141
TR57813_c1_g1_i1	AAEX02014986.1/124158-124311	100	71	0	0	2806	2876	65	135	3e-32	141
TR57813_c1_g1_i1	AAEX02008670.1/346608-346772	100	71	0	0	2806	2876	92	162	3e-32	141
TR50823_c0_g3_i1	AY794176.1/1147-1689	90.43	115	11	0	149	263	60	174	3e-33	141
TR46605_c0_g1_i1	AANT01236660.1/1561-1922	90.76	119	10	1	3	120	219	337	2e-33	141
TR12093_c0_g1_i1	K02848.1/1-74	98.65	74	1	0	333	406	1	74	4e-33	141
TR61702_c2_g1_i2	CAAK03046391.1/24547-24745	98.65	74	1	0	2906	2979	49	122	1e-31	139
TR61702_c2_g1_i1	CAAK03046391.1/24547-24745	98.65	74	1	0	2799	2872	49	122	1e-31	139
TR4968_c0_g1_i1	aca-mir-29b-1	93.62	94	6	0	334	427	5	98	5e-32	139
TR119399_c0_g1_i1	AY628677.1/20-495	100	70	0	0	165	234	407	476	9e-33	139
TR119399_c0_g1_i1	AY580399.1/1-469	100	70	0	0	165	234	400	469	9e-33	139
TR119399_c0_g1_i1	AM230701.1/1-418	100	70	0	0	165	234	349	418	9e-33	139
TR57815_c0_g1_i1	AAQM01000370.1/1445-1377	100	69	0	0	1698	1766	1	69	3e-31	137
TR55732_c0_g1_i1	AACY022648600.1/219-373	91.43	105	9	0	5	109	14	118	3e-32	137
TR83693_c0_g1_i1	AANG01596117.1/1501-1593	100	68	0	0	261	328	18	85	4e-31	135
TR69263_c0_g1_i1	hsa-mir-4436a	98.61	72	1	0	217	288	1	72	2e-31	135
TR62738_c0_g3_i2	AAEX02030622.1/18965-18801	97.47	79	0	1	1	79	89	165	1e-30	135
TR62738_c0_g3_i2	AAEX02008284.1/38106-38264	100	68	0	0	1	68	91	158	1e-30	135
TR62738_c0_g3_i1	AAEX02030622.1/18965-18801	97.47	79	0	1	1	79	89	165	1e-30	135
TR62738_c0_g3_i1	AAEX02008284.1/38106-38264	100	68	0	0	1	68	91	158	1e-30	135
TR62658_c0_g1_i1	AASC01180413.1/1162-1257	100	68	0	0	2861	2928	3	70	2e-30	135
TR26169_c0_g1_i2	CAAP01009415.1/5373-5704	95.24	84	4	0	8189	8272	14	97	5e-30	135
TR25201_c1_g1_i3	AACN010282872.1/681-512	98.61	72	1	0	5277	5348	47	118	3e-30	135
TR25201_c1_g1_i2	AACN010282872.1/681-512	98.61	72	1	0	5294	5365	47	118	3e-30	135
TR25201_c1_g1_i1	AACN010282872.1/681-512	98.61	72	1	0	5292	5363	47	118	3e-30	135
TR125806_c0_g1_i1	AC186736.23/48863-48778	98.61	72	1	0	33	104	1	72	4e-31	135
TR26330_c6_g6_i8	DQ340043.1/474-933	89.08	119	13	0	231	349	48	166	8e-31	133
TR25449_c4_g2_i3	AAEX02030622.1/18965-18801	98.59	71	1	0	2448	2518	92	162	6e-30	133
TR25449_c4_g2_i3	AAEX02014986.1/124158-124311	98.59	71	1	0	2448	2518	65	135	6e-30	133
TR25449_c4_g2_i3	AAEX02008670.1/346608-346772	98.59	71	1	0	2448	2518	92	162	6e-30	133
TR25072_c2_g1_i1	AACN010282872.1/681-512	100	67	0	0	1570	1636	52	118	4e-30	133
TR23672_c1_g1_i2	AACN010282872.1/681-512	100	67	0	0	687	753	52	118	2e-30	133
TR20537_c1_g1_i7	DQ395449.1/1-388	90.09	111	11	0	108	218	278	388	6e-31	133
TR18543_c1_g1_i1	AAEX02030622.1/18965-18801	100	67	0	0	1057	1123	90	156	3e-30	133
TR18543_c1_g1_i1	AAEX02014986.1/124158-124311	100	67	0	0	1057	1123	67	133	3e-30	133
TR18543_c1_g1_i1	AAEX02008670.1/346608-346772	100	67	0	0	1057	1123	90	156	3e-30	133
TR63487_c2_g1_i1	eca-mir-8915	88.1	126	15	0	277	402	17	142	5e-30	131
TR24935_c3_g1_i9	AAOB01000009.1/92258-92367	91.82	110	7	2	317	424	1	110	9e-30	131
TR24935_c3_g1_i18	AAOB01000009.1/92258-92367	91.82	110	7	2	130	237	1	110	4e-30	131
TR24935_c3_g1_i12	AAOB01000009.1/92258-92367	91.82	110	7	2	317	424	1	110	5e-30	131
TR24935_c3_g1_i11	AAOB01000009.1/92258-92367	91.82	110	7	2	88	195	1	110	4e-30	131
TR22163_c2_g1_i2	CAAK03046391.1/24547-24745	100	66	0	0	2455	2520	51	116	2e-29	131
TR15898_c1_g2_i1	CAAE01015003.1/1430113-1430028	94.19	86	5	0	270	355	1	86	1e-29	131
TR64072_c5_g1_i1	AANT01236660.1/1561-1922	91.09	101	9	0	1	101	237	337	8e-30	129
TR62991_c1_g1_i2	AY728234.1/3-347	88.37	129	14	1	478	605	214	342	2e-28	129
TR62991_c1_g1_i1	AY728234.1/3-347	88.37	129	14	1	478	605	214	342	2e-28	129
TR62958_c0_g1_i5	CAAK03046391.1/24547-24745	100	65	0	0	1	65	50	114	1e-28	129
TR62958_c0_g1_i5	AAWT01002994.1/205-617	100	65	0	0	2	66	72	136	1e-28	129
TR62958_c0_g1_i4	CAAK03046391.1/24547-24745	100	65	0	0	1	65	50	114	1e-28	129
TR62958_c0_g1_i4	AAWT01002994.1/205-617	100	65	0	0	2	66	72	136	1e-28	129
TR62958_c0_g1_i3	CAAK03046391.1/24547-24745	100	65	0	0	1	65	50	114	1e-28	129
TR62958_c0_g1_i3	AAWT01002994.1/205-617	100	65	0	0	2	66	72	136	1e-28	129
TR62958_c0_g1_i2	CAAK03046391.1/24547-24745	100	65	0	0	1	65	50	114	1e-28	129
TR62958_c0_g1_i2	AAWT01002994.1/205-617	100	65	0	0	2	66	72	136	1e-28	129
TR50823_c0_g1_i2	AY794176.1/1147-1689	88	125	15	0	149	273	60	184	1e-29	129
TR24725_c0_g2_i3	CR751228.19/41156-41461	92.47	93	7	0	2862	2954	88	180	1e-28	129
TR24725_c0_g2_i3	CAAK03029673.1/5633-5306	92.47	93	7	0	2862	2954	108	200	1e-28	129
TR24725_c0_g2_i2	CR751228.19/41156-41461	92.47	93	7	0	2848	2940	88	180	1e-28	129
TR24725_c0_g2_i2	CAAK03029673.1/5633-5306	92.47	93	7	0	2848	2940	108	200	1e-28	129
TR24725_c0_g1_i1	CR751228.19/41156-41461	92.47	93	7	0	316	408	88	180	2e-29	129
TR24725_c0_g1_i1	CAAK03029673.1/5633-5306	92.47	93	7	0	316	408	108	200	2e-29	129
TR24362_c2_g2_i2	BAAF04120141.1/341-626	97.26	73	2	0	1737	1809	79	151	7e-29	129
TR24362_c2_g2_i1	BAAF04120141.1/341-626	97.26	73	2	0	1739	1811	79	151	7e-29	129
TR22021_c0_g1_i1	CR407600.8/62626-62309	100	65	0	0	1	65	118	182	1e-28	129
TR62871_c3_g2_i1	CAAK03018803.1/2758-2452	98.61	72	0	1	2239	2309	22	93	3e-28	127
TR62871_c3_g1_i1	CAAK03018803.1/2758-2452	98.61	72	0	1	1	71	22	93	3e-28	127
TR53840_c0_g1_i1	CT033820.28/75416-75712	100	64	0	0	217	280	189	252	4e-29	127
TR53840_c0_g1_i1	CAAK03065219.1/368-674	100	64	0	0	217	280	196	259	4e-29	127
TR53840_c0_g1_i1	AP005452.5/147474-147580	100	64	0	0	217	280	27	90	4e-29	127
TR53840_c0_g1_i1	AADD01025600.1/8502-8590	100	64	0	0	217	280	12	75	4e-29	127
TR53840_c0_g1_i1	AABR03109681.1/15460-15183	100	64	0	0	217	280	79	142	4e-29	127
TR50823_c0_g1_i1	T75264.1/18-551	91.35	104	8	1	150	253	432	534	5e-29	127
TR25057_c1_g1_i3	BX322622.10/105349-105061	98.53	68	1	0	4006	4073	18	85	6e-28	127
TR25057_c1_g1_i3	AAHY01741095.1/124-2	100	64	0	0	4010	4073	59	122	6e-28	127
TR25057_c1_g1_i2	BX322622.10/105349-105061	98.53	68	1	0	3934	4001	18	85	6e-28	127
TR25057_c1_g1_i2	AAHY01741095.1/124-2	100	64	0	0	3938	4001	59	122	6e-28	127
TR21648_c0_g1_i1	xtr-mir-27b	91.67	96	8	0	140	235	1	96	6e-28	127
TR18280_c0_g1_i1	ABBA01026357.1/79415-79731	96.05	76	3	0	145	220	242	317	4e-29	127
TR64851_c1_g1_i8	CAAK03046391.1/24547-24745	97.18	71	2	0	17	87	54	124	6e-28	125
TR64851_c1_g1_i8	AAWT01002994.1/625-1075	100	63	0	0	17	79	170	232	6e-28	125
TR64851_c1_g1_i4	CAAK03046391.1/24547-24745	97.18	71	2	0	17	87	54	124	5e-28	125
TR64851_c1_g1_i4	AAWT01002994.1/625-1075	100	63	0	0	17	79	170	232	5e-28	125
TR64125_c0_g1_i2	AACN010282872.1/681-512	98.51	67	1	0	2	68	52	118	9e-28	125
TR64125_c0_g1_i1	AACN010282872.1/681-512	98.51	67	1	0	2	68	52	118	2e-27	125
TR63606_c0_g1_i2	AACN010282872.1/681-512	100	63	0	0	1933	1995	54	116	1e-27	125
TR62632_c0_g1_i2	AAEX02030622.1/18965-18801	100	63	0	0	4140	4202	100	162	2e-27	125
TR62632_c0_g1_i2	AAEX02014986.1/124158-124311	100	63	0	0	4140	4202	65	127	2e-27	125
TR62632_c0_g1_i2	AAEX02008670.1/346608-346772	100	63	0	0	4140	4202	100	162	2e-27	125
TR62632_c0_g1_i2	AAEX02008284.1/38106-38264	100	63	0	0	4140	4202	94	156	2e-27	125
TR62632_c0_g1_i2	AACN010637207.1/240-80	100	63	0	0	4140	4202	1	63	2e-27	125
TR60323_c0_g1_i1	CR751228.19/41156-41461	94.94	79	4	0	1	79	97	175	2e-27	125
TR132653_c0_g1_i1	AANT01123159.1/8527-8266	93.98	83	5	0	188	270	108	190	2e-28	125
TR11938_c2_g1_i1	AAYL01000231.1/12929-12999	98.59	71	0	1	334	403	1	71	3e-28	125
TR11575_c0_g1_i1	AACN010282872.1/681-512	98.51	67	1	0	1605	1671	52	118	1e-27	125
TR104075_c0_g1_i1	AAEX02030622.1/18965-18801	100	63	0	0	529	591	101	163	3e-28	125
TR104075_c0_g1_i1	AAEX02014986.1/124158-124311	100	63	0	0	529	591	66	128	3e-28	125
TR104075_c0_g1_i1	AAEX02008670.1/346608-346772	100	63	0	0	529	591	101	163	3e-28	125
TR104075_c0_g1_i1	AAEX02008284.1/38106-38264	100	63	0	0	529	591	91	153	3e-28	125
TR104075_c0_g1_i1	AACN010637207.1/240-80	100	63	0	0	529	591	4	66	3e-28	125
TR10103_c0_g1_i1	EF421998.1/170-742	93.1	87	6	0	7	93	132	218	2e-28	125
TR64719_c1_g2_i1	BAAF04120141.1/341-626	100	62	0	0	1	62	100	161	1e-27	123
TR63933_c1_g5_i2	X66687.1/42-580	94.87	78	4	0	2	79	449	526	7e-28	123
TR63487_c2_g1_i2	eca-mir-8915	87.3	126	16	0	332	457	17	142	2e-27	123
TR62705_c0_g1_i2	CAAK03046391.1/24547-24745	100	62	0	0	1970	2031	51	112	5e-27	123
TR62705_c0_g1_i2	AAWZ01020594.1/10966-10775	100	62	0	0	1970	2031	40	101	5e-27	123
TR62705_c0_g1_i2	AAWT01002994.1/205-617	100	62	0	0	1970	2031	74	135	5e-27	123
TR28272_c0_g1_i1	oan-mir-140	97.3	74	1	1	1	73	48	121	1e-27	123
TR27393_c0_g1_i1	BAAF04120141.1/341-626	92.22	90	7	0	1847	1936	78	167	5e-27	123
TR26261_c6_g12_i1	AAMN01000002.1/880119-879964	88.14	118	14	0	120	237	1	118	7e-28	123
TR25961_c8_g2_i1	CAAK03046391.1/24547-24745	100	62	0	0	1	62	49	110	5e-27	123
TR25961_c8_g2_i1	AAWZ01020594.1/10966-10775	100	62	0	0	1	62	39	100	5e-27	123
TR25961_c8_g2_i1	AAWT01002994.1/205-617	100	62	0	0	1	62	75	136	5e-27	123
TR20963_c0_g1_i1	AACN010282872.1/681-512	98.48	66	1	0	1103	1168	53	118	3e-27	123
TR17296_c0_g1_i1	BX005225.20/132378-132061	100	62	0	0	610	671	101	162	2e-27	123
TR67937_c0_g1_i1	AB172061.1/1232-1309	95	80	2	1	145	224	1	78	2e-27	121
TR64729_c1_g2_i3	AACN010282872.1/681-512	98.46	65	1	0	1	65	54	118	4e-27	121
TR63468_c5_g1_i1	BAAF04120141.1/341-626	97.1	69	2	0	426	494	81	149	4e-27	121
TR50823_c0_g2_i1	DQ682956.1/47-498	95.89	73	3	0	223	295	11	83	3e-27	121
TR3562_c0_g1_i1	CAAK03019327.1/738-432	100	61	0	0	1772	1832	114	174	2e-26	121
TR3562_c0_g1_i1	AASC01132137.1/320-597	100	61	0	0	1772	1832	122	182	2e-26	121
TR20138_c1_g1_i1	CR751228.19/41156-41461	92.13	89	7	0	460	548	92	180	5e-27	121
TR17111_c0_g1_i1	mml-mir-223	92.94	85	6	0	17	101	15	99	7e-27	121
TR15898_c0_g1_i1	AAGE02019034.1/253430-253501	98.46	65	1	0	319	383	8	72	1e-26	121
TR11557_c0_g2_i1	csi-MIR396c	100	61	0	0	12	72	40	100	5e-27	121
TR64505_c1_g1_i4	AANN01574863.1/480-263	100	60	0	0	1739	1798	2	61	7e-26	119
TR64505_c1_g1_i4	AAEX02012128.1/17317-17512	100	60	0	0	1739	1798	43	102	7e-26	119
TR64505_c1_g1_i2	AANN01574863.1/480-263	100	60	0	0	1914	1973	2	61	7e-26	119
TR64505_c1_g1_i2	AAEX02012128.1/17317-17512	100	60	0	0	1914	1973	43	102	7e-26	119
TR64245_c4_g4_i1	AAWZ01020594.1/10966-10775	100	60	0	0	1	60	38	97	2e-26	119
TR63596_c0_g1_i1	csi-MIR396c	100	60	0	0	1	60	40	99	2e-26	119
TR61186_c0_g2_i8	AAWZ01020594.1/10966-10775	100	60	0	0	1	60	38	97	1e-25	119
TR61186_c0_g2_i7	AAWZ01020594.1/10966-10775	100	60	0	0	1	60	38	97	1e-25	119
TR61186_c0_g2_i6	AAWZ01020594.1/10966-10775	100	60	0	0	1	60	38	97	1e-25	119
TR61186_c0_g2_i5	AAWZ01020594.1/10966-10775	100	60	0	0	1	60	38	97	1e-25	119
TR61186_c0_g2_i3	AAWZ01020594.1/10966-10775	100	60	0	0	1	60	38	97	1e-25	119
TR59028_c1_g4_i4	AABR03061177.1/1739-1443	100	60	0	0	1	60	103	162	3e-26	119
TR59028_c1_g4_i3	AABR03061177.1/1739-1443	100	60	0	0	1	60	103	162	5e-26	119
TR59028_c1_g4_i2	AABR03061177.1/1739-1443	100	60	0	0	1	60	103	162	5e-26	119
TR28258_c0_g1_i1	csi-MIR396c	100	60	0	0	419	478	41	100	2e-26	119
TR26330_c6_g12_i1	DQ395449.1/1-388	89.42	104	11	0	224	327	285	388	1e-26	119
TR26330_c6_g12_i1	DQ340043.1/474-933	90	100	10	0	231	330	48	147	1e-26	119
TR26261_c6_g4_i1	AF375995.1/2059-2215	88.89	108	12	0	344	451	10	117	2e-26	119
TR26261_c5_g2_i2	AF197903.1/498-651	86.72	128	17	0	50	177	11	138	9e-27	119
TR18280_c0_g2_i1	ABBA01026357.1/79415-79731	94.74	76	4	0	145	220	242	317	9e-27	119
TR15522_c0_g1_i1	csi-MIR396c	100	60	0	0	1738	1797	40	99	7e-26	119
TR63717_c1_g3_i1	CAAK03046391.1/24547-24745	100	59	0	0	1828	1886	50	108	3e-25	117
TR63717_c1_g3_i1	AAWZ01020594.1/10966-10775	100	59	0	0	1828	1886	41	99	3e-25	117
TR63717_c1_g3_i1	AAWT01002994.1/205-617	100	59	0	0	1828	1886	73	131	3e-25	117
TR63717_c1_g3_i1	AAHY01447376.1/580-675	100	59	0	0	1828	1886	6	64	3e-25	117
TR62824_c2_g1_i3	AANN01791708.1/669-492	100	59	0	0	2458	2516	2	60	4e-25	117
TR62824_c2_g1_i3	AAEX02030622.1/18965-18801	100	59	0	0	2460	2518	100	158	4e-25	117
TR62824_c2_g1_i3	AAEX02014986.1/124158-124311	100	59	0	0	2460	2518	65	123	4e-25	117
TR62824_c2_g1_i3	AAEX02008670.1/346608-346772	100	59	0	0	2460	2518	100	158	4e-25	117
TR62824_c2_g1_i3	AAEX02008284.1/38106-38264	100	59	0	0	2460	2518	94	152	4e-25	117
TR62824_c2_g1_i2	AANN01791708.1/669-492	100	59	0	0	2469	2527	2	60	4e-25	117
TR62824_c2_g1_i2	AAEX02030622.1/18965-18801	100	59	0	0	2471	2529	100	158	4e-25	117
TR62824_c2_g1_i2	AAEX02014986.1/124158-124311	100	59	0	0	2471	2529	65	123	4e-25	117
TR62824_c2_g1_i2	AAEX02008670.1/346608-346772	100	59	0	0	2471	2529	100	158	4e-25	117
TR62824_c2_g1_i2	AAEX02008284.1/38106-38264	100	59	0	0	2471	2529	94	152	4e-25	117
TR62824_c2_g1_i1	AANN01791708.1/669-492	100	59	0	0	1258	1316	2	60	2e-25	117
TR62824_c2_g1_i1	AAEX02030622.1/18965-18801	100	59	0	0	1260	1318	100	158	2e-25	117
TR62824_c2_g1_i1	AAEX02014986.1/124158-124311	100	59	0	0	1260	1318	65	123	2e-25	117
TR62824_c2_g1_i1	AAEX02008670.1/346608-346772	100	59	0	0	1260	1318	100	158	2e-25	117
TR62824_c2_g1_i1	AAEX02008284.1/38106-38264	100	59	0	0	1260	1318	94	152	2e-25	117
TR61830_c5_g1_i1	AACN010282872.1/681-512	100	59	0	0	1174	1232	55	113	2e-25	117
TR60115_c0_g1_i1	AAEX02030622.1/18965-18801	98.41	63	1	0	1095	1157	103	165	2e-25	117
TR60115_c0_g1_i1	AAEX02014986.1/124158-124311	98.41	63	1	0	1095	1157	68	130	2e-25	117
TR60115_c0_g1_i1	AAEX02008670.1/346608-346772	98.41	63	1	0	1095	1157	91	153	2e-25	117
TR60115_c0_g1_i1	AAEX02008284.1/38106-38264	98.41	63	1	0	1095	1157	93	155	2e-25	117
TR60115_c0_g1_i1	AACN010637207.1/240-80	98.41	63	1	0	1095	1157	2	64	2e-25	117
TR41771_c1_g2_i1	AAWT01002994.1/205-617	100	59	0	0	245	303	71	129	4e-26	117
TR40065_c0_g1_i1	BX005225.20/132378-132061	100	59	0	0	537	595	101	159	8e-26	117
TR24509_c0_g1_i1	CAAK03046391.1/24547-24745	97.01	67	2	0	1163	1229	50	116	2e-25	117
TR23689_c0_g1_i1	AASC01061439.1/1152-1315	91.21	91	8	0	779	869	73	163	7e-25	117
TR23590_c0_g1_i1	csi-MIR396c	100	59	0	0	5181	5239	40	98	8e-25	117
TR21877_c1_g1_i4	AACN010282872.1/681-512	95.77	71	3	0	1063	1133	48	118	2e-25	117
TR21877_c1_g1_i2	AACN010282872.1/681-512	95.77	71	3	0	1124	1194	48	118	2e-25	117
TR20537_c1_g1_i9	DQ395449.1/1-388	88.29	111	13	0	108	218	278	388	4e-26	117
TR20537_c1_g1_i15	DQ395449.1/1-388	88.29	111	13	0	108	218	278	388	4e-26	117
TR19682_c0_g1_i1	CR407600.8/62626-62309	100	59	0	0	2209	2267	142	200	3e-25	117
TR19682_c0_g1_i1	BX640594.5/3905-3594	100	59	0	0	2209	2267	89	147	3e-25	117
TR19682_c0_g1_i1	AASC01132137.1/320-597	100	59	0	0	2209	2267	101	159	3e-25	117
TR19682_c0_g1_i1	AASC01011789.1/607-290	100	59	0	0	2209	2267	87	145	3e-25	117
TR19682_c0_g1_i1	AAFR03031762.1/56781-56458	100	59	0	0	2209	2267	98	156	3e-25	117
TR18216_c0_g1_i1	AACN010282872.1/681-512	100	59	0	0	3662	3720	55	113	5e-25	117
TR73386_c0_g1_i1	M18895.1/303-367	100	58	0	0	44	101	1	58	2e-25	115
TR64764_c2_g3_i1	AADD01121898.1/6057-6145	98.39	62	1	0	318	379	18	79	4e-25	115
TR63753_c2_g4_i2	AAWZ01020594.1/10966-10775	100	58	0	0	751	808	45	102	1e-24	115
TR63753_c2_g4_i2	AAWZ01000604.1/92378-92087	100	58	0	0	751	808	183	240	1e-24	115
TR63753_c2_g4_i2	AAWT01002994.1/625-1075	100	58	0	0	751	808	163	220	1e-24	115
TR63753_c2_g4_i2	AAWT01002994.1/205-617	100	58	0	0	752	809	80	137	1e-24	115
TR63753_c2_g4_i2	AAHY01447376.1/580-675	98.39	62	1	0	752	813	7	68	1e-24	115
TR63487_c2_g1_i4	eca-mir-8915	86.51	126	17	0	353	478	17	142	5e-25	115
TR63487_c2_g1_i3	eca-mir-8915	86.51	126	17	0	345	470	17	142	5e-25	115
TR62308_c0_g1_i1	AAHY01532012.1/614-292	98.39	62	1	0	4660	4721	101	162	3e-24	115
TR60441_c3_g1_i4	CAAK03046391.1/24547-24745	100	58	0	0	1743	1800	67	124	2e-24	115
TR51833_c0_g2_i1	AAEX02013114.1/21139-20987	100	58	0	0	46	103	93	150	3e-25	115
TR46605_c0_g1_i2	ppy-mir-1273a	93.59	78	5	0	45	122	1	78	1e-25	115
TR40886_c0_g1_i1	mdo-mir-301	98.39	62	1	0	51	112	14	75	2e-25	115
TR40886_c0_g1_i1	eca-mir-301a	98.39	62	1	0	51	112	14	75	2e-25	115
TR40886_c0_g1_i1	chi-mir-301a	98.39	62	1	0	51	112	14	75	2e-25	115
TR40886_c0_g1_i1	cgr-mir-301a	98.39	62	1	0	51	112	11	72	2e-25	115
TR40886_c0_g1_i1	cfa-mir-301a	98.39	62	1	0	51	112	13	74	2e-25	115
TR25825_c1_g1_i1	AANN01636748.1/328-420	98.39	62	1	0	2135	2196	13	74	1e-24	115
TR24726_c0_g1_i4	AJ555450.1/21-679	100	58	0	0	3381	3438	5	62	2e-24	115
TR24726_c0_g1_i3	AJ555450.1/21-679	100	58	0	0	3380	3437	5	62	2e-24	115
TR24358_c0_g2_i2	CAAK03019327.1/738-432	98.39	62	1	0	2130	2191	123	184	3e-24	115
TR24358_c0_g2_i1	CAAK03019327.1/738-432	98.39	62	1	0	2034	2095	123	184	3e-24	115
TR22933_c0_g1_i1	BAAF04120141.1/341-626	91.86	86	7	0	1	86	81	166	1e-24	115
TR20537_c1_g1_i5	EF432791.1/888-1357	95.71	70	3	0	28	97	27	96	2e-25	115
TR114444_c0_g1_i1	BAAF04120141.1/341-626	91.86	86	7	0	152	237	80	165	1e-25	115
TR65644_c1_g1_i1	BX005225.20/132378-132061	98.36	61	1	0	3194	3254	101	161	7e-24	113
TR64402_c0_g1_i1	CAAK03046391.1/24547-24745	100	57	0	0	7	63	49	105	4e-24	113
TR64402_c0_g1_i1	AAWZ01020594.1/10966-10775	100	57	0	0	7	63	41	97	4e-24	113
TR64402_c0_g1_i1	AAWZ01000604.1/92378-92087	100	57	0	0	7	63	185	241	4e-24	113
TR64402_c0_g1_i1	AAWT01002994.1/205-617	100	57	0	0	7	63	75	131	4e-24	113
TR64402_c0_g1_i1	AAHY01447376.1/580-675	100	57	0	0	7	63	8	64	4e-24	113
TR63664_c0_g1_i3	AASC01132137.1/320-597	95.65	69	3	0	1539	1607	116	184	4e-24	113
TR62883_c0_g2_i1	CT867952.8/38749-38424	96.92	65	2	0	4048	4112	139	203	1e-23	113
TR62883_c0_g2_i1	CR812943.11/46323-46017	96.92	65	2	0	4048	4112	109	173	1e-23	113
TR58392_c1_g1_i2	CR751228.19/41156-41461	100	57	0	0	2076	2132	92	148	5e-24	113
TR58392_c1_g1_i1	CR751228.19/41156-41461	100	57	0	0	1653	1709	92	148	4e-24	113
TR57252_c1_g1_i1	BAAF04120141.1/341-626	95.65	69	3	0	164	232	101	169	5e-25	113
TR55256_c0_g1_i1	AAWZ01000604.1/92378-92087	100	57	0	0	1269	1325	186	242	3e-24	113
TR55256_c0_g1_i1	AAHY01447376.1/580-675	100	57	0	0	1269	1325	9	65	3e-24	113
TR48996_c0_g2_i1	bta-mir-3533	93.51	77	5	0	200	276	4	80	8e-25	113
TR48996_c0_g1_i1	bta-mir-3533	93.51	77	5	0	150	226	4	80	7e-25	113
TR34343_c0_g1_i1	BAAE01312793.1/636-708	94.52	73	4	0	64	136	1	73	1e-24	113
TR26330_c6_g9_i1	DQ395449.1/1-388	90.32	93	9	0	224	316	285	377	7e-25	113
TR24741_c1_g1_i3	AL080274.21/9833-9516	97.1	69	1	1	1	69	233	300	1e-23	113
TR24741_c1_g1_i3	AADB02401918.1/2979678-2979357	97.1	69	1	1	1	69	233	300	1e-23	113
TR24135_c1_g1_i1	AAWZ01000604.1/92378-92087	100	57	0	0	1136	1192	181	237	4e-24	113
TR23424_c0_g1_i2	AAWZ01000604.1/92378-92087	100	57	0	0	1	57	186	242	5e-24	113
TR23424_c0_g1_i2	AAHY01447376.1/580-675	100	57	0	0	1	57	9	65	5e-24	113
TR23424_c0_g1_i1	AAWZ01000604.1/92378-92087	100	57	0	0	1	57	186	242	5e-24	113
TR23424_c0_g1_i1	AAHY01447376.1/580-675	100	57	0	0	1	57	9	65	5e-24	113
TR17481_c0_g1_i3	CAAK03046391.1/24547-24745	100	57	0	0	280	336	50	106	7e-25	113
TR17481_c0_g1_i3	AAWZ01024557.1/45328-45208	100	57	0	0	278	334	3	59	7e-25	113
TR17481_c0_g1_i3	AAWZ01020594.1/10966-10775	100	57	0	0	280	336	40	96	7e-25	113
TR17481_c0_g1_i3	AAWT01002994.1/205-617	100	57	0	0	280	336	73	129	7e-25	113
TR17481_c0_g1_i3	AAHY01447376.1/580-675	100	57	0	0	280	336	6	62	7e-25	113
TR17481_c0_g1_i2	CAAK03046391.1/24547-24745	100	57	0	0	400	456	50	106	1e-24	113
TR17481_c0_g1_i2	AAWZ01024557.1/45328-45208	100	57	0	0	398	454	3	59	1e-24	113
TR17481_c0_g1_i2	AAWZ01020594.1/10966-10775	100	57	0	0	400	456	40	96	1e-24	113
TR17481_c0_g1_i2	AAWT01002994.1/205-617	100	57	0	0	400	456	73	129	1e-24	113
TR17481_c0_g1_i2	AAHY01447376.1/580-675	100	57	0	0	400	456	6	62	1e-24	113
TR17481_c0_g1_i1	CAAK03046391.1/24547-24745	100	57	0	0	323	379	50	106	8e-25	113
TR17481_c0_g1_i1	AAWZ01024557.1/45328-45208	100	57	0	0	321	377	3	59	8e-25	113
TR17481_c0_g1_i1	AAWZ01020594.1/10966-10775	100	57	0	0	323	379	40	96	8e-25	113
TR17481_c0_g1_i1	AAWT01002994.1/205-617	100	57	0	0	323	379	73	129	8e-25	113
TR17481_c0_g1_i1	AAHY01447376.1/580-675	100	57	0	0	323	379	6	62	8e-25	113
TR15801_c1_g1_i2	CAAK03046391.1/24547-24745	100	57	0	0	1	57	49	105	9e-25	113
TR15801_c1_g1_i2	AAWZ01020594.1/10966-10775	100	57	0	0	1	57	41	97	9e-25	113
TR15801_c1_g1_i2	AAWZ01000604.1/92378-92087	100	57	0	0	1	57	185	241	9e-25	113
TR15801_c1_g1_i2	AAWT01002994.1/205-617	100	57	0	0	1	57	75	131	9e-25	113
TR15801_c1_g1_i2	AAHY01447376.1/580-675	100	57	0	0	1	57	8	64	9e-25	113
TR110272_c0_g1_i1	AY077896.1/852-928	93.51	77	5	0	157	233	1	77	9e-25	113
TR64072_c6_g1_i2	AALT01219872.1/10180-10484	93.42	76	5	0	100	175	4	79	2e-24	111
TR64072_c6_g1_i1	AALT01219872.1/10180-10484	93.42	76	5	0	113	188	4	79	2e-24	111
TR63756_c0_g1_i1	AANG01596117.1/1501-1593	94.44	72	4	0	1	72	6	77	6e-24	111
TR63468_c2_g4_i1	AAWZ01000604.1/92378-92087	100	56	0	0	861	916	184	239	8e-24	111
TR63468_c2_g4_i1	AAWT01002994.1/625-1075	100	56	0	0	861	916	164	219	8e-24	111
TR63468_c2_g4_i1	AAWT01002994.1/205-617	100	56	0	0	861	916	74	129	8e-24	111
TR63468_c2_g4_i1	AASC01059473.1/578-674	100	56	0	0	861	916	41	96	8e-24	111
TR63468_c2_g4_i1	AAHY01447376.1/580-675	100	56	0	0	861	916	7	62	8e-24	111
TR63430_c1_g2_i2	AASC01132137.1/320-597	89.58	96	10	0	826	921	94	189	2e-23	111
TR63430_c1_g2_i1	AASC01132137.1/320-597	89.58	96	10	0	826	921	94	189	2e-23	111
TR60821_c1_g1_i4	gga-mir-3533	92.5	80	6	0	345	424	4	83	7e-24	111
TR60821_c1_g1_i3	gga-mir-3533	92.5	80	6	0	146	225	4	83	5e-24	111
TR60044_c0_g1_i1	BX005225.20/132378-132061	96.88	64	2	0	1010	1073	98	161	9e-24	111
TR5640_c0_g1_i1	CT867952.8/38749-38424	93.42	76	5	0	907	982	133	208	9e-24	111
TR5167_c0_g1_i1	AAWT01002994.1/205-617	100	56	0	0	4	59	71	126	2e-23	111
TR41771_c1_g1_i1	AAWT01002994.1/205-617	100	56	0	0	245	300	71	126	3e-24	111
TR37703_c0_g1_i1	ppy-mir-622	98.33	60	1	0	253	312	1	60	3e-24	111
TR26261_c6_g11_i2	BA000004.3/658732-658886	90.91	88	8	0	409	496	31	118	4e-24	111
TR26261_c6_g11_i1	BA000004.3/658732-658886	90.91	88	8	0	223	310	31	118	3e-24	111
TR26261_c5_g2_i1	AF197903.1/498-651	85.94	128	18	0	50	177	11	138	2e-24	111
TR24090_c0_g1_i4	CT867952.8/38749-38424	96.88	64	2	0	1684	1747	172	235	2e-23	111
TR24090_c0_g1_i4	BX294186.9/62754-62442	98.33	60	1	0	1684	1743	36	95	2e-23	111
TR24090_c0_g1_i4	AASC01088646.1/272-574	98.33	60	1	0	1684	1743	203	262	2e-23	111
TR24090_c0_g1_i4	AANN01100906.1/1650-1559	96.88	64	2	0	1677	1740	16	79	2e-23	111
TR24090_c0_g1_i4	AAHY01212067.1/21757-21850	98.33	60	1	0	1681	1740	25	84	2e-23	111
TR24090_c0_g1_i2	CT867952.8/38749-38424	96.88	64	2	0	1476	1539	172	235	1e-23	111
TR24090_c0_g1_i2	BX294186.9/62754-62442	98.33	60	1	0	1476	1535	36	95	1e-23	111
TR24090_c0_g1_i2	AASC01088646.1/272-574	98.33	60	1	0	1476	1535	203	262	1e-23	111
TR24090_c0_g1_i2	AANN01100906.1/1650-1559	96.88	64	2	0	1469	1532	16	79	1e-23	111
TR24090_c0_g1_i2	AAHY01212067.1/21757-21850	98.33	60	1	0	1473	1532	25	84	1e-23	111
TR23983_c1_g1_i2	AACN010282872.1/681-512	98.33	60	1	0	1	60	48	107	2e-23	111
TR23983_c1_g1_i1	AACN010282872.1/681-512	98.33	60	1	0	1	60	48	107	2e-23	111
TR23533_c3_g2_i7	AAWZ01024557.1/45328-45208	100	56	0	0	4685	4740	1	56	6e-23	111
TR23533_c3_g2_i7	AAWT01002994.1/205-617	100	56	0	0	4685	4740	83	138	6e-23	111
TR23533_c3_g2_i12	AAWZ01024557.1/45328-45208	100	56	0	0	4389	4444	1	56	6e-23	111
TR23533_c3_g2_i12	AAWT01002994.1/205-617	100	56	0	0	4389	4444	83	138	6e-23	111
TR22484_c1_g1_i1	AACN010282872.1/681-512	100	56	0	0	889	944	64	119	8e-24	111
TR21541_c1_g1_i1	AAWZ01000604.1/92378-92087	100	56	0	0	1	56	184	239	3e-23	111
TR21541_c1_g1_i1	AAWT01002994.1/625-1075	100	56	0	0	1	56	164	219	3e-23	111
TR21541_c1_g1_i1	AAWT01002994.1/205-617	100	56	0	0	1	56	74	129	3e-23	111
TR21541_c1_g1_i1	AASC01059473.1/578-674	100	56	0	0	1	56	41	96	3e-23	111
TR21541_c1_g1_i1	AAHY01447376.1/580-675	100	56	0	0	1	56	7	62	3e-23	111
TR15410_c0_g2_i1	BC084186.1/330-385	100	56	0	0	1105	1160	1	56	1e-23	111
TR15410_c0_g1_i1	BC084186.1/330-385	100	56	0	0	300	355	1	56	7e-24	111
TR116244_c0_g1_i1	AANT01236660.1/1561-1922	89	100	11	0	171	270	238	337	3e-24	111
TR1074_c0_g1_i1	oha-mir-142	92.05	88	6	1	416	502	6	93	5e-24	111
TR103_c0_g1_i1	AACY021372839.1/560-715	87.96	108	13	0	1	108	10	117	2e-24	111
TR81184_c0_g1_i1	AANN01791708.1/669-492	100	55	0	0	184	238	5	59	8e-24	109
TR81184_c0_g1_i1	AANN01708362.1/5507-5306	100	55	0	0	184	238	1	55	8e-24	109
TR81184_c0_g1_i1	AANN01580289.1/571-371	100	55	0	0	184	238	17	71	8e-24	109
TR81184_c0_g1_i1	AANN01574863.1/480-263	100	55	0	0	184	238	1	55	8e-24	109
TR81184_c0_g1_i1	AANN01224395.1/6473-6650	100	55	0	0	184	238	1	55	8e-24	109
TR64711_c0_g1_i9	CAAK03019327.1/738-432	98.31	59	1	0	2464	2522	121	179	2e-22	109
TR64711_c0_g1_i1	CAAK03019327.1/738-432	98.31	59	1	0	2464	2522	121	179	2e-22	109
TR63916_c3_g2_i1	CR407600.8/62626-62309	98.31	59	1	0	1	59	139	197	5e-23	109
TR62677_c0_g1_i4	AACN010282872.1/681-512	98.31	59	1	0	1	59	52	110	8e-23	109
TR62677_c0_g1_i3	AACN010282872.1/681-512	98.31	59	1	0	1	59	52	110	2e-23	109
TR62677_c0_g1_i2	AACN010282872.1/681-512	98.31	59	1	0	1	59	52	110	8e-23	109
TR61955_c2_g1_i1	AACN010282872.1/681-512	100	55	0	0	2614	2668	53	107	9e-23	109
TR61169_c0_g1_i1	BX321875.7/67446-67756	94.59	74	2	1	5340	5411	1	74	2e-22	109
TR6047_c0_g1_i1	AACN010282872.1/681-512	100	55	0	0	344	398	55	109	1e-23	109
TR59481_c0_g2_i1	EF126037.1/19-624	100	55	0	0	514	568	447	501	2e-23	109
TR59481_c0_g2_i1	BAAF04129059.1/622-1231	100	55	0	0	514	568	451	505	2e-23	109
TR59481_c0_g2_i1	AY452489.1/74-676	100	55	0	0	514	568	444	498	2e-23	109
TR59481_c0_g2_i1	AJ555450.1/21-679	100	55	0	0	514	568	500	554	2e-23	109
TR59481_c0_g2_i1	AF518192.1/3-556	100	55	0	0	514	568	395	449	2e-23	109
TR59481_c0_g1_i2	EF126037.1/19-624	100	55	0	0	3151	3205	447	501	1e-22	109
TR59481_c0_g1_i2	BAAF04129059.1/622-1231	100	55	0	0	3151	3205	451	505	1e-22	109
TR59481_c0_g1_i2	AY452489.1/74-676	100	55	0	0	3151	3205	444	498	1e-22	109
TR59481_c0_g1_i2	AJ555450.1/21-679	100	55	0	0	3151	3205	500	554	1e-22	109
TR59481_c0_g1_i2	AF518192.1/3-556	100	55	0	0	3151	3205	395	449	1e-22	109
TR59481_c0_g1_i1	EF126037.1/19-624	100	55	0	0	3209	3263	447	501	1e-22	109
TR59481_c0_g1_i1	BAAF04129059.1/622-1231	100	55	0	0	3209	3263	451	505	1e-22	109
TR59481_c0_g1_i1	AY452489.1/74-676	100	55	0	0	3209	3263	444	498	1e-22	109
TR59481_c0_g1_i1	AJ555450.1/21-679	100	55	0	0	3209	3263	500	554	1e-22	109
TR59481_c0_g1_i1	AF518192.1/3-556	100	55	0	0	3209	3263	395	449	1e-22	109
TR58218_c0_g1_i1	BX005225.20/132378-132061	93.67	79	4	1	3185	3262	97	175	1e-22	109
TR58218_c0_g1_i1	AL974313.6/171109-170796	95.52	67	3	0	3196	3262	106	172	1e-22	109
TR4817_c0_g2_i1	AAPN01427966.1/19339-19250	93.41	91	3	3	462	551	1	89	2e-23	109
TR4817_c0_g1_i1	AAPN01427966.1/19339-19250	93.41	91	3	3	449	538	1	89	2e-23	109
TR43290_c0_g1_i1	AACN010282872.1/681-512	100	55	0	0	617	671	55	109	2e-23	109
TR25717_c1_g1_i1	AAWZ01024557.1/45328-45208	100	55	0	0	3982	4036	5	59	1e-22	109
TR25204_c3_g2_i1	AAEX02032559.1/57183-57469	100	55	0	0	2217	2271	163	217	8e-23	109
TR25204_c3_g2_i1	AAEX02030747.1/4046-3810	100	55	0	0	2217	2271	92	146	8e-23	109
TR25204_c3_g2_i1	AAEX02030747.1/3829-4026	100	55	0	0	2217	2271	73	127	8e-23	109
TR25204_c3_g2_i1	AAEX02030710.1/51824-51567	100	55	0	0	2217	2271	138	192	8e-23	109
TR25204_c3_g2_i1	AAEX02006357.1/18478-18743	100	55	0	0	2217	2271	132	186	8e-23	109
TR21876_c0_g1_i1	CAAK03019327.1/738-432	100	55	0	0	15	69	125	179	1e-23	109
TR17534_c0_g1_i1	CAAK03019327.1/738-432	100	55	0	0	2065	2119	114	168	7e-23	109
TR17534_c0_g1_i1	AASC01132137.1/320-597	100	55	0	0	2065	2119	122	176	7e-23	109
TR16551_c1_g1_i1	CT033820.28/75416-75712	100	55	0	0	5556	5610	225	279	2e-22	109
TR15985_c0_g1_i2	AF163145.1/15-170	87.39	111	14	0	30	140	11	121	8e-24	109
TR14597_c0_g1_i1	AAFR03031762.1/56781-56458	100	55	0	0	2111	2165	104	158	8e-23	109
TR63933_c1_g3_i1	AAGW01380234.1/4265-4574	98.28	58	1	0	305	362	41	98	5e-23	107
TR59454_c1_g2_i1	CR812943.11/46323-46017	98.28	58	1	0	1053	1110	110	167	2e-22	107
TR57744_c0_g1_i1	AANN01559177.1/192-370	100	54	0	0	4392	4445	12	65	6e-22	107
TR56407_c0_g1_i1	DQ395532.1/19-501	96.77	62	2	0	188	249	344	405	3e-23	107
TR52820_c0_g1_i1	AAGW01178630.1/7111-7246	100	54	0	0	816	869	83	136	1e-22	107
TR52158_c0_g1_i1	CAAK03015764.1/15-312	98.28	58	1	0	799	856	8	65	1e-22	107
TR52158_c0_g1_i1	AAHY01741095.1/124-2	98.28	58	1	0	799	856	61	118	1e-22	107
TR52158_c0_g1_i1	AABR03109681.1/15460-15183	98.28	58	1	0	799	856	162	219	1e-22	107
TR48338_c0_g1_i1	AACN010282872.1/681-512	98.28	58	1	0	725	782	48	105	1e-22	107
TR25727_c0_g2_i1	CAAK03063726.1/10004-10167	93.24	74	5	0	969	1042	26	99	3e-22	107
TR24421_c1_g1_i7	AAWZ01000604.1/92378-92087	100	54	0	0	14	67	186	239	2e-22	107
TR24421_c1_g1_i7	AAWT01002994.1/625-1075	100	54	0	0	14	67	166	219	2e-22	107
TR24421_c1_g1_i7	AAWT01002994.1/205-617	100	54	0	0	14	67	73	126	2e-22	107
TR24421_c1_g1_i7	AASC01059473.1/578-674	100	54	0	0	14	67	43	96	2e-22	107
TR24421_c1_g1_i7	AAHY01447376.1/580-675	100	54	0	0	14	67	6	59	2e-22	107
TR24421_c1_g1_i6	AAWZ01000604.1/92378-92087	100	54	0	0	14	67	186	239	2e-22	107
TR24421_c1_g1_i6	AAWT01002994.1/625-1075	100	54	0	0	14	67	166	219	2e-22	107
TR24421_c1_g1_i6	AAWT01002994.1/205-617	100	54	0	0	14	67	73	126	2e-22	107
TR24421_c1_g1_i6	AASC01059473.1/578-674	100	54	0	0	14	67	43	96	2e-22	107
TR24421_c1_g1_i6	AAHY01447376.1/580-675	100	54	0	0	14	67	6	59	2e-22	107
TR24421_c1_g1_i5	AAWZ01000604.1/92378-92087	100	54	0	0	14	67	186	239	2e-22	107
TR24421_c1_g1_i5	AAWT01002994.1/625-1075	100	54	0	0	14	67	166	219	2e-22	107
TR24421_c1_g1_i5	AAWT01002994.1/205-617	100	54	0	0	14	67	73	126	2e-22	107
TR24421_c1_g1_i5	AASC01059473.1/578-674	100	54	0	0	14	67	43	96	2e-22	107
TR24421_c1_g1_i5	AAHY01447376.1/580-675	100	54	0	0	14	67	6	59	2e-22	107
TR24421_c1_g1_i4	AAWZ01000604.1/92378-92087	100	54	0	0	14	67	186	239	2e-22	107
TR24421_c1_g1_i4	AAWT01002994.1/625-1075	100	54	0	0	14	67	166	219	2e-22	107
TR24421_c1_g1_i4	AAWT01002994.1/205-617	100	54	0	0	14	67	73	126	2e-22	107
TR24421_c1_g1_i4	AASC01059473.1/578-674	100	54	0	0	14	67	43	96	2e-22	107
TR24421_c1_g1_i4	AAHY01447376.1/580-675	100	54	0	0	14	67	6	59	2e-22	107
TR24421_c1_g1_i3	AAWZ01000604.1/92378-92087	100	54	0	0	14	67	186	239	2e-22	107
TR24421_c1_g1_i3	AAWT01002994.1/625-1075	100	54	0	0	14	67	166	219	2e-22	107
TR24421_c1_g1_i3	AAWT01002994.1/205-617	100	54	0	0	14	67	73	126	2e-22	107
TR24421_c1_g1_i3	AASC01059473.1/578-674	100	54	0	0	14	67	43	96	2e-22	107
TR24421_c1_g1_i3	AAHY01447376.1/580-675	100	54	0	0	14	67	6	59	2e-22	107
TR24421_c1_g1_i1	AAWZ01000604.1/92378-92087	100	54	0	0	14	67	186	239	2e-22	107
TR24421_c1_g1_i1	AAWT01002994.1/625-1075	100	54	0	0	14	67	166	219	2e-22	107
TR24421_c1_g1_i1	AAWT01002994.1/205-617	100	54	0	0	14	67	73	126	2e-22	107
TR24421_c1_g1_i1	AASC01059473.1/578-674	100	54	0	0	14	67	43	96	2e-22	107
TR24421_c1_g1_i1	AAHY01447376.1/580-675	100	54	0	0	14	67	6	59	2e-22	107
TR24265_c4_g1_i3	AACN010282872.1/681-512	98.28	58	1	0	4509	4566	51	108	6e-22	107
TR24265_c4_g1_i2	AACN010282872.1/681-512	98.28	58	1	0	4445	4502	51	108	6e-22	107
TR24135_c1_g1_i3	AAWZ01023716.1/78675-78473	100	54	0	0	1135	1188	38	91	2e-22	107
TR24135_c1_g1_i3	AAWZ01000604.1/92378-92087	100	54	0	0	1136	1189	181	234	2e-22	107
TR24135_c1_g1_i3	AAWT01046488.1/643-1018	100	54	0	0	1136	1189	181	234	2e-22	107
TR23255_c2_g1_i1	CR407600.8/62626-62309	98.28	58	1	0	4041	4098	140	197	6e-22	107
TR94423_c0_g1_i1	AL974313.6/171109-170796	100	53	0	0	2	54	131	183	1e-22	105
TR77988_c0_g1_i1	AAWZ01000604.1/92378-92087	100	53	0	0	187	239	185	237	1e-22	105
TR77988_c0_g1_i1	AAWT01002994.1/205-617	100	53	0	0	187	239	75	127	1e-22	105
TR77988_c0_g1_i1	AASC01059473.1/578-674	100	53	0	0	187	239	42	94	1e-22	105
TR77988_c0_g1_i1	AASC01027336.1/650-745	100	53	0	0	187	239	43	95	1e-22	105
TR77988_c0_g1_i1	AAHY01447376.1/580-675	100	53	0	0	187	239	11	63	1e-22	105
TR7576_c0_g1_i1	AAWZ01000604.1/92378-92087	100	53	0	0	273	325	184	236	2e-22	105
TR7576_c0_g1_i1	AAWT01002994.1/205-617	100	53	0	0	273	325	74	126	2e-22	105
TR7576_c0_g1_i1	AASC01059473.1/578-674	100	53	0	0	273	325	41	93	2e-22	105
TR7576_c0_g1_i1	AASC01027336.1/650-745	100	53	0	0	273	325	44	96	2e-22	105
TR7576_c0_g1_i1	AAHY01447376.1/580-675	100	53	0	0	273	325	10	62	2e-22	105
TR62792_c1_g1_i1	AAWZ01002451.1/165349-165444	100	53	0	0	2624	2676	42	94	1e-21	105
TR60700_c3_g1_i1	CT075928.10/25114-24809	93.15	73	5	0	814	886	81	153	1e-21	105
TR60700_c3_g1_i1	CAAK03060886.1/10618-10935	93.15	73	5	0	814	886	74	146	1e-21	105
TR60700_c3_g1_i1	AAHY01117935.1/17865-17575	93.15	73	5	0	814	886	47	119	1e-21	105
TR59519_c0_g1_i2	AASC01011789.1/607-290	100	53	0	0	1230	1282	98	150	7e-22	105
TR55868_c0_g1_i1	CAAK03019327.1/738-432	95.38	65	3	0	1042	1106	116	180	6e-22	105
TR55868_c0_g1_i1	AASC01132137.1/320-597	95.38	65	3	0	1042	1106	116	180	6e-22	105
TR51277_c2_g1_i1	hsa-mir-3654	100	53	0	0	237	289	1	53	2e-22	105
TR356_c0_g1_i1	AAWT01002994.1/205-617	100	53	0	0	8	60	89	141	3e-22	105
TR26261_c5_g1_i2	AF197903.1/498-651	86.05	129	17	1	254	381	11	139	2e-22	105
TR26233_c0_g1_i1	CAAK03046391.1/24547-24745	98.25	57	1	0	1549	1605	50	106	2e-21	105
TR26233_c0_g1_i1	AAWZ01020594.1/10966-10775	98.25	57	1	0	1549	1605	40	96	2e-21	105
TR26233_c0_g1_i1	AAWT01002994.1/205-617	98.25	57	1	0	1549	1605	73	129	2e-21	105
TR26233_c0_g1_i1	AAHY01447376.1/580-675	98.25	57	1	0	1549	1605	6	62	2e-21	105
TR25507_c2_g2_i1	AAWZ01024557.1/45328-45208	100	53	0	0	9	61	1	53	2e-21	105
TR25507_c2_g2_i1	AAWT01002994.1/205-617	100	53	0	0	9	61	86	138	2e-21	105
TR25362_c1_g1_i1	CR407600.8/62626-62309	96.72	61	2	0	3659	3719	140	200	2e-21	105
TR25362_c1_g1_i1	AAWZ01044574.1/4889-4601	100	53	0	0	3667	3719	81	133	2e-21	105
TR20537_c1_g2_i1	DQ395532.1/19-501	94.2	69	4	0	1	69	345	413	1e-22	105
TR20276_c0_g1_i3	ptr-mir-122	92.21	77	6	0	434	510	6	82	2e-21	105
TR20276_c0_g1_i2	ptr-mir-122	92.21	77	6	0	504	580	6	82	2e-21	105
TR18749_c0_g1_i1	BX005225.20/132378-132061	94.2	69	4	0	15	83	122	190	2e-21	105
TR18275_c1_g1_i3	ABAV01011112.1/56268-56173	96.72	61	2	0	399	459	1	61	7e-22	105
TR18275_c1_g1_i3	AACY023053320.1/272-367	96.72	61	2	0	399	459	7	67	7e-22	105
TR13001_c1_g1_i1	AAWZ01000604.1/92378-92087	100	53	0	0	566	618	185	237	3e-22	105
TR13001_c1_g1_i1	AAWT01002994.1/205-617	100	53	0	0	566	618	75	127	3e-22	105
TR13001_c1_g1_i1	AASC01059473.1/578-674	100	53	0	0	566	618	42	94	3e-22	105
TR13001_c1_g1_i1	AASC01027336.1/650-745	100	53	0	0	566	618	43	95	3e-22	105
TR13001_c1_g1_i1	AAHY01447376.1/580-675	100	53	0	0	566	618	11	63	3e-22	105
TR125574_c0_g1_i1	AAWZ01002451.1/165349-165444	100	53	0	0	574	626	39	91	3e-22	105
TR125574_c0_g1_i1	AAWZ01000604.1/92378-92087	100	53	0	0	574	626	186	238	3e-22	105
TR125574_c0_g1_i1	AASC01059473.1/578-674	100	53	0	0	574	626	43	95	3e-22	105
TR125574_c0_g1_i1	AASC01027336.1/650-745	100	53	0	0	574	626	42	94	3e-22	105
TR125574_c0_g1_i1	AAHY01447376.1/580-675	100	53	0	0	574	626	12	64	3e-22	105
TR106308_c0_g1_i1	CR751228.19/41156-41461	93.51	77	4	1	223	298	112	188	2e-22	105
TR94379_c0_g1_i1	bmo-mir-6497	94.12	68	4	0	9	76	1	68	7e-22	103
TR94155_c0_g1_i1	xtr-mir-132	94.74	76	2	2	296	370	1	75	1e-21	103
TR65580_c0_g2_i5	CR318611.4/7740-8043	98.21	56	1	0	1	56	15	70	2e-20	103
TR65580_c0_g2_i4	CR318611.4/7740-8043	98.21	56	1	0	1	56	15	70	2e-20	103
TR65580_c0_g2_i3	CR318611.4/7740-8043	98.21	56	1	0	1	56	15	70	1e-20	103
TR65580_c0_g2_i2	CR318611.4/7740-8043	98.21	56	1	0	1	56	15	70	8e-21	103
TR65580_c0_g2_i1	CR318611.4/7740-8043	98.21	56	1	0	1	56	15	70	1e-20	103
TR65291_c5_g1_i6	ABAV01047284.1/1526-288	100	52	0	0	1	52	125	176	3e-21	103
TR65291_c5_g1_i6	AAWZ01024557.1/45328-45208	100	52	0	0	1	52	8	59	3e-21	103
TR65291_c5_g1_i5	ABAV01047284.1/1526-288	100	52	0	0	1	52	125	176	3e-21	103
TR65291_c5_g1_i5	AAWZ01024557.1/45328-45208	100	52	0	0	1	52	8	59	3e-21	103
TR65291_c5_g1_i4	ABAV01047284.1/1526-288	100	52	0	0	1	52	125	176	4e-21	103
TR65291_c5_g1_i4	AAWZ01024557.1/45328-45208	100	52	0	0	1	52	8	59	4e-21	103
TR65291_c5_g1_i3	ABAV01047284.1/1526-288	100	52	0	0	1	52	125	176	3e-21	103
TR65291_c5_g1_i3	AAWZ01024557.1/45328-45208	100	52	0	0	1	52	8	59	3e-21	103
TR65291_c5_g1_i2	ABAV01047284.1/1526-288	100	52	0	0	1	52	125	176	4e-21	103
TR65291_c5_g1_i2	AAWZ01024557.1/45328-45208	100	52	0	0	1	52	8	59	4e-21	103
TR65291_c5_g1_i1	ABAV01047284.1/1526-288	100	52	0	0	1	52	125	176	3e-21	103
TR65291_c5_g1_i1	AAWZ01024557.1/45328-45208	100	52	0	0	1	52	8	59	3e-21	103
TR64716_c1_g4_i9	AAWZ01019378.1/126945-126801	98.21	56	1	0	4463	4518	83	138	1e-20	103
TR64716_c1_g4_i2	AAWZ01019378.1/126945-126801	98.21	56	1	0	4462	4517	83	138	1e-20	103
TR63141_c0_g2_i1	BX005225.20/132378-132061	100	52	0	0	4217	4268	96	147	2e-20	103
TR62279_c0_g1_i1	AL974313.6/171109-170796	98.21	56	1	0	1	56	113	168	5e-22	103
TR60821_c1_g1_i2	gga-mir-3533	90.48	84	8	0	554	637	1	84	2e-21	103
TR58029_c0_g1_i2	CR751228.19/41156-41461	92.11	76	6	0	1546	1621	109	184	3e-21	103
TR57678_c0_g1_i2	AAWZ01023716.1/78675-78473	100	52	0	0	13	64	38	89	4e-21	103
TR57678_c0_g1_i2	AAWZ01020594.1/10966-10775	100	52	0	0	13	64	38	89	4e-21	103
TR57678_c0_g1_i2	AAWT01002994.1/625-1075	100	52	0	0	13	64	170	221	4e-21	103
TR57678_c0_g1_i2	AASC01059473.1/578-674	100	52	0	0	14	65	40	91	4e-21	103
TR57596_c0_g1_i4	BX005225.20/132378-132061	100	52	0	0	2006	2057	101	152	4e-21	103
TR57596_c0_g1_i3	BX005225.20/132378-132061	100	52	0	0	2059	2110	101	152	5e-21	103
TR57596_c0_g1_i2	BX005225.20/132378-132061	100	52	0	0	1848	1899	101	152	4e-21	103
TR57596_c0_g1_i1	BX005225.20/132378-132061	100	52	0	0	1901	1952	101	152	4e-21	103
TR52411_c0_g1_i2	AABR03061177.1/1739-1443	100	52	0	0	1	52	112	163	2e-21	103
TR44000_c0_g1_i1	hsa-mir-4426	96.67	60	2	0	301	360	4	63	1e-21	103
TR32186_c0_g1_i1	ptr-mir-1282-1	100	52	0	0	174	225	1	52	8e-22	103
TR32186_c0_g1_i1	ppy-mir-1282	100	52	0	0	174	225	1	52	8e-22	103
TR32186_c0_g1_i1	hsa-mir-1282	100	52	0	0	174	225	1	52	8e-22	103
TR32186_c0_g1_i1	eca-mir-1282	100	52	0	0	174	225	1	52	8e-22	103
TR32186_c0_g1_i1	bta-mir-1282	100	52	0	0	174	225	1	52	8e-22	103
TR26188_c0_g4_i1	CAAK03046391.1/24547-24745	100	52	0	0	642	693	47	98	1e-21	103
TR25991_c0_g1_i1	AAWZ01037287.1/75733-75407	98.21	56	1	0	389	444	110	165	9e-22	103
TR25991_c0_g1_i1	AAKN01214671.1/11739-12054	98.21	56	1	0	389	444	100	155	9e-22	103
TR25682_c3_g1_i1	CR749741.13/16935-16649	100	52	0	0	3481	3532	85	136	8e-21	103
TR25682_c3_g1_i1	BX005225.20/132378-132061	100	52	0	0	3481	3532	137	188	8e-21	103
TR25682_c3_g1_i1	ABBA01037423.1/18596-18873	100	52	0	0	3481	3532	76	127	8e-21	103
TR25682_c3_g1_i1	AAKN01616977.1/653-770	100	52	0	0	3481	3532	67	118	8e-21	103
TR25682_c3_g1_i1	AAKN01214671.1/11739-12054	100	52	0	0	3481	3532	99	150	8e-21	103
TR24865_c1_g4_i3	AASC01061439.1/1152-1315	93.42	76	4	1	17	91	73	148	3e-21	103
TR24638_c1_g3_i3	CAAK03046391.1/24547-24745	96.67	60	2	0	259	318	49	108	7e-22	103
TR24638_c1_g3_i3	AAWZ01020594.1/10966-10775	96.67	60	2	0	259	318	41	100	7e-22	103
TR24638_c1_g3_i3	AAWT01002994.1/205-617	96.67	60	2	0	259	318	75	134	7e-22	103
TR24638_c1_g3_i3	AAHY01447376.1/580-675	96.67	60	2	0	258	317	6	65	7e-22	103
TR24630_c2_g1_i8	mmu-mir-1306	93.06	72	5	0	5607	5678	5	76	1e-20	103
TR24630_c2_g1_i8	cgr-mir-1306	93.06	72	5	0	5607	5678	5	76	1e-20	103
TR24630_c2_g1_i6	mmu-mir-1306	93.06	72	5	0	5611	5682	5	76	1e-20	103
TR24630_c2_g1_i6	cgr-mir-1306	93.06	72	5	0	5611	5682	5	76	1e-20	103
TR24630_c2_g1_i2	mmu-mir-1306	93.06	72	5	0	5610	5681	5	76	2e-20	103
TR24630_c2_g1_i2	cgr-mir-1306	93.06	72	5	0	5610	5681	5	76	2e-20	103
TR24630_c2_g1_i11	mmu-mir-1306	93.06	72	5	0	5608	5679	5	76	2e-20	103
TR24630_c2_g1_i11	cgr-mir-1306	93.06	72	5	0	5608	5679	5	76	2e-20	103
TR24244_c0_g1_i1	AAWZ01023716.1/78675-78473	100	52	0	0	33	84	38	89	1e-20	103
TR24244_c0_g1_i1	AAWZ01020594.1/10966-10775	100	52	0	0	33	84	38	89	1e-20	103
TR24244_c0_g1_i1	AAWT01002994.1/625-1075	100	52	0	0	33	84	170	221	1e-20	103
TR24244_c0_g1_i1	AASC01059473.1/578-674	100	52	0	0	32	83	40	91	1e-20	103
TR23934_c2_g1_i2	CR513790.9/137870-138191	100	52	0	0	1	52	105	156	3e-21	103
TR23934_c2_g1_i1	CR513790.9/137870-138191	100	52	0	0	1	52	105	156	5e-21	103
TR21665_c1_g1_i3	AAWZ01031748.1/11781-11626	93.06	72	5	0	1236	1307	83	154	5e-21	103
TR20537_c1_g1_i3	AY962396.1/501-995	96.67	60	2	0	139	198	22	81	5e-22	103
TR16709_c0_g1_i1	AANN01559177.1/192-370	100	52	0	0	477	528	12	63	1e-21	103
TR15906_c0_g1_i4	AANN01723295.1/979-823	98.21	56	1	0	3564	3619	11	66	8e-21	103
TR15906_c0_g1_i4	AANN01708362.1/5507-5306	98.21	56	1	0	3564	3619	4	59	8e-21	103
TR15906_c0_g1_i4	AANN01636163.1/63-232	98.21	56	1	0	3564	3619	8	63	8e-21	103
TR15906_c0_g1_i4	AANN01578923.1/3645-3848	98.21	56	1	0	3564	3619	4	59	8e-21	103
TR15906_c0_g1_i4	AANN01241586.1/2864-2679	98.21	56	1	0	3564	3619	4	59	8e-21	103
TR15906_c0_g1_i3	AANN01723295.1/979-823	98.21	56	1	0	3396	3451	11	66	7e-21	103
TR15906_c0_g1_i3	AANN01708362.1/5507-5306	98.21	56	1	0	3396	3451	4	59	7e-21	103
TR15906_c0_g1_i3	AANN01636163.1/63-232	98.21	56	1	0	3396	3451	8	63	7e-21	103
TR15906_c0_g1_i3	AANN01578923.1/3645-3848	98.21	56	1	0	3396	3451	4	59	7e-21	103
TR15906_c0_g1_i3	AANN01241586.1/2864-2679	98.21	56	1	0	3396	3451	4	59	7e-21	103
TR15906_c0_g1_i2	AANN01723295.1/979-823	98.21	56	1	0	3215	3270	11	66	7e-21	103
TR15906_c0_g1_i2	AANN01708362.1/5507-5306	98.21	56	1	0	3215	3270	4	59	7e-21	103
TR15906_c0_g1_i2	AANN01636163.1/63-232	98.21	56	1	0	3215	3270	8	63	7e-21	103
TR15906_c0_g1_i2	AANN01578923.1/3645-3848	98.21	56	1	0	3215	3270	4	59	7e-21	103
TR15906_c0_g1_i2	AANN01241586.1/2864-2679	98.21	56	1	0	3215	3270	4	59	7e-21	103
TR15906_c0_g1_i1	AANN01723295.1/979-823	98.21	56	1	0	3383	3438	11	66	7e-21	103
TR15906_c0_g1_i1	AANN01708362.1/5507-5306	98.21	56	1	0	3383	3438	4	59	7e-21	103
TR15906_c0_g1_i1	AANN01636163.1/63-232	98.21	56	1	0	3383	3438	8	63	7e-21	103
TR15906_c0_g1_i1	AANN01578923.1/3645-3848	98.21	56	1	0	3383	3438	4	59	7e-21	103
TR15906_c0_g1_i1	AANN01241586.1/2864-2679	98.21	56	1	0	3383	3438	4	59	7e-21	103
TR151375_c0_g1_i1	rno-mir-145	92.05	88	5	2	260	346	2	88	7e-22	103
TR151375_c0_g1_i1	efu-mir-145	90.62	96	7	2	253	347	10	104	7e-22	103
TR139082_c0_g1_i1	AANN01791708.1/669-492	100	52	0	0	1346	1397	3	54	3e-21	103
TR139082_c0_g1_i1	AANN01634709.1/1544-1737	100	52	0	0	1346	1397	3	54	3e-21	103
TR139082_c0_g1_i1	AANN01605445.1/1986-1823	100	52	0	0	1346	1397	19	70	3e-21	103
TR11323_c0_g1_i1	AAWT01046488.1/643-1018	96.67	60	2	0	204	263	171	230	5e-22	103
TR106766_c0_g1_i1	DQ395449.1/1-388	89.77	88	9	0	4	91	285	372	6e-22	103
TR102872_c0_g1_i1	AANN01791708.1/669-492	100	52	0	0	199	250	3	54	5e-22	103
TR102872_c0_g1_i1	AANN01634709.1/1544-1737	100	52	0	0	199	250	3	54	5e-22	103
TR102872_c0_g1_i1	AANN01605445.1/1986-1823	100	52	0	0	199	250	19	70	5e-22	103
TR90275_c0_g1_i1	D45025.1/1409-1522	86.49	111	15	0	1399	1509	4	114	2e-20	101
TR64711_c0_g1_i6	CAAK03019327.1/738-432	98.18	55	1	0	2464	2518	125	179	4e-20	101
TR64711_c0_g1_i4	CAAK03019327.1/738-432	98.18	55	1	0	2464	2518	125	179	4e-20	101
TR61921_c1_g1_i4	AAWZ01002451.1/165349-165444	100	51	0	0	32	82	41	91	4e-20	101
TR61921_c1_g1_i4	AAWZ01000604.1/92378-92087	100	51	0	0	32	82	186	236	4e-20	101
TR61921_c1_g1_i4	AASC01059473.1/578-674	100	51	0	0	32	82	43	93	4e-20	101
TR61921_c1_g1_i4	AASC01027336.1/650-745	100	51	0	0	32	82	44	94	4e-20	101
TR61921_c1_g1_i4	AAHY01447376.1/580-675	100	51	0	0	32	82	12	62	4e-20	101
TR60821_c1_g1_i1	gga-mir-3533	90.36	83	8	0	558	640	1	83	9e-21	101
TR60405_c0_g1_i1	AABR03113451.1/50360-50224	100	51	0	0	1335	1385	31	81	1e-20	101
TR60156_c0_g1_i1	CR407600.8/62626-62309	100	51	0	0	4959	5009	141	191	4e-20	101
TR60156_c0_g1_i1	BX640594.5/3905-3594	100	51	0	0	4959	5009	100	150	4e-20	101
TR60156_c0_g1_i1	AASC01132137.1/320-597	100	51	0	0	4959	5009	100	150	4e-20	101
TR60156_c0_g1_i1	AASC01011789.1/607-290	100	51	0	0	4959	5009	88	138	4e-20	101
TR60156_c0_g1_i1	AAFR03031762.1/56781-56458	100	51	0	0	4959	5009	101	151	4e-20	101
TR59732_c1_g1_i5	AANN01231246.1/341-170	96.61	59	2	0	1	59	7	65	8e-21	101
TR59732_c1_g1_i4	AANN01231246.1/341-170	96.61	59	2	0	1	59	7	65	9e-21	101
TR59732_c1_g1_i3	AANN01231246.1/341-170	96.61	59	2	0	1	59	7	65	1e-20	101
TR58732_c0_g5_i1	BX640594.5/3905-3594	100	51	0	0	166	216	108	158	2e-21	101
TR58732_c0_g5_i1	AAKN01422363.1/827-1102	100	51	0	0	166	216	70	120	2e-21	101
TR58613_c0_g1_i1	CT867952.8/38749-38424	100	51	0	0	1174	1224	155	205	1e-20	101
TR58613_c0_g1_i1	CT025743.18/45695-45980	100	51	0	0	1174	1224	36	86	1e-20	101
TR58613_c0_g1_i1	CR812943.11/46323-46017	100	51	0	0	1174	1224	125	175	1e-20	101
TR58613_c0_g1_i1	CAAK03060886.1/10618-10935	100	51	0	0	1174	1224	185	235	1e-20	101
TR58613_c0_g1_i1	BX321875.7/67446-67756	100	51	0	0	1174	1224	39	89	1e-20	101
TR55326_c0_g1_i2	AAIY01676342.1/1691-1797	100	51	0	0	195	245	46	96	2e-20	101
TR55326_c0_g1_i1	AAIY01676342.1/1691-1797	100	51	0	0	195	245	46	96	2e-20	101
TR53710_c2_g1_i1	AAEX02033796.1/191290-191453	100	51	0	0	213	263	89	139	2e-21	101
TR53710_c2_g1_i1	AACN010282872.1/681-512	100	51	0	0	213	263	54	104	2e-21	101
TR52285_c0_g1_i1	BX276177.6/35758-36065	100	51	0	0	394	444	66	116	4e-21	101
TR50851_c0_g1_i1	AAWZ01024557.1/45328-45208	100	51	0	0	2061	2111	2	52	2e-20	101
TR50851_c0_g1_i1	AAWT01046488.1/643-1018	100	51	0	0	2061	2111	185	235	2e-20	101
TR50851_c0_g1_i1	AAWT01002994.1/205-617	100	51	0	0	2061	2111	87	137	2e-20	101
TR50630_c0_g1_i1	AAWZ01002451.1/165349-165444	100	51	0	0	23	73	41	91	4e-21	101
TR50630_c0_g1_i1	AAWZ01000604.1/92378-92087	100	51	0	0	23	73	186	236	4e-21	101
TR50630_c0_g1_i1	AASC01059473.1/578-674	100	51	0	0	23	73	43	93	4e-21	101
TR50630_c0_g1_i1	AASC01027336.1/650-745	100	51	0	0	23	73	44	94	4e-21	101
TR50630_c0_g1_i1	AAHY01447376.1/580-675	100	51	0	0	23	73	12	62	4e-21	101
TR49016_c0_g1_i1	CAAK03046391.1/24547-24745	95.24	63	3	0	414	476	27	89	4e-21	101
TR49016_c0_g1_i1	AAWT01002994.1/625-1075	96.61	59	2	0	418	476	168	226	4e-21	101
TR43673_c0_g1_i1	CAAK03046391.1/24547-24745	96.61	59	2	0	663	721	43	101	6e-21	101
TR36592_c0_g1_i1	AANN01791708.1/669-492	100	51	0	0	196	246	4	54	2e-21	101
TR36592_c0_g1_i1	AANN01708362.1/5507-5306	100	51	0	0	196	246	4	54	2e-21	101
TR36592_c0_g1_i1	AANN01605445.1/1986-1823	100	51	0	0	196	246	20	70	2e-21	101
TR36592_c0_g1_i1	AANN01559177.1/192-370	100	51	0	0	196	246	12	62	2e-21	101
TR36592_c0_g1_i1	AANN01224395.1/6473-6650	100	51	0	0	196	246	4	54	2e-21	101
TR25733_c1_g1_i1	AAEX02033796.1/191290-191453	100	51	0	0	1850	1900	87	137	2e-20	101
TR25733_c1_g1_i1	AACN010282872.1/681-512	100	51	0	0	1850	1900	52	102	2e-20	101
TR25733_c1_g1_i1	AABR03113451.1/50360-50224	100	51	0	0	1850	1900	27	77	2e-20	101
TR24630_c1_g1_i3	CT867952.8/38749-38424	91.14	79	7	0	1	79	105	183	3e-20	101
TR24630_c1_g1_i3	CAAK03029673.1/5633-5306	91.14	79	7	0	1	79	140	218	3e-20	101
TR24630_c1_g1_i2	CT867952.8/38749-38424	91.14	79	7	0	1	79	105	183	3e-20	101
TR24630_c1_g1_i2	CAAK03029673.1/5633-5306	91.14	79	7	0	1	79	140	218	3e-20	101
TR23552_c0_g1_i1	CT573211.15/9119-9354	100	51	0	0	233	283	112	162	2e-21	101
TR23552_c0_g1_i1	CAAK03063726.1/10004-10167	100	51	0	0	233	283	104	154	2e-21	101
TR23552_c0_g1_i1	BX000522.11/131765-131932	100	51	0	0	233	283	52	102	2e-21	101
TR23552_c0_g1_i1	AACY022492155.1/40-210	100	51	0	0	233	283	3	53	2e-21	101
TR23552_c0_g1_i1	AACY020093902.1/968-1153	100	51	0	0	233	283	3	53	2e-21	101
TR23407_c0_g1_i3	AAFC03073183.1/30210-30328	88.89	99	10	1	97	195	22	119	4e-20	101
TR23407_c0_g1_i3	AAFC03020688.1/12699-12817	91.14	79	7	0	97	175	41	119	4e-20	101
TR23407_c0_g1_i2	AAFC03073183.1/30210-30328	88.89	99	10	1	97	195	22	119	4e-20	101
TR23407_c0_g1_i2	AAFC03020688.1/12699-12817	91.14	79	7	0	97	175	41	119	4e-20	101
TR22927_c1_g1_i2	ABAV01047284.1/1526-288	100	51	0	0	1	51	126	176	2e-20	101
TR22927_c1_g1_i2	AAWZ01024557.1/45328-45208	100	51	0	0	1	51	8	58	2e-20	101
TR22927_c1_g1_i1	ABAV01047284.1/1526-288	100	51	0	0	1	51	126	176	3e-20	101
TR22927_c1_g1_i1	AAWZ01024557.1/45328-45208	100	51	0	0	1	51	8	58	3e-20	101
TR22024_c0_g1_i1	AASC01069370.1/2556-2650	100	51	0	0	6104	6154	2	52	5e-20	101
TR22024_c0_g1_i1	AASC01057008.1/422-517	100	51	0	0	6104	6154	2	52	5e-20	101
TR20624_c0_g1_i3	AAGW01178630.1/7111-7246	100	51	0	0	306	356	85	135	3e-21	101
TR20624_c0_g1_i2	AAGW01178630.1/7111-7246	100	51	0	0	185	235	85	135	2e-21	101
TR1563_c0_g1_i1	AASC01061439.1/1152-1315	96.61	59	2	0	14	72	74	132	4e-21	101
TR148186_c0_g1_i1	AASC01073001.1/736-415	100	51	0	0	428	478	45	95	4e-21	101
TR14550_c0_g1_i1	CAAK03046391.1/24547-24745	96.61	59	2	0	1978	2036	41	99	2e-20	101
TR14550_c0_g1_i1	ABAV01047284.1/1526-288	100	51	0	0	1986	2036	126	176	2e-20	101
TR14550_c0_g1_i1	AAWZ01024557.1/45328-45208	100	51	0	0	1986	2036	8	58	2e-20	101
TR144252_c0_g1_i1	AAEX02033796.1/191290-191453	100	51	0	0	303	353	89	139	3e-21	101
TR144252_c0_g1_i1	AACN010282872.1/681-512	100	51	0	0	303	353	54	104	3e-21	101
TR143116_c0_g1_i1	AAEX02018815.1/205066-204974	98.18	55	1	0	4	58	22	76	3e-21	101
TR13345_c0_g2_i1	AAWZ01024557.1/45328-45208	98.18	55	1	0	2340	2394	2	56	2e-20	101
TR13345_c0_g2_i1	AAWT01002994.1/205-617	98.18	55	1	0	2340	2394	83	137	2e-20	101
TR13345_c0_g2_i1	AASC01059473.1/578-674	98.18	55	1	0	2341	2395	40	94	2e-20	101
TR121971_c0_g1_i1	AAWZ01024557.1/45328-45208	100	51	0	0	317	367	2	52	3e-21	101
TR121971_c0_g1_i1	AAWT01046488.1/643-1018	100	51	0	0	317	367	185	235	3e-21	101
TR121971_c0_g1_i1	AAWT01002994.1/205-617	100	51	0	0	317	367	87	137	3e-21	101
TR11827_c0_g1_i1	AANN01048515.1/365-673	96.61	59	2	0	1463	1521	243	301	1e-20	101
TR11827_c0_g1_i1	AACN010282872.1/681-512	94.03	67	4	0	1453	1519	52	118	1e-20	101
TR10069_c1_g1_i1	AACN010282872.1/681-512	96.61	59	2	0	221	279	54	112	2e-21	101
TR99677_c0_g1_i1	CR751228.19/41156-41461	100	50	0	0	247	296	115	164	1e-20	99.6
TR65624_c0_g1_i1	CAAK03062828.1/1151-1430	100	50	0	0	4133	4182	35	84	1e-19	99.6
TR65109_c0_g1_i1	AABR03109681.1/15460-15183	90.43	94	7	2	90	181	20	113	9e-21	99.6
TR64590_c5_g3_i1	CR407600.8/62626-62309	96.55	58	2	0	1	58	141	198	4e-20	99.6
TR64590_c5_g3_i1	BX640594.5/3905-3594	96.55	58	2	0	1	58	90	147	4e-20	99.6
TR64590_c5_g3_i1	AASC01132137.1/320-597	96.55	58	2	0	1	58	100	157	4e-20	99.6
TR64590_c5_g3_i1	AASC01011789.1/607-290	96.55	58	2	0	1	58	88	145	4e-20	99.6
TR64590_c5_g3_i1	AAFR03031762.1/56781-56458	96.55	58	2	0	1	58	99	156	4e-20	99.6
TR64319_c4_g1_i3	AAWT01002994.1/625-1075	100	50	0	0	1	50	161	210	1e-19	99.6
TR64319_c4_g1_i2	AAWT01002994.1/625-1075	100	50	0	0	1	50	161	210	1e-19	99.6
TR64319_c4_g1_i1	AAWT01002994.1/625-1075	100	50	0	0	1	50	161	210	3e-19	99.6
TR63815_c5_g2_i1	AAWZ01002451.1/165349-165444	100	50	0	0	3501	3550	40	89	1e-19	99.6
TR63815_c5_g2_i1	AAWZ01000604.1/92378-92087	100	50	0	0	3501	3550	185	234	1e-19	99.6
TR63815_c5_g2_i1	AASC01059473.1/578-674	100	50	0	0	3501	3550	42	91	1e-19	99.6
TR63815_c5_g2_i1	AASC01027336.1/650-745	100	50	0	0	3501	3550	43	92	1e-19	99.6
TR63815_c5_g2_i1	AAHY01447376.1/580-675	100	50	0	0	3501	3550	11	60	1e-19	99.6
TR63654_c2_g2_i8	AAWZ01030815.1/29831-29929	100	50	0	0	2205	2254	11	60	2e-19	99.6
TR63654_c2_g2_i6	AAWZ01030815.1/29831-29929	100	50	0	0	2382	2431	11	60	2e-19	99.6
TR63654_c2_g2_i3	AAWZ01030815.1/29831-29929	100	50	0	0	2302	2351	11	60	2e-19	99.6
TR63316_c0_g1_i3	AASC01059473.1/578-674	98.15	54	1	0	4530	4583	40	93	2e-19	99.6
TR63316_c0_g1_i1	AASC01059473.1/578-674	98.15	54	1	0	4686	4739	40	93	2e-19	99.6
TR63313_c0_g1_i1	CR751228.19/41156-41461	100	50	0	0	19	68	114	163	2e-19	99.6
TR63313_c0_g1_i1	CAAK03029673.1/5633-5306	98.15	54	1	0	15	68	102	155	2e-19	99.6
TR63313_c0_g1_i1	BX005225.20/132378-132061	98.15	54	1	0	21	74	137	190	2e-19	99.6
TR60399_c0_g1_i2	AAWZ01002451.1/165349-165444	100	50	0	0	3141	3190	41	90	1e-19	99.6
TR60399_c0_g1_i2	AAWZ01000604.1/92378-92087	100	50	0	0	3141	3190	184	233	1e-19	99.6
TR60399_c0_g1_i2	AASC01059473.1/578-674	100	50	0	0	3141	3190	41	90	1e-19	99.6
TR60399_c0_g1_i2	AASC01027336.1/650-745	100	50	0	0	3141	3190	44	93	1e-19	99.6
TR60399_c0_g1_i2	AAHY01447376.1/580-675	100	50	0	0	3141	3190	10	59	1e-19	99.6
TR59839_c0_g1_i1	AANN01605445.1/1986-1823	98.15	54	1	0	2028	2081	16	69	7e-20	99.6
TR59839_c0_g1_i1	AAEX02026285.1/5956-6108	98.15	54	1	0	2028	2081	85	138	7e-20	99.6
TR59468_c0_g1_i1	CR388419.13/77550-77235	100	50	0	0	1177	1226	44	93	4e-20	99.6
TR59468_c0_g1_i1	AAWZ01038421.1/9767-9863	100	50	0	0	1177	1226	11	60	4e-20	99.6
TR59311_c1_g1_i1	AAWZ01029637.1/171208-171394	100	50	0	0	15	64	53	102	3e-20	99.6
TR58626_c0_g1_i1	AAWZ01002451.1/165349-165444	100	50	0	0	1	50	40	89	7e-20	99.6
TR58626_c0_g1_i1	AAWZ01000604.1/92378-92087	100	50	0	0	1	50	185	234	7e-20	99.6
TR58626_c0_g1_i1	AASC01059473.1/578-674	100	50	0	0	1	50	42	91	7e-20	99.6
TR58626_c0_g1_i1	AASC01027336.1/650-745	100	50	0	0	1	50	43	92	7e-20	99.6
TR58626_c0_g1_i1	AAHY01447376.1/580-675	100	50	0	0	1	50	11	60	7e-20	99.6
TR36849_c0_g1_i1	AAWZ01023716.1/78675-78473	96.55	58	2	0	11	68	39	96	1e-20	99.6
TR3543_c0_g1_i1	AANG01050619.1/1637-1543	100	50	0	0	992	1041	46	95	3e-20	99.6
TR26209_c4_g1_i2	AANN01072932.1/1055-1296	92.86	70	5	0	2796	2865	98	167	1e-19	99.6
TR25897_c0_g3_i1	AAEX02006357.1/18478-18743	92.86	70	5	0	41	110	129	198	7e-21	99.6
TR25712_c1_g1_i1	AAWZ01002451.1/165349-165444	100	50	0	0	1	50	41	90	7e-20	99.6
TR25712_c1_g1_i1	AAWZ01000604.1/92378-92087	100	50	0	0	1	50	184	233	7e-20	99.6
TR25712_c1_g1_i1	AASC01059473.1/578-674	100	50	0	0	1	50	41	90	7e-20	99.6
TR25712_c1_g1_i1	AASC01027336.1/650-745	100	50	0	0	1	50	44	93	7e-20	99.6
TR25712_c1_g1_i1	AAHY01447376.1/580-675	100	50	0	0	1	50	10	59	7e-20	99.6
TR25529_c0_g1_i1	ABAV01047284.1/1526-288	100	50	0	0	2564	2613	125	174	2e-19	99.6
TR25529_c0_g1_i1	AAWZ01024557.1/45328-45208	100	50	0	0	2564	2613	10	59	2e-19	99.6
TR25258_c1_g1_i6	AAGW01178630.1/7111-7246	100	50	0	0	604	653	84	133	2e-19	99.6
TR25119_c0_g2_i3	CT867952.8/38749-38424	98.15	54	1	0	1	54	154	207	7e-20	99.6
TR25119_c0_g2_i3	CR812943.11/46323-46017	98.15	54	1	0	1	54	124	177	7e-20	99.6
TR25119_c0_g2_i3	CAAK03060886.1/10618-10935	98.15	54	1	0	1	54	184	237	7e-20	99.6
TR25119_c0_g2_i3	BX321875.7/67446-67756	98.15	54	1	0	1	54	38	91	7e-20	99.6
TR25119_c0_g2_i3	AANG01415980.1/869-961	98.15	54	1	0	1	54	11	64	7e-20	99.6
TR24378_c3_g6_i3	AAWZ01002451.1/165349-165444	100	50	0	0	1	50	39	88	2e-20	99.6
TR24378_c3_g6_i3	AAWZ01000604.1/92378-92087	100	50	0	0	1	50	186	235	2e-20	99.6
TR24378_c3_g6_i3	AASC01059473.1/578-674	100	50	0	0	1	50	43	92	2e-20	99.6
TR24378_c3_g6_i3	AASC01027336.1/650-745	100	50	0	0	1	50	42	91	2e-20	99.6
TR24378_c3_g6_i3	AAHY01447376.1/580-675	100	50	0	0	1	50	12	61	2e-20	99.6
TR23976_c3_g1_i1	AAWZ01002451.1/165349-165444	100	50	0	0	996	1045	40	89	3e-20	99.6
TR23976_c3_g1_i1	AAWZ01000604.1/92378-92087	100	50	0	0	996	1045	185	234	3e-20	99.6
TR23976_c3_g1_i1	AASC01059473.1/578-674	100	50	0	0	996	1045	42	91	3e-20	99.6
TR23976_c3_g1_i1	AASC01027336.1/650-745	100	50	0	0	996	1045	43	92	3e-20	99.6
TR23976_c3_g1_i1	AAHY01447376.1/580-675	100	50	0	0	996	1045	11	60	3e-20	99.6
TR22883_c0_g1_i2	AAGW01178630.1/7111-7246	100	50	0	0	23	72	85	134	9e-20	99.6
TR22457_c0_g1_i1	CR751228.19/41156-41461	96.55	58	2	0	1651	1708	138	195	6e-20	99.6
TR22457_c0_g1_i1	AANN01812526.1/3824-4140	100	50	0	0	1659	1708	265	314	6e-20	99.6
TR21016_c0_g1_i3	AANG01816677.1/972-1060	95.16	62	3	0	1639	1700	7	68	6e-20	99.6
TR21016_c0_g1_i2	AANG01816677.1/972-1060	95.16	62	3	0	2867	2928	7	68	1e-19	99.6
TR21016_c0_g1_i1	AANG01816677.1/972-1060	95.16	62	3	0	2766	2827	7	68	1e-19	99.6
TR19975_c0_g1_i1	AAWZ01002451.1/165349-165444	100	50	0	0	525	574	40	89	2e-20	99.6
TR19975_c0_g1_i1	AAWZ01000604.1/92378-92087	100	50	0	0	525	574	185	234	2e-20	99.6
TR19975_c0_g1_i1	AASC01059473.1/578-674	100	50	0	0	525	574	42	91	2e-20	99.6
TR19975_c0_g1_i1	AASC01027336.1/650-745	100	50	0	0	525	574	43	92	2e-20	99.6
TR19975_c0_g1_i1	AAHY01447376.1/580-675	100	50	0	0	525	574	11	60	2e-20	99.6
TR19038_c0_g1_i2	AAWZ01002451.1/165349-165444	100	50	0	0	1	50	40	89	4e-20	99.6
TR19038_c0_g1_i2	AAWZ01000604.1/92378-92087	100	50	0	0	1	50	185	234	4e-20	99.6
TR19038_c0_g1_i2	AASC01059473.1/578-674	100	50	0	0	1	50	42	91	4e-20	99.6
TR19038_c0_g1_i2	AASC01027336.1/650-745	100	50	0	0	1	50	43	92	4e-20	99.6
TR19038_c0_g1_i2	AAHY01447376.1/580-675	100	50	0	0	1	50	11	60	4e-20	99.6
TR19038_c0_g1_i1	AAWZ01002451.1/165349-165444	100	50	0	0	1	50	40	89	4e-20	99.6
TR19038_c0_g1_i1	AAWZ01000604.1/92378-92087	100	50	0	0	1	50	185	234	4e-20	99.6
TR19038_c0_g1_i1	AASC01059473.1/578-674	100	50	0	0	1	50	42	91	4e-20	99.6
TR19038_c0_g1_i1	AASC01027336.1/650-745	100	50	0	0	1	50	43	92	4e-20	99.6
TR19038_c0_g1_i1	AAHY01447376.1/580-675	100	50	0	0	1	50	11	60	4e-20	99.6
TR18605_c0_g2_i1	gga-mir-29a	89.53	86	9	0	261	346	3	88	2e-20	99.6
TR18605_c0_g1_i2	gga-mir-29a	89.53	86	9	0	4647	4732	3	88	2e-19	99.6
TR18605_c0_g1_i1	gga-mir-29a	89.53	86	9	0	5307	5392	3	88	2e-19	99.6
TR13072_c0_g1_i1	CR318611.4/7740-8043	95.16	62	3	0	2010	2071	15	76	7e-20	99.6
TR100973_c0_g1_i1	ppy-mir-1273a	89.53	86	9	0	4	89	1	86	8e-21	99.6
TR98457_c0_g1_i1	CAAK03046391.1/24547-24745	98.11	53	1	0	262	314	48	100	4e-20	97.6
TR96556_c0_g1_i1	AF321051.1/3695-3763	96.49	57	2	0	6	62	1	57	8e-20	97.6
TR94688_c0_g1_i1	ABAV01047284.1/1526-288	100	49	0	0	208	256	126	174	3e-20	97.6
TR94688_c0_g1_i1	AAWZ01024557.1/45328-45208	100	49	0	0	208	256	10	58	3e-20	97.6
TR65619_c3_g2_i1	AAHX01034128.1/7065-7361	100	49	0	0	1	49	249	297	4e-20	97.6
TR65619_c3_g2_i1	AAGW01178630.1/7111-7246	100	49	0	0	1	49	85	133	4e-20	97.6
TR65619_c3_g2_i1	AAEX02021687.1/550770-550931	98.11	53	1	0	1	53	1	53	4e-20	97.6
TR64401_c2_g2_i1	AABR03113451.1/50360-50224	100	49	0	0	374	422	31	79	4e-19	97.6
TR64282_c1_g1_i2	ABAV01047284.1/1526-288	100	49	0	0	3122	3170	126	174	4e-19	97.6
TR64282_c1_g1_i2	AAWZ01024557.1/45328-45208	100	49	0	0	3122	3170	10	58	4e-19	97.6
TR64282_c1_g1_i1	ABAV01047284.1/1526-288	100	49	0	0	3003	3051	126	174	4e-19	97.6
TR64282_c1_g1_i1	AAWZ01024557.1/45328-45208	100	49	0	0	3003	3051	10	58	4e-19	97.6
TR63998_c0_g1_i4	CAAK03060886.1/10618-10935	98.11	53	1	0	24	76	178	230	4e-19	97.6
TR63998_c0_g1_i4	AABR03119131.1/21130-20929	98.11	53	1	0	24	76	103	155	4e-19	97.6
TR63998_c0_g1_i3	CAAK03060886.1/10618-10935	98.11	53	1	0	24	76	178	230	4e-19	97.6
TR63998_c0_g1_i3	AABR03119131.1/21130-20929	98.11	53	1	0	24	76	103	155	4e-19	97.6
TR63998_c0_g1_i2	CAAK03060886.1/10618-10935	98.11	53	1	0	24	76	178	230	4e-19	97.6
TR63998_c0_g1_i2	AABR03119131.1/21130-20929	98.11	53	1	0	24	76	103	155	4e-19	97.6
TR63998_c0_g1_i1	CAAK03060886.1/10618-10935	98.11	53	1	0	24	76	178	230	4e-19	97.6
TR63998_c0_g1_i1	AABR03119131.1/21130-20929	98.11	53	1	0	24	76	103	155	4e-19	97.6
TR63251_c3_g1_i1	CR407600.8/62626-62309	100	49	0	0	1	49	139	187	5e-19	97.6
TR63006_c0_g2_i1	AAWZ01029637.1/171208-171394	100	49	0	0	861	909	53	101	1e-19	97.6
TR63006_c0_g2_i1	AAWZ01014951.1/181293-181416	100	49	0	0	861	909	62	110	1e-19	97.6
TR62390_c0_g1_i1	ABAV01047284.1/1526-288	100	49	0	0	2330	2378	130	178	3e-19	97.6
TR62390_c0_g1_i1	AAWZ01032857.1/21385-21552	100	49	0	0	2330	2378	51	99	3e-19	97.6
TR55572_c0_g1_i1	CAAK03060886.1/10618-10935	98.11	53	1	0	317	369	178	230	5e-20	97.6
TR55572_c0_g1_i1	AABR03119131.1/21130-20929	98.11	53	1	0	317	369	103	155	5e-20	97.6
TR53361_c0_g1_i1	hsa-mir-4683	90.12	81	8	0	882	962	1	81	2e-19	97.6
TR34201_c0_g1_i1	CAAK03046391.1/24547-24745	100	49	0	0	240	288	77	125	4e-20	97.6
TR34201_c0_g1_i1	AAWZ01029637.1/171208-171394	100	49	0	0	240	288	57	105	4e-20	97.6
TR25638_c1_g3_i4	AL974313.6/171109-170796	90.91	77	7	0	2758	2834	102	178	4e-19	97.6
TR25638_c1_g3_i1	AL974313.6/171109-170796	90.91	77	7	0	2808	2884	102	178	4e-19	97.6
TR24925_c8_g1_i1	AAWZ01002451.1/165349-165444	100	49	0	0	2048	2096	45	93	3e-19	97.6
TR24316_c1_g1_i3	AL974313.6/171109-170796	100	49	0	0	2365	2413	135	183	6e-19	97.6
TR24316_c1_g1_i2	AL974313.6/171109-170796	100	49	0	0	2365	2413	135	183	6e-19	97.6
TR23463_c0_g1_i5	AAYZ01044098.1/2782-2963	100	49	0	0	20	68	82	130	2e-19	97.6
TR23463_c0_g1_i2	AAYZ01044098.1/2782-2963	100	49	0	0	20	68	82	130	2e-19	97.6
TR21624_c2_g1_i5	AAWZ01032857.1/21385-21552	98.11	53	1	0	1778	1830	47	99	4e-19	97.6
TR21624_c2_g1_i1	AAWZ01032857.1/21385-21552	98.11	53	1	0	1899	1951	47	99	4e-19	97.6
TR20723_c0_g1_i1	ppy-mir-3661	92.75	69	5	0	1540	1608	38	106	3e-19	97.6
TR10439_c0_g1_i1	CT573211.15/9119-9354	96.49	57	2	0	509	565	115	171	7e-20	97.6
TR10439_c0_g1_i1	CAAK03063726.1/10004-10167	96.49	57	2	0	509	565	91	147	7e-20	97.6
TR10439_c0_g1_i1	BX000522.11/131765-131932	96.49	57	2	0	509	565	55	111	7e-20	97.6
TR965_c0_g1_i1	AAWZ01013830.1/160195-160290	100	48	0	0	25	72	29	76	4e-19	95.6
TR96183_c0_g1_i1	AASC01166895.1/11936-11841	100	48	0	0	212	259	2	49	1e-19	95.6
TR9109_c0_g1_i1	ABEF01050924.1/1242-1089	86.11	108	15	0	8	115	10	117	1e-19	95.6
TR83693_c0_g2_i1	AAEX02032126.1/153997-153903	100	48	0	0	5	52	30	77	2e-19	95.6
TR64980_c1_g2_i1	AANN01773523.1/7459-7756	100	48	0	0	3	50	251	298	2e-19	95.6
TR64892_c1_g1_i2	csi-MIR396c	100	48	0	0	3033	3080	39	86	2e-18	95.6
TR64319_c3_g1_i1	CR513790.9/137870-138191	90	80	8	0	1803	1882	206	285	1e-18	95.6
TR64131_c3_g1_i1	CR751548.7/21407-21502	100	48	0	0	2292	2339	26	73	1e-18	95.6
TR64131_c3_g1_i1	AAWZ01013830.1/160195-160290	100	48	0	0	2293	2340	29	76	1e-18	95.6
TR63949_c3_g1_i1	CT867952.8/38749-38424	100	48	0	0	2056	2103	152	199	1e-18	95.6
TR63949_c3_g1_i1	CR812943.11/46323-46017	100	48	0	0	2056	2103	122	169	1e-18	95.6
TR63949_c3_g1_i1	CAAK03060886.1/10618-10935	100	48	0	0	2056	2103	182	229	1e-18	95.6
TR63949_c3_g1_i1	BX321875.7/67446-67756	100	48	0	0	2056	2103	36	83	1e-18	95.6
TR63949_c3_g1_i1	AAEX02032126.1/153997-153903	100	48	0	0	2056	2103	39	86	1e-18	95.6
TR63344_c0_g1_i1	CAAK03005514.1/442-538	100	48	0	0	1513	1560	11	58	8e-19	95.6
TR63344_c0_g1_i1	AAST01039456.1/590-496	100	48	0	0	1513	1560	27	74	8e-19	95.6
TR63344_c0_g1_i1	AAGV01332298.1/3549-3457	100	48	0	0	1513	1560	33	80	8e-19	95.6
TR62897_c0_g1_i1	CR407600.8/62626-62309	96.43	56	2	0	1	56	140	195	2e-18	95.6
TR62818_c2_g3_i9	AAWT01046488.1/643-1018	100	48	0	0	1761	1808	180	227	1e-18	95.6
TR62818_c2_g3_i7	AAWT01046488.1/643-1018	100	48	0	0	619	666	180	227	3e-19	95.6
TR62818_c2_g3_i1	AAWT01046488.1/643-1018	100	48	0	0	447	494	180	227	3e-19	95.6
TR61920_c0_g1_i1	DQ682956.1/47-498	87.76	98	9	1	243	340	11	105	2e-19	95.6
TR61829_c0_g1_i4	AAWT01002994.1/205-617	98.08	52	1	0	24	75	69	120	5e-19	95.6
TR61065_c0_g1_i3	AASC01088646.1/272-574	100	48	0	0	679	726	97	144	2e-18	95.6
TR60845_c0_g1_i1	AAWZ01019378.1/126945-126801	98.08	52	1	0	25	76	91	142	1e-18	95.6
TR59578_c3_g4_i1	AASC01132137.1/320-597	86.54	104	14	0	157	260	91	194	1e-19	95.6
TR59440_c1_g1_i1	gga-mir-196-5	90.79	76	7	0	365	440	3	78	6e-19	95.6
TR59440_c1_g1_i1	gga-mir-196-4	90.79	76	7	0	365	440	3	78	6e-19	95.6
TR59440_c1_g1_i1	gga-mir-196-2	90.79	76	7	0	365	440	3	78	6e-19	95.6
TR59440_c1_g1_i1	AC165369.3/66521-66431	90.79	76	7	0	365	440	6	81	6e-19	95.6
TR58435_c0_g1_i1	AASC01088646.1/272-574	98.08	52	1	0	1	52	217	268	1e-18	95.6
TR50498_c0_g1_i1	AAWZ01019378.1/126945-126801	100	48	0	0	1445	1492	91	138	8e-19	95.6
TR43705_c0_g1_i1	oha-let-7b	89.77	88	8	1	631	718	2	88	5e-19	95.6
TR38380_c0_g1_i1	AACN010282872.1/681-512	98.08	52	1	0	199	250	73	124	1e-19	95.6
TR3438_c0_g1_i1	CT867952.8/38749-38424	90.79	76	7	0	49	124	114	189	3e-19	95.6
TR26413_c1_g1_i1	CAAK03063726.1/10004-10167	90	80	8	0	4	83	81	160	5e-18	95.6
TR25201_c0_g1_i1	AANN01048515.1/365-673	100	48	0	0	2347	2394	254	301	1e-18	95.6
TR24802_c4_g2_i5	AANT01275416.1/17566-17264	100	48	0	0	187	234	256	303	1e-19	95.6
TR24802_c4_g2_i5	AANN01048515.1/365-673	100	48	0	0	188	235	230	277	1e-19	95.6
TR24802_c4_g2_i5	AAEX02033796.1/191290-191453	100	48	0	0	189	236	89	136	1e-19	95.6
TR24802_c4_g2_i5	AACN010282872.1/681-512	100	48	0	0	189	236	54	101	1e-19	95.6
TR24802_c4_g2_i5	AABR03113451.1/50360-50224	100	48	0	0	189	236	28	75	1e-19	95.6
TR23925_c3_g1_i1	csi-MIR396c	98.08	52	1	0	496	547	41	92	3e-19	95.6
TR14712_c0_g1_i1	AAWZ01023716.1/78675-78473	100	48	0	0	1	48	35	82	1e-18	95.6
TR138277_c0_g1_i1	AAWZ01032857.1/21385-21552	100	48	0	0	353	400	50	97	2e-19	95.6
TR136437_c0_g1_i1	AALT01200518.1/6598-6687	96.43	56	2	0	174	229	1	56	1e-19	95.6
TR118216_c0_g1_i1	AANT01236660.1/1561-1922	92.65	68	5	0	1	68	219	286	1e-19	95.6
TR116478_c0_g1_i1	AANN01048515.1/365-673	100	48	0	0	275	322	254	301	2e-19	95.6
TR109534_c0_g1_i1	gga-mir-181b-2	91.67	84	5	2	139	220	2	85	3e-19	95.6
TR108758_c0_g1_i1	AASC01059473.1/578-674	98.21	56	0	1	29	84	38	92	1e-19	95.6
TR101659_c0_g1_i1	AL974313.6/171109-170796	98.08	52	1	0	266	317	113	164	2e-19	95.6
TR77433_c0_g1_i1	AANN01791708.1/669-492	100	47	0	0	290	336	12	58	7e-19	93.7
TR77433_c0_g1_i1	AANN01708362.1/5507-5306	100	47	0	0	290	336	4	50	7e-19	93.7
TR77433_c0_g1_i1	AANN01605445.1/1986-1823	100	47	0	0	290	336	20	66	7e-19	93.7
TR77433_c0_g1_i1	AANN01559177.1/192-370	100	47	0	0	290	336	12	58	7e-19	93.7
TR77433_c0_g1_i1	AANN01224395.1/6473-6650	100	47	0	0	290	336	4	50	7e-19	93.7
TR75773_c0_g1_i1	AANN01048515.1/365-673	100	47	0	0	189	235	231	277	5e-19	93.7
TR75773_c0_g1_i1	AAEX02033796.1/191290-191453	100	47	0	0	189	235	89	135	5e-19	93.7
TR75773_c0_g1_i1	AACN010282872.1/681-512	100	47	0	0	189	235	54	100	5e-19	93.7
TR75773_c0_g1_i1	AACN010268925.1/1232-1075	100	47	0	0	189	235	87	133	5e-19	93.7
TR75773_c0_g1_i1	AABR03113451.1/50360-50224	100	47	0	0	189	235	29	75	5e-19	93.7
TR7337_c0_g1_i1	AAWZ01009654.1/1352-1036	100	47	0	0	574	620	130	176	1e-18	93.7
TR65439_c0_g1_i2	AAWZ01002451.1/165349-165444	100	47	0	0	1332	1378	40	86	3e-18	93.7
TR65439_c0_g1_i2	AAWZ01000604.1/92378-92087	100	47	0	0	1332	1378	185	231	3e-18	93.7
TR65439_c0_g1_i2	AASC01059473.1/578-674	100	47	0	0	1332	1378	42	88	3e-18	93.7
TR65439_c0_g1_i2	AASC01027336.1/650-745	100	47	0	0	1332	1378	43	89	3e-18	93.7
TR65439_c0_g1_i2	AAHY01447376.1/580-675	100	47	0	0	1332	1378	11	57	3e-18	93.7
TR65439_c0_g1_i1	AAWZ01002451.1/165349-165444	100	47	0	0	1320	1366	40	86	3e-18	93.7
TR65439_c0_g1_i1	AAWZ01000604.1/92378-92087	100	47	0	0	1320	1366	185	231	3e-18	93.7
TR65439_c0_g1_i1	AASC01059473.1/578-674	100	47	0	0	1320	1366	42	88	3e-18	93.7
TR65439_c0_g1_i1	AASC01027336.1/650-745	100	47	0	0	1320	1366	43	89	3e-18	93.7
TR65439_c0_g1_i1	AAHY01447376.1/580-675	100	47	0	0	1320	1366	11	57	3e-18	93.7
TR64671_c1_g1_i1	AAWZ01032857.1/21385-21552	100	47	0	0	2134	2180	48	94	7e-18	93.7
TR64582_c2_g3_i1	AAWZ01029637.1/171208-171394	100	47	0	0	7391	7437	53	99	2e-17	93.7
TR64582_c2_g3_i1	AAWZ01014951.1/181293-181416	100	47	0	0	7391	7437	62	108	2e-17	93.7
TR64505_c1_g1_i9	AACN010585016.1/208-50	88.89	90	8	1	1809	1898	72	159	4e-18	93.7
TR64505_c1_g1_i6	AACN010585016.1/208-50	88.89	90	8	1	1984	2073	72	159	4e-18	93.7
TR64505_c1_g1_i5	AACN010585016.1/208-50	88.89	90	8	1	1809	1898	72	159	4e-18	93.7
TR64072_c7_g1_i1	AANT01170049.1/1197-888	98.04	51	1	0	59	109	260	310	9e-18	93.7
TR64072_c6_g2_i2	hsa-mir-5096	93.65	63	4	0	18	80	1	63	5e-19	93.7
TR64072_c6_g2_i2	AANN01373259.1/389-81	89.87	79	8	0	97	175	1	79	5e-19	93.7
TR64072_c6_g2_i1	AANN01373259.1/389-81	89.87	79	8	0	58	136	1	79	4e-19	93.7
TR63984_c1_g1_i1	AAWZ01002451.1/165349-165444	100	47	0	0	1231	1277	40	86	3e-18	93.7
TR63984_c1_g1_i1	AAWZ01000604.1/92378-92087	100	47	0	0	1231	1277	185	231	3e-18	93.7
TR63984_c1_g1_i1	AASC01059473.1/578-674	100	47	0	0	1231	1277	42	88	3e-18	93.7
TR63984_c1_g1_i1	AASC01027336.1/650-745	100	47	0	0	1231	1277	43	89	3e-18	93.7
TR63984_c1_g1_i1	AAHY01447376.1/580-675	100	47	0	0	1231	1277	11	57	3e-18	93.7
TR63592_c1_g1_i8	AY728229.1/13827-13897	91.55	71	6	0	3965	4035	1	71	9e-18	93.7
TR63592_c1_g1_i7	AY728229.1/13827-13897	91.55	71	6	0	3977	4047	1	71	9e-18	93.7
TR63592_c1_g1_i6	AY728229.1/13827-13897	91.55	71	6	0	3941	4011	1	71	9e-18	93.7
TR63592_c1_g1_i4	AY728229.1/13827-13897	91.55	71	6	0	3966	4036	1	71	9e-18	93.7
TR63592_c1_g1_i2	AY728229.1/13827-13897	91.55	71	6	0	3940	4010	1	71	9e-18	93.7
TR63592_c1_g1_i1	AY728229.1/13827-13897	91.55	71	6	0	3976	4046	1	71	9e-18	93.7
TR63559_c6_g1_i1	CT867952.8/38749-38424	100	47	0	0	203	249	184	230	5e-19	93.7
TR63559_c6_g1_i1	CR847870.16/222544-222262	100	47	0	0	203	249	195	241	5e-19	93.7
TR63559_c6_g1_i1	CAAK03016617.1/11368-11668	100	47	0	0	203	249	9	55	5e-19	93.7
TR63559_c6_g1_i1	BX294186.9/62754-62442	100	47	0	0	203	249	37	83	5e-19	93.7
TR63559_c6_g1_i1	AASC01088646.1/272-574	100	47	0	0	203	249	215	261	5e-19	93.7
TR63431_c2_g2_i1	AAKN01422363.1/827-1102	98.04	51	1	0	1	51	66	116	1e-17	93.7
TR62637_c0_g2_i7	AAEX02034226.1/98663-98464	100	47	0	0	1	47	90	136	2e-18	93.7
TR62637_c0_g2_i7	AAEX02032890.1/52480-52288	100	47	0	0	1	47	84	130	2e-18	93.7
TR62637_c0_g2_i7	AAEX02006357.1/18478-18743	100	47	0	0	1	47	132	178	2e-18	93.7
TR62637_c0_g2_i7	AACN011026452.1/277-475	100	47	0	0	1	47	72	118	2e-18	93.7
TR62637_c0_g2_i7	AACN010147828.1/891-592	100	47	0	0	1	47	39	85	2e-18	93.7
TR62637_c0_g2_i6	AAEX02034226.1/98663-98464	100	47	0	0	1	47	90	136	4e-18	93.7
TR62637_c0_g2_i6	AAEX02032890.1/52480-52288	100	47	0	0	1	47	84	130	4e-18	93.7
TR62637_c0_g2_i6	AAEX02006357.1/18478-18743	100	47	0	0	1	47	132	178	4e-18	93.7
TR62637_c0_g2_i6	AACN011026452.1/277-475	100	47	0	0	1	47	72	118	4e-18	93.7
TR62637_c0_g2_i6	AACN010147828.1/891-592	100	47	0	0	1	47	39	85	4e-18	93.7
TR62637_c0_g2_i5	AAEX02034226.1/98663-98464	100	47	0	0	1	47	90	136	3e-18	93.7
TR62637_c0_g2_i5	AAEX02032890.1/52480-52288	100	47	0	0	1	47	84	130	3e-18	93.7
TR62637_c0_g2_i5	AAEX02006357.1/18478-18743	100	47	0	0	1	47	132	178	3e-18	93.7
TR62637_c0_g2_i5	AACN011026452.1/277-475	100	47	0	0	1	47	72	118	3e-18	93.7
TR62637_c0_g2_i5	AACN010147828.1/891-592	100	47	0	0	1	47	39	85	3e-18	93.7
TR62637_c0_g2_i4	AAEX02034226.1/98663-98464	100	47	0	0	1	47	90	136	2e-18	93.7
TR62637_c0_g2_i4	AAEX02032890.1/52480-52288	100	47	0	0	1	47	84	130	2e-18	93.7
TR62637_c0_g2_i4	AAEX02006357.1/18478-18743	100	47	0	0	1	47	132	178	2e-18	93.7
TR62637_c0_g2_i4	AACN011026452.1/277-475	100	47	0	0	1	47	72	118	2e-18	93.7
TR62637_c0_g2_i4	AACN010147828.1/891-592	100	47	0	0	1	47	39	85	2e-18	93.7
TR62637_c0_g2_i1	AAEX02034226.1/98663-98464	100	47	0	0	1	47	90	136	2e-18	93.7
TR62637_c0_g2_i1	AAEX02032890.1/52480-52288	100	47	0	0	1	47	84	130	2e-18	93.7
TR62637_c0_g2_i1	AAEX02006357.1/18478-18743	100	47	0	0	1	47	132	178	2e-18	93.7
TR62637_c0_g2_i1	AACN011026452.1/277-475	100	47	0	0	1	47	72	118	2e-18	93.7
TR62637_c0_g2_i1	AACN010147828.1/891-592	100	47	0	0	1	47	39	85	2e-18	93.7
TR60833_c0_g1_i2	AAEX02028388.1/69073-69225	93.65	63	4	0	746	808	89	151	2e-18	93.7
TR60833_c0_g1_i1	AAEX02028388.1/69073-69225	93.65	63	4	0	781	843	89	151	2e-18	93.7
TR57146_c0_g1_i1	BX276177.6/35758-36065	100	47	0	0	1	47	66	112	2e-18	93.7
TR56524_c0_g2_i1	gga-mir-429	94.92	59	3	0	10	68	15	73	8e-19	93.7
TR56524_c0_g1_i1	gga-mir-429	94.92	59	3	0	10	68	15	73	8e-19	93.7
TR51501_c0_g2_i1	AAVX01164114.1/511-453	94.92	59	3	0	288	346	1	59	2e-18	93.7
TR5095_c0_g1_i1	AAEX02033796.1/191290-191453	100	47	0	0	232	278	87	133	6e-19	93.7
TR5095_c0_g1_i1	AAEX02016079.1/234134-234322	100	47	0	0	232	278	63	109	6e-19	93.7
TR5095_c0_g1_i1	AACN010282872.1/681-512	100	47	0	0	232	278	52	98	6e-19	93.7
TR5095_c0_g1_i1	AACN010268925.1/1232-1075	100	47	0	0	232	278	85	131	6e-19	93.7
TR5095_c0_g1_i1	AABR03113451.1/50360-50224	100	47	0	0	232	278	27	73	6e-19	93.7
TR34306_c0_g1_i1	AANN01549899.1/173-344	96.36	55	2	0	267	321	4	58	6e-19	93.7
TR34306_c0_g1_i1	AANN01007630.1/854-1032	96.36	55	2	0	267	321	8	62	6e-19	93.7
TR26261_c5_g1_i1	AF197903.1/498-651	85.04	127	18	1	261	386	11	137	1e-18	93.7
TR25204_c8_g1_i1	CAAK03019327.1/738-432	98.04	51	1	0	175	225	128	178	4e-19	93.7
TR24802_c4_g2_i2	AAHY01045181.1/4329-4602	100	47	0	0	1	47	1	47	4e-18	93.7
TR24802_c4_g2_i2	AAEX02033796.1/191290-191453	100	47	0	0	1	47	90	136	4e-18	93.7
TR24802_c4_g2_i2	AADB02401918.1/2979678-2979357	100	47	0	0	1	47	242	288	4e-18	93.7
TR24802_c4_g2_i2	AACN010282872.1/681-512	100	47	0	0	1	47	55	101	4e-18	93.7
TR24802_c4_g2_i2	AABR03113451.1/50360-50224	100	47	0	0	1	47	28	74	4e-18	93.7
TR24579_c0_g1_i6	BC116088.1/417-532	85.98	107	15	0	917	1023	2	108	4e-18	93.7
TR24579_c0_g1_i5	BC116088.1/417-532	85.98	107	15	0	917	1023	2	108	1e-17	93.7
TR24579_c0_g1_i1	BC116088.1/417-532	85.98	107	15	0	917	1023	2	108	1e-17	93.7
TR24244_c0_g1_i2	AAWZ01029637.1/171208-171394	100	47	0	0	31	77	53	99	9e-18	93.7
TR24244_c0_g1_i2	AAWZ01014951.1/181293-181416	100	47	0	0	31	77	62	108	9e-18	93.7
TR24233_c0_g2_i3	CT573211.15/9119-9354	100	47	0	0	1	47	115	161	1e-18	93.7
TR24233_c0_g2_i3	CAAK03063726.1/10004-10167	100	47	0	0	1	47	107	153	1e-18	93.7
TR24233_c0_g2_i3	BX000522.11/131765-131932	100	47	0	0	1	47	55	101	1e-18	93.7
TR24233_c0_g2_i3	AACY022492155.1/40-210	100	47	0	0	1	47	10	56	1e-18	93.7
TR24233_c0_g2_i3	AACY020093902.1/968-1153	100	47	0	0	1	47	2	48	1e-18	93.7
TR22950_c0_g1_i2	AL974313.6/171109-170796	100	47	0	0	3630	3676	137	183	9e-18	93.7
TR22950_c0_g1_i1	AL974313.6/171109-170796	100	47	0	0	3484	3530	137	183	8e-18	93.7
TR22021_c0_g1_i2	CR407600.8/62626-62309	100	47	0	0	8	54	118	164	7e-18	93.7
TR21619_c0_g1_i1	CR847536.5/12996-12706	100	47	0	0	2779	2825	90	136	6e-18	93.7
TR21619_c0_g1_i1	CR749741.13/16935-16649	100	47	0	0	2779	2825	90	136	6e-18	93.7
TR21619_c0_g1_i1	BX005225.20/132378-132061	100	47	0	0	2779	2825	142	188	6e-18	93.7
TR21619_c0_g1_i1	ABBA01037423.1/18596-18873	100	47	0	0	2779	2825	81	127	6e-18	93.7
TR21619_c0_g1_i1	AAKN01214671.1/11739-12054	100	47	0	0	2779	2825	104	150	6e-18	93.7
TR19636_c0_g1_i1	AL974313.6/171109-170796	100	47	0	0	1	47	112	158	6e-18	93.7
TR19636_c0_g1_i1	AABR03014534.1/7151-7444	100	47	0	0	1	47	98	144	6e-18	93.7
TR18749_c1_g1_i1	CR407600.8/62626-62309	98.04	51	1	0	5473	5523	139	189	1e-17	93.7
TR18749_c1_g1_i1	AANN01399265.1/1647-1333	100	47	0	0	5477	5523	239	285	1e-17	93.7
TR18293_c1_g2_i1	X71081.1/4425-4646	90.67	75	7	0	408	482	146	220	1e-18	93.7
TR18293_c1_g1_i1	AAFR03060641.1/7286-7483	94.92	59	3	0	1892	1950	133	191	4e-18	93.7
TR18293_c1_g1_i1	AAFR03060641.1/6614-6813	94.92	59	3	0	1892	1950	135	193	4e-18	93.7
TR17759_c1_g2_i1	CT573211.15/9119-9354	100	47	0	0	378	424	113	159	9e-19	93.7
TR17759_c1_g2_i1	CAAK03063726.1/10004-10167	100	47	0	0	378	424	105	151	9e-19	93.7
TR17759_c1_g2_i1	BX000522.11/131765-131932	100	47	0	0	378	424	53	99	9e-19	93.7
TR17759_c1_g2_i1	AACY022492155.1/40-210	100	47	0	0	378	424	4	50	9e-19	93.7
TR17759_c1_g2_i1	AACY020093902.1/968-1153	100	47	0	0	378	424	4	50	9e-19	93.7
TR1615_c0_g1_i1	AANN01791708.1/669-492	100	47	0	0	1131	1177	12	58	2e-18	93.7
TR1615_c0_g1_i1	AANN01708362.1/5507-5306	100	47	0	0	1131	1177	4	50	2e-18	93.7
TR1615_c0_g1_i1	AANN01605445.1/1986-1823	100	47	0	0	1131	1177	20	66	2e-18	93.7
TR1615_c0_g1_i1	AANN01559177.1/192-370	100	47	0	0	1131	1177	12	58	2e-18	93.7
TR1615_c0_g1_i1	AANN01224395.1/6473-6650	100	47	0	0	1131	1177	4	50	2e-18	93.7
TR139298_c0_g1_i1	AACY020480189.1/969-816	89.16	83	9	0	21	103	33	115	8e-19	93.7
TR13131_c0_g1_i1	ABAV01023857.1/824-1274	94.92	59	3	0	641	699	79	137	1e-18	93.7
TR13131_c0_g1_i1	AAHY01447376.1/580-675	95.24	63	2	1	642	704	8	69	1e-18	93.7
TR13073_c0_g1_i1	xla-mir-703	100	47	0	0	1289	1335	1	47	3e-18	93.7
TR121412_c0_g1_i1	ABDC01250902.1/4644-4979	89.87	79	8	0	136	214	258	336	6e-19	93.7
TR121412_c0_g1_i1	AAPY01059133.1/1058-1353	96.36	55	2	0	10	64	1	55	6e-19	93.7
TR106138_c0_g3_i1	AAHY01532012.1/614-292	100	47	0	0	196	242	101	147	6e-19	93.7
TR106138_c0_g3_i1	AADD01083311.1/5190-5498	100	47	0	0	199	245	98	144	6e-19	93.7
TR103034_c0_g1_i1	csi-MIR396c	96.36	55	2	0	183	237	47	101	6e-19	93.7
TR99752_c0_g1_i1	CAAK03063726.1/10004-10167	94.83	58	3	0	436	493	97	154	4e-18	91.7
TR65608_c0_g1_i7	AAWT01002994.1/625-1075	100	46	0	0	1187	1232	180	225	1e-17	91.7
TR65608_c0_g1_i2	AAWT01002994.1/625-1075	100	46	0	0	1196	1241	180	225	1e-17	91.7
TR65030_c1_g2_i8	CAAK03046391.1/24547-24745	100	46	0	0	1722	1767	79	124	4e-17	91.7
TR65030_c1_g2_i8	AAWZ01029637.1/171208-171394	100	46	0	0	1722	1767	59	104	4e-17	91.7
TR64769_c1_g4_i3	CAAK03044987.1/10333-10428	100	46	0	0	1044	1089	43	88	9e-18	91.7
TR64769_c1_g4_i3	AAWZ01002451.1/165349-165444	100	46	0	0	1044	1089	37	82	9e-18	91.7
TR64769_c1_g4_i3	AASC01027336.1/650-745	100	46	0	0	1044	1089	40	85	9e-18	91.7
TR64769_c1_g4_i3	AASC01007707.1/1578-1673	100	46	0	0	1044	1089	12	57	9e-18	91.7
TR64769_c1_g4_i3	AAHY01447376.1/580-675	100	46	0	0	1044	1089	21	66	9e-18	91.7
TR64769_c1_g4_i1	CAAK03044987.1/10333-10428	100	46	0	0	1154	1199	43	88	1e-17	91.7
TR64769_c1_g4_i1	AAWZ01002451.1/165349-165444	100	46	0	0	1154	1199	37	82	1e-17	91.7
TR64769_c1_g4_i1	AASC01027336.1/650-745	100	46	0	0	1154	1199	40	85	1e-17	91.7
TR64769_c1_g4_i1	AASC01007707.1/1578-1673	100	46	0	0	1154	1199	12	57	1e-17	91.7
TR64769_c1_g4_i1	AAHY01447376.1/580-675	100	46	0	0	1154	1199	21	66	1e-17	91.7
TR64764_c2_g2_i7	AANG01596117.1/1501-1593	96.3	54	2	0	7649	7702	18	71	6e-17	91.7
TR64764_c2_g2_i7	AADD01121898.1/6057-6145	92.42	66	5	0	7637	7702	20	85	6e-17	91.7
TR64764_c2_g2_i4	AANG01596117.1/1501-1593	96.3	54	2	0	7651	7704	18	71	6e-17	91.7
TR64764_c2_g2_i4	AADD01121898.1/6057-6145	92.42	66	5	0	7639	7704	20	85	6e-17	91.7
TR64764_c2_g2_i3	AANG01596117.1/1501-1593	96.3	54	2	0	7655	7708	18	71	6e-17	91.7
TR64764_c2_g2_i3	AADD01121898.1/6057-6145	92.42	66	5	0	7643	7708	20	85	6e-17	91.7
TR64764_c2_g2_i2	AANG01596117.1/1501-1593	96.3	54	2	0	7652	7705	18	71	6e-17	91.7
TR64764_c2_g2_i2	AADD01121898.1/6057-6145	92.42	66	5	0	7640	7705	20	85	6e-17	91.7
TR64764_c2_g2_i18	AANG01596117.1/1501-1593	96.3	54	2	0	7653	7706	18	71	6e-17	91.7
TR64764_c2_g2_i18	AADD01121898.1/6057-6145	92.42	66	5	0	7641	7706	20	85	6e-17	91.7
TR64764_c2_g2_i16	AANG01596117.1/1501-1593	96.3	54	2	0	7650	7703	18	71	6e-17	91.7
TR64764_c2_g2_i16	AADD01121898.1/6057-6145	92.42	66	5	0	7638	7703	20	85	6e-17	91.7
TR64764_c2_g2_i15	AANG01596117.1/1501-1593	96.3	54	2	0	7654	7707	18	71	6e-17	91.7
TR64764_c2_g2_i15	AADD01121898.1/6057-6145	92.42	66	5	0	7642	7707	20	85	6e-17	91.7
TR64764_c2_g2_i14	AANG01596117.1/1501-1593	96.3	54	2	0	7654	7707	18	71	6e-17	91.7
TR64764_c2_g2_i14	AADD01121898.1/6057-6145	92.42	66	5	0	7642	7707	20	85	6e-17	91.7
TR64764_c2_g2_i12	AANG01596117.1/1501-1593	96.3	54	2	0	7654	7707	18	71	6e-17	91.7
TR64764_c2_g2_i12	AADD01121898.1/6057-6145	92.42	66	5	0	7642	7707	20	85	6e-17	91.7
TR64296_c0_g1_i3	AAGW01178630.1/7111-7246	98.15	54	0	1	8	61	84	136	7e-18	91.7
TR64296_c0_g1_i2	AAGW01178630.1/7111-7246	98.15	54	0	1	8	61	84	136	2e-17	91.7
TR64296_c0_g1_i1	AAGW01178630.1/7111-7246	98.15	54	0	1	8	61	84	136	2e-17	91.7
TR64234_c3_g3_i1	AAWZ01019378.1/126945-126801	100	46	0	0	1	46	97	142	2e-17	91.7
TR63433_c0_g2_i5	CAAK03046391.1/24547-24745	94.83	58	3	0	1	58	85	142	2e-17	91.7
TR63433_c0_g2_i4	CAAK03046391.1/24547-24745	94.83	58	3	0	1	58	85	142	3e-17	91.7
TR63433_c0_g2_i3	CAAK03046391.1/24547-24745	94.83	58	3	0	1	58	85	142	3e-17	91.7
TR63433_c0_g2_i1	CAAK03046391.1/24547-24745	94.83	58	3	0	1	58	85	142	2e-17	91.7
TR63006_c0_g1_i1	AAWZ01029637.1/171208-171394	100	46	0	0	2149	2194	53	98	2e-17	91.7
TR63006_c0_g1_i1	AAWZ01014951.1/181293-181416	100	46	0	0	2149	2194	62	107	2e-17	91.7
TR62818_c2_g2_i1	AAWZ01024557.1/45328-45208	100	46	0	0	1	46	1	46	3e-18	91.7
TR62818_c2_g2_i1	AAWT01002994.1/205-617	100	46	0	0	1	46	93	138	3e-18	91.7
TR62422_c0_g1_i1	AADB02366214.1/574-480	100	46	0	0	2172	2217	47	92	2e-17	91.7
TR61253_c4_g1_i4	AAEX02032890.1/52480-52288	100	46	0	0	323	368	79	124	3e-18	91.7
TR61253_c4_g1_i1	AAEX02032890.1/52480-52288	100	46	0	0	409	454	79	124	4e-18	91.7
TR5358_c0_g2_i1	AL974313.6/171109-170796	100	46	0	0	986	1031	139	184	9e-18	91.7
TR51501_c0_g1_i1	AAVX01164114.1/511-453	100	46	0	0	288	333	1	46	3e-18	91.7
TR49198_c0_g1_i1	CAAK03044987.1/10333-10428	100	46	0	0	909	954	43	88	8e-18	91.7
TR49198_c0_g1_i1	AAWZ01002451.1/165349-165444	100	46	0	0	909	954	37	82	8e-18	91.7
TR49198_c0_g1_i1	AASC01027336.1/650-745	100	46	0	0	909	954	40	85	8e-18	91.7
TR49198_c0_g1_i1	AASC01007707.1/1578-1673	100	46	0	0	909	954	12	57	8e-18	91.7
TR49198_c0_g1_i1	AAHY01447376.1/580-675	100	46	0	0	909	954	21	66	8e-18	91.7
TR36076_c0_g1_i1	BX322622.10/105349-105061	100	46	0	0	1	46	99	144	2e-18	91.7
TR26429_c0_g1_i1	CR407600.8/62626-62309	100	46	0	0	681	726	140	185	6e-18	91.7
TR26429_c0_g1_i1	AANN01399265.1/1647-1333	100	46	0	0	681	726	240	285	6e-18	91.7
TR26429_c0_g1_i1	AAFR03000893.1/96798-96477	100	46	0	0	679	724	94	139	6e-18	91.7
TR26417_c2_g1_i1	AACZ02083325.1/19243-19120	92.42	66	5	0	130	195	59	124	2e-18	91.7
TR26114_c0_g2_i1	CR847536.5/12996-12706	96.3	54	2	0	2151	2204	91	144	2e-17	91.7
TR25727_c0_g1_i1	CT573211.15/9119-9354	98	50	1	0	4328	4377	30	79	4e-17	91.7
TR25727_c0_g1_i1	CT025546.10/61849-62048	98	50	1	0	4328	4377	46	95	4e-17	91.7
TR25727_c0_g1_i1	CAAK03068737.1/3578-3733	98	50	1	0	4328	4377	22	71	4e-17	91.7
TR25727_c0_g1_i1	BX000522.11/131765-131932	98	50	1	0	4328	4377	30	79	4e-17	91.7
TR25678_c1_g1_i6	AAPE01476018.1/406-522	100	46	0	0	44	89	57	102	2e-17	91.7
TR25678_c1_g1_i4	AAPE01476018.1/406-522	100	46	0	0	44	89	57	102	2e-17	91.7
TR25269_c0_g1_i2	CAAK03046391.1/24547-24745	100	46	0	0	1	46	47	92	8e-18	91.7
TR25269_c0_g1_i1	CAAK03046391.1/24547-24745	100	46	0	0	1	46	47	92	2e-17	91.7
TR25258_c0_g1_i8	AAPE01152381.1/6157-5967	98	50	1	0	2194	2243	1	50	2e-17	91.7
TR25258_c0_g1_i8	AAGW01548172.1/6609-6427	98	50	1	0	2194	2243	1	50	2e-17	91.7
TR25258_c0_g1_i7	AAPE01152381.1/6157-5967	98	50	1	0	1613	1662	1	50	1e-17	91.7
TR25258_c0_g1_i7	AAGW01548172.1/6609-6427	98	50	1	0	1613	1662	1	50	1e-17	91.7
TR25258_c0_g1_i6	AAPE01152381.1/6157-5967	98	50	1	0	2212	2261	1	50	2e-17	91.7
TR25258_c0_g1_i6	AAGW01548172.1/6609-6427	98	50	1	0	2212	2261	1	50	2e-17	91.7
TR25258_c0_g1_i5	AAPE01152381.1/6157-5967	98	50	1	0	2214	2263	1	50	2e-17	91.7
TR25258_c0_g1_i5	AAGW01548172.1/6609-6427	98	50	1	0	2214	2263	1	50	2e-17	91.7
TR25258_c0_g1_i4	AAPE01152381.1/6157-5967	98	50	1	0	1611	1660	1	50	1e-17	91.7
TR25258_c0_g1_i4	AAGW01548172.1/6609-6427	98	50	1	0	1611	1660	1	50	1e-17	91.7
TR25258_c0_g1_i3	AAPE01152381.1/6157-5967	98	50	1	0	2200	2249	1	50	2e-17	91.7
TR25258_c0_g1_i3	AAGW01548172.1/6609-6427	98	50	1	0	2200	2249	1	50	2e-17	91.7
TR25258_c0_g1_i2	AAPE01152381.1/6157-5967	98	50	1	0	2218	2267	1	50	2e-17	91.7
TR25258_c0_g1_i2	AAGW01548172.1/6609-6427	98	50	1	0	2218	2267	1	50	2e-17	91.7
TR25258_c0_g1_i1	AAPE01152381.1/6157-5967	98	50	1	0	2196	2245	1	50	2e-17	91.7
TR25258_c0_g1_i1	AAGW01548172.1/6609-6427	98	50	1	0	2196	2245	1	50	2e-17	91.7
TR24011_c0_g1_i1	AAPE01152381.1/6157-5967	98	50	1	0	21	70	1	50	4e-18	91.7
TR24011_c0_g1_i1	AAGW01548172.1/6609-6427	98	50	1	0	21	70	1	50	4e-18	91.7
TR23848_c1_g3_i1	CR407600.8/62626-62309	98	50	1	0	12	61	114	163	5e-18	91.7
TR23545_c0_g1_i2	CAAK03044987.1/10333-10428	100	46	0	0	1	46	43	88	2e-17	91.7
TR23545_c0_g1_i2	AAWZ01002451.1/165349-165444	100	46	0	0	1	46	37	82	2e-17	91.7
TR23545_c0_g1_i2	AASC01027336.1/650-745	100	46	0	0	1	46	40	85	2e-17	91.7
TR23545_c0_g1_i2	AASC01007707.1/1578-1673	100	46	0	0	1	46	12	57	2e-17	91.7
TR23545_c0_g1_i2	AAHY01447376.1/580-675	100	46	0	0	1	46	21	66	2e-17	91.7
TR23545_c0_g1_i1	CAAK03044987.1/10333-10428	100	46	0	0	1	46	43	88	2e-17	91.7
TR23545_c0_g1_i1	AAWZ01002451.1/165349-165444	100	46	0	0	1	46	37	82	2e-17	91.7
TR23545_c0_g1_i1	AASC01027336.1/650-745	100	46	0	0	1	46	40	85	2e-17	91.7
TR23545_c0_g1_i1	AASC01007707.1/1578-1673	100	46	0	0	1	46	12	57	2e-17	91.7
TR23545_c0_g1_i1	AAHY01447376.1/580-675	100	46	0	0	1	46	21	66	2e-17	91.7
TR21582_c0_g2_i1	AADN02018684.1/35832-35719	85.09	114	17	0	543	656	1	114	2e-17	91.7
TR21077_c0_g1_i1	CR812943.11/46323-46017	92.75	69	3	1	717	785	180	246	5e-17	91.7
TR20327_c1_g1_i1	BAAF04120141.1/341-626	88.37	86	10	0	5	90	81	166	1e-17	91.7
TR19655_c0_g1_i1	AAFR03001248.1/53448-53772	100	46	0	0	4191	4236	110	155	3e-17	91.7
TR18834_c0_g1_i2	AC143509.11/118099-118206	91.43	70	6	0	968	1037	9	78	2e-17	91.7
TR18834_c0_g1_i2	AAKN01466287.1/1717-1830	91.43	70	6	0	968	1037	9	78	2e-17	91.7
TR18834_c0_g1_i1	AC143509.11/118099-118206	91.43	70	6	0	1095	1164	9	78	2e-17	91.7
TR18834_c0_g1_i1	AAKN01466287.1/1717-1830	91.43	70	6	0	1095	1164	9	78	2e-17	91.7
TR16752_c0_g1_i4	ABAV01047284.1/1526-288	100	46	0	0	4189	4234	126	171	5e-17	91.7
TR16752_c0_g1_i4	AAWZ01024557.1/45328-45208	100	46	0	0	4189	4234	13	58	5e-17	91.7
TR126919_c0_g1_i1	gga-mir-31	91.36	81	4	2	52	131	16	94	5e-18	91.7
TR106138_c0_g4_i1	AAHY01532012.1/614-292	100	46	0	0	196	241	102	147	2e-18	91.7
TR101763_c0_g1_i1	ABDC01102851.1/1597-1699	95.16	62	2	1	177	237	1	62	2e-18	91.7
TR100333_c0_g1_i1	AADD01121898.1/6057-6145	100	46	0	0	293	338	42	87	3e-18	91.7
TR89821_c0_g1_i1	AAWZ01031214.1/8646-8462	96.23	53	2	0	1546	1598	66	118	5e-17	89.7
TR89821_c0_g1_i1	AANN01807336.1/5474-5823	96.23	53	2	0	1546	1598	284	336	5e-17	89.7
TR8925_c0_g1_i1	AANG01365619.1/563-657	96.23	53	2	0	40	92	7	59	2e-17	89.7
TR82257_c0_g1_i1	AJ409119.1/471-574	100	45	0	0	490	534	48	92	2e-17	89.7
TR76787_c0_g1_i1	AAEX02016079.1/234134-234322	100	45	0	0	237	281	67	111	9e-18	89.7
TR75545_c0_g1_i1	AAWZ01032857.1/21385-21552	100	45	0	0	359	403	58	102	1e-17	89.7
TR74753_c0_g1_i1	AAWZ01002451.1/165349-165444	97.96	49	1	0	1429	1477	41	89	5e-17	89.7
TR74753_c0_g1_i1	AAWZ01000604.1/92378-92087	97.96	49	1	0	1429	1477	185	233	5e-17	89.7
TR74753_c0_g1_i1	AASC01059473.1/578-674	97.96	49	1	0	1429	1477	42	90	5e-17	89.7
TR74753_c0_g1_i1	AASC01027336.1/650-745	97.96	49	1	0	1429	1477	44	92	5e-17	89.7
TR74753_c0_g1_i1	AAHY01447376.1/580-675	97.96	49	1	0	1429	1477	11	59	5e-17	89.7
TR70023_c0_g1_i1	AAWZ01023716.1/78675-78473	100	45	0	0	714	758	38	82	2e-17	89.7
TR70023_c0_g1_i1	AAWZ01020594.1/10966-10775	100	45	0	0	714	758	38	82	2e-17	89.7
TR70023_c0_g1_i1	AAWZ01019378.1/126945-126801	100	45	0	0	714	758	90	134	2e-17	89.7
TR70023_c0_g1_i1	AAWT01002994.1/625-1075	100	45	0	0	714	758	177	221	2e-17	89.7
TR6674_c0_g1_i1	AAWZ01019378.1/126945-126801	100	45	0	0	3490	3534	94	138	1e-16	89.7
TR65646_c1_g1_i5	BX890603.17/14024-13736	100	45	0	0	5874	5918	120	164	2e-16	89.7
TR65646_c1_g1_i5	AABR03121753.1/2319-2012	100	45	0	0	5874	5918	110	154	2e-16	89.7
TR65646_c1_g1_i2	BX890603.17/14024-13736	100	45	0	0	5853	5897	120	164	2e-16	89.7
TR65646_c1_g1_i2	AABR03121753.1/2319-2012	100	45	0	0	5853	5897	110	154	2e-16	89.7
TR65646_c1_g1_i10	BX890603.17/14024-13736	100	45	0	0	5850	5894	120	164	2e-16	89.7
TR65646_c1_g1_i10	AABR03121753.1/2319-2012	100	45	0	0	5850	5894	110	154	2e-16	89.7
TR64777_c4_g1_i5	AAWZ01029637.1/171208-171394	97.96	49	1	0	9	57	53	101	3e-17	89.7
TR64777_c4_g1_i5	AAWZ01014951.1/181293-181416	97.96	49	1	0	9	57	62	110	3e-17	89.7
TR64777_c4_g1_i5	AAWT01037598.1/7044-6621	100	45	0	0	11	55	78	122	3e-17	89.7
TR64777_c4_g1_i5	AAWT01002994.1/625-1075	100	45	0	0	11	55	188	232	3e-17	89.7
TR64777_c4_g1_i4	AAWZ01029637.1/171208-171394	97.96	49	1	0	9	57	53	101	3e-17	89.7
TR64777_c4_g1_i4	AAWZ01014951.1/181293-181416	97.96	49	1	0	9	57	62	110	3e-17	89.7
TR64777_c4_g1_i4	AAWT01037598.1/7044-6621	100	45	0	0	11	55	78	122	3e-17	89.7
TR64777_c4_g1_i4	AAWT01002994.1/625-1075	100	45	0	0	11	55	188	232	3e-17	89.7
TR64777_c4_g1_i3	AAWZ01029637.1/171208-171394	97.96	49	1	0	9	57	53	101	4e-17	89.7
TR64777_c4_g1_i3	AAWZ01014951.1/181293-181416	97.96	49	1	0	9	57	62	110	4e-17	89.7
TR64777_c4_g1_i3	AAWT01037598.1/7044-6621	100	45	0	0	11	55	78	122	4e-17	89.7
TR64777_c4_g1_i3	AAWT01002994.1/625-1075	100	45	0	0	11	55	188	232	4e-17	89.7
TR64777_c4_g1_i2	AAWZ01029637.1/171208-171394	97.96	49	1	0	9	57	53	101	6e-17	89.7
TR64777_c4_g1_i2	AAWZ01014951.1/181293-181416	97.96	49	1	0	9	57	62	110	6e-17	89.7
TR64777_c4_g1_i2	AAWT01037598.1/7044-6621	100	45	0	0	11	55	78	122	6e-17	89.7
TR64777_c4_g1_i2	AAWT01002994.1/625-1075	100	45	0	0	11	55	188	232	6e-17	89.7
TR64777_c4_g1_i1	AAWZ01029637.1/171208-171394	97.96	49	1	0	9	57	53	101	5e-17	89.7
TR64777_c4_g1_i1	AAWZ01014951.1/181293-181416	97.96	49	1	0	9	57	62	110	5e-17	89.7
TR64777_c4_g1_i1	AAWT01037598.1/7044-6621	100	45	0	0	11	55	78	122	5e-17	89.7
TR64777_c4_g1_i1	AAWT01002994.1/625-1075	100	45	0	0	11	55	188	232	5e-17	89.7
TR64570_c4_g1_i1	AAWZ01000638.1/90738-90833	100	45	0	0	983	1027	25	69	3e-17	89.7
TR64235_c1_g1_i4	AANN01536147.1/4512-4600	97.96	49	1	0	2	50	18	66	6e-17	89.7
TR64235_c1_g1_i4	AAFC03022540.1/22354-22440	96.23	53	2	0	2	54	35	87	6e-17	89.7
TR64235_c1_g1_i3	AANN01536147.1/4512-4600	97.96	49	1	0	2	50	18	66	4e-17	89.7
TR64235_c1_g1_i3	AAFC03022540.1/22354-22440	96.23	53	2	0	2	54	35	87	4e-17	89.7
TR64235_c1_g1_i2	AANN01536147.1/4512-4600	97.96	49	1	0	2	50	18	66	9e-17	89.7
TR64235_c1_g1_i2	AAFC03022540.1/22354-22440	96.23	53	2	0	2	54	35	87	9e-17	89.7
TR64235_c1_g1_i1	AANN01536147.1/4512-4600	97.96	49	1	0	2	50	18	66	9e-17	89.7
TR64235_c1_g1_i1	AAFC03022540.1/22354-22440	96.23	53	2	0	2	54	35	87	9e-17	89.7
TR64023_c0_g1_i4	BX571689.20/103336-103668	93.44	61	4	0	3446	3506	117	177	1e-16	89.7
TR64023_c0_g1_i1	BX571689.20/103336-103668	93.44	61	4	0	3417	3477	117	177	1e-16	89.7
TR63750_c0_g1_i1	BX640473.9/27241-27327	100	45	0	0	2212	2256	1	45	7e-17	89.7
TR63654_c2_g3_i4	AABR03090880.1/20351-20217	100	45	0	0	1212	1256	79	123	1e-16	89.7
TR63141_c0_g2_i2	AAHY01030505.1/4216-4521	100	45	0	0	357	401	95	139	1e-16	89.7
TR61829_c0_g1_i5	AAWT01002994.1/205-617	97.96	49	1	0	135	183	69	117	1e-16	89.7
TR60994_c1_g1_i1	CAAK03065219.1/368-674	100	45	0	0	1	45	58	102	1e-16	89.7
TR60994_c1_g1_i1	AL929330.14/78407-78082	100	45	0	0	1	45	74	118	1e-16	89.7
TR60994_c1_g1_i1	AC152978.1/138521-138626	100	45	0	0	1	45	9	53	1e-16	89.7
TR60923_c0_g1_i2	CR751548.7/21407-21502	100	45	0	0	1124	1168	31	75	6e-17	89.7
TR60923_c0_g1_i2	AAWZ01029637.1/171208-171394	100	45	0	0	1122	1166	53	97	6e-17	89.7
TR60923_c0_g1_i2	AAWZ01014951.1/181293-181416	100	45	0	0	1122	1166	62	106	6e-17	89.7
TR60923_c0_g1_i2	AAWZ01013830.1/160195-160290	100	45	0	0	1124	1168	25	69	6e-17	89.7
TR60923_c0_g1_i2	AAAB01008984.1/8187276-8187371	100	45	0	0	1124	1168	46	90	6e-17	89.7
TR60921_c1_g1_i3	AC122934.2/23524-23670	100	45	0	0	1	45	102	146	2e-16	89.7
TR60921_c1_g1_i3	AAHX01034128.1/7065-7361	100	45	0	0	1	45	249	293	2e-16	89.7
TR60921_c1_g1_i3	AAGW01178630.1/7111-7246	100	45	0	0	1	45	85	129	2e-16	89.7
TR60921_c1_g1_i3	AACN010643040.1/193-360	100	45	0	0	1	45	13	57	2e-16	89.7
TR60921_c1_g1_i3	AABR03113451.1/50360-50224	100	45	0	0	1	45	90	134	2e-16	89.7
TR60921_c1_g1_i2	AC122934.2/23524-23670	100	45	0	0	1	45	102	146	2e-16	89.7
TR60921_c1_g1_i2	AAHX01034128.1/7065-7361	100	45	0	0	1	45	249	293	2e-16	89.7
TR60921_c1_g1_i2	AAGW01178630.1/7111-7246	100	45	0	0	1	45	85	129	2e-16	89.7
TR60921_c1_g1_i2	AACN010643040.1/193-360	100	45	0	0	1	45	13	57	2e-16	89.7
TR60921_c1_g1_i2	AABR03113451.1/50360-50224	100	45	0	0	1	45	90	134	2e-16	89.7
TR60921_c1_g1_i1	AC122934.2/23524-23670	100	45	0	0	1	45	102	146	2e-16	89.7
TR60921_c1_g1_i1	AAHX01034128.1/7065-7361	100	45	0	0	1	45	249	293	2e-16	89.7
TR60921_c1_g1_i1	AAGW01178630.1/7111-7246	100	45	0	0	1	45	85	129	2e-16	89.7
TR60921_c1_g1_i1	AACN010643040.1/193-360	100	45	0	0	1	45	13	57	2e-16	89.7
TR60921_c1_g1_i1	AABR03113451.1/50360-50224	100	45	0	0	1	45	90	134	2e-16	89.7
TR60852_c2_g2_i1	Z49896.1/3386-3480	89.58	96	6	3	196	288	1	95	1e-17	89.7
TR60405_c0_g1_i2	AAHY01676929.1/434-701	100	45	0	0	1329	1373	4	48	5e-17	89.7
TR60203_c0_g1_i1	CAAK03019327.1/738-432	95.38	65	1	2	1757	1819	120	184	6e-17	89.7
TR58694_c0_g1_i1	AAWZ01029637.1/171208-171394	97.96	49	1	0	33	81	53	101	2e-17	89.7
TR58694_c0_g1_i1	AAWZ01014951.1/181293-181416	97.96	49	1	0	33	81	62	110	2e-17	89.7
TR58694_c0_g1_i1	AAWT01037598.1/7044-6621	100	45	0	0	35	79	78	122	2e-17	89.7
TR58694_c0_g1_i1	AAWT01002994.1/625-1075	100	45	0	0	35	79	188	232	2e-17	89.7
TR56779_c0_g1_i1	AAEX02019979.1/343658-343428	100	45	0	0	2245	2289	100	144	7e-17	89.7
TR56779_c0_g1_i1	AAEX02016079.1/234134-234322	100	45	0	0	2245	2289	62	106	7e-17	89.7
TR56779_c0_g1_i1	AACN010282872.1/681-512	100	45	0	0	2245	2289	51	95	7e-17	89.7
TR54668_c0_g1_i1	CAAB01004081.1/18531-18318	86.32	117	14	2	113	228	1	116	1e-17	89.7
TR50965_c0_g1_i1	CAAK03029371.1/26776-26871	100	45	0	0	439	483	52	96	2e-17	89.7
TR50965_c0_g1_i1	AASC01064726.1/7292-7388	100	45	0	0	439	483	1	45	2e-17	89.7
TR49655_c0_g1_i1	AAEX02033796.1/191290-191453	100	45	0	0	188	232	97	141	7e-18	89.7
TR49655_c0_g1_i1	AACN010268925.1/1232-1075	100	45	0	0	188	232	91	135	7e-18	89.7
TR49243_c0_g2_i1	AAWZ01023716.1/78675-78473	97.96	49	1	0	176	224	35	83	7e-18	89.7
TR49243_c0_g2_i1	AAWZ01014951.1/181293-181416	100	45	0	0	180	224	67	111	7e-18	89.7
TR44709_c0_g1_i1	CAAK03019327.1/738-432	100	45	0	0	590	634	8	52	2e-17	89.7
TR40655_c0_g1_i1	AAFC03025583.1/16260-16352	90.41	73	7	0	403	475	12	84	2e-17	89.7
TR367_c0_g1_i1	AAWZ01019378.1/126945-126801	100	45	0	0	199	243	94	138	7e-18	89.7
TR35893_c0_g1_i1	AAGW01371668.1/2486-2591	89.61	77	8	0	834	910	2	78	3e-17	89.7
TR26259_c0_g1_i1	CT867952.8/38749-38424	97.96	49	1	0	4724	4772	141	189	2e-16	89.7
TR26259_c0_g1_i1	CR847870.16/222544-222262	97.96	49	1	0	4724	4772	148	196	2e-16	89.7
TR26259_c0_g1_i1	CAAK03060886.1/10618-10935	97.96	49	1	0	4724	4772	109	157	2e-16	89.7
TR26259_c0_g1_i1	CAAK03030569.1/13213-13492	97.96	49	1	0	4724	4772	144	192	2e-16	89.7
TR26259_c0_g1_i1	AC011422.2/82883-83168	97.96	49	1	0	4724	4772	116	164	2e-16	89.7
TR26154_c2_g1_i7	AAWZ01019378.1/126945-126801	97.96	49	1	0	4867	4915	92	140	2e-16	89.7
TR26154_c2_g1_i7	AASC01007707.1/1578-1673	100	45	0	0	4867	4911	9	53	2e-16	89.7
TR26154_c2_g1_i6	AAWZ01019378.1/126945-126801	97.96	49	1	0	4849	4897	92	140	2e-16	89.7
TR26154_c2_g1_i6	AASC01007707.1/1578-1673	100	45	0	0	4849	4893	9	53	2e-16	89.7
TR26154_c2_g1_i3	AAWZ01019378.1/126945-126801	97.96	49	1	0	4789	4837	92	140	2e-16	89.7
TR26154_c2_g1_i3	AASC01007707.1/1578-1673	100	45	0	0	4789	4833	9	53	2e-16	89.7
TR25721_c2_g1_i1	AAWZ01019378.1/126945-126801	100	45	0	0	1	45	94	138	2e-16	89.7
TR25721_c2_g1_i1	AAWZ01009654.1/1352-1036	96.23	53	2	0	1	53	129	181	2e-16	89.7
TR25242_c0_g1_i1	CR749741.13/16935-16649	100	45	0	0	4653	4697	19	63	2e-16	89.7
TR25242_c0_g1_i1	CAAK03060886.1/10618-10935	100	45	0	0	4653	4697	232	276	2e-16	89.7
TR25242_c0_g1_i1	AAQQ01706012.1/1113-1207	100	45	0	0	4653	4697	43	87	2e-16	89.7
TR25242_c0_g1_i1	AANG01050619.1/1637-1543	100	45	0	0	4653	4697	50	94	2e-16	89.7
TR25242_c0_g1_i1	AAFC03099457.1/8381-8287	100	45	0	0	4653	4697	49	93	2e-16	89.7
TR25139_c1_g1_i23	AAWZ01013830.1/160195-160290	97.96	49	1	0	1	49	28	76	1e-17	89.7
TR24923_c0_g1_i7	AACN010282872.1/681-512	92.31	65	5	0	4421	4485	52	116	2e-16	89.7
TR24923_c0_g1_i6	AACN010282872.1/681-512	92.31	65	5	0	4289	4353	52	116	2e-16	89.7
TR24923_c0_g1_i5	AACN010282872.1/681-512	92.31	65	5	0	4214	4278	52	116	2e-16	89.7
TR24923_c0_g1_i4	AACN010282872.1/681-512	92.31	65	5	0	4289	4353	52	116	2e-16	89.7
TR24783_c5_g1_i2	AAWZ01009654.1/1352-1036	100	45	0	0	673	717	132	176	2e-17	89.7
TR24638_c1_g4_i1	AAWZ01002451.1/165349-165444	96.23	53	2	0	258	310	38	90	1e-17	89.7
TR24638_c1_g4_i1	AAWZ01000604.1/92378-92087	96.23	53	2	0	258	310	190	242	1e-17	89.7
TR24638_c1_g4_i1	AASC01027336.1/650-745	96.23	53	2	0	258	310	41	93	1e-17	89.7
TR24638_c1_g4_i1	AAHY01447376.1/580-675	96.23	53	2	0	258	310	13	65	1e-17	89.7
TR24457_c2_g1_i1	AAGW01178630.1/7111-7246	96.23	53	2	0	3037	3089	84	136	1e-16	89.7
TR24457_c2_g1_i1	AAEX02028388.1/69073-69225	93.44	61	4	0	3036	3096	87	147	1e-16	89.7
TR24114_c0_g1_i1	AL974313.6/171109-170796	100	45	0	0	1	45	140	184	9e-18	89.7
TR23926_c0_g1_i1	AAWZ01019378.1/126945-126801	97.96	49	1	0	2793	2841	94	142	9e-17	89.7
TR23926_c0_g1_i1	AASC01064726.1/7292-7388	97.96	49	1	0	2800	2848	1	49	9e-17	89.7
TR23463_c0_g1_i4	AAYZ01044098.1/2782-2963	100	45	0	0	20	64	82	126	3e-17	89.7
TR23002_c0_g2_i1	AABR03121753.1/2319-2012	100	45	0	0	2510	2554	113	157	2e-16	89.7
TR22942_c1_g1_i1	CT573211.15/9119-9354	96.23	53	2	0	2052	2104	115	167	7e-17	89.7
TR22942_c1_g1_i1	CAAK03063726.1/10004-10167	96.23	53	2	0	2052	2104	107	159	7e-17	89.7
TR22942_c1_g1_i1	BX000522.11/131765-131932	96.23	53	2	0	2052	2104	55	107	7e-17	89.7
TR22942_c1_g1_i1	AACY022492155.1/40-210	96.23	53	2	0	2052	2104	2	54	7e-17	89.7
TR22942_c1_g1_i1	AACY020093902.1/968-1153	96.23	53	2	0	2052	2104	2	54	7e-17	89.7
TR20360_c0_g1_i1	AACN010282872.1/681-512	93.44	61	4	0	1010	1070	53	113	3e-17	89.7
TR19932_c0_g1_i2	CR407600.8/62626-62309	100	45	0	0	1729	1773	118	162	6e-17	89.7
TR19932_c0_g1_i1	CR407600.8/62626-62309	100	45	0	0	1799	1843	118	162	6e-17	89.7
TR16232_c1_g1_i1	CR751228.19/41156-41461	100	45	0	0	1	45	114	158	3e-17	89.7
TR15570_c0_g1_i1	ABDC01189027.1/2314-1992	100	45	0	0	32	76	265	309	7e-18	89.7
TR15570_c0_g1_i1	AASC01132137.1/320-597	100	45	0	0	32	76	84	128	7e-18	89.7
TR15570_c0_g1_i1	AASC01011789.1/607-290	100	45	0	0	32	76	86	130	7e-18	89.7
TR15570_c0_g1_i1	AARH01005356.1/60146-59833	100	45	0	0	32	76	96	140	7e-18	89.7
TR15570_c0_g1_i1	AAFR03001248.1/53448-53772	100	45	0	0	32	76	106	150	7e-18	89.7
TR146995_c0_g1_i1	AAFC03019792.1/48980-49154	97.96	49	1	0	137	185	127	175	1e-17	89.7
TR131261_c0_g1_i1	AAWZ01002451.1/165349-165444	97.96	49	1	0	244	292	41	89	9e-18	89.7
TR131261_c0_g1_i1	AAWZ01000604.1/92378-92087	97.96	49	1	0	244	292	185	233	9e-18	89.7
TR131261_c0_g1_i1	AASC01059473.1/578-674	97.96	49	1	0	244	292	42	90	9e-18	89.7
TR131261_c0_g1_i1	AASC01027336.1/650-745	97.96	49	1	0	244	292	44	92	9e-18	89.7
TR131261_c0_g1_i1	AAHY01447376.1/580-675	96.23	53	2	0	240	292	1	53	9e-18	89.7
TR13067_c0_g1_i1	CAAK03029371.1/26776-26871	100	45	0	0	1015	1059	52	96	3e-17	89.7
TR13067_c0_g1_i1	AAWZ01013830.1/160195-160290	97.96	49	1	0	1011	1059	24	72	3e-17	89.7
TR13067_c0_g1_i1	AASC01064726.1/7292-7388	100	45	0	0	1015	1059	1	45	3e-17	89.7
TR13067_c0_g1_i1	AAAB01008984.1/8187276-8187371	97.96	49	1	0	1011	1059	45	93	3e-17	89.7
TR107784_c0_g2_i1	CR407600.8/62626-62309	94.74	57	3	0	11	67	122	178	3e-17	89.7
TR104632_c0_g1_i1	csi-MIR396c	100	45	0	0	511	555	39	83	2e-17	89.7
TR96857_c0_g1_i1	AAEX02033370.1/18520-18322	100	44	0	0	230	273	91	134	3e-17	87.7
TR94397_c0_g1_i1	AAWZ01000604.1/92378-92087	100	44	0	0	317	360	181	224	4e-17	87.7
TR94397_c0_g1_i1	AAWT01046488.1/643-1018	100	44	0	0	317	360	181	224	4e-17	87.7
TR93449_c0_g1_i1	CR847870.16/222544-222262	94.64	56	3	0	505	560	115	170	7e-17	87.7
TR89585_c0_g1_i1	CT033820.28/75416-75712	100	44	0	0	501	544	223	266	7e-17	87.7
TR89585_c0_g1_i1	AANN01522076.1/3669-3757	100	44	0	0	501	544	24	67	7e-17	87.7
TR89585_c0_g1_i1	AANG01304667.1/2206-2297	100	44	0	0	501	544	33	76	7e-17	87.7
TR85060_c0_g1_i1	AF250528.1/329-447	88.1	84	10	0	58	141	28	111	3e-17	87.7
TR78485_c0_g2_i1	AALT01462294.1/2435-2673	97.92	48	1	0	176	223	110	157	4e-17	87.7
TR78485_c0_g2_i1	AAFR03039542.1/22343-22105	97.92	48	1	0	177	224	119	166	4e-17	87.7
TR78485_c0_g1_i1	AALT01462294.1/2435-2673	97.92	48	1	0	660	707	110	157	1e-16	87.7
TR78485_c0_g1_i1	AAFR03039542.1/22343-22105	97.92	48	1	0	661	708	119	166	1e-16	87.7
TR76808_c0_g1_i1	csi-MIR396c	96.15	52	2	0	304	355	49	100	4e-17	87.7
TR68146_c1_g1_i1	BAAF04120141.1/341-626	97.92	48	1	0	508	555	76	123	7e-17	87.7
TR68146_c1_g1_i1	BAAF04112811.1/549-310	97.92	48	1	0	508	555	76	123	7e-17	87.7
TR65548_c1_g3_i2	AAWZ01025696.1/66896-66991	100	44	0	0	1322	1365	47	90	2e-16	87.7
TR65210_c1_g1_i4	CR751548.7/21407-21502	100	44	0	0	5571	5614	28	71	7e-16	87.7
TR65210_c1_g1_i4	AAWZ01013830.1/160195-160290	100	44	0	0	5571	5614	32	75	7e-16	87.7
TR65210_c1_g1_i4	AAWZ01000638.1/90738-90833	100	44	0	0	5571	5614	22	65	7e-16	87.7
TR64957_c2_g8_i4	csi-MIR396c	100	44	0	0	1	44	41	84	6e-16	87.7
TR64957_c2_g8_i4	AJ409119.1/471-574	100	44	0	0	1	44	47	90	6e-16	87.7
TR64957_c2_g8_i3	csi-MIR396c	100	44	0	0	1	44	41	84	6e-16	87.7
TR64957_c2_g8_i3	AJ409119.1/471-574	100	44	0	0	1	44	47	90	6e-16	87.7
TR64957_c2_g8_i2	csi-MIR396c	100	44	0	0	1	44	41	84	6e-16	87.7
TR64957_c2_g8_i2	AJ409119.1/471-574	100	44	0	0	1	44	47	90	6e-16	87.7
TR64957_c2_g8_i1	csi-MIR396c	100	44	0	0	1	44	41	84	6e-16	87.7
TR64957_c2_g8_i1	AJ409119.1/471-574	100	44	0	0	1	44	47	90	6e-16	87.7
TR64671_c1_g1_i6	AAWZ01032857.1/21385-21552	100	44	0	0	143	186	48	91	2e-16	87.7
TR64604_c3_g1_i2	CAAK03019327.1/738-432	94.64	56	3	0	1	56	116	171	9e-17	87.7
TR64604_c3_g1_i2	AASC01132137.1/320-597	94.64	56	3	0	1	56	124	179	9e-17	87.7
TR64604_c3_g1_i1	CAAK03019327.1/738-432	94.64	56	3	0	1	56	116	171	9e-17	87.7
TR64604_c3_g1_i1	AASC01132137.1/320-597	94.64	56	3	0	1	56	124	179	9e-17	87.7
TR64590_c5_g3_i3	AADD01083311.1/5190-5498	100	44	0	0	24	67	98	141	1e-16	87.7
TR63654_c2_g2_i9	CT867952.8/38749-38424	100	44	0	0	2205	2248	135	178	8e-16	87.7
TR63654_c2_g2_i9	CT075928.10/25114-24809	100	44	0	0	2205	2248	110	153	8e-16	87.7
TR63654_c2_g2_i9	CAAK03060886.1/10618-10935	100	44	0	0	2205	2248	103	146	8e-16	87.7
TR63654_c2_g2_i9	CAAK03029673.1/5633-5306	100	44	0	0	2205	2248	170	213	8e-16	87.7
TR63654_c2_g2_i9	AANG01596117.1/1501-1593	100	44	0	0	2205	2248	8	51	8e-16	87.7
TR63654_c2_g2_i4	CT867952.8/38749-38424	100	44	0	0	2382	2425	135	178	8e-16	87.7
TR63654_c2_g2_i4	CT075928.10/25114-24809	100	44	0	0	2382	2425	110	153	8e-16	87.7
TR63654_c2_g2_i4	CAAK03060886.1/10618-10935	100	44	0	0	2382	2425	103	146	8e-16	87.7
TR63654_c2_g2_i4	CAAK03029673.1/5633-5306	100	44	0	0	2382	2425	170	213	8e-16	87.7
TR63654_c2_g2_i4	AANG01596117.1/1501-1593	100	44	0	0	2382	2425	8	51	8e-16	87.7
TR63654_c2_g2_i2	CT867952.8/38749-38424	100	44	0	0	2302	2345	135	178	8e-16	87.7
TR63654_c2_g2_i2	CT075928.10/25114-24809	100	44	0	0	2302	2345	110	153	8e-16	87.7
TR63654_c2_g2_i2	CAAK03060886.1/10618-10935	100	44	0	0	2302	2345	103	146	8e-16	87.7
TR63654_c2_g2_i2	CAAK03029673.1/5633-5306	100	44	0	0	2302	2345	170	213	8e-16	87.7
TR63654_c2_g2_i2	AANG01596117.1/1501-1593	100	44	0	0	2302	2345	8	51	8e-16	87.7
TR63233_c2_g1_i4	BAAF04112811.1/549-310	100	44	0	0	28	71	86	129	3e-17	87.7
TR63233_c2_g1_i4	AASC01144787.1/1004-1093	100	44	0	0	26	69	2	45	3e-17	87.7
TR62916_c2_g2_i1	CT573211.15/9119-9354	96.15	52	2	0	13	64	115	166	8e-16	87.7
TR62916_c2_g2_i1	CAAK03063726.1/10004-10167	96.15	52	2	0	13	64	107	158	8e-16	87.7
TR62916_c2_g2_i1	BX000522.11/131765-131932	96.15	52	2	0	13	64	55	106	8e-16	87.7
TR62916_c2_g2_i1	AACY022492155.1/40-210	96.15	52	2	0	13	64	2	53	8e-16	87.7
TR62916_c2_g2_i1	AACY020093902.1/968-1153	96.15	52	2	0	13	64	2	53	8e-16	87.7
TR62701_c0_g1_i4	CAAK03073310.1/222-317	100	44	0	0	1	44	51	94	1e-16	87.7
TR62701_c0_g1_i1	CAAK03073310.1/222-317	100	44	0	0	1	44	51	94	1e-16	87.7
TR62606_c4_g4_i2	CAAK03019327.1/738-432	100	44	0	0	1	44	124	167	4e-17	87.7
TR62606_c4_g4_i2	AASC01132137.1/320-597	100	44	0	0	1	44	132	175	4e-17	87.7
TR62606_c4_g4_i1	CAAK03019327.1/738-432	100	44	0	0	1	44	124	167	4e-17	87.7
TR62606_c4_g4_i1	AASC01132137.1/320-597	100	44	0	0	1	44	132	175	4e-17	87.7
TR62129_c0_g1_i1	AACN010585016.1/208-50	88.51	87	8	1	5	91	75	159	2e-16	87.7
TR61920_c0_g3_i1	AJ578492.1/3-405	96.15	52	2	0	209	260	339	390	3e-17	87.7
TR61920_c0_g2_i1	AJ578492.1/3-405	96.15	52	2	0	209	260	339	390	3e-17	87.7
TR61122_c0_g1_i1	AAWT01002994.1/625-1075	100	44	0	0	2780	2823	161	204	4e-16	87.7
TR59578_c3_g3_i1	CR751228.19/41156-41461	87.5	88	11	0	1	88	88	175	3e-17	87.7
TR59239_c3_g2_i1	CT867952.8/38749-38424	100	44	0	0	682	725	150	193	3e-16	87.7
TR59239_c3_g2_i1	CAAK03060886.1/10618-10935	100	44	0	0	682	725	180	223	3e-16	87.7
TR59239_c3_g2_i1	AAQQ01446383.1/217-135	100	44	0	0	682	725	11	54	3e-16	87.7
TR59239_c3_g2_i1	AANG01696941.1/11-103	100	44	0	0	682	725	47	90	3e-16	87.7
TR59239_c3_g2_i1	AAEX02032126.1/153997-153903	100	44	0	0	682	725	37	80	3e-16	87.7
TR57678_c0_g1_i3	AAWZ01029637.1/171208-171394	100	44	0	0	14	57	53	96	2e-16	87.7
TR57678_c0_g1_i3	AAWZ01014951.1/181293-181416	100	44	0	0	14	57	62	105	2e-16	87.7
TR56938_c0_g2_i1	AASC01173645.1/435-340	100	44	0	0	1	44	14	57	3e-17	87.7
TR50888_c0_g1_i2	AASC01061439.1/1152-1315	88.1	84	10	0	1390	1473	75	158	2e-16	87.7
TR50888_c0_g1_i1	AASC01061439.1/1152-1315	88.1	84	10	0	95	178	75	158	5e-17	87.7
TR44347_c0_g1_i1	AACN010282872.1/681-512	96.15	52	2	0	688	739	50	101	1e-16	87.7
TR3138_c0_g1_i1	CR407600.8/62626-62309	96.43	56	1	1	235	290	140	194	1e-16	87.7
TR3138_c0_g1_i1	BX640594.5/3905-3594	96.43	56	1	1	234	289	102	156	1e-16	87.7
TR3138_c0_g1_i1	BX322622.10/105349-105061	96.43	56	1	1	234	289	88	142	1e-16	87.7
TR3138_c0_g1_i1	AL974313.6/171109-170796	96.43	56	1	1	234	289	127	181	1e-16	87.7
TR3138_c0_g1_i1	AASC01132137.1/320-597	96.43	56	1	1	234	289	144	198	1e-16	87.7
TR26444_c0_g1_i3	AAWZ01023716.1/78675-78473	100	44	0	0	1	44	36	79	7e-17	87.7
TR26136_c2_g1_i9	AAWZ01044574.1/4889-4601	100	44	0	0	1	44	84	127	2e-16	87.7
TR25495_c0_g1_i3	AANT01275416.1/17566-17264	97.92	48	1	0	3	50	256	303	9e-17	87.7
TR25495_c0_g1_i3	AANN01048515.1/365-673	97.92	48	1	0	2	49	230	277	9e-17	87.7
TR25495_c0_g1_i3	AAEX02033796.1/191290-191453	97.92	48	1	0	1	48	89	136	9e-17	87.7
TR25495_c0_g1_i3	AACN010282872.1/681-512	97.92	48	1	0	1	48	54	101	9e-17	87.7
TR25495_c0_g1_i3	AABR03113451.1/50360-50224	97.92	48	1	0	1	48	28	75	9e-17	87.7
TR25495_c0_g1_i2	AANT01275416.1/17566-17264	97.92	48	1	0	3	50	256	303	1e-16	87.7
TR25495_c0_g1_i2	AANN01048515.1/365-673	97.92	48	1	0	2	49	230	277	1e-16	87.7
TR25495_c0_g1_i2	AAEX02033796.1/191290-191453	97.92	48	1	0	1	48	89	136	1e-16	87.7
TR25495_c0_g1_i2	AACN010282872.1/681-512	97.92	48	1	0	1	48	54	101	1e-16	87.7
TR25495_c0_g1_i2	AABR03113451.1/50360-50224	97.92	48	1	0	1	48	28	75	1e-16	87.7
TR25495_c0_g1_i1	AANT01275416.1/17566-17264	97.92	48	1	0	3	50	256	303	1e-16	87.7
TR25495_c0_g1_i1	AANN01048515.1/365-673	97.92	48	1	0	2	49	230	277	1e-16	87.7
TR25495_c0_g1_i1	AAEX02033796.1/191290-191453	97.92	48	1	0	1	48	89	136	1e-16	87.7
TR25495_c0_g1_i1	AACN010282872.1/681-512	97.92	48	1	0	1	48	54	101	1e-16	87.7
TR25495_c0_g1_i1	AABR03113451.1/50360-50224	97.92	48	1	0	1	48	28	75	1e-16	87.7
TR24721_c1_g2_i1	AARH01005356.1/60146-59833	100	44	0	0	1	44	102	145	4e-16	87.7
TR24638_c1_g3_i1	AAWT01037598.1/7044-6621	97.92	48	1	0	260	307	75	122	6e-17	87.7
TR24638_c1_g3_i1	AAWT01002994.1/625-1075	97.92	48	1	0	260	307	185	232	6e-17	87.7
TR23944_c1_g2_i2	CT033820.28/75416-75712	96.15	52	2	0	5332	5383	87	138	8e-16	87.7
TR23944_c1_g2_i1	CT033820.28/75416-75712	96.15	52	2	0	5331	5382	87	138	8e-16	87.7
TR23934_c2_g2_i8	AAFR03000893.1/96798-96477	100	44	0	0	1582	1625	99	142	2e-16	87.7
TR23185_c0_g1_i1	CT867952.8/38749-38424	96.15	52	2	0	4162	4213	140	191	5e-16	87.7
TR23185_c0_g1_i1	CT075928.10/25114-24809	96.15	52	2	0	4162	4213	115	166	5e-16	87.7
TR23185_c0_g1_i1	CAAK03060886.1/10618-10935	96.15	52	2	0	4162	4213	108	159	5e-16	87.7
TR23185_c0_g1_i1	AC011422.2/82883-83168	96.15	52	2	0	4162	4213	115	166	5e-16	87.7
TR23185_c0_g1_i1	AANG01816677.1/972-1060	96.15	52	2	0	4162	4213	9	60	5e-16	87.7
TR22159_c0_g1_i1	ABAV01023857.1/824-1274	96.15	52	2	0	2213	2264	96	147	3e-16	87.7
TR21859_c4_g3_i1	BX571689.20/103336-103668	97.92	48	1	0	500	547	131	178	7e-17	87.7
TR21557_c0_g1_i1	AC100773.2/93148-93243	100	44	0	0	6629	6672	49	92	2e-15	87.7
TR21557_c0_g1_i1	AAQQ01446383.1/217-135	100	44	0	0	6629	6672	24	67	2e-15	87.7
TR21557_c0_g1_i1	AANN01655705.1/337-243	100	44	0	0	6629	6672	46	89	2e-15	87.7
TR20542_c0_g1_i2	AASC01059473.1/578-674	96.15	52	2	0	63	114	36	87	7e-17	87.7
TR19360_c0_g1_i1	CT867952.8/38749-38424	96.15	52	2	0	3365	3416	140	191	4e-16	87.7
TR19360_c0_g1_i1	CT075928.10/25114-24809	96.15	52	2	0	3365	3416	115	166	4e-16	87.7
TR19360_c0_g1_i1	CAAK03060886.1/10618-10935	96.15	52	2	0	3365	3416	108	159	4e-16	87.7
TR19360_c0_g1_i1	AC011422.2/82883-83168	96.15	52	2	0	3365	3416	115	166	4e-16	87.7
TR19360_c0_g1_i1	AANG01816677.1/972-1060	96.15	52	2	0	3365	3416	9	60	4e-16	87.7
TR17384_c0_g1_i1	gga-mir-142	90.28	72	7	0	346	417	15	86	1e-16	87.7
TR16751_c0_g1_i1	AAWZ01000604.1/92378-92087	100	44	0	0	2005	2048	201	244	3e-16	87.7
TR16119_c0_g1_i4	ABBA01037423.1/18596-18873	97.92	48	1	0	1	48	61	108	9e-16	87.7
TR16119_c0_g1_i4	AASC01132137.1/320-597	97.92	48	1	0	1	48	70	117	9e-16	87.7
TR16119_c0_g1_i4	AASC01073001.1/736-415	97.92	48	1	0	1	48	93	140	9e-16	87.7
TR16119_c0_g1_i4	AASC01011789.1/607-290	97.92	48	1	0	1	48	72	119	9e-16	87.7
TR16119_c0_g1_i4	AARH01005356.1/60146-59833	97.92	48	1	0	1	48	82	129	9e-16	87.7
TR16119_c0_g1_i3	ABBA01037423.1/18596-18873	97.92	48	1	0	1	48	61	108	9e-16	87.7
TR16119_c0_g1_i3	AASC01132137.1/320-597	97.92	48	1	0	1	48	70	117	9e-16	87.7
TR16119_c0_g1_i3	AASC01073001.1/736-415	97.92	48	1	0	1	48	93	140	9e-16	87.7
TR16119_c0_g1_i3	AASC01011789.1/607-290	97.92	48	1	0	1	48	72	119	9e-16	87.7
TR16119_c0_g1_i3	AARH01005356.1/60146-59833	97.92	48	1	0	1	48	82	129	9e-16	87.7
TR16119_c0_g1_i2	ABBA01037423.1/18596-18873	97.92	48	1	0	1	48	61	108	9e-16	87.7
TR16119_c0_g1_i2	AASC01132137.1/320-597	97.92	48	1	0	1	48	70	117	9e-16	87.7
TR16119_c0_g1_i2	AASC01073001.1/736-415	97.92	48	1	0	1	48	93	140	9e-16	87.7
TR16119_c0_g1_i2	AASC01011789.1/607-290	97.92	48	1	0	1	48	72	119	9e-16	87.7
TR16119_c0_g1_i2	AARH01005356.1/60146-59833	97.92	48	1	0	1	48	82	129	9e-16	87.7
TR16119_c0_g1_i1	ABBA01037423.1/18596-18873	97.92	48	1	0	1	48	61	108	9e-16	87.7
TR16119_c0_g1_i1	AASC01132137.1/320-597	97.92	48	1	0	1	48	70	117	9e-16	87.7
TR16119_c0_g1_i1	AASC01073001.1/736-415	97.92	48	1	0	1	48	93	140	9e-16	87.7
TR16119_c0_g1_i1	AASC01011789.1/607-290	97.92	48	1	0	1	48	72	119	9e-16	87.7
TR16119_c0_g1_i1	AARH01005356.1/60146-59833	97.92	48	1	0	1	48	82	129	9e-16	87.7
TR143029_c0_g1_i1	AACN010426781.1/763-922	100	44	0	0	218	261	117	160	3e-17	87.7
TR139692_c0_g1_i1	CT573211.15/9119-9354	96.15	52	2	0	327	378	115	166	5e-17	87.7
TR139692_c0_g1_i1	CAAK03063726.1/10004-10167	96.15	52	2	0	327	378	107	158	5e-17	87.7
TR139692_c0_g1_i1	BX000522.11/131765-131932	96.15	52	2	0	327	378	55	106	5e-17	87.7
TR139692_c0_g1_i1	AACY022492155.1/40-210	96.15	52	2	0	327	378	2	53	5e-17	87.7
TR139692_c0_g1_i1	AACY020093902.1/968-1153	96.15	52	2	0	327	378	2	53	5e-17	87.7
TR13761_c0_g1_i1	AABR03113451.1/50360-50224	100	44	0	0	411	454	88	131	6e-17	87.7
TR106991_c0_g1_i1	CAAK03046391.1/24547-24745	96.15	52	2	0	722	773	78	129	1e-16	87.7
TR106138_c0_g1_i1	BX664716.19/118238-118572	100	44	0	0	196	239	106	149	3e-17	87.7
TR106138_c0_g1_i1	AAHY01532012.1/614-292	100	44	0	0	196	239	104	147	3e-17	87.7
TR104632_c0_g2_i1	AJ409119.1/471-574	100	44	0	0	512	555	45	88	7e-17	87.7
TR96953_c0_g1_i1	CT573211.15/9119-9354	92.06	63	5	0	193	255	113	175	1e-16	85.7
TR96953_c0_g1_i1	BX000522.11/131765-131932	92.06	63	5	0	193	255	53	115	1e-16	85.7
TR95587_c0_g1_i1	mmu-mir-682	87.95	83	10	0	52	134	10	92	2e-16	85.7
TR90326_c0_g1_i1	BX890603.17/14024-13736	100	43	0	0	350	392	122	164	2e-16	85.7
TR90326_c0_g1_i1	AABR03121753.1/2319-2012	100	43	0	0	350	392	112	154	2e-16	85.7
TR80570_c0_g1_i1	AAGW01178630.1/7111-7246	96.08	51	2	0	4	54	84	134	1e-16	85.7
TR71539_c0_g1_i1	AANN01708362.1/5507-5306	93.22	59	4	0	144	202	1	59	1e-16	85.7
TR71539_c0_g1_i1	AANN01636163.1/63-232	93.22	59	4	0	144	202	5	63	1e-16	85.7
TR71539_c0_g1_i1	AANN01578923.1/3645-3848	93.22	59	4	0	144	202	1	59	1e-16	85.7
TR71539_c0_g1_i1	AANN01241586.1/2864-2679	93.22	59	4	0	144	202	1	59	1e-16	85.7
TR71539_c0_g1_i1	AAEX02008284.1/38106-38264	93.22	59	4	0	144	202	89	147	1e-16	85.7
TR65639_c1_g2_i1	AAEX02033796.1/191290-191453	100	43	0	0	1583	1625	90	132	8e-16	85.7
TR65639_c1_g2_i1	AAEX02019979.1/343658-343428	100	43	0	0	1583	1625	104	146	8e-16	85.7
TR65639_c1_g2_i1	AAEX02016079.1/234134-234322	100	43	0	0	1583	1625	66	108	8e-16	85.7
TR65639_c1_g2_i1	AACN010282872.1/681-512	100	43	0	0	1583	1625	55	97	8e-16	85.7
TR65639_c1_g2_i1	AACN010268925.1/1232-1075	100	43	0	0	1583	1625	88	130	8e-16	85.7
TR65619_c3_g2_i2	AAEX02017389.1/168126-168330	100	43	0	0	1	43	39	81	1e-16	85.7
TR65619_c3_g2_i2	AAEX02017139.1/63146-62881	100	43	0	0	1	43	11	53	1e-16	85.7
TR64742_c1_g7_i2	AANN01636163.1/63-232	93.22	59	4	0	5	63	1	59	1e-16	85.7
TR64742_c1_g7_i2	AANN01574863.1/480-263	93.22	59	4	0	5	63	1	59	1e-16	85.7
TR64742_c1_g7_i2	AANN01528191.1/1353-1173	94.55	55	3	0	5	59	1	55	1e-16	85.7
TR64742_c1_g7_i2	AANN01017317.1/1298-1129	93.22	59	4	0	5	63	1	59	1e-16	85.7
TR64742_c1_g7_i2	AAEX02027864.1/168710-168876	93.22	59	4	0	5	63	101	159	1e-16	85.7
TR64742_c1_g7_i1	AANN01636163.1/63-232	93.22	59	4	0	5	63	1	59	1e-16	85.7
TR64742_c1_g7_i1	AANN01574863.1/480-263	93.22	59	4	0	5	63	1	59	1e-16	85.7
TR64742_c1_g7_i1	AANN01528191.1/1353-1173	94.55	55	3	0	5	59	1	55	1e-16	85.7
TR64742_c1_g7_i1	AANN01017317.1/1298-1129	93.22	59	4	0	5	63	1	59	1e-16	85.7
TR64742_c1_g7_i1	AAEX02027864.1/168710-168876	93.22	59	4	0	5	63	101	159	1e-16	85.7
TR64699_c0_g2_i3	xtr-mir-133b	91.04	67	6	0	2211	2277	1	67	2e-15	85.7
TR64699_c0_g2_i3	xla-mir-133b	91.04	67	6	0	2211	2277	1	67	2e-15	85.7
TR64699_c0_g2_i2	xtr-mir-133b	91.04	67	6	0	2211	2277	1	67	1e-15	85.7
TR64699_c0_g2_i2	xla-mir-133b	91.04	67	6	0	2211	2277	1	67	1e-15	85.7
TR64699_c0_g2_i1	xtr-mir-133b	91.04	67	6	0	2211	2277	1	67	1e-15	85.7
TR64699_c0_g2_i1	xla-mir-133b	91.04	67	6	0	2211	2277	1	67	1e-15	85.7
TR64543_c1_g1_i1	AAWZ01002451.1/165349-165444	100	43	0	0	195	237	54	96	1e-16	85.7
TR64102_c4_g1_i2	AAEX02033796.1/191290-191453	100	43	0	0	1504	1546	83	125	8e-16	85.7
TR64102_c4_g1_i2	AACN010268925.1/1232-1075	100	43	0	0	1504	1546	81	123	8e-16	85.7
TR64102_c4_g1_i1	AAEX02033796.1/191290-191453	100	43	0	0	1020	1062	83	125	5e-16	85.7
TR64102_c4_g1_i1	AACN010268925.1/1232-1075	100	43	0	0	1020	1062	81	123	5e-16	85.7
TR63751_c0_g1_i3	AAWZ01012165.1/25788-25689	100	43	0	0	3524	3566	11	53	3e-15	85.7
TR63045_c0_g1_i2	CR751228.19/41156-41461	97.87	47	1	0	4008	4054	112	158	2e-15	85.7
TR63045_c0_g1_i1	CR751228.19/41156-41461	97.87	47	1	0	4139	4185	112	158	2e-15	85.7
TR62960_c1_g1_i3	gga-mir-3064	94.55	55	3	0	1061	1115	70	124	2e-15	85.7
TR62960_c1_g1_i2	gga-mir-3064	94.55	55	3	0	1061	1115	70	124	1e-15	85.7
TR62823_c1_g1_i1	BAAF04120141.1/341-626	87.95	83	10	0	969	1051	81	163	5e-16	85.7
TR62701_c0_g1_i5	AAHY01447376.1/580-675	100	43	0	0	1	43	4	46	5e-16	85.7
TR62701_c0_g1_i3	AAHY01447376.1/580-675	100	43	0	0	1	43	4	46	3e-16	85.7
TR62701_c0_g1_i2	AAHY01447376.1/580-675	100	43	0	0	1	43	4	46	3e-16	85.7
TR62632_c0_g1_i1	AANN01834553.1/6809-6631	100	43	0	0	4142	4184	16	58	2e-15	85.7
TR62632_c0_g1_i1	AANN01791708.1/669-492	100	43	0	0	4142	4184	12	54	2e-15	85.7
TR62632_c0_g1_i1	AANN01708362.1/5507-5306	100	43	0	0	4142	4184	12	54	2e-15	85.7
TR62632_c0_g1_i1	AANN01605445.1/1986-1823	100	43	0	0	4142	4184	20	62	2e-15	85.7
TR62632_c0_g1_i1	AANN01559177.1/192-370	100	43	0	0	4142	4184	12	54	2e-15	85.7
TR61911_c0_g1_i2	ggo-mir-30c	90.67	75	6	1	1494	1568	21	94	1e-15	85.7
TR61911_c0_g1_i1	ggo-mir-30c	90.67	75	6	1	1492	1566	21	94	1e-15	85.7
TR60928_c1_g1_i3	CAAK03019327.1/738-432	100	43	0	0	230	272	129	171	6e-16	85.7
TR60928_c1_g1_i3	BX571689.20/103336-103668	100	43	0	0	229	271	119	161	6e-16	85.7
TR60928_c1_g1_i3	BX294186.9/62754-62442	100	43	0	0	230	272	103	145	6e-16	85.7
TR60928_c1_g1_i3	AASC01132137.1/320-597	100	43	0	0	230	272	137	179	6e-16	85.7
TR60928_c1_g1_i2	CAAK03019327.1/738-432	100	43	0	0	230	272	129	171	5e-16	85.7
TR60928_c1_g1_i2	BX571689.20/103336-103668	100	43	0	0	229	271	119	161	5e-16	85.7
TR60928_c1_g1_i2	BX294186.9/62754-62442	100	43	0	0	230	272	103	145	5e-16	85.7
TR60928_c1_g1_i2	AASC01132137.1/320-597	100	43	0	0	230	272	137	179	5e-16	85.7
TR60852_c2_g1_i4	AAPN01427966.1/19339-19250	94.03	67	2	2	1	66	25	90	1e-15	85.7
TR59551_c0_g1_i2	CR751228.19/41156-41461	100	43	0	0	330	372	115	157	7e-16	85.7
TR59551_c0_g1_i2	CAAK03019327.1/738-432	100	43	0	0	329	371	125	167	7e-16	85.7
TR59551_c0_g1_i2	BX294186.9/62754-62442	100	43	0	0	329	371	99	141	7e-16	85.7
TR59551_c0_g1_i2	AASC01132137.1/320-597	100	43	0	0	329	371	133	175	7e-16	85.7
TR59551_c0_g1_i2	AANG01659542.1/1270-1573	100	43	0	0	332	374	92	134	7e-16	85.7
TR59425_c1_g1_i1	CR847536.5/12996-12706	97.87	47	1	0	1070	1116	94	140	6e-16	85.7
TR59096_c1_g1_i1	CR751228.19/41156-41461	93.22	59	4	0	5608	5666	111	169	3e-15	85.7
TR59096_c1_g1_i1	AAHY01532012.1/614-292	93.22	59	4	0	5608	5666	104	162	3e-15	85.7
TR58811_c0_g1_i2	AC162920.2/113827-113983	100	43	0	0	6193	6235	1	43	3e-15	85.7
TR58811_c0_g1_i2	AC122934.2/23524-23670	100	43	0	0	6193	6235	103	145	3e-15	85.7
TR58811_c0_g1_i2	AAGW01178630.1/7111-7246	100	43	0	0	6193	6235	84	126	3e-15	85.7
TR58811_c0_g1_i2	AACN010643040.1/193-360	100	43	0	0	6193	6235	12	54	3e-15	85.7
TR58811_c0_g1_i2	AABR03113451.1/50360-50224	100	43	0	0	6193	6235	89	131	3e-15	85.7
TR58811_c0_g1_i1	AC162920.2/113827-113983	100	43	0	0	6460	6502	1	43	3e-15	85.7
TR58811_c0_g1_i1	AC122934.2/23524-23670	100	43	0	0	6460	6502	103	145	3e-15	85.7
TR58811_c0_g1_i1	AAGW01178630.1/7111-7246	100	43	0	0	6460	6502	84	126	3e-15	85.7
TR58811_c0_g1_i1	AACN010643040.1/193-360	100	43	0	0	6460	6502	12	54	3e-15	85.7
TR58811_c0_g1_i1	AABR03113451.1/50360-50224	100	43	0	0	6460	6502	89	131	3e-15	85.7
TR55793_c0_g1_i1	AABR03109681.1/15460-15183	100	43	0	0	1019	1061	186	228	5e-16	85.7
TR51018_c0_g1_i1	AAWT01002994.1/625-1075	100	43	0	0	1	43	162	204	1e-15	85.7
TR48046_c0_g1_i1	CAAK03019327.1/738-432	96.08	51	2	0	475	525	126	176	3e-16	85.7
TR47390_c0_g1_i1	AAWZ01009654.1/1352-1036	100	43	0	0	1753	1795	127	169	9e-16	85.7
TR45466_c1_g1_i1	CT867952.8/38749-38424	96.08	51	2	0	420	470	5	55	3e-16	85.7
TR45466_c1_g1_i1	CR318611.4/7740-8043	96.08	51	2	0	420	470	37	87	3e-16	85.7
TR39928_c0_g1_i1	AAEX02033796.1/191290-191453	100	43	0	0	390	432	88	130	2e-16	85.7
TR39928_c0_g1_i1	AAEX02019979.1/343658-343428	100	43	0	0	390	432	102	144	2e-16	85.7
TR39928_c0_g1_i1	AAEX02016079.1/234134-234322	100	43	0	0	390	432	64	106	2e-16	85.7
TR39928_c0_g1_i1	AACN010282872.1/681-512	100	43	0	0	390	432	53	95	2e-16	85.7
TR39928_c0_g1_i1	AACN010268925.1/1232-1075	100	43	0	0	390	432	86	128	2e-16	85.7
TR39816_c0_g1_i1	CAAK03063726.1/10004-10167	96.3	54	0	1	440	491	85	138	2e-16	85.7
TR2675_c0_g1_i1	AAEX02033796.1/191290-191453	100	43	0	0	435	477	87	129	2e-16	85.7
TR2675_c0_g1_i1	AAEX02019979.1/343658-343428	100	43	0	0	435	477	101	143	2e-16	85.7
TR2675_c0_g1_i1	AAEX02016079.1/234134-234322	100	43	0	0	435	477	63	105	2e-16	85.7
TR2675_c0_g1_i1	AACN010282872.1/681-512	100	43	0	0	435	477	52	94	2e-16	85.7
TR2675_c0_g1_i1	AACN010268925.1/1232-1075	100	43	0	0	435	477	85	127	2e-16	85.7
TR26096_c2_g2_i5	CR751228.19/41156-41461	100	43	0	0	1	43	96	138	2e-16	85.7
TR26096_c2_g2_i3	CR751228.19/41156-41461	100	43	0	0	1	43	96	138	2e-16	85.7
TR26096_c2_g2_i1	CR751228.19/41156-41461	100	43	0	0	1	43	96	138	2e-16	85.7
TR25504_c1_g2_i1	AAEX02016079.1/234134-234322	96.08	51	2	0	1	51	63	113	1e-15	85.7
TR25387_c3_g1_i2	CAAK03044987.1/10333-10428	100	43	0	0	1	43	53	95	2e-15	85.7
TR25387_c3_g1_i1	CAAK03044987.1/10333-10428	100	43	0	0	1	43	53	95	2e-15	85.7
TR25309_c1_g1_i1	ABAV01047284.1/1526-288	97.87	47	1	0	3	49	132	178	4e-16	85.7
TR25309_c1_g1_i1	AAWZ01032857.1/21385-21552	97.87	47	1	0	3	49	51	97	4e-16	85.7
TR25309_c1_g1_i1	AAWZ01019378.1/126945-126801	97.87	47	1	0	1	47	93	139	4e-16	85.7
TR25272_c5_g2_i1	mmu-mir-6236	96.08	51	2	0	520	570	1	51	4e-16	85.7
TR25100_c2_g1_i3	CAAK03044987.1/10333-10428	100	43	0	0	17	59	52	94	3e-16	85.7
TR25100_c2_g1_i3	AAWZ01019378.1/126945-126801	100	43	0	0	16	58	90	132	3e-16	85.7
TR25100_c2_g1_i3	AAWZ01014951.1/181293-181416	100	43	0	0	17	59	63	105	3e-16	85.7
TR25100_c2_g1_i3	AAWT01002994.1/625-1075	100	43	0	0	16	58	179	221	3e-16	85.7
TR25100_c2_g1_i3	AASC01059473.1/578-674	100	43	0	0	17	59	40	82	3e-16	85.7
TR24724_c0_g1_i8	AACN010282872.1/681-512	94.55	55	3	0	1179	1233	54	108	6e-16	85.7
TR24724_c0_g1_i2	AACN010282872.1/681-512	94.55	55	3	0	1190	1244	54	108	6e-16	85.7
TR24705_c2_g1_i4	AACN010282872.1/681-512	92.54	67	4	1	2144	2210	51	116	1e-15	85.7
TR24705_c2_g1_i3	AACN010282872.1/681-512	92.54	67	4	1	2160	2226	51	116	1e-15	85.7
TR24705_c2_g1_i2	AACN010282872.1/681-512	92.54	67	4	1	2170	2236	51	116	1e-15	85.7
TR24705_c2_g1_i1	AACN010282872.1/681-512	92.54	67	4	1	2154	2220	51	116	1e-15	85.7
TR24589_c5_g1_i2	BAAF04120141.1/341-626	86.81	91	12	0	14	104	79	169	1e-15	85.7
TR24589_c5_g1_i1	BAAF04120141.1/341-626	86.81	91	12	0	14	104	79	169	1e-15	85.7
TR21545_c0_g3_i1	AADN02038915.1/103275-103346	92.54	67	4	1	84	149	3	69	1e-16	85.7
TR21303_c0_g1_i1	pma-mir-199a	93.65	63	3	1	1410	1472	11	72	9e-16	85.7
TR20970_c0_g1_i1	AAEX02033796.1/191290-191453	100	43	0	0	2092	2134	89	131	1e-15	85.7
TR20970_c0_g1_i1	AAEX02019979.1/343658-343428	100	43	0	0	2092	2134	103	145	1e-15	85.7
TR20970_c0_g1_i1	AAEX02016079.1/234134-234322	100	43	0	0	2092	2134	65	107	1e-15	85.7
TR20970_c0_g1_i1	AACN010282872.1/681-512	100	43	0	0	2092	2134	54	96	1e-15	85.7
TR20970_c0_g1_i1	AACN010268925.1/1232-1075	100	43	0	0	2092	2134	87	129	1e-15	85.7
TR20963_c0_g1_i2	AACN010282872.1/681-512	96.08	51	2	0	1103	1153	69	119	6e-16	85.7
TR20963_c0_g1_i2	AABR03113451.1/50360-50224	96.08	51	2	0	1103	1153	26	76	6e-16	85.7
TR20740_c1_g1_i1	CR388419.13/77550-77235	100	43	0	0	729	771	47	89	4e-16	85.7
TR20740_c1_g1_i1	AANN01428652.1/2333-2241	100	43	0	0	729	771	9	51	4e-16	85.7
TR20740_c1_g1_i1	AANN01090324.1/4092-4184	100	43	0	0	729	771	15	57	4e-16	85.7
TR20740_c1_g1_i1	AANG01653126.1/380-284	100	43	0	0	729	771	46	88	4e-16	85.7
TR20740_c1_g1_i1	AABR03048700.1/17765-17451	96.08	51	2	0	721	771	32	82	4e-16	85.7
TR20575_c0_g1_i1	CT573211.15/9119-9354	100	43	0	0	826	868	112	154	4e-16	85.7
TR20575_c0_g1_i1	CAAK03068737.1/3578-3733	100	43	0	0	826	868	44	86	4e-16	85.7
TR20575_c0_g1_i1	CAAK03063726.1/10004-10167	100	43	0	0	826	868	104	146	4e-16	85.7
TR20575_c0_g1_i1	AACY022492155.1/40-210	100	43	0	0	826	868	11	53	4e-16	85.7
TR20575_c0_g1_i1	AACY020093902.1/968-1153	100	43	0	0	826	868	11	53	4e-16	85.7
TR19048_c0_g1_i2	AAWZ01024557.1/45328-45208	100	43	0	0	2208	2250	1	43	1e-15	85.7
TR19048_c0_g1_i2	AAWT01002994.1/205-617	100	43	0	0	2208	2250	96	138	1e-15	85.7
TR19037_c1_g4_i1	AABR03061177.1/1739-1443	90.14	71	7	0	358	428	93	163	2e-16	85.7
TR19037_c1_g3_i1	AABR03061177.1/1739-1443	90.14	71	7	0	161	231	93	163	1e-16	85.7
TR18476_c0_g1_i1	CAAA01198054.1/28027-27728	100	43	0	0	738	780	163	205	4e-16	85.7
TR18005_c0_g2_i4	ABAV01047284.1/1526-288	100	43	0	0	1	43	136	178	7e-16	85.7
TR18005_c0_g2_i4	AAWZ01032857.1/21385-21552	100	43	0	0	1	43	51	93	7e-16	85.7
TR18005_c0_g2_i2	ABAV01047284.1/1526-288	100	43	0	0	1	43	136	178	7e-16	85.7
TR18005_c0_g2_i2	AAWZ01032857.1/21385-21552	100	43	0	0	1	43	51	93	7e-16	85.7
TR16752_c0_g1_i1	CAAK03029371.1/26776-26871	100	43	0	0	4190	4232	52	94	3e-15	85.7
TR16752_c0_g1_i1	ABAV01047284.1/1526-288	100	43	0	0	4189	4231	126	168	3e-15	85.7
TR16752_c0_g1_i1	AAWZ01024557.1/45328-45208	100	43	0	0	4189	4231	16	58	3e-15	85.7
TR16752_c0_g1_i1	AASC01064726.1/7292-7388	100	43	0	0	4190	4232	3	45	3e-15	85.7
TR15985_c0_g1_i1	AF163145.1/15-170	84.68	111	17	0	30	140	11	121	1e-16	85.7
TR152087_c0_g1_i1	AANN01048515.1/365-673	100	43	0	0	247	289	239	281	1e-16	85.7
TR152087_c0_g1_i1	AABR03113451.1/50360-50224	97.87	47	1	0	243	289	25	71	1e-16	85.7
TR143116_c0_g2_i1	AADB02017626.1/45547-45453	100	43	0	0	246	288	3	45	1e-16	85.7
TR137365_c0_g1_i1	sha-mir-142	100	43	0	0	24	66	68	110	2e-16	85.7
TR137365_c0_g1_i1	oan-mir-142	100	43	0	0	24	66	64	106	2e-16	85.7
TR137365_c0_g1_i1	ggo-mir-142	100	43	0	0	24	66	58	100	2e-16	85.7
TR137365_c0_g1_i1	efu-mir-142	100	43	0	0	24	66	63	105	2e-16	85.7
TR13628_c0_g1_i1	AABR03113451.1/50360-50224	100	43	0	0	1062	1104	23	65	6e-16	85.7
TR125572_c0_g1_i1	AASC01059473.1/578-674	100	43	0	0	214	256	37	79	1e-16	85.7
TR118020_c0_g1_i1	AANN01433960.1/976-1162	100	43	0	0	250	292	22	64	1e-16	85.7
TR118020_c0_g1_i1	AANN01007630.1/854-1032	100	43	0	0	250	292	34	76	1e-16	85.7
TR118020_c0_g1_i1	AAEX02027864.1/168710-168876	100	43	0	0	250	292	92	134	1e-16	85.7
TR114806_c0_g1_i1	CT573211.15/9119-9354	94.55	55	3	0	26	80	113	167	1e-16	85.7
TR114806_c0_g1_i1	CAAK03063726.1/10004-10167	94.55	55	3	0	26	80	105	159	1e-16	85.7
TR114806_c0_g1_i1	BX000522.11/131765-131932	94.55	55	3	0	26	80	53	107	1e-16	85.7
TR109819_c0_g1_i1	AAWZ01000604.1/92378-92087	100	43	0	0	226	268	201	243	1e-16	85.7
TR10754_c0_g1_i1	AANT01272467.1/10710-10539	96.08	51	2	0	1	51	117	167	1e-16	85.7
TR84584_c0_g1_i1	AABR03113451.1/50360-50224	97.83	46	1	0	205	250	86	131	5e-16	83.8
TR7622_c0_g1_i1	ABAV01047284.1/1526-288	97.83	46	1	0	724	769	121	166	2e-15	83.8
TR7622_c0_g1_i1	ABAV01023857.1/824-1274	97.83	46	1	0	724	769	85	130	2e-15	83.8
TR7622_c0_g1_i1	AAWZ01025696.1/66896-66991	100	42	0	0	728	769	49	90	2e-15	83.8
TR7622_c0_g1_i1	AAWZ01019378.1/126945-126801	100	42	0	0	728	769	97	138	2e-15	83.8
TR70220_c0_g1_i1	AABR03113451.1/50360-50224	100	42	0	0	316	357	95	136	7e-16	83.8
TR65658_c1_g2_i1	CR751548.7/21407-21502	96	50	2	0	96	145	23	72	7e-16	83.8
TR65563_c4_g5_i1	CT033820.28/75416-75712	97.83	46	1	0	222	267	226	271	6e-16	83.8
TR65563_c4_g5_i1	AANG01815226.1/3641-3547	97.83	46	1	0	222	267	31	76	6e-16	83.8
TR64907_c0_g1_i6	AAWZ01025696.1/66896-66991	100	42	0	0	16	57	45	86	2e-15	83.8
TR64907_c0_g1_i6	AAWZ01002451.1/165349-165444	100	42	0	0	16	57	36	77	2e-15	83.8
TR64907_c0_g1_i6	AASC01027336.1/650-745	100	42	0	0	16	57	39	80	2e-15	83.8
TR64907_c0_g1_i6	AASC01007707.1/1578-1673	100	42	0	0	16	57	17	58	2e-15	83.8
TR64907_c0_g1_i6	AAHY01447376.1/580-675	100	42	0	0	16	57	26	67	2e-15	83.8
TR64907_c0_g1_i5	AAWZ01025696.1/66896-66991	100	42	0	0	16	57	45	86	2e-15	83.8
TR64907_c0_g1_i5	AAWZ01002451.1/165349-165444	100	42	0	0	16	57	36	77	2e-15	83.8
TR64907_c0_g1_i5	AASC01027336.1/650-745	100	42	0	0	16	57	39	80	2e-15	83.8
TR64907_c0_g1_i5	AASC01007707.1/1578-1673	100	42	0	0	16	57	17	58	2e-15	83.8
TR64907_c0_g1_i5	AAHY01447376.1/580-675	100	42	0	0	16	57	26	67	2e-15	83.8
TR64907_c0_g1_i4	AAWZ01025696.1/66896-66991	100	42	0	0	16	57	45	86	4e-15	83.8
TR64907_c0_g1_i4	AAWZ01002451.1/165349-165444	100	42	0	0	16	57	36	77	4e-15	83.8
TR64907_c0_g1_i4	AASC01027336.1/650-745	100	42	0	0	16	57	39	80	4e-15	83.8
TR64907_c0_g1_i4	AASC01007707.1/1578-1673	100	42	0	0	16	57	17	58	4e-15	83.8
TR64907_c0_g1_i4	AAHY01447376.1/580-675	100	42	0	0	16	57	26	67	4e-15	83.8
TR64907_c0_g1_i3	AAWZ01025696.1/66896-66991	100	42	0	0	16	57	45	86	3e-15	83.8
TR64907_c0_g1_i3	AAWZ01002451.1/165349-165444	100	42	0	0	16	57	36	77	3e-15	83.8
TR64907_c0_g1_i3	AASC01027336.1/650-745	100	42	0	0	16	57	39	80	3e-15	83.8
TR64907_c0_g1_i3	AASC01007707.1/1578-1673	100	42	0	0	16	57	17	58	3e-15	83.8
TR64907_c0_g1_i3	AAHY01447376.1/580-675	100	42	0	0	16	57	26	67	3e-15	83.8
TR64907_c0_g1_i2	AAWZ01025696.1/66896-66991	100	42	0	0	16	57	45	86	3e-15	83.8
TR64907_c0_g1_i2	AAWZ01002451.1/165349-165444	100	42	0	0	16	57	36	77	3e-15	83.8
[truncated: 10,436 more rows]
