# Supplementary material for: A de novo reference transcriptome for Bolitoglossa vallecula, an Andean mountain salamander in Colombia
Source: Data Brief. 2020 Feb 11;29:105256. doi: 10.1016/j.dib.2020.105256 (PMC7038590; doi:10.1016/j.dib.2020.105256)
Supplement: Supp table 5 — Output from the protein BLAST of the TransDecoder ORF predictions PFAM and UniRef90 databases. [file mmc6.xlsx]

## Sheet: PFAM
# target name	accession	tlen	query name accession	qlen	E-value	score	bias	#	of	c-Evalue	i-Evalue	score	bias	from	to	from	to	from	to acc description of target
LRR_8	PF13855.2	61	TR100015_c0_g1_i1|m.4	111	3.9e-11	42.4	2.7	1	2	3.8e-06	0.015	14.8	0.2	22	49	2	29	1	34	0.88	Leucine rich repeat
LRR_8	PF13855.2	61	TR100015_c0_g1_i1|m.4	111	3.9e-11	42.4	2.7	2	2	2.3e-10	9.2e-07	28.4	0.1	21	60	34	72	30	72	0.9	Leucine rich repeat
LRR_4	PF12799.3	43	TR100015_c0_g1_i1|m.4	111	1.3e-05	25.3	0.7	1	2	0.015	60	4.1	0.1	21	38	3	20	1	25	0.82	Leucine Rich repeats (2 copies)
LRR_4	PF12799.3	43	TR100015_c0_g1_i1|m.4	111	1.3e-05	25.3	0.7	2	2	1.8e-07	0.00072	19.7	0	2	33	38	71	37	78	0.83	Leucine Rich repeats (2 copies)
LRR_1	PF00560.29	23	TR100015_c0_g1_i1|m.4	111	0.0002	21.3	0.1	1	3	0.0093	38	5.2	0	1	21	6	26	6	28	0.87	Leucine Rich Repeat
LRR_1	PF00560.29	23	TR100015_c0_g1_i1|m.4	111	0.0002	21.3	0.1	2	3	0.00031	1.3	9.7	0	3	21	40	58	38	60	0.89	Leucine Rich Repeat
LRR_1	PF00560.29	23	TR100015_c0_g1_i1|m.4	111	0.0002	21.3	0.1	3	3	0.057	230	2.8	0	2	11	63	72	62	83	0.88	Leucine Rich Repeat
LRR_5	PF13306.2	128	TR100015_c0_g1_i1|m.4	111	0.016	15	0	1	1	4.9e-06	0.02	14.7	0	36	88	17	69	3	84	0.64	Leucine rich repeats (6 copies)
Filament	PF00038.17	312	TR100018_c0_g1_i1|m.5	203	9.9e-57	192.7	10.5	1	1	2.1e-59	1.1e-56	192.6	10.5	112	309	2	198	1	201	0.99	Intermediate filament protein
PI3K_P85_iSH2	PF16454.1	161	TR100018_c0_g1_i1|m.5	203	0.0029	17.1	10.8	1	3	1.8	920	-0.8	0	122	141	13	32	4	45	0.61	Phosphatidylinositol 3-kinase regulatory	subu	ni	t P85	inter-SH2 domain
PI3K_P85_iSH2	PF16454.1	161	TR100018_c0_g1_i1|m.5	203	0.0029	17.1	10.8	2	3	0.017	9.1	5.7	2.5	52	112	77	136	54	147	0.55	Phosphatidylinositol 3-kinase regulatory	subu	ni	t P85	inter-SH2 domain
PI3K_P85_iSH2	PF16454.1	161	TR100018_c0_g1_i1|m.5	203	0.0029	17.1	10.8	3	3	1.5e-05	0.0077	15.7	0.7	11	55	152	196	142	197	0.91	Phosphatidylinositol 3-kinase regulatory	subu	ni	t P85	inter-SH2 domain
ATG16	PF08614.7	200	TR100018_c0_g1_i1|m.5	203	0.0033	17.5	10.4	1	3	0.51	270	1.5	0.1	97	119	9	31	2	50	0.61	Autophagy protein 16 (ATG16)
ATG16	PF08614.7	200	TR100018_c0_g1_i1|m.5	203	0.0033	17.5	10.4	2	3	0.016	8.3	6.4	0.5	108	164	83	139	80	148	0.88	Autophagy protein 16 (ATG16)
ATG16	PF08614.7	200	TR100018_c0_g1_i1|m.5	203	0.0033	17.5	10.4	3	3	4.8e-05	0.025	14.6	1.3	99	148	148	197	143	203	0.92	Autophagy protein 16 (ATG16)
IncA	PF04156.10	190	TR100018_c0_g1_i1|m.5	203	0.013	15.2	19	1	3	1.7	890	-0.6	0.2	158	171	15	28	3	38	0.43	IncA protein
IncA	PF04156.10	190	TR100018_c0_g1_i1|m.5	203	0.013	15.2	19	2	3	0.00093	0.49	10	3.3	109	184	58	139	54	141	0.8	IncA protein
IncA	PF04156.10	190	TR100018_c0_g1_i1|m.5	203	0.013	15.2	19	3	3	3.9e-05	0.02	14.5	2.7	88	133	144	189	141	196	0.94	IncA protein
Baculo_PEP_C	PF04513.8	140	TR100018_c0_g1_i1|m.5	203	0.036	14	3.3	1	3	0.22	120	2.6	0.1	61	87	8	34	1	42	0.55	Baculovirus polyhedron envelope protein,	PEP,	C	term	inus
Baculo_PEP_C	PF04513.8	140	TR100018_c0_g1_i1|m.5	203	0.036	14	3.3	2	3	0.38	200	1.8	0	14	34	52	72	43	126	0.76	Baculovirus polyhedron envelope protein,	PEP,	C	term	inus
Baculo_PEP_C	PF04513.8	140	TR100018_c0_g1_i1|m.5	203	0.036	14	3.3	3	3	0.0039	2	8.3	0.6	18	74	131	186	123	197	0.81	Baculovirus polyhedron envelope protein,	PEP,	C	term	inus
DUF1257	PF06868.7	104	TR100018_c0_g1_i1|m.5	203	0.041	14	0.1	1	2	0.0002	0.11	12.7	0	9	72	27	91	19	93	0.82	Protein of unknown function (DUF1257)
DUF1257	PF06868.7	104	TR100018_c0_g1_i1|m.5	203	0.041	14	0.1	2	2	8.1	4200	-2.1	0.1	63	83	131	151	122	168	0.57	Protein of unknown function (DUF1257)
DUF724	PF05266.10	188	TR100018_c0_g1_i1|m.5	203	0.058	13.1	6.9	1	2	0.006	3.1	7.4	1.8	123	177	54	124	14	137	0.59	Protein of unknown function (DUF724)
DUF724	PF05266.10	188	TR100018_c0_g1_i1|m.5	203	0.058	13.1	6.9	2	2	0.0025	1.3	8.6	1	111	175	128	189	120	196	0.77	Protein of unknown function (DUF724)
TolA_bind_tri	PF16331.1	76	TR100018_c0_g1_i1|m.5	203	0.064	13.2	14.7	1	3	0.42	220	1.9	0.1	37	53	12	28	3	34	0.78	TolA binding protein trimerisation
TolA_bind_tri	PF16331.1	76	TR100018_c0_g1_i1|m.5	203	0.064	13.2	14.7	2	3	0.42	220	1.9	0	34	47	60	73	54	79	0.78	TolA binding protein trimerisation
TolA_bind_tri	PF16331.1	76	TR100018_c0_g1_i1|m.5	203	0.064	13.2	14.7	3	3	0.00027	0.14	12.1	7	8	53	130	179	98	198	0.89	TolA binding protein trimerisation
TTKRSYEDQ	PF10212.5	523	TR100018_c0_g1_i1|m.5	203	0.1	11.5	5.4	1	1	0.00041	0.22	10.4	5	459	516	111	168	4	172	0.79	Predicted coiled-coil domain-containing	prote	in
DUF4472	PF14739.2	107	TR100018_c0_g1_i1|m.5	203	0.11	13.1	8.8	1	3	0.38	200	2.6	0	68	92	12	36	3	41	0.77	Domain of unknown function (DUF4472)
DUF4472	PF14739.2	107	TR100018_c0_g1_i1|m.5	203	0.11	13.1	8.8	2	3	0.0016	0.85	10.2	3	28	94	98	161	89	177	0.78	Domain of unknown function (DUF4472)
DUF4472	PF14739.2	107	TR100018_c0_g1_i1|m.5	203	0.11	13.1	8.8	3	3	0.11	58	4.3	0.5	37	83	146	192	142	196	0.87	Domain of unknown function (DUF4472)
GAS	PF13851.2	200	TR100018_c0_g1_i1|m.5	203	0.11	11.7	9.6	1	2	0.91	480	-0.2	0.1	118	129	19	30	2	39	0.44	Growth-arrest specific micro-tubule bind	ing
GAS	PF13851.2	200	TR100018_c0_g1_i1|m.5	203	0.11	11.7	9.6	2	2	7.4e-05	0.039	13.2	5.4	28	128	86	187	55	194	0.88	Growth-arrest specific micro-tubule bind	ing
Tup_N	PF08581.6	77	TR100018_c0_g1_i1|m.5	203	0.14	12.3	0.2	1	4	0.27	140	2.7	0.4	48	67	16	35	3	50	0.7	Tup N-terminal
Tup_N	PF08581.6	77	TR100018_c0_g1_i1|m.5	203	0.14	12.3	0.2	2	4	0.49	260	1.9	1.4	51	67	19	35	14	79	0.6	Tup N-terminal
Tup_N	PF08581.6	77	TR100018_c0_g1_i1|m.5	203	0.14	12.3	0.2	3	4	0.00027	0.14	12.3	0.2	1	73	81	153	81	157	0.93	Tup N-terminal
Tup_N	PF08581.6	77	TR100018_c0_g1_i1|m.5	203	0.14	12.3	0.2	4	4	0.95	500	1	0.9	57	73	179	195	155	199	0.46	Tup N-terminal
UPF0242	PF06785.7	401	TR100018_c0_g1_i1|m.5	203	0.19	10.4	6.6	1	1	0.0017	0.9	8.1	6.2	133	224	82	180	53	187	0.74	Uncharacterised protein family (UPF0242)
Sec8_exocyst	PF04048.10	142	TR100018_c0_g1_i1|m.5	203	0.22	11.3	3.2	1	2	0.23	120	2.4	0.1	86	120	84	118	61	136	0.81	Sec8 exocyst complex component specific	domai	n
Sec8_exocyst	PF04048.10	142	TR100018_c0_g1_i1|m.5	203	0.22	11.3	3.2	2	2	0.0026	1.3	8.7	0.7	79	129	144	194	133	197	0.89	Sec8 exocyst complex component specific	domai	n
TMF_TATA_bd	PF12325.4	115	TR100018_c0_g1_i1|m.5	203	0.25	11.4	12.8	1	2	0.24	130	2.7	0.5	39	58	13	32	4	79	0.73	TATA element modulatory factor 1 TATA bi	nding
TMF_TATA_bd	PF12325.4	115	TR100018_c0_g1_i1|m.5	203	0.25	11.4	12.8	2	2	0.00016	0.082	13	4.7	28	111	86	177	77	180	0.8	TATA element modulatory factor 1 TATA bi	nding
BRE1	PF08647.7	95	TR100018_c0_g1_i1|m.5	203	0.26	11.3	5.2	1	3	2.2	1200	-0.4	0.1	1	11	19	29	3	38	0.56	BRE1 E3 ubiquitin ligase
BRE1	PF08647.7	95	TR100018_c0_g1_i1|m.5	203	0.26	11.3	5.2	2	3	0.0057	3	7.9	0.2	27	63	87	123	66	151	0.82	BRE1 E3 ubiquitin ligase
BRE1	PF08647.7	95	TR100018_c0_g1_i1|m.5	203	0.26	11.3	5.2	3	3	0.051	27	4.9	0.4	17	69	144	196	128	202	0.86	BRE1 E3 ubiquitin ligase
DUF4510	PF14971.2	157	TR100018_c0_g1_i1|m.5	203	0.26	11.5	3.6	1	1	0.00024	0.13	12.5	1	16	86	101	171	86	189	0.91	Domain of unknown function (DUF4510)
Sec34	PF04136.11	149	TR100018_c0_g1_i1|m.5	203	0.31	10.8	9.3	1	4	7.6	4000	-2.6	0.1	18	33	15	30	9	34	0.54	Sec34-like family
Sec34	PF04136.11	149	TR100018_c0_g1_i1|m.5	203	0.31	10.8	9.3	2	4	0.27	140	2.1	0.1	22	53	56	92	53	107	0.77	Sec34-like family
Sec34	PF04136.11	149	TR100018_c0_g1_i1|m.5	203	0.31	10.8	9.3	3	4	0.17	90	2.8	0.2	9	60	83	134	78	142	0.78	Sec34-like family
Sec34	PF04136.11	149	TR100018_c0_g1_i1|m.5	203	0.31	10.8	9.3	4	4	0.00018	0.095	12.4	1.8	5	74	125	194	121	197	0.91	Sec34-like family
Pox_A_type_inc	PF04508.8	23	TR100018_c0_g1_i1|m.5	203	0.41	10.4	5.6	1	2	0.0013	0.65	9.8	0	1	16	98	113	98	113	0.94	Viral A-type inclusion protein repeat
Pox_A_type_inc	PF04508.8	23	TR100018_c0_g1_i1|m.5	203	0.41	10.4	5.6	2	2	0.48	250	1.6	0	6	19	149	162	146	165	0.89	Viral A-type inclusion protein repeat
DUF1664	PF07889.8	124	TR100018_c0_g1_i1|m.5	203	0.44	10.4	5.7	1	3	0.42	220	1.7	0.1	48	69	14	35	1	73	0.54	Protein of unknown function (DUF1664)
DUF1664	PF07889.8	124	TR100018_c0_g1_i1|m.5	203	0.44	10.4	5.7	2	3	0.0055	2.9	7.8	0.9	39	96	82	142	78	164	0.77	Protein of unknown function (DUF1664)
DUF1664	PF07889.8	124	TR100018_c0_g1_i1|m.5	203	0.44	10.4	5.7	3	3	0.16	82	3.1	0.2	80	118	151	189	138	193	0.69	Protein of unknown function (DUF1664)
TPR_MLP1_2	PF07926.8	129	TR100018_c0_g1_i1|m.5	203	0.51	10.3	11.7	1	3	0.0073	3.8	7.4	1.6	16	116	15	118	2	120	0.73	TPR/MLP1/MLP2-like protein
TPR_MLP1_2	PF07926.8	129	TR100018_c0_g1_i1|m.5	203	0.51	10.3	11.7	2	3	0.00055	0.29	11.1	1.3	59	118	100	159	97	166	0.72	TPR/MLP1/MLP2-like protein
TPR_MLP1_2	PF07926.8	129	TR100018_c0_g1_i1|m.5	203	0.51	10.3	11.7	3	3	0.072	38	4.2	3.4	68	105	141	178	120	196	0.66	TPR/MLP1/MLP2-like protein
Uso1_p115_C	PF04871.9	126	TR100018_c0_g1_i1|m.5	203	0.67	10.2	12.7	1	2	0.66	350	1.4	1.9	50	75	12	37	3	106	0.58	Uso1 / p115 like vesicle tethering prote	in, C	t	ermin	al region
Uso1_p115_C	PF04871.9	126	TR100018_c0_g1_i1|m.5	203	0.67	10.2	12.7	2	2	0.00052	0.27	11.4	6.1	9	108	99	200	90	203	0.77	Uso1 / p115 like vesicle tethering prote	in, C	t	ermin	al region
Spc7	PF08317.7	310	TR100018_c0_g1_i1|m.5	203	0.81	8.4	15.5	1	1	0.083	43	2.7	14.9	179	277	63	162	2	191	0.75	Spc7 kinetochore protein
IFT57	PF10498.5	358	TR100018_c0_g1_i1|m.5	203	0.83	8.4	8.2	1	2	0.084	44	2.8	1.1	282	343	60	120	2	123	0.75	Intra-flagellar transport protein 57
IFT57	PF10498.5	358	TR100018_c0_g1_i1|m.5	203	0.83	8.4	8.2	2	2	0.00068	0.35	9.6	3.6	233	317	104	188	90	193	0.87	Intra-flagellar transport protein 57
CENP-F_leu_zip	PF10473.5	140	TR100018_c0_g1_i1|m.5	203	0.93	9.4	18.2	1	3	0.034	18	5.2	1.1	20	46	10	36	4	82	0.83	Leucine-rich repeats of kinetochore prot	ein C	en	p-F/L	EK1
CENP-F_leu_zip	PF10473.5	140	TR100018_c0_g1_i1|m.5	203	0.93	9.4	18.2	2	3	0.0005	0.26	11.2	2.7	42	95	88	141	75	150	0.91	Leucine-rich repeats of kinetochore prot	ein C	en	p-F/L	EK1
CENP-F_leu_zip	PF10473.5	140	TR100018_c0_g1_i1|m.5	203	0.93	9.4	18.2	3	3	0.19	99	2.8	1.4	20	66	147	193	142	198	0.74	Leucine-rich repeats of kinetochore prot	ein C	en	p-F/L	EK1
FlxA	PF14282.2	101	TR100018_c0_g1_i1|m.5	203	0.99	9.3	10.6	1	2	0.018	9.4	6.2	0.1	22	42	12	32	9	36	0.83	FlxA-like protein
FlxA	PF14282.2	101	TR100018_c0_g1_i1|m.5	203	0.99	9.3	10.6	2	2	0.042	22	5	6.2	14	74	102	169	90	189	0.69	FlxA-like protein
TBPIP	PF07106.9	169	TR100018_c0_g1_i1|m.5	203	1.9	8.1	9.2	1	2	0.67	350	0.7	0.2	80	95	15	30	3	73	0.66	Tat binding protein 1(TBP-1)-interacting	prot	ei	n (TB	PIP)
TBPIP	PF07106.9	169	TR100018_c0_g1_i1|m.5	203	1.9	8.1	9.2	2	2	0.001	0.54	9.9	4	70	157	96	184	88	196	0.81	Tat binding protein 1(TBP-1)-interacting	prot	ei	n (TB	PIP)
Tektin	PF03148.10	383	TR100018_c0_g1_i1|m.5	203	2.2	6.8	14.6	1	4	1	540	-1.1	0.2	58	280	8	29	2	38	0.47	Tektin family
Tektin	PF03148.10	383	TR100018_c0_g1_i1|m.5	203	2.2	6.8	14.6	2	4	0.086	45	2.5	0.5	233	296	58	122	55	126	0.7	Tektin family
Tektin	PF03148.10	383	TR100018_c0_g1_i1|m.5	203	2.2	6.8	14.6	3	4	0.018	9.6	4.7	0.6	324	357	105	138	91	145	0.9	Tektin family
Tektin	PF03148.10	383	TR100018_c0_g1_i1|m.5	203	2.2	6.8	14.6	4	4	0.0003	0.16	10.6	3.8	26	92	127	193	121	196	0.9	Tektin family
CC2-LZ	PF16516.1	104	TR100018_c0_g1_i1|m.5	203	3.6	7.8	11.1	1	3	7.5	3900	-1.9	0.1	21	97	17	27	8	35	0.45	Leucine zipper of domain CC2 of NEMO, NF	#NAME?	a-	B ess	ential modulator
CC2-LZ	PF16516.1	104	TR100018_c0_g1_i1|m.5	203	3.6	7.8	11.1	2	3	0.0012	0.63	10.2	0.7	3	57	69	123	67	132	0.88	Leucine zipper of domain CC2 of NEMO, NF	#NAME?	a-	B ess	ential modulator
CC2-LZ	PF16516.1	104	TR100018_c0_g1_i1|m.5	203	3.6	7.8	11.1	3	3	0.11	57	4	1.3	9	51	135	177	126	196	0.65	Leucine zipper of domain CC2 of NEMO, NF	#NAME?	a-	B ess	ential modulator
YgaB	PF14182.2	77	TR100018_c0_g1_i1|m.5	203	3.8	7.9	18.9	1	4	0.5	260	2	0.4	12	39	1	29	1	36	0.7	YgaB-like protein
YgaB	PF14182.2	77	TR100018_c0_g1_i1|m.5	203	3.8	7.9	18.9	2	4	0.77	400	1.4	0.2	10	56	54	100	50	107	0.85	YgaB-like protein
YgaB	PF14182.2	77	TR100018_c0_g1_i1|m.5	203	3.8	7.9	18.9	3	4	0.0067	3.5	8	1.4	18	68	120	172	115	174	0.89	YgaB-like protein
YgaB	PF14182.2	77	TR100018_c0_g1_i1|m.5	203	3.8	7.9	18.9	4	4	0.0052	2.7	8.4	1.4	8	35	169	196	167	200	0.86	YgaB-like protein
COG2	PF06148.7	133	TR100018_c0_g1_i1|m.5	203	7.3	6.5	7.8	1	3	0.69	360	1	0.1	66	113	11	58	3	77	0.56	COG (conserved oligomeric Golgi) complex	comp	on	ent,	COG2
COG2	PF06148.7	133	TR100018_c0_g1_i1|m.5	203	7.3	6.5	7.8	2	3	0.3	160	2.2	0.3	65	112	87	134	68	141	0.86	COG (conserved oligomeric Golgi) complex	comp	on	ent,	COG2
COG2	PF06148.7	133	TR100018_c0_g1_i1|m.5	203	7.3	6.5	7.8	3	3	0.016	8.6	6.3	0.9	69	119	144	194	132	198	0.7	COG (conserved oligomeric Golgi) complex	comp	on	ent,	COG2
FLYWCH	PF04500.12	62	TR100026_c0_g1_i1|m.6	103	0.1	12.6	0	1	1	1.1e-05	0.17	11.8	0	6	36	17	47	13	65	0.88	FLYWCH zinc finger domain
cNMP_binding	PF00027.25	88	TR100035_c0_g1_i1|m.1	10	4 2.1e-0	5 24.	3 0.	1	1	3 0.1	1 1.7e+0	3 -1.	1 0.	0 4	6 6	0 1	1 2	7	7 4	5 0.7	6 Cyclic nucleotide-binding domain
cNMP_binding	PF00027.25	88	TR100035_c0_g1_i1|m.1	10	4 2.1e-0	5 24.	3 0.	1	2	3 0.3	9 6.3e+0	3 -2.	9 0.	0 4	4 5	6 3	5 4	7 1	9 5	7 0.6	0 Cyclic nucleotide-binding domain
cNMP_binding	PF00027.25	88	TR100035_c0_g1_i1|m.1	10	4 2.1e-0	5 24.	3 0.	1	3	3 4.3e-0	9 7e-0	5 22.	6 0.	0	2 3	6 6	5 9	9 6	4 10	4 0.8	5 Cyclic nucleotide-binding domain
Laminin_G_2	PF02210.20	127	TR10003_c0_g1_i1|m.11	226	1.9e-20	73.4	0.6	1	1	1e-23	2.8e-20	72.9	0.6	1	106	83	188	83	199	0.91	Laminin G domain
Laminin_G_1	PF00054.19	131	TR10003_c0_g1_i1|m.11	226	1.1e-15	57.9	0.4	1	1	6.7e-19	1.8e-15	57.2	0.4	1	106	83	189	83	199	0.86	Laminin G domain
Laminin_G_3	PF13385.2	152	TR10003_c0_g1_i1|m.11	226	6.5e-05	23	0.6	1	1	3.5e-08	9.4e-05	22.5	0.6	41	134	97	190	68	194	0.75	Concanavalin A-like lectin/glucanases su	perfa	mi	ly
EGF	PF00008.23	32	TR10003_c0_g1_i1|m.11	226	0.00068	19.7	0.9	1	1	5.7e-07	0.0016	18.6	0.9	5	31	4	30	1	31	0.87	EGF-like domain
EGF_2	PF07974.9	32	TR10003_c0_g1_i1|m.11	226	0.0018	18.5	4.9	1	1	1.1e-06	0.003	17.7	4.9	7	32	4	32	1	32	0.8	EGF-like domain
EGF_alliinase	PF04863.9	55	TR10003_c0_g1_i1|m.11	226	0.059	13.6	1.5	1	1	4.5e-05	0.12	12.6	1.5	30	51	13	35	6	38	0.8	Alliinase EGF-like domain
Laminin_G_2	PF02210.20	127	TR10003_c0_g1_i1|m.12	132	1.5e-08	34.9	0	1	2	0.34	2800	-1.5	0	117	126	2	11	1	32	0.78	Laminin G domain
Laminin_G_2	PF02210.20	127	TR10003_c0_g1_i1|m.12	132	1.5e-08	34.9	0	2	2	5.2e-12	4.2e-08	33.5	0	1	44	74	129	74	131	0.95	Laminin G domain
Laminin_G_1	PF00054.19	131	TR10003_c0_g1_i1|m.12	132	2.7e-08	34	0	1	2	0.39	3100	-1.8	0	118	128	2	12	1	15	0.82	Laminin G domain
Laminin_G_1	PF00054.19	131	TR10003_c0_g1_i1|m.12	132	2.7e-08	34	0	2	2	9.1e-12	7.4e-08	32.5	0	1	44	74	129	74	131	0.88	Laminin G domain
RVT_1	PF00078.23	222	TR100040_c0_g1_i1|m.1	13	3 6.3e-1	1 42.	1 0.	1	1	1 4.7e-1	5 7.6e-1	1 41.	8 0.	1 13	9 22	1	1 10	4	1 10	5 0.9	1 Reverse transcriptase (RNA-dependent DN	A pol	ym	erase	)
RVT_1	PF00078.23	222	TR100045_c0_g1_i1|m.1	11	0 3.4e-1	7 62.	6 0.	0	1	1 2.4e-2	1 3.8e-1	7 62.	4 0.	0 12	4 22	0 1	9 10	6	8 10	8 0.9	5 Reverse transcriptase (RNA-dependent DN	A pol	ym	erase	)
T2SSE_N	PF05157.11	109	TR10005_c0_g1_i1|m.19	128	0.0039	17.3	0	1	1	3.1e-07	0.0051	16.9	0	32	70	23	61	3	81	0.8	Type II secretion system (T2SS), protein	E, N	#NAME?	ermin	al domain
RVT_1	PF00078.23	222	TR100061_c0_g1_i1|m.2	11	2 1.5e-1	5 57.	2 0.	5	1	1 1.1e-1	9 1.8e-1	5 57.	0 0.	5 12	7 21	7	3 10	8	1 11	0 0.9	2 Reverse transcriptase (RNA-dependent DN	A pol	ym	erase	)
RVT_1	PF00078.23	222	TR100098_c0_g1_i1|m.2	11	7 1.1e-1	2 47.	8 0.	0	1	1 8e-1	7 1.3e-1	2 47.	6 0.	0 12	4 20	3 1	3 10	2	2 10	8 0.9	0 Reverse transcriptase (RNA-dependent DN	A pol	ym	erase	)
RVT_1	PF00078.23	222	TR100110_c0_g1_i1|m.2	16	1 2.6e-1	1 43.	4 0.	0	1	1 1.7e-1	5 2.8e-1	1 43.	2 0.	0 13	7 20	9	2 8	4	1 12	4 0.8	6 Reverse transcriptase (RNA-dependent DN	A pol	ym	erase	)
TctB	PF07331.7	135	TR100111_c0_g1_i1|m.3	10	2 0.9	9 9.	5 5.	8	1	1 0.0001	5 1.	2 9.	3 5.	8 3	1 12	2	2 7	7	1 8	0 0.7	9 Tripartite tricarboxylate transporter T	ctB f	am	ily
DUF4131	PF13567.2	176	TR100111_c0_g1_i1|m.3	10	2 8.	2 5.	9 7.	7	1	2 0.0005	6 4.	5 6.	7 5.	4 1	4 5	7	2 4	5	1 5	7 0.8	6 Domain of unknown function (DUF4131)
DUF4131	PF13567.2	176	TR100111_c0_g1_i1|m.3	10	2 8.	2 5.	9 7.	7	2	2 0.06	6 5.4e+0	2 -0.	0 0.	8 2	7 3	2 5	5 6	0 4	0 9	8 0.5	0 Domain of unknown function (DUF4131)
RVT_1	PF00078.23	222	TR10011_c0_g1_i1|m.31	157	5e-09	35.9	0.2	1	1	8.5e-13	6.9e-09	35.4	0.2	166	222	1	76	1	76	0.92	Reverse transcriptase (RNA-dependent DNA	poly	me	rase)
T_Ag_DNA_bind	PF02217.12	94	TR10011_c0_g1_i1|m.31	157	0.02	15.4	0.6	1	1	5.6e-06	0.045	14.2	0.6	34	85	27	78	7	83	0.78	Origin of replication binding protein
RVT_1	PF00078.23	222	TR10011_c0_g2_i1|m.32	163	3.8e-10	39.5	0.2	1	1	6.3e-14	5.1e-10	39.1	0.2	161	222	2	82	1	82	0.91	Reverse transcriptase (RNA-dependent DNA	poly	me	rase)
T_Ag_DNA_bind	PF02217.12	94	TR10011_c0_g2_i1|m.32	163	0.0082	16.6	0.7	1	1	2e-06	0.016	15.7	0.7	25	85	24	84	10	89	0.84	Origin of replication binding protein
Transposase_22	PF02994.10	351	TR100125_c0_g1_i1|m.3	13	5 0.001	6 17.	3 0.	1	1	1 2.3e-0	7 0.001	8 17.	1 0.	1 12	3 18	9 2	4 8	9	4 10	8 0.7	8 L1 transposable element
Sulfatase	PF00884.19	308	TR100125_c0_g1_i1|m.3	13	5 0.1	7 11.	1 0.	0	1	1 2.1e-0	5 0.1	7 11.	1 0.	0 14	5 18	1 6	2 11	8	4 12	5 0.7	5 Sulfatase
DUF4939	PF16297.1	112	TR100138_c0_g1_i1|m.3	12	0 2.8e-1	3 49.	6 0.	0	1	1 8.8e-1	7 4.8e-1	3 48.	8 0.	0 3	1 10	4 4	7 12	0 3	9 12	0 0.9	7 Domain of unknown function (DUF4939)
DivIVA	PF05103.9	131	TR100138_c0_g1_i1|m.3	12	0 0.00	8 16.	1 0.	1	1	1 2.6e-0	6 0.01	4 15.	3 0.	1 2	1 5	7	2 3	8	1 4	5 0.9	2 DivIVA protein
SlyX	PF04102.8	67	TR100138_c0_g1_i1|m.3	12	0 0.02	2 15.	2 0.	4	1	1 7.3e-0	6 0.03	9 14.	4 0.	4 2	0 6	1	2 4	3	1 4	6 0.9	0 SlyX
PRCC	PF10253.5	207	TR10013_c0_g2_i1|m.38	233	7.4	7.2	9.3	1	1	0.00092	15	6.2	9.2	13	128	61	181	7	199	0.63	Mitotic checkpoint regulator, MAD2B-inte	racti	ng
TMF_DNA_bd	PF12329.4	74	TR100163_c0_g1_i1|m.4	13	0 0.0	2 14.	8 0.	1	1	1 2e-0	6 0.03	3 14.	1 0.	1 2	9 6	6 4	4 8	1 4	1 8	6 0.8	6 TATA element modulatory factor 1 DNA bi	nding
DUF766	PF05571.8	292	TR10019_c0_g1_i1|m.41	100	0.0081	15.7	0.4	1	1	5.5e-07	0.009	15.6	0.4	106	165	19	82	11	94	0.77	Protein of unknown function (DUF766)
Arm	PF00514.19	41	TR10020_c0_g1_i1|m.44	120	9.9e-05	22.1	0	1	2	0.00074	3	7.9	0	12	28	32	48	25	52	0.85	Armadillo/beta-catenin-like repeat
Arm	PF00514.19	41	TR10020_c0_g1_i1|m.44	120	9.9e-05	22.1	0	2	2	3.5e-05	0.14	12.1	0	12	40	74	102	69	103	0.94	Armadillo/beta-catenin-like repeat
IFRD	PF05004.9	305	TR10020_c0_g1_i1|m.44	120	0.026	13.5	0.1	1	2	0.00022	0.88	8.5	0	214	248	26	59	10	72	0.78	Interferon-related developmental regulat	or (I	FR	D)
IFRD	PF05004.9	305	TR10020_c0_g1_i1|m.44	120	0.026	13.5	0.1	2	2	0.0078	32	3.4	0	139	159	87	107	72	116	0.73	Interferon-related developmental regulat	or (I	FR	D)
HEAT_2	PF13646.2	88	TR10020_c0_g1_i1|m.44	120	0.033	14.6	0	1	2	0.048	190	2.5	0	31	60	32	61	7	73	0.69	HEAT repeats
HEAT_2	PF13646.2	88	TR10020_c0_g1_i1|m.44	120	0.033	14.6	0	2	2	1.5e-05	0.06	13.7	0	4	67	37	111	34	119	0.82	HEAT repeats
HEAT	PF02985.18	31	TR10020_c0_g1_i1|m.44	120	0.098	12.9	1	1	4	0.76	3100	-1.1	0.2	17	30	7	20	7	21	0.84	HEAT repeat
HEAT	PF02985.18	31	TR10020_c0_g1_i1|m.44	120	0.098	12.9	1	2	4	1.1	4400	-1.6	0	4	13	36	45	34	47	0.75	HEAT repeat
HEAT	PF02985.18	31	TR10020_c0_g1_i1|m.44	120	0.098	12.9	1	3	4	0.98	4000	-1.5	0	20	29	72	81	69	83	0.55	HEAT repeat
HEAT	PF02985.18	31	TR10020_c0_g1_i1|m.44	120	0.098	12.9	1	4	4	0.00014	0.56	10.5	0	4	27	78	101	75	104	0.84	HEAT repeat
zf-CCHC_5	PF14787.2	36	TR100211_c0_g1_i1|m.4	9	9 0.0	6 12.	9 2.	2	1	2 0.3	6 5.8e+0	3 -3.	0 0.	0 2	6 3	3 2	0 2	7 2	0 3	0 0.7	6 GAG-polyprotein viral zinc-finger
zf-CCHC_5	PF14787.2	36	TR100211_c0_g1_i1|m.4	9	9 0.0	6 12.	9 2.	2	2	2 4.8e-0	6 0.07	7 12.	6 1.	3	1 1	1 8	9 9	9 8	9 9	9 0.9	2 GAG-polyprotein viral zinc-finger
RVT_1	PF00078.23	222	TR100216_c0_g1_i1|m.4	10	0 1.6e-0	9 37.	4 0.	1	1	1 1.1e-1	3 1.8e-0	9 37.	3 0.	1	3 8	3 1	0 9	9	8 10	0 0.9	2 Reverse transcriptase (RNA-dependent DN	A pol	ym	erase	)
Ferlin_C	PF16165.1	154	TR100223_c0_g1_i1|m.5	11	3 0.00	3 17.	4 0.	0	1	1 2.1e-0	7 0.003	3 17.	2 0.	0 6	5 12	0 5	7 11	3 3	2 11	3 0.8	8 Ferlin C-terminus
zf-H2C2_2	PF13465.2	26	TR100231_c0_g1_i1|m.5	13	2 1.9e-3	1 106.	8 35.	6	1	5 9.2e-0	9 4.4e-0	6 26.	8 1.	7	2 2	4	9 3	1	8 3	3 0.9	4 Zinc-finger double domain
zf-H2C2_2	PF13465.2	26	TR100231_c0_g1_i1|m.5	13	2 1.9e-3	1 106.	8 35.	6	2	5 9.7e-1	1 4.6e-0	8 33.	0 1.	6	1 2	5 3	6 6	0 3	6 6	0 0.9	6 Zinc-finger double domain
zf-H2C2_2	PF13465.2	26	TR100231_c0_g1_i1|m.5	13	2 1.9e-3	1 106.	8 35.	6	3	5 1.6e-0	9 7.4e-0	7 29.	2 2.	2	1 2	5 6	4 8	8 6	4 8	9 0.9	5 Zinc-finger double domain
zf-H2C2_2	PF13465.2	26	TR100231_c0_g1_i1|m.5	13	2 1.9e-3	1 106.	8 35.	6	4	5 1.5e-1	0 7.2e-0	8 32.	4 3.	3	1 2	4 9	2 11	5 9	2 11	6 0.9	6 Zinc-finger double domain
zf-H2C2_2	PF13465.2	26	TR100231_c0_g1_i1|m.5	13	2 1.9e-3	1 106.	8 35.	6	5	5 0.03	3 1	6 6.	1 0.	1	1 1	3 12	0 13	2 12	0 13	2 0.9	0 Zinc-finger double domain
zf-C2H2	PF00096.22	23	TR100231_c0_g1_i1|m.5	13	2 3.8e-2	0 71.	0 35.	5	1	5 0.0008	1 0.3	9 11.	1 1.	4	9 2	3	2 1	6	1 1	6 0.9	5 Zinc finger, C2H2 type
zf-C2H2	PF00096.22	23	TR100231_c0_g1_i1|m.5	13	2 3.8e-2	0 71.	0 35.	5	2	5 6.9e-0	6 0.003	3 17.	7 0.	4	1 2	3 2	2 4	4 2	2 4	4 0.9	9 Zinc finger, C2H2 type
zf-C2H2	PF00096.22	23	TR100231_c0_g1_i1|m.5	13	2 3.8e-2	0 71.	0 35.	5	3	5 4e-0	8 1.9e-0	5 24.	7 3.	4	1 2	3 5	0 7	2 5	0 7	2 0.9	8 Zinc finger, C2H2 type
zf-C2H2	PF00096.22	23	TR100231_c0_g1_i1|m.5	13	2 3.8e-2	0 71.	0 35.	5	4	5 8.3e-0	5 0.0	4 14.	3 3.	1	2 2	3 7	9 10	0 7	8 10	0 0.9	5 Zinc finger, C2H2 type
zf-C2H2	PF00096.22	23	TR100231_c0_g1_i1|m.5	13	2 3.8e-2	0 71.	0 35.	5	5	5 6.1e-0	8 2.9e-0	5 24.	1 0.	4	1 2	3 10	6 12	8 10	6 12	8 0.9	9 Zinc finger, C2H2 type
zf-C2H2_4	PF13894.2	24	TR100231_c0_g1_i1|m.5	13	2 3.1e-1	4 52.	5 32.	8	1	5 0.0	1 4.	8 8.	2 0.	8	9 2	3	2 1	6	1 1	7 0.8	8 C2H2-type zinc finger
zf-C2H2_4	PF13894.2	24	TR100231_c0_g1_i1|m.5	13	2 3.1e-1	4 52.	5 32.	8	2	5 1.2e-0	5 0.005	5 17.	3 0.	8	1 2	3 2	2 4	4 2	2 4	5 0.9	7 C2H2-type zinc finger
zf-C2H2_4	PF13894.2	24	TR100231_c0_g1_i1|m.5	13	2 3.1e-1	4 52.	5 32.	8	3	5 4.3e-0	6 0.002	1 18.	7 1.	8	1 2	3 5	0 7	2 5	0 7	3 0.9	3 C2H2-type zinc finger
zf-C2H2_4	PF13894.2	24	TR100231_c0_g1_i1|m.5	13	2 3.1e-1	4 52.	5 32.	8	4	5 2.3e-0	5 0.01	1 16.	4 2.	7	1 2	3 7	8 10	0 7	8 10	1 0.9	4 C2H2-type zinc finger
zf-C2H2_4	PF13894.2	24	TR100231_c0_g1_i1|m.5	13	2 3.1e-1	4 52.	5 32.	8	5	5 0.0004	3 0.2	1 12.	4 0.	3	1 1	9 10	6 12	4 10	6 12	9 0.8	8 C2H2-type zinc finger
zf-C2HE	PF16278.1	62	TR100231_c0_g1_i1|m.5	13	2 3.2e-1	2 46.	6 30.	9	1	5 0.05	1 2	4 5.	3 0.	5 5	2 6	1	9 1	8	2 1	9 0.8	5 C2HE / C2H2 / C2HC zinc-binding finger
zf-C2HE	PF16278.1	62	TR100231_c0_g1_i1|m.5	13	2 3.2e-1	2 46.	6 30.	9	2	5 5.4e-0	5 0.02	6 14.	8 0.	5 3	4 5	9 1	9 4	4 1	7 4	7 0.8	9 C2HE / C2H2 / C2HC zinc-binding finger
zf-C2HE	PF16278.1	62	TR100231_c0_g1_i1|m.5	13	2 3.2e-1	2 46.	6 30.	9	3	5 0.0002	8 0.1	3 12.	6 1.	5 3	4 5	5 4	7 6	8 4	1 7	4 0.8	9 C2HE / C2H2 / C2HC zinc-binding finger
zf-C2HE	PF16278.1	62	TR100231_c0_g1_i1|m.5	13	2 3.2e-1	2 46.	6 30.	9	4	5 2.6e-0	6 0.001	2 19.	1 3.	6 3	4 6	0 7	5 10	1 6	9 10	3 0.9	3 C2HE / C2H2 / C2HC zinc-binding finger
zf-C2HE	PF16278.1	62	TR100231_c0_g1_i1|m.5	13	2 3.2e-1	2 46.	6 30.	9	5	5 8.8e-0	5 0.04	2 14.	2 0.	6 3	5 5	8 10	4 12	7 10	0 13	0 0.8	8 C2HE / C2H2 / C2HC zinc-binding finger
zf-C2H2_6	PF13912.2	27	TR100231_c0_g1_i1|m.5	13	2 2.2e-1	0 40.	1 21.	8	1	5 0.8	6 4.1e+0	2 0.	9 0.	2 2	0 2	6 1	2 1	8	4 1	9 0.8	1 C2H2-type zinc finger
zf-C2H2_6	PF13912.2	27	TR100231_c0_g1_i1|m.5	13	2 2.2e-1	0 40.	1 21.	8	2	5 1.5e-0	6 0.0007	3 19.	3 0.	1	2 2	5 2	2 4	5 2	1 4	7 0.9	3 C2H2-type zinc finger
zf-C2H2_6	PF13912.2	27	TR100231_c0_g1_i1|m.5	13	2 2.2e-1	0 40.	1 21.	8	3	5 0.008	8 4.	2 7.	3 0.	6	2 1	2 5	0 6	0 4	9 7	2 0.8	8 C2H2-type zinc finger
zf-C2H2_6	PF13912.2	27	TR100231_c0_g1_i1|m.5	13	2 2.2e-1	0 40.	1 21.	8	4	5 0.0005	4 0.2	6 11.	2 1.	4	2 2	4 7	8 10	0 7	7 10	3 0.8	4 C2H2-type zinc finger
zf-C2H2_6	PF13912.2	27	TR100231_c0_g1_i1|m.5	13	2 2.2e-1	0 40.	1 21.	8	5	5 5.8e-0	5 0.02	8 14.	2 0.	1	2 2	4 10	6 12	8 10	5 13	1 0.9	3 C2H2-type zinc finger
zf-C2H2_jaz	PF12171.4	27	TR100231_c0_g1_i1|m.5	13	2 9.5e-0	9 35.	2 20.	2	1	5 1.	1 5.5e+0	2 0.	9 0.	4 1	7 2	4	9 1	6	6 1	7 0.8	2 Zinc-finger double-stranded RNA-binding
zf-C2H2_jaz	PF12171.4	27	TR100231_c0_g1_i1|m.5	13	2 9.5e-0	9 35.	2 20.	2	2	5 0.0002	9 0.1	4 12.	4 0.	1	2 2	4 2	2 4	4 2	1 4	4 0.9	5 Zinc-finger double-stranded RNA-binding
zf-C2H2_jaz	PF12171.4	27	TR100231_c0_g1_i1|m.5	13	2 9.5e-0	9 35.	2 20.	2	3	5 6.1e-0	5 0.02	9 14.	5 0.	3	2 2	2 5	0 7	0 4	9 7	0 0.9	3 Zinc-finger double-stranded RNA-binding
zf-C2H2_jaz	PF12171.4	27	TR100231_c0_g1_i1|m.5	13	2 9.5e-0	9 35.	2 20.	2	4	5 0.02	9 1	4 6.	0 1.	0	4 2	0 8	0 9	6 7	7 10	0 0.7	8 Zinc-finger double-stranded RNA-binding
zf-C2H2_jaz	PF12171.4	27	TR100231_c0_g1_i1|m.5	13	2 9.5e-0	9 35.	2 20.	2	5	5 0.0001	8 0.08	5 13.	1 0.	1	2 2	0 10	6 12	4 10	5 12	8 0.9	3 Zinc-finger double-stranded RNA-binding
zf-met	PF12874.3	25	TR100231_c0_g1_i1|m.5	13	2 1.4e-0	7 31.	6 27.	8	1	5 1.	8 8.7e+0	2 0.	4 0.	3 1	0 2	1	3 1	4	2 1	6 0.7	7 Zinc-finger of C2H2 type
zf-met	PF12874.3	25	TR100231_c0_g1_i1|m.5	13	2 1.4e-0	7 31.	6 27.	8	2	5 0.0006	5 0.3	1 11.	4 0.	2	1 2	2 2	2 4	3 2	2 4	5 0.9	2 Zinc-finger of C2H2 type
zf-met	PF12874.3	25	TR100231_c0_g1_i1|m.5	13	2 1.4e-0	7 31.	6 27.	8	3	5 0.000	2 0.09	4 13.	0 1.	6	1 2	1 5	0 7	0 5	0 7	2 0.9	3 Zinc-finger of C2H2 type
zf-met	PF12874.3	25	TR100231_c0_g1_i1|m.5	13	2 1.4e-0	7 31.	6 27.	8	4	5 0.005	3 2.	5 8.	5 3.	2	3 2	0 8	0 9	7 7	8 10	1 0.9	1 Zinc-finger of C2H2 type
zf-met	PF12874.3	25	TR100231_c0_g1_i1|m.5	13	2 1.4e-0	7 31.	6 27.	8	5	5 9.4e-0	5 0.04	5 14.	1 0.	2	1 2	5 10	6 12	8 10	6 12	8 0.9	5 Zinc-finger of C2H2 type
zf-LYAR	PF08790.7	28	TR100231_c0_g1_i1|m.5	13	2 1.8e-0	5 24.	4 13.	0	1	4 0.01	4 6.	7 6.	6 0.	1	1 1	8 2	2 4	0 2	2 4	2 0.8	8 LYAR-type C2HC zinc finger
zf-LYAR	PF08790.7	28	TR100231_c0_g1_i1|m.5	13	2 1.8e-0	5 24.	4 13.	0	2	4 0.001	5 0.6	9 9.	7 0.	5	1 1	8 5	0 6	8 5	0 7	0 0.8	8 LYAR-type C2HC zinc finger
zf-LYAR	PF08790.7	28	TR100231_c0_g1_i1|m.5	13	2 1.8e-0	5 24.	4 13.	0	3	4 0.01	7	8 6.	3 0.	8	1 1	8 7	8 9	6 7	8 9	7 0.7	7 LYAR-type C2HC zinc finger
zf-LYAR	PF08790.7	28	TR100231_c0_g1_i1|m.5	13	2 1.8e-0	5 24.	4 13.	0	4	4 0.004	8 2.	3 8.	1 0.	1	1 1	8 10	6 12	4 10	6 12	6 0.8	7 LYAR-type C2HC zinc finger
Zn-ribbon_8	PF09723.6	40	TR100231_c0_g1_i1|m.5	13	2 0.0006	7 19.	6 14.	8	1	4 0.007	5 3.	6 7.	7 0.	1	6 1	8 2	2 3	4 2	1 4	5 0.8	0 Zinc ribbon domain
Zn-ribbon_8	PF09723.6	40	TR100231_c0_g1_i1|m.5	13	2 0.0006	7 19.	6 14.	8	2	4 0.002	4 1.	1 9.	3 3.	9	6 3	4 5	0 8	5 4	9 8	8 0.8	9 Zinc ribbon domain
Zn-ribbon_8	PF09723.6	40	TR100231_c0_g1_i1|m.5	13	2 0.0006	7 19.	6 14.	8	3	4 0.006	2 2.	9 7.	9 5.	8	6 3	7 7	8 11	6 7	7 11	9 0.8	4 Zinc ribbon domain
Zn-ribbon_8	PF09723.6	40	TR100231_c0_g1_i1|m.5	13	2 0.0006	7 19.	6 14.	8	4	4 0.004	8 2.	3 8.	3 0.	4	6 1	7 10	6 11	7 10	4 12	7 0.8	4 Zinc ribbon domain
DNA_RNApol_7kD	PF03604.9	32	TR100231_c0_g1_i1|m.5	13	2 0.004	8 16.	4 7.	6	1	4 0.02	3 1	1 5.	7 0.	1	1 1	0 2	2 3	1 2	2 3	5 0.8	8 DNA directed RNA polymerase, 7 kDa subu	nit
DNA_RNApol_7kD	PF03604.9	32	TR100231_c0_g1_i1|m.5	13	2 0.004	8 16.	4 7.	6	2	4 0.05	7 2	7 4.	4 0.	0	2 1	2 5	1 6	1 5	0 6	5 0.8	1 DNA directed RNA polymerase, 7 kDa subu	nit
DNA_RNApol_7kD	PF03604.9	32	TR100231_c0_g1_i1|m.5	13	2 0.004	8 16.	4 7.	6	3	4 0.1	1 5	4 3.	4 0.	3	2 1	1 7	9 8	8 7	8 9	2 0.8	0 DNA directed RNA polymerase, 7 kDa subu	nit
DNA_RNApol_7kD	PF03604.9	32	TR100231_c0_g1_i1|m.5	13	2 0.004	8 16.	4 7.	6	4	4 0.04	1 1	9 4.	9 0.	1	1 1	1 10	6 11	6 10	6 12	0 0.8	8 DNA directed RNA polymerase, 7 kDa subu	nit
zf-AN1	PF01428.12	40	TR100231_c0_g1_i1|m.5	13	2 0.007	2 16.	3 14.	5	1	4 0.0	2 9.	4 6.	4 0.	2 1	0 2	3 1	8 3	1 1	2 3	1 0.8	3 AN1-like Zinc finger
zf-AN1	PF01428.12	40	TR100231_c0_g1_i1|m.5	13	2 0.007	2 16.	3 14.	5	2	4 0.02	1 1	0 6.	2 0.	3 1	2 2	3 4	8 5	9 3	8 6	1 0.8	3 AN1-like Zinc finger
zf-AN1	PF01428.12	40	TR100231_c0_g1_i1|m.5	13	2 0.007	2 16.	3 14.	5	3	4 0.02	3 1	1 6.	1 0.	5 1	2 2	3 7	6 8	7 6	6 9	1 0.8	3 AN1-like Zinc finger
zf-AN1	PF01428.12	40	TR100231_c0_g1_i1|m.5	13	2 0.007	2 16.	3 14.	5	4	4 0.03	1 1	5 5.	7 0.	2 1	2 2	3 10	4 11	5 9	6 11	5 0.8	5 AN1-like Zinc finger
zf-trcl	PF13451.2	48	TR100231_c0_g1_i1|m.5	13	2 0.009	3 15.	7 15.	8	1	4 0.1	2 5	8 3.	5 0.	1 3	3 4	1 2	1 2	9 1	3 3	2 0.6	0 Probable zinc-ribbon domain
zf-trcl	PF13451.2	48	TR100231_c0_g1_i1|m.5	13	2 0.009	3 15.	7 15.	8	2	4 0.004	3	2 8.	2 5.	2	3 4	1 4	8 8	5 4	6 8	7 0.8	2 Probable zinc-ribbon domain
zf-trcl	PF13451.2	48	TR100231_c0_g1_i1|m.5	13	2 0.009	3 15.	7 15.	8	3	4 0.05	6 2	7 4.	6 0.	7	3 1	4 7	6 8	7 7	4 9	2 0.8	4 Probable zinc-ribbon domain
zf-trcl	PF13451.2	48	TR100231_c0_g1_i1|m.5	13	2 0.009	3 15.	7 15.	8	4	4 0.009	4 4.	5 7.	1 0.	2	3 1	4 10	4 11	5 10	2 11	6 0.8	5 Probable zinc-ribbon domain
C1_4	PF07975.8	55	TR100231_c0_g1_i1|m.5	13	2 0.01	7 15.	2 16.	8	1	4 0.01	1 5.	3 7.	2 0.	5 1	5 3	5 1	1 3	1	3 4	5 0.7	5 TFIIH C1-like domain
C1_4	PF07975.8	55	TR100231_c0_g1_i1|m.5	13	2 0.01	7 15.	2 16.	8	2	4 0.002	2 1.	1 9.	5 3.	8	1 4	8 2	3 7	2 2	3 7	6 0.8	0 TFIIH C1-like domain
C1_4	PF07975.8	55	TR100231_c0_g1_i1|m.5	13	2 0.01	7 15.	2 16.	8	3	4 0.009	2 4.	4 7.	5 5.	8	2 3	6 5	2 8	9 5	1 10	0 0.8	0 TFIIH C1-like domain
C1_4	PF07975.8	55	TR100231_c0_g1_i1|m.5	13	2 0.01	7 15.	2 16.	8	4	4 0.003	3 1.	6 8.	9 4.	7	2 3	5 8	0 11	5 7	9 11	7 0.8	3 TFIIH C1-like domain
TFIIS_C	PF01096.14	39	TR100231_c0_g1_i1|m.5	13	2 0.01	9 14.	7 14.	5	1	4 0.01	5 6.	9 6.	5 0.	4 2	7 3	7 2	0 3	0 1	6 3	2 0.8	1 Transcription factor S-II (TFIIS)
TFIIS_C	PF01096.14	39	TR100231_c0_g1_i1|m.5	13	2 0.01	9 14.	7 14.	5	2	4 0.01	2 5.	8 6.	7 0.	2 2	9 3	8 5	0 5	9 4	8 6	0 0.8	8 Transcription factor S-II (TFIIS)
TFIIS_C	PF01096.14	39	TR100231_c0_g1_i1|m.5	13	2 0.01	9 14.	7 14.	5	3	4 0.07	5 3	6 4.	2 0.	1 2	9 3	8 7	8 8	7 7	6 8	8 0.8	4 Transcription factor S-II (TFIIS)
TFIIS_C	PF01096.14	39	TR100231_c0_g1_i1|m.5	13	2 0.01	9 14.	7 14.	5	4	4 0.02	4 1	2 5.	8 0.	3 2	9 3	9 10	6 11	6 10	4 11	6 0.9	0 Transcription factor S-II (TFIIS)
XPA_N	PF01286.14	32	TR100231_c0_g1_i1|m.5	13	2 0.0	2 14.	8 21.	5	1	4 0.004	2	2 8.	4 0.	3	3 1	3 2	3 3	3 2	1 3	3 0.8	8 XPA protein N-terminal
XPA_N	PF01286.14	32	TR100231_c0_g1_i1|m.5	13	2 0.0	2 14.	8 21.	5	2	4 0.01	2 5.	9 6.	9 0.	5	3 1	3 5	1 6	1 4	9 6	5 0.8	6 XPA protein N-terminal
XPA_N	PF01286.14	32	TR100231_c0_g1_i1|m.5	13	2 0.0	2 14.	8 21.	5	3	4 0.2	5 1.2e+0	2 2.	7 3.	3	4 1	1 8	0 8	7 7	8 8	9 0.9	0 XPA protein N-terminal
XPA_N	PF01286.14	32	TR100231_c0_g1_i1|m.5	13	2 0.0	2 14.	8 21.	5	4	4 0.003	9 1.	9 8.	5 0.	3	3 1	3 10	7 11	7 10	5 11	8 0.9	1 XPA protein N-terminal
zf-C2H2_11	PF16622.1	29	TR100231_c0_g1_i1|m.5	13	2 0.02	6 14.	1 2.	0	1	5 0.	9 4.3e+0	2 0.	7 0.	2 2	0 2	4	9 1	3	4 1	5 0.8	2 zinc-finger C2H2-type
zf-C2H2_11	PF16622.1	29	TR100231_c0_g1_i1|m.5	13	2 0.02	6 14.	1 2.	0	2	5 0.1	4 6	7 3.	2 0.	0	5 1	4 2	2 3	1 1	8 4	2 0.7	4 zinc-finger C2H2-type
zf-C2H2_11	PF16622.1	29	TR100231_c0_g1_i1|m.5	13	2 0.02	6 14.	1 2.	0	3	5 5.5e-0	5 0.02	6 14.	1 2.	0	7 2	5 5	2 7	0 4	9 7	2 0.9	1 zinc-finger C2H2-type
zf-C2H2_11	PF16622.1	29	TR100231_c0_g1_i1|m.5	13	2 0.02	6 14.	1 2.	0	4	5 0.3	3 1.6e+0	2 2.	0 3.	1	7 2	4 8	0 9	7 7	8 10	0 0.8	9 zinc-finger C2H2-type
zf-C2H2_11	PF16622.1	29	TR100231_c0_g1_i1|m.5	13	2 0.02	6 14.	1 2.	0	5	5 0.8	5 4.1e+0	2 0.	7 0.	0	7 1	4 10	8 11	5 10	5 12	6 0.7	0 zinc-finger C2H2-type
C1_1	PF00130.18	53	TR100231_c0_g1_i1|m.5	13	2 0.0	3 14.	1 15.	6	1	4 0.00	7 3.	3 7.	5 3.	4	7 3	7 1	7 5	8 1	2 5	9 0.7	9 Phorbol esters/diacylglycerol binding d	omain	(	C1 do	main)
C1_1	PF00130.18	53	TR100231_c0_g1_i1|m.5	13	2 0.0	3 14.	1 15.	6	2	4 0.0	5 2	4 4.	8 4.	8	9 3	6 4	7 8	5 4	0 8	7 0.7	1 Phorbol esters/diacylglycerol binding d	omain	(	C1 do	main)
C1_1	PF00130.18	53	TR100231_c0_g1_i1|m.5	13	2 0.0	3 14.	1 15.	6	3	4 0.01	7	8 6.	3 5.	1	5 3	5 7	2 11	2 6	8 11	5 0.8	2 Phorbol esters/diacylglycerol binding d	omain	(	C1 do	main)
C1_1	PF00130.18	53	TR100231_c0_g1_i1|m.5	13	2 0.0	3 14.	1 15.	6	4	4 0.01	7	8 6.	3 0.	1	7 2	2 10	1 11	6 9	6 12	8 0.7	2 Phorbol esters/diacylglycerol binding d	omain	(	C1 do	main)
RRN7	PF11781.4	36	TR100231_c0_g1_i1|m.5	13	2 0.05	8 13.	0 5.	0	1	4 0.8	6 4.1e+0	2 0.	7 0.	1	8 1	9 2	3 3	2 1	6 3	6 0.6	9 RNA polymerase I-specific transcription	init	ia	tion	factor Rrn7
RRN7	PF11781.4	36	TR100231_c0_g1_i1|m.5	13	2 0.05	8 13.	0 5.	0	2	4 0.005	4 2.	6 7.	7 0.	1	2 2	0 4	3 6	1 4	2 6	4 0.8	3 RNA polymerase I-specific transcription	init	ia	tion	factor Rrn7
RRN7	PF11781.4	36	TR100231_c0_g1_i1|m.5	13	2 0.05	8 13.	0 5.	0	3	4 0.09	1 4	3 3.	8 0.	1	3 1	5 7	2 8	4 7	1 8	7 0.8	5 RNA polymerase I-specific transcription	init	ia	tion	factor Rrn7
RRN7	PF11781.4	36	TR100231_c0_g1_i1|m.5	13	2 0.05	8 13.	0 5.	0	4	4 1.	6 7.7e+0	2 -0.	2 0.	1	1 1	5 9	8 11	2 9	8 11	6 0.8	5 RNA polymerase I-specific transcription	init	ia	tion	factor Rrn7
Imm-NTF2-2	PF15631.2	72	TR100231_c0_g1_i1|m.5	13	2 0.09	3 12.	9 0.	1	1	4 0.05	3 2	5 5.	1 0.	0	9 3	6	8 3	3	4 4	4 0.8	3 NTF2 fold immunity protein
Imm-NTF2-2	PF15631.2	72	TR100231_c0_g1_i1|m.5	13	2 0.09	3 12.	9 0.	1	2	4 0.4	9 2.3e+0	2 2.	0 0.	0 1	9 3	3 4	4 5	8 3	6 7	4 0.8	5 NTF2 fold immunity protein
Imm-NTF2-2	PF15631.2	72	TR100231_c0_g1_i1|m.5	13	2 0.09	3 12.	9 0.	1	3	4 1.	4 6.9e+0	2 0.	5 0.	0 2	1 3	3 7	4 8	6 6	6 9	0 0.8	5 NTF2 fold immunity protein
Imm-NTF2-2	PF15631.2	72	TR100231_c0_g1_i1|m.5	13	2 0.09	3 12.	9 0.	1	4	4 1.	9 9.2e+0	2 0.	1 0.	0 1	9 3	1 10	0 11	2 8	9 11	6 0.7	6 NTF2 fold immunity protein
FYVE	PF01363.17	69	TR100231_c0_g1_i1|m.5	13	2 0.09	5 12.	7 18.	3	1	4 0.02	1 9.	9 6.	2 0.	1	8 2	7 2	0 4	0 1	3 4	7 0.7	6 FYVE zinc finger
FYVE	PF01363.17	69	TR100231_c0_g1_i1|m.5	13	2 0.09	5 12.	7 18.	3	2	4 0.01	6 7.	9 6.	6 2.	1 1	1 2	6 5	1 6	8 4	2 7	6 0.7	8 FYVE zinc finger
FYVE	PF01363.17	69	TR100231_c0_g1_i1|m.5	13	2 0.09	5 12.	7 18.	3	3	4 0.0	9 4	3 4.	2 1.	3 1	2 2	7 8	0 9	6 6	9 9	8 0.7	8 FYVE zinc finger
FYVE	PF01363.17	69	TR100231_c0_g1_i1|m.5	13	2 0.09	5 12.	7 18.	3	4	4 0.03	1 1	5 5.	7 0.	1 1	0 2	9 10	6 12	6 9	8 12	8 0.8	1 FYVE zinc finger
zf-C2H2_2	PF12756.3	101	TR100231_c0_g1_i1|m.5	13	2 0.1	1 12.	7 16.	2	1	4 0.01	7 8.	1 6.	7 0.	2 4	1 7	2	7 4	3	2 4	9 0.7	7 C2H2 type zinc-finger (2 copies)
zf-C2H2_2	PF12756.3	101	TR100231_c0_g1_i1|m.5	13	2 0.1	1 12.	7 16.	2	2	4 0.08	2 3	9 4.	5 0.	9 5	0 7	1 4	9 7	0 4	1 7	6 0.8	4 C2H2 type zinc-finger (2 copies)
zf-C2H2_2	PF12756.3	101	TR100231_c0_g1_i1|m.5	13	2 0.1	1 12.	7 16.	2	3	4 0.08	3 4	0 4.	5 1.	7 5	1 7	2 7	8 9	9 6	9 10	4 0.8	5 C2H2 type zinc-finger (2 copies)
zf-C2H2_2	PF12756.3	101	TR100231_c0_g1_i1|m.5	13	2 0.1	1 12.	7 16.	2	4	4 0.01	5	7 6.	9 0.	2 4	9 7	1 10	4 12	6 9	7 13	0 0.8	2 C2H2 type zinc-finger (2 copies)
DUF2197	PF09963.5	56	TR100231_c0_g1_i1|m.5	13	2 0.1	6 12.	1 14.	7	1	4 0.03	8 1	8 5.	5 0.	3 3	2 5	3 2	2 4	7	6 4	9 0.7	2 Uncharacterized protein conserved in ba	cteri	a	(DUF2	197)
DUF2197	PF09963.5	56	TR100231_c0_g1_i1|m.5	13	2 0.1	6 12.	1 14.	7	2	4 0.001	7 0.8	3 9.	8 0.	4 3	2 4	3 5	0 6	1 4	7 7	6 0.6	9 Uncharacterized protein conserved in ba	cteri	a	(DUF2	197)
DUF2197	PF09963.5	56	TR100231_c0_g1_i1|m.5	13	2 0.1	6 12.	1 14.	7	3	4 0.3	3 1.6e+0	2 2.	5 0.	4 3	2 3	9 7	8 8	5 7	4 8	9 0.8	4 Uncharacterized protein conserved in ba	cteri	a	(DUF2	197)
DUF2197	PF09963.5	56	TR100231_c0_g1_i1|m.5	13	2 0.1	6 12.	1 14.	7	4	4 0.2	9 1.4e+0	2 2.	7 0.	1 3	2 4	6 10	6 12	0 9	9 13	1 0.6	9 Uncharacterized protein conserved in ba	cteri	a	(DUF2	197)
OSTMP1	PF09777.5	237	TR100231_c0_g1_i1|m.5	13	2 0.3	1 10.	3 6.	8	1	2 0.1	9 9	1 2.	2 0.	1 13	7 15	2 2	3 3	8	4 5	3 0.6	3 Osteopetrosis-associated transmembrane	prote	in	1 pr	ecursor
OSTMP1	PF09777.5	237	TR100231_c0_g1_i1|m.5	13	2 0.3	1 10.	3 6.	8	2	2 0.004	1	2 7.	6 4.	3	1 6	6 5	2 11	8 5	2 12	9 0.7	6 Osteopetrosis-associated transmembrane	prote	in	1 pr	ecursor
zf-FPG_IleRS	PF06827.10	30	TR100231_c0_g1_i1|m.5	13	2 0.3	6 10.	6 7.	3	1	3 0.1	6 7	6 3.	2 0.	3 1	6 3	0 4	4 5	8 3	9 5	8 0.8	4 Zinc finger found in FPG and IleRS
zf-FPG_IleRS	PF06827.10	30	TR100231_c0_g1_i1|m.5	13	2 0.3	6 10.	6 7.	3	2	3 0.001	6 0.7	7 9.	5 0.	2 1	5 2	9 7	1 8	5 6	9 8	6 0.9	4 Zinc finger found in FPG and IleRS
zf-FPG_IleRS	PF06827.10	30	TR100231_c0_g1_i1|m.5	13	2 0.3	6 10.	6 7.	3	3	3 1.	5 7.4e+0	2 0.	0 0.	1	4 1	5 10	8 11	9 10	7 12	6 0.8	5 Zinc finger found in FPG and IleRS
DUF2256	PF10013.5	40	TR100231_c0_g1_i1|m.5	13	2 0.6	6 10.	0 11.	5	1	4 0.08	3 4	0 4.	3 0.	1	9 1	7 2	3 3	1 1	6 3	5 0.8	6 Uncharacterized protein conserved in ba	cteri	a	(DUF2	256)
DUF2256	PF10013.5	40	TR100231_c0_g1_i1|m.5	13	2 0.6	6 10.	0 11.	5	2	4 0.09	5 4	5 4.	1 0.	2	9 1	9 5	1 6	1 4	2 6	8 0.8	3 Uncharacterized protein conserved in ba	cteri	a	(DUF2	256)
DUF2256	PF10013.5	40	TR100231_c0_g1_i1|m.5	13	2 0.6	6 10.	0 11.	5	3	4 0.	3 1.4e+0	2 2.	5 0.	5	9 1	8 7	9 8	8 7	4 9	1 0.9	0 Uncharacterized protein conserved in ba	cteri	a	(DUF2	256)
DUF2256	PF10013.5	40	TR100231_c0_g1_i1|m.5	13	2 0.6	6 10.	0 11.	5	4	4 0.09	1 4	3 4.	2 0.	1	9 1	8 10	7 11	6 10	2 12	1 0.8	8 Uncharacterized protein conserved in ba	cteri	a	(DUF2	256)
FYDLN_acid	PF09538.6	106	TR100231_c0_g1_i1|m.5	13	2 0.9	2 10.	1 8.	9	1	2 0.002	9 1.	4 9.	5 1.	3 1	2 4	9 2	4 7	2 2	0 7	7 0.7	1 Protein of unknown function (FYDLN_acid	)
FYDLN_acid	PF09538.6	106	TR100231_c0_g1_i1|m.5	13	2 0.9	2 10.	1 8.	9	2	2 2.	9 1.4e+0	3 -0.	2 4.	8 2	4 3	9 7	5 9	0 5	1 12	2 0.6	4 Protein of unknown function (FYDLN_acid	)
zinc_ribbon_4	PF13717.2	36	TR100231_c0_g1_i1|m.5	13	2 1.	4 8.	7 15.	2	1	3 0.	5 2.4e+0	2 1.	6 0.	6	4 1	2 2	3 3	1 2	2 3	2 0.6	6 zinc-ribbon domain
zinc_ribbon_4	PF13717.2	36	TR100231_c0_g1_i1|m.5	13	2 1.	4 8.	7 15.	2	2	3 0.003	9 1.	8 8.	4 3.	6	5 3	5 5	2 8	7 5	0 8	8 0.7	3 zinc-ribbon domain
zinc_ribbon_4	PF13717.2	36	TR100231_c0_g1_i1|m.5	13	2 1.	4 8.	7 15.	2	3	3 0.1	5 7	1 3.	3 0.	1	4 1	3 10	7 11	6 10	6 12	7 0.8	0 zinc-ribbon domain
Zn_Tnp_IS1595	PF12760.3	46	TR100231_c0_g1_i1|m.5	13	2	2 8.	3 17.	8	1	4 0.07	1 3	4 4.	4 0.	2 3	5 4	5 1	9 2	9	7 3	0 0.7	6 Transposase zinc-ribbon domain
Zn_Tnp_IS1595	PF12760.3	46	TR100231_c0_g1_i1|m.5	13	2	2 8.	3 17.	8	2	4 0.07	2 3	5 4.	4 0.	6 3	3 4	5 4	5 5	7 3	5 5	8 0.7	5 Transposase zinc-ribbon domain
Zn_Tnp_IS1595	PF12760.3	46	TR100231_c0_g1_i1|m.5	13	2	2 8.	3 17.	8	3	4 0.1	5 7	3 3.	3 4.	3 1	9 4	5 5	0 8	5 4	7 8	6 0.7	8 Transposase zinc-ribbon domain
Zn_Tnp_IS1595	PF12760.3	46	TR100231_c0_g1_i1|m.5	13	2	2 8.	3 17.	8	4	4 0.02	2 1	1 6.	0 4.	2 1	9 4	5 7	8 11	3 7	4 11	4 0.6	3 Transposase zinc-ribbon domain
zf-RRPl_C4	PF17026.1	108	TR100231_c0_g1_i1|m.5	13	2 2.	2 8.	4 12.	3	1	2 0.01	1 5.	2 7.	2 1.	6 5	5 9	0 2	4 5	9	4 7	1 0.7	7 Putative ribonucleoprotein zinc-finger	pf C4	t	ype
zf-RRPl_C4	PF17026.1	108	TR100231_c0_g1_i1|m.5	13	2 2.	2 8.	4 12.	3	2	2 0.02	7 1	3 5.	9 3.	8 4	9 8	9 7	4 11	4 6	1 12	4 0.8	0 Putative ribonucleoprotein zinc-finger	pf C4	t	ype
LIM	PF00412.18	58	TR100231_c0_g1_i1|m.5	13	2 2.	4 8.	3 19.	0	1	3 0.01	5 7.	3 6.	8 4.	1	1 3	9 2	4 6	2 2	4 7	2 0.7	3 LIM domain
LIM	PF00412.18	58	TR100231_c0_g1_i1|m.5	13	2 2.	4 8.	3 19.	0	2	3 0.9	8 4.7e+0	2 1.	0 9.	3	1 3	7 5	2 8	8 5	2 10	6 0.7	9 LIM domain
LIM	PF00412.18	58	TR100231_c0_g1_i1|m.5	13	2 2.	4 8.	3 19.	0	3	3 0.07	5 3	6 4.	5 1.	0 2	8 4	0 10	7 11	9 8	9 12	8 0.7	8 LIM domain
PknG_rubred	PF16919.1	138	TR100231_c0_g1_i1|m.5	13	2 3.	4 7.	6 7.	5	1	4 5.	6 2.7e+0	3 -1.	7 0.	0 11	5 12	3 2	3 3	1 1	1 4	1 0.7	0 Protein kinase G rubredoxin domain
PknG_rubred	PF16919.1	138	TR100231_c0_g1_i1|m.5	13	2 3.	4 7.	6 7.	5	2	4 0.003	1 1.	5 8.	8 0.	6 10	5 13	5 4	1 7	1 2	3 7	4 0.8	0 Protein kinase G rubredoxin domain
PknG_rubred	PF16919.1	138	TR100231_c0_g1_i1|m.5	13	2 3.	4 7.	6 7.	5	3	4 0.1	4 6	6 3.	5 0.	2 10	3 13	0 6	7 9	4 6	3 10	1 0.8	3 Protein kinase G rubredoxin domain
PknG_rubred	PF16919.1	138	TR100231_c0_g1_i1|m.5	13	2 3.	4 7.	6 7.	5	4	4 1.	6 7.7e+0	2 0.	0 1.	1 11	6 13	0 8	0 9	4 7	9 12	5 0.7	1 Protein kinase G rubredoxin domain
C1_3	PF07649.8	30	TR100231_c0_g1_i1|m.5	13	2 4.	3 7.	5 9.	8	1	4 0.01	4 6.	5 6.	9 0.	1 1	1 2	2 1	7 2	8 1	4 2	9 0.7	8 C1-like domain
C1_3	PF07649.8	30	TR100231_c0_g1_i1|m.5	13	2 4.	3 7.	5 9.	8	2	4 0.3	7 1.7e+0	2 2.	3 0.	0 1	4 2	1 4	8 5	5 4	2 5	9 0.8	0 C1-like domain
C1_3	PF07649.8	30	TR100231_c0_g1_i1|m.5	13	2 4.	3 7.	5 9.	8	3	4 2.	5 1.2e+0	3 -0.	3 0.	4 1	7 2	1 7	9 8	3 7	2 8	9 0.7	6 C1-like domain
C1_3	PF07649.8	30	TR100231_c0_g1_i1|m.5	13	2 4.	3 7.	5 9.	8	4	4 0.5	9 2.8e+0	2 1.	7 0.	1 1	4 2	2 10	4 11	2 9	8 11	3 0.7	7 C1-like domain
zinc_ribbon_5	PF13719.2	37	TR100231_c0_g1_i1|m.5	13	2 4.	6 7.	0 16.	5	1	3 0.5	7 2.7e+0	2 1.	3 0.	6	4 1	2 2	3 3	1 2	2 3	2 0.6	8 zinc-ribbon domain
zinc_ribbon_5	PF13719.2	37	TR100231_c0_g1_i1|m.5	13	2 4.	6 7.	0 16.	5	2	3 0.01	2 5.	7 6.	7 4.	8	5 3	5 5	2 8	7 5	0 8	9 0.7	2 zinc-ribbon domain
zinc_ribbon_5	PF13719.2	37	TR100231_c0_g1_i1|m.5	13	2 4.	6 7.	0 16.	5	3	3 0.1	2 5	6 3.	5 0.	1	4 1	3 10	7 11	6 10	6 12	7 0.8	1 zinc-ribbon domain
ROS_MUCR	PF05443.7	125	TR100231_c0_g1_i1|m.5	13	2 5.	9 6.	8 5.	8	1	2 0.1	3 6	1 3.	5 0.	2 7	8 9	3	8 2	3	4 3	6 0.8	5 ROS/MUCR transcriptional regulator prot	ein
ROS_MUCR	PF05443.7	125	TR100231_c0_g1_i1|m.5	13	2 5.	9 6.	8 5.	8	2	2 0.08	8 4	2 4.	1 1.	4 6	7 9	3 7	8 10	7 3	9 11	1 0.8	1 ROS/MUCR transcriptional regulator prot	ein
RVT_1	PF00078.23	222	TR100233_c0_g1_i1|m.5	13	1 1.4e-1	4 54.	1 0.	0	1	1 9.8e-1	9 1.6e-1	4 53.	8 0.	0	1 10	8 1	2 12	3 1	2 12	9 0.8	8 Reverse transcriptase (RNA-dependent DN	A pol	ym	erase	)
IL17_R_N	PF15037.2	399	TR10030_c0_g1_i1|m.59	125	0.002	17	0.2	1	1	2.8e-07	0.0023	16.8	0.2	275	341	19	87	16	118	0.78	Interleukin-17 receptor extracellular re	gion
DrsE_2	PF13686.2	156	TR10030_c0_g1_i1|m.59	125	0.056	13.2	0.1	1	2	0.18	1500	-1.2	0	107	124	42	59	23	67	0.78	DsrE/DsrF/DrsH-like family
DrsE_2	PF13686.2	156	TR10030_c0_g1_i1|m.59	125	0.056	13.2	0.1	2	2	1.9e-05	0.15	11.8	0	34	79	77	122	69	125	0.89	DsrE/DsrF/DrsH-like family
DUF676	PF05057.10	219	TR100318_c0_g1_i1|m.6	12	0 5.9e-0	7 29.	1 0.	0	1	1 5e-1	1 8.1e-0	7 28.	6 0.	0 14	6 21	8	2 6	2	1 6	3 0.9	0 Putative serine esterase (DUF676)
DUF2484	PF10658.5	76	TR100334_c0_g1_i1|m.6	10	0 0.05	9 13.	5 2.	0	1	2 0.08	8 1.4e+0	3 -0.	5 0.	1	8 2	0 4	4 5	6 3	9 6	4 0.6	8 Protein of unknown function (DUF2484)
DUF2484	PF10658.5	76	TR100334_c0_g1_i1|m.6	10	0 0.05	9 13.	5 2.	0	2	2 6.2e-0	6 0.	1 12.	8 0.	2	9 4	1 6	4 9	6 6	0 9	9 0.8	7 Protein of unknown function (DUF2484)
LIX1	PF14954.2	249	TR100336_c0_g1_i1|m.6	12	2 1.3e-5	5 188.	2 1.	9	1	1 9.8e-6	0 1.6e-5	5 188.	0 1.	9 14	7 24	9 1	0 11	2	2 11	2 0.9	6 Limb expression 1
TSP_1	PF00090.15	49	TR100344_c0_g1_i1|m.6	11	1 2.9e-1	2 46.	5 18.	1	1	2 9e-1	0 1.5e-0	5 25.	0 7.	5	5 4	4	1 3	7	1 5	4 0.7	4 Thrombospondin type 1 domain
TSP_1	PF00090.15	49	TR100344_c0_g1_i1|m.6	11	1 2.9e-1	2 46.	5 18.	1	2	2 2e-1	0 3.2e-0	6 27.	1 2.	8	5 4	9 6	1 10	9 5	8 10	9 0.7	8 Thrombospondin type 1 domain
Cadherin	PF00028.13	93	TR100345_c0_g1_i1|m.7	11	2 5.6e-1	4 52.	2 0.	1	1	1 8.4e-1	8 6.8e-1	4 51.	9 0.	1	1 9	3	6 9	8	6 9	8 0.9	1 Cadherin domain
Cadherin_pro	PF08758.7	90	TR100345_c0_g1_i1|m.7	11	2 0.02	4 14.	6 0.	0	1	1 4.8e-0	6 0.03	9 13.	9 0.	0	6 4	5	1 4	0	1 9	5 0.8	2 Cadherin prodomain like
RVT_1	PF00078.23	222	TR100351_c0_g1_i1|m.7	10	1 7.4e-0	6 25.	5 0.	0	1	1 4.6e-1	0 7.5e-0	6 25.	5 0.	0 14	9 22	0 1	0 9	9	1 10	1 0.8	2 Reverse transcriptase (RNA-dependent DN	A pol	ym	erase	)
Filament	PF00038.17	312	TR100356_c0_g1_i1|m.7	12	9 4e-2	8 98.	8 4.	2	1	1 6.6e-3	2 5.4e-2	8 98.	3 4.	2 23	5 31	2	2 7	9	1 7	9 0.9	8 Intermediate filament protein
Selenoprotein_S	PF06936.7	192	TR100356_c0_g1_i1|m.7	12	9 0.05	2 13.	2 0.	7	1	1 1.1e-0	5 0.09	2 12.	4 0.	7 8	3 12	7	7 5	1	3 6	0 0.8	9 Selenoprotein S (SelS)
DUF4939	PF16297.1	112	TR10035_c0_g1_i1|m.78	124	9e-08	31.8	0	1	1	7.6e-12	1.2e-07	31.4	0	29	88	64	123	50	124	0.94	Domain of unknown function (DUF4939)
KIAA1328	PF15369.2	327	TR100371_c0_g1_i1|m.8	16	7 8.6e-0	7 29.	0 0.	0	1	1 1.2e-1	0 9.5e-0	7 28.	8 0.	0 11	6 28	5	2 16	6	1 16	7 0.8	5 Uncharacterised protein KIAA1328
GHBP	PF12772.3	300	TR100371_c0_g1_i1|m.8	16	7 0.0	9 12.	1 0.	0	1	1 1.3e-0	5 0.	1 12.	0 0.	0 20	8 25	9 4	2 9	4 2	3 13	5 0.7	8 Growth hormone receptor binding
rve	PF00665.22	119	TR100424_c0_g1_i1|m.8	10	3 2.2e-1	4 53.	6 0.	1	1	2 1.1e-1	7 6.2e-1	4 52.	1 0.	0 6	1 11	8	4 6	0	1 6	1 0.9	2 Integrase core domain
rve	PF00665.22	119	TR100424_c0_g1_i1|m.8	10	3 2.2e-1	4 53.	6 0.	1	2	2 0.3	1 1.7e+0	3 -0.	9 0.	0 8	3 10	2 7	5 9	4 7	1 9	6 0.8	3 Integrase core domain
rve_3	PF13683.2	67	TR100424_c0_g1_i1|m.8	10	3 4e-0	6 26.	4 0.	0	1	1 9.5e-1	0 5.1e-0	6 26.	0 0.	0	1 3	0 3	2 6	1 3	2 8	3 0.9	1 Integrase core domain
TrbI_Ftype	PF09677.6	106	TR100424_c0_g1_i1|m.8	10	3 0.01	1 15.	8 0.	0	1	1 2.8e-0	6 0.01	5 15.	4 0.	0 2	1 7	1 1	2 6	2	7 6	7 0.9	1 Type-F conjugative transfer system prot	ein (	Tr	bI_Ft	ype)
TraS	PF10624.5	162	TR100456_c0_g1_i1|m.9	11	8 0.009	6 15.	7 0.	1	1	1 6.9e-0	7 0.01	1 15.	5 0.	1 2	2 10	8	6 9	3	2 10	5 0.8	1 Plasmid conjugative transfer entry excl	usion	p	rotei	n TraS
Lactamase_B_6	PF16661.1	193	TR100456_c0_g1_i1|m.9	11	8 0.03	5 13.	4 0.	0	1	1 2.5e-0	6 0.04	1 13.	2 0.	0	4 5	3	3 4	7	1 6	6 0.8	1 Metallo-beta-lactamase superfamily doma	in
Phage_int_SAM_4	PF13495.2	85	TR100467_c0_g1_i1|m.9	9	9 1.9e-0	6 28.	1 0.	3	1	1 4.2e-1	0 2.3e-0	6 27.	9 0.	3 1	2 7	1 3	8 9	8 2	6 9	9 0.8	8 Phage integrase, N-terminal SAM-like do	main
Phage_int_SAM_1	PF02899.13	84	TR100467_c0_g1_i1|m.9	9	9 6.9e-0	6 26.	1 0.	3	1	1 1.7e-0	9 9.2e-0	6 25.	7 0.	3 1	1 7	3 3	9 9	8 3	3 9	9 0.8	9 Phage integrase, N-terminal SAM-like do	main
TraY	PF05509.7	49	TR100467_c0_g1_i1|m.9	9	9 0.1	1 12.	4 0.	0	1	1 3e-0	5 0.1	6 11.	8 0.	0	2 2	3 2	5 4	6 2	4 4	8 0.9	5 TraY domain
Kazal_2	PF07648.11	42	TR100509_c0_g1_i1|m.9	10	0 1e-0	7 31.	9 1.	0	1	3 1.	4 7.8e+0	3 -3.	0 1.	3	8 1	2 4	5 4	9 3	8 5	0 0.6	3 Kazal-type serine protease inhibitor do	main
Kazal_2	PF07648.11	42	TR100509_c0_g1_i1|m.9	10	0 1e-0	7 31.	9 1.	0	2	3 1.	3 7e+0	3 -2.	8 0.	1 2	7 3	0 6	1 6	4 5	8 6	7 0.5	7 Kazal-type serine protease inhibitor do	main
Kazal_2	PF07648.11	42	TR100509_c0_g1_i1|m.9	10	0 1e-0	7 31.	9 1.	0	3	3 1.9e-1	1 1e-0	7 31.	9 1.	0	6 3	0 7	4 9	8 6	8 10	0 0.8	9 Kazal-type serine protease inhibitor do	main
Kazal_1	PF00050.17	49	TR100509_c0_g1_i1|m.9	10	0 1.9e-0	5 24.	4 3.	3	1	1 4.1e-0	9 2.2e-0	5 24.	2 2.	4	9 3	2 6	8 9	7 5	3 9	9 0.8	0 Kazal-type serine protease inhibitor do	main
FOLN	PF09289.6	22	TR100509_c0_g1_i1|m.9	10	0 0.005	6 16.	7 6.	7	1	1 3.3e-0	6 0.01	8 15.	1 6.	7	1 2	2 4	2 6	2 4	2 6	2 0.9	9 Follistatin/Osteonectin-like EGF domain
RVT_1	PF00078.23	222	TR100521_c0_g1_i1|m.9	12	1 4e-0	6 26.	4 0.	0	1	1 3e-1	0 4.8e-0	6 26.	1 0.	0 16	2 22	2 1	8 9	2	2 9	2 0.8	4 Reverse transcriptase (RNA-dependent DN	A pol	ym	erase	)
RVT_1	PF00078.23	222	TR100530_c0_g1_i1|m.9	10	6 2.3e-0	5 23.	9 0.	0	1	1 1.4e-0	9 2.3e-0	5 23.	9 0.	0 15	9 20	8 1	1 6	6	1 9	9 0.8	4 Reverse transcriptase (RNA-dependent DN	A pol	ym	erase	)
RVT_1	PF00078.23	222	TR100533_c0_g1_i1|m.1	2	59 2.6e-	20 72	.8 0	0.1	1	1 2e-	24 3.2e-	20 72	.5 0	0.1	3 1	27 1	19 2	52 1	17 2	58 0.	90 Reverse transcriptase (RNA-dependent D	NA po	ly	meras	e)
Sigma70_r1_2	PF00140.16	35	TR100540_c0_g1_i1|m.1	1	42 0.0	95 12	.6 0	0.1	1	1 8.6e-	06 0.	14 12	.1 0	0.1	15	30	88 1	3	84 1	07 0.	84 Sigma-70 factor, region 1.2
CbiK	PF06180.7	262	TR100553_c0_g1_i1|m.1	1	56 0.00	36 16	.5 0	0	1	1 5.6e-	07 0.00	46 16	.2 0	0	83 1	52	65 1	36	24 1	45 0.	81 Cobalt chelatase (CbiK)
Cse1	PF08506.6	370	TR100553_c0_g1_i1|m.1	1	56 0.0	14 14	.1 0	0.8	1	2 0.00	13	11 4	.6 0	.1 1	51 1	79	5	32	1	43 0.	85 Cse1
Cse1	PF08506.6	370	TR100553_c0_g1_i1|m.1	1	56 0.0	14 14	.1 0	0.8	2	2 9e-	05 0.	73 8	.4 0	.1 1	20 1	66	95 1	40	77 1	47 0.	77 Cse1
DsrC	PF04358.9	107	TR100631_c0_g1_i1|m.1	1	03 0.	11 12	.9 0	0.2	1	2 0.000	24 3	.8 7	.9 0	0.1	36	69	27	60	5	63 0.	79 DsrC like protein
DsrC	PF04358.9	107	TR100631_c0_g1_i1|m.1	1	03 0.	11 12	.9 0	0.2	2	2 0.0	5	81 3	.6 0	0	24	56	63	94	58 1	02 0.	76 DsrC like protein
RVT_1	PF00078.23	222	TR100645_c0_g1_i1|m.1	1	12 7.7e-	13 48	.3 0	0	1	1 5.3e-	17 8.6e-	13 48	.2 0	0	5	94	16 1	11	9 1	12 0.	90 Reverse transcriptase (RNA-dependent D	NA po	ly	meras	e)
MFS_1	PF07690.12	352	TR100652_c0_g1_i1|m.1	1	66 4e-	09 35	.7 13	0.2	1	1 9.8e-	13 4e-	09 35	.7 13	0.2	5 1	3	56 1	58	52 1	66 0.	75 Major Facilitator Superfamily
Sugar_tr	PF00083.20	452	TR100652_c0_g1_i1|m.1	1	66 0.00	25 16	.6 6	0.3	1	1 8.7e-	07 0.00	35 16	.1 6	0.3	36 1	16	76 1	54	45 1	60 0.	69 Sugar (and other) transporter
MFS_1_like	PF12832.3	77	TR100652_c0_g1_i1|m.1	1	66 0.0	19 14	.8 0	0.6	1	2 4.6e-	06 0.0	19 14	.8 0	0.6	19	76	70 1	27	57 1	28 0.	88 MFS_1 like family
MFS_1_like	PF12832.3	77	TR100652_c0_g1_i1|m.1	1	66 0.0	19 14	.8 0	0.6	2	2 2	.2 9e+	2017-03-03	.4 0	0.2	43	54 1	33 1	44 1	30 1	49 0.	59 MFS_1 like family
MFS_2	PF13347.2	427	TR100652_c0_g1_i1|m.1	1	66 0.0	25 13	.1 8	0.6	1	1 8.2e-	06 0.0	33 12	.7 8	.6 2	25 3	29	50 1	55	48 1	58 0.	87 MFS/sugar transport protein
B1	PF02246.11	69	TR100678_c0_g1_i1|m.1	1	65 0.	12 12	.3 0	0	1	1 1.3e-	05 0.	21 11	.5 0	0	31	55 1	37 1	61 1	18 1	63 0.	89 Protein L b1 domain
Keratin_B2_2	PF13885.2	45	TR1006_c0_g1_i1|m.127	201	0.00024	20.8	17.8	1	3	0.59	9600	-3.5	2.2	28	28	16	16	6	41	0.57	Keratin, high sulfur B2 protein
Keratin_B2_2	PF13885.2	45	TR1006_c0_g1_i1|m.127	201	0.00024	20.8	17.8	2	3	1e-06	0.017	14.9	7	6	45	137	176	125	180	0.67	Keratin, high sulfur B2 protein
Keratin_B2_2	PF13885.2	45	TR1006_c0_g1_i1|m.127	201	0.00024	20.8	17.8	3	3	7.7e-08	0.0013	18.5	3	7	44	163	200	159	201	0.72	Keratin, high sulfur B2 protein
PLAC	PF08686.7	32	TR100702_c0_g1_i1|m.1	1	06 5.3e-	12 46	.1 8	0.6	1	2 0.	53 4.3e+	2017-03-01	.6 0	0.1	6	10	57	61	53	64 0.	70 PLAC (protease and lacunin) domain
PLAC	PF08686.7	32	TR100702_c0_g1_i1|m.1	1	06 5.3e-	12 46	.1 8	0.6	2	2 6.6e-	16 5.3e-	12 46	.1 8	0.6	1	32	71 1	1	71 1	01 0.	99 PLAC (protease and lacunin) domain
TSP_1	PF00090.15	49	TR100702_c0_g1_i1|m.1	1	06 3.1e-	07 30	.4 6	0.4	1	2 3.8e-	11 3.1e-	07 30	.4 6	0.4	4	49	13	60	11	60 0.	73 Thrombospondin type 1 domain
TSP_1	PF00090.15	49	TR100702_c0_g1_i1|m.1	1	06 3.1e-	07 30	.4 6	0.4	2	2 0.	22 1.8e+	2000-03-01	.9 1	0.3	24	44	87	97	82 1	03 0.	53 Thrombospondin type 1 domain
Astro_capsid_p2	PF16580.1	245	TR100707_c0_g1_i1|m.1	1	08 0.0	65 12	.5 0	0	1	1 6.6e-	06 0.	11 11	.8 0	.0 1	09 1	41	64	96	53 1	03 0.	89 C-terminal tail of astrovirus capsid p	rojec	ti	on or	spike
Cadherin	PF00028.13	93	TR100711_c0_g1_i1|m.1	1	06 2.8e-	13 50	.0 0	0	1	2 4.4e-	07 0.00	71 16	.6 0	0	61	92	1	31	1	32 0.	94 Cadherin domain
Cadherin	PF00028.13	93	TR100711_c0_g1_i1|m.1	1	06 2.8e-	13 50	.0 0	0	2	2 8.9e-	12 1.4e-	07 31	.7 0	0	1	54	46 1	4	46 1	06 0.	95 Cadherin domain
TPR_8	PF13181.2	34	TR100722_c0_g1_i1|m.1	1	10 1.3e-	08 34	.1 2	0.7	1	4 0.000	31 0.	39 10	.8 0	0	3	32	11	41	9	43 0.	86 Tetratricopeptide repeat
TPR_8	PF13181.2	34	TR100722_c0_g1_i1|m.1	1	10 1.3e-	08 34	.1 2	0.7	2	4 1	.7 2.1e+	2000-03-01	.9 0	0	18	28	47	57	46	60 0.	85 Tetratricopeptide repeat
TPR_8	PF13181.2	34	TR100722_c0_g1_i1|m.1	1	10 1.3e-	08 34	.1 2	0.7	3	4 5	.9 7.4e+	2017-03-02	.5 0	0	25	31	63	69	63	71 0.	81 Tetratricopeptide repeat
TPR_8	PF13181.2	34	TR100722_c0_g1_i1|m.1	1	10 1.3e-	08 34	.1 2	0.7	4	4 7.7e-	08 9.6e-	05 22	.1 0	0.5	3	33	70 1	0	68 1	01 0.	90 Tetratricopeptide repeat
TPR_1	PF00515.24	34	TR100722_c0_g1_i1|m.1	1	10 6.5e-	08 31	.9 5	0.6	1	3 4	.1 5.1e+	2017-03-02	.6 0	0	10	19	11	20	11	20 0.	80 Tetratricopeptide repeat
TPR_1	PF00515.24	34	TR100722_c0_g1_i1|m.1	1	10 6.5e-	08 31	.9 5	0.6	2	3 0.0	19	24 4	.8 0	0.1	19	31	28	40	21	42 0.	88 Tetratricopeptide repeat
TPR_1	PF00515.24	34	TR100722_c0_g1_i1|m.1	1	10 6.5e-	08 31	.9 5	0.6	3	3 4e-	10 5e-	07 29	.1 0	0.6	3	32	70	99	68 1	01 0.	90 Tetratricopeptide repeat
TPR_2	PF07719.13	34	TR100722_c0_g1_i1|m.1	1	10 5.4e-	07 29	.1 4	0.8	1	2 0.0	31	38 4	.6 0	0.1	19	31	28	40	10	42 0.	84 Tetratricopeptide repeat
TPR_2	PF07719.13	34	TR100722_c0_g1_i1|m.1	1	10 5.4e-	07 29	.1 4	0.8	2	2 6.7e-	09 8.3e-	06 25	.4 0	0.9	2	31	69	98	68 1	01 0.	92 Tetratricopeptide repeat
TPR_12	PF13424.2	79	TR100722_c0_g1_i1|m.1	1	10 7e-	07 29	.4 2	0.8	1	2 0.0	14	17 5	.7 0	0	7	43	11	48	6	58 0.	76 Tetratricopeptide repeat
TPR_12	PF13424.2	79	TR100722_c0_g1_i1|m.1	1	10 7e-	07 29	.4 2	0.8	2	2 3e-	08 3.7e-	05 23	.8 0	0.9	44	77	65	98	47 1	00 0.	68 Tetratricopeptide repeat
TPR_11	PF13414.2	68	TR100722_c0_g1_i1|m.1	1	10 1.6e-	06 28	.0 3	0.6	1	1 1.3e-	08 1.7e-	05 24	.7 3	0.6	13	67	19	98	9 1	00 0.	73 TPR repeat
TPR_7	PF13176.2	36	TR100722_c0_g1_i1|m.1	1	10 0.000	14 21	.5 1	0.3	1	2 0.	79 9.9e+	02 0	.1 0	0.1	28	28	44	44	27	69 0.	58 Tetratricopeptide repeat
TPR_7	PF13176.2	36	TR100722_c0_g1_i1|m.1	1	10 0.000	14 21	.5 1	0.3	2	2 4.3e-	07 0.000	54 19	.7 0	0.2	1	33	70 1	2	70 1	04 0.	87 Tetratricopeptide repeat
TPR_10	PF13374.2	42	TR100722_c0_g1_i1|m.1	1	10 0.00	31 17	.2 1	0	1	2 4	.2 5.2e+	2017-03-02	.5 0	0	26	34	34	42	29	46 0.	55 Tetratricopeptide repeat
TPR_10	PF13374.2	42	TR100722_c0_g1_i1|m.1	1	10 0.00	31 17	.2 1	0	2	2 2.5e-	06 0.00	31 17	.2 1	0	3	31	69	97	68	99 0.	93 Tetratricopeptide repeat
TPR_16	PF13432.2	65	TR100722_c0_g1_i1|m.1	1	10 0.00	33 18	.1 0	0.3	1	2 0.	89 1.1e+	03 0	.5 0	0	20	37	18	35	9	43 0.	56 Tetratricopeptide repeat
TPR_16	PF13432.2	65	TR100722_c0_g1_i1|m.1	1	10 0.00	33 18	.1 0	0.3	2	2 1.5e-	05 0.0	19 15	.7 0	0.3	23	62	61	99	46 1	02 0.	80 Tetratricopeptide repeat
DUF4919	PF16266.1	185	TR100722_c0_g1_i1|m.1	1	10 0.00	85 15	.9 0	0.4	1	1 8.2e-	06 0.	01 15	.6 0	0.4	37 1	21	14	98	6 1	04 0.	74 Domain of unknown function (DUF4919)
Sel1	PF08238.8	38	TR100722_c0_g1_i1|m.1	1	10 0.0	11 16	.3 0	0.1	1	2 0.	19 2.4e+	02 2	.5 0	0	15	34	15	37	12	38 0.	70 Sel1 repeat
Sel1	PF08238.8	38	TR100722_c0_g1_i1|m.1	1	10 0.0	11 16	.3 0	0.1	2	2 0.000	28 0.	34 11	.5 0	0	19	35	80	96	69	98 0.	75 Sel1 repeat
TPR_14	PF13428.2	44	TR100722_c0_g1_i1|m.1	1	10 0.0	29 15	.0 0	0.1	1	1 6.4e-	05 0.	08 13	.6 0	0.1	3	34	70 1	1	68 1	06 0.	88 Tetratricopeptide repeat
TPR_6	PF13174.2	33	TR100722_c0_g1_i1|m.1	1	10 0.0	55 14	.0 0	0.8	1	3 5	.2 6.5e+	2017-03-01	.9 0	0	7	20	16	30	12	39 0.	52 Tetratricopeptide repeat
TPR_6	PF13174.2	33	TR100722_c0_g1_i1|m.1	1	10 0.0	55 14	.0 0	0.8	2	3 7	.4 9.2e+	2017-03-02	.4 0	0	18	27	48	57	46	64 0.	64 Tetratricopeptide repeat
TPR_6	PF13174.2	33	TR100722_c0_g1_i1|m.1	1	10 0.0	55 14	.0 0	0.8	3	3 0.000	13 0.	17 12	.5 0	0.2	5	28	73	96	69 1	00 0.	86 Tetratricopeptide repeat
MIT	PF04212.14	65	TR100722_c0_g1_i1|m.1	1	10 0.	24 11	.4 3	0.1	1	2 0.	22 2.7e+	02 1	.6 0	0.2	22	52	28	56	22	67 0.	61 MIT (microtubule interacting and trans	port)	d	omain
MIT	PF04212.14	65	TR100722_c0_g1_i1|m.1	1	10 0.	24 11	.4 3	0.1	2	2 0.000	44 0.	55 10	.2 0	0.3	17	33	81	97	77 1	01 0.	91 MIT (microtubule interacting and trans	port)	d	omain
DXP_redisom_C	PF08436.8	84	TR10072_c0_g1_i1|m.13	25	9 0.8	4 9.	8 5.	8	1	3 0.5	6 4.6e+0	3 -2.	1 0.	0 4	0 6	6 7	1 9	5 4	5 10	5 0.5	6 1-deoxy-D-xylulose 5-phosphate reductoi	somer	as	e C-t	erminal
DXP_redisom_C	PF08436.8	84	TR10072_c0_g1_i1|m.13	25	9 0.8	4 9.	8 5.	8	2	3 4.1e-0	5 0.3	3 11.	1 0.	7 2	1 6	3 15	6 19	8 13	5 20	7 0.8	0 1-deoxy-D-xylulose 5-phosphate reductoi	somer	as	e C-t	erminal
DXP_redisom_C	PF08436.8	84	TR10072_c0_g1_i1|m.13	25	9 0.8	4 9.	8 5.	8	3	3 0.	2 1.6e+0	3 -0.	7 0.	0 4	7 6	1 23	6 25	0 21	1 25	4 0.7	6 1-deoxy-D-xylulose 5-phosphate reductoi	somer	as	e C-t	erminal
GREB1	PF15782.1	1955	TR10072_c0_g1_i1|m.13	25	9 6.	7 3.	5 20.	8	1	1 0.0009	4 7.	6 3.	4 20.	8 109	9 127	9 4	1 21	6 1	0 24	5 0.5	9 Gene regulated by oestrogen in breast c	ancer
KRBA1	PF15287.2	43	TR100753_c0_g1_i1|m.1	1	10 0	.2 11	.4 0	0.3	1	3 0.0	39 6.3e+	02 0	.2 0	0.2	28	40	22	34	21	36 0.	85 KRBA1 family repeat
KRBA1	PF15287.2	43	TR100753_c0_g1_i1|m.1	1	10 0	.2 11	.4 0	0.3	2	3 1.2e-	05 0	.2 11	.4 0	0.3	6	41	47	82	44	83 0.	85 KRBA1 family repeat
KRBA1	PF15287.2	43	TR100753_c0_g1_i1|m.1	1	10 0	.2 11	.4 0	0.3	3	3 0.	48 7.8e+	2017-03-03	.4 0	0.1	10	13	94	97	89	97 0.	54 KRBA1 family repeat
DUF3329	PF11808.4	86	TR100812_c0_g1_i1|m.1	1	41 0.0	47 14	.0 0	0.2	1	1 4.5e-	06 0.0	73 13	.3 0	0.2	39	74	44	79	41	82 0.	91 Domain of unknown function (DUF3329)
LMBR1	PF04791.12	484	TR100813_c0_g1_i1|m.1		99 0.	57 8	.8 2	0.5	1	1 3.8e-	05 0.	61 8	.7 2	.5 3	59 3	98	57	96	40	99 0.	77 LMBR1-like membrane protein
DUF1664	PF07889.8	124	TR10081_c0_g1_i1|m.15	13	9 0.03	5 13.	9 0.	2	1	1 8.1e-0	6 0.06	6 13.	1 0.	2 6	3 12	4	3 6	4	1 6	4 0.9	5 Protein of unknown function (DUF1664)
BLOC1_2	PF10046.5	96	TR10081_c0_g1_i1|m.15	13	9 0.05	5 13.	7 0.	5	1	1 1.1e-0	5 0.08	8 13.	0 0.	5 3	9 9	6	1 5	8	1 6	7 0.9	6 Biogenesis of lysosome-related organell	es co	mp	lex-1	subunit 2
WD40	PF00400.28	37	TR100830_c0_g1_i1|m.1	1	13 1e-	15 57	.7 3	0.5	1	3 5.6e-	06 0.	09 13	.5 0	0	14	37	1	26	1	26 0.	90 WD domain, G-beta repeat
WD40	PF00400.28	37	TR100830_c0_g1_i1|m.1	1	13 1e-	15 57	.7 3	0.5	2	3 9.5e-	08 0.00	15 19	.1 0	0.1	4	37	33	70	30	70 0.	82 WD domain, G-beta repeat
WD40	PF00400.28	37	TR100830_c0_g1_i1|m.1	1	13 1e-	15 57	.7 3	0.5	3	3 1.4e-	09 2.2e-	05 24	.9 0	0.4	4	37	77 1	12	74 1	12 0.	88 WD domain, G-beta repeat
gag-asp_proteas	PF13975.2	72	TR100835_c0_g1_i1|m.1	1	46 1.5e-	05 24	.8 0	0	1	1 7.4e-	09 2.4e-	05 24	.1 0	0	20	54 1	02 1	35	99 1	44 0.	85 gag-polyprotein putative aspartyl prot	ease
Asp_protease_2	PF13650.2	90	TR100835_c0_g1_i1|m.1	1	46 0.000	84 19	.8 0	0	1	1 4.3e-	07 0.00	14 19	.1 0	0	9	50 1	01 1	42	89 1	45 0.	89 Aspartyl protease
zf-CCHC	PF00098.19	18	TR100835_c0_g1_i1|m.1	1	46 0.00	13 18	.6 0	0.2	1	1 6.2e-	07 0.0	02 18	.0 0	0.2	2	17	36	51	35	52 0.	94 Zinc knuckle
zf-CCHC_2	PF13696.2	21	TR100835_c0_g1_i1|m.1	1	46 0.0	26 14	.2 0	0.2	1	1 1.2e-	05 0.	04 13	.6 0	0.2	5	20	36	51	36	52 0.	94 Zinc knuckle
eIF3g	PF12353.4	127	TR100835_c0_g1_i1|m.1	1	46 0.	19 12	.0 0	0.4	1	1 0.000	11 0.	37 11	.0 0	0.4	99 1	25	27	54	5	55 0.	71 Eukaryotic translation initiation fact	or 3	su	bunit	G
RVT_1	PF00078.23	222	TR100840_c0_g1_i1|m.1	1	04 4e-	06 26	.4 0	0	1	1 2.5e-	10 4e-	06 26	.4 0	.0 1	59 2	9	9	72	1	97 0.	79 Reverse transcriptase (RNA-dependent D	NA po	ly	meras	e)
RVT_1	PF00078.23	222	TR100844_c0_g1_i1|m.1	1	05 9.4e-	07 28	.4 0	0	1	1 6.9e-	11 1.1e-	06 28	.2 0	.0 1	09 1	77	25 1	2	19 1	04 0.	85 Reverse transcriptase (RNA-dependent D	NA po	ly	meras	e)
RVT_1	PF00078.23	222	TR100863_c0_g1_i1|m.1	1	04 1.7e-	18 66	.8 0	0	1	1 1.1e-	22 1.7e-	18 66	.8 0	0	74 1	59	2	96	1 1	04 0.	90 Reverse transcriptase (RNA-dependent D	NA po	ly	meras	e)
Transposase_22	PF02994.10	351	TR100867_c0_g1_i1|m.1	1	11 0.00	73 15	.1 0	0	1	1 4.8e-	07 0.00	78 15	.0 0	.0 1	67 2	78	2 1	11	1 1	11 0.	89 L1 transposable element
PIRT	PF15099.2	131	TR100880_c0_g1_i1|m.1	1	07 0.000	95 18	.6 0	0.6	1	1 1.7e-	06 0.00	16 17	.9 0	0.6	94 1	17	14	37	5	50 0.	72 Phosphoinositide-interacting protein f	amily
Shisa	PF13908.2	190	TR100880_c0_g1_i1|m.1	1	07 0.00	27 17	.8 2	0.3	1	1 3.1e-	06 0.00	29 17	.7 2	0.3	87 1	19	7	39	3 1	04 0.	69 Wnt and FGF inhibitory regulator
DUF1180	PF06679.8	169	TR100880_c0_g1_i1|m.1	1	07 0.00	38 17	.5 0	0.1	1	1 5.2e-	06 0.00	49 17	.2 0	.1 1	03 1	50	12	77	4	95 0.	61 Protein of unknown function (DUF1180)
DUF3481	PF11980.4	87	TR100880_c0_g1_i1|m.1	1	07 0.00	63 16	.4 0	0.1	1	1 1e-	05 0.00	98 15	.8 0	0.1	22	80	9	68	3	75 0.	63 Domain of unknown function (DUF3481)
MAP17	PF15807.1	126	TR100880_c0_g1_i1|m.1	1	07 0.0	23 14	.7 0	0.1	1	1 3e-	05 0.0	29 14	.4 0	0.1	31 1	14	3	80	2 1	02 0.	54 Membrane-associated protein 117 kDa, P	DZK1-	in	terac	ting protein 1
Hum_adeno_E3A	PF05393.7	100	TR100880_c0_g1_i1|m.1	1	07 0.0	27 14	.3 1	0.4	1	1 3.5e-	05 0.0	34 14	.0 1	0.4	36	71	3	39	1	60 0.	70 Human adenovirus early E3A glycoprotei	n
Synaphin	PF05835.8	142	TR100880_c0_g1_i1|m.1	1	07 0.	03 14	.5 1	0.5	1	1 3.9e-	05 0.0	37 14	.2 1	0.5	48	95	35	82	30 1	06 0.	70 Synaphin protein
Prominin	PF05478.7	804	TR100880_c0_g1_i1|m.1	1	07 0.0	56 11	.2 2	0.3	1	1 7.4e-	05 0.	07 10	.9 2	0.3	98 1	32	8	42	2	47 0.	70 Prominin
Myc_target_1	PF15179.2	192	TR100880_c0_g1_i1|m.1	1	07 0.0	69 12	.9 0	0	1	1 8.1e-	05 0.0	78 12	.7 0	0	25	91	8	75	2 1	00 0.	63 Myc target protein 1
TMEM52	PF14979.2	149	TR100880_c0_g1_i1|m.1	1	07 0.	07 12	.9 5	0.8	1	1 0.000	11 0.	11 12	.3 5	0.8	15	56	3	41	1	48 0.	73 Transmembrane 52
Baculo_11_kDa	PF06143.7	84	TR100880_c0_g1_i1|m.1	1	07 0.0	71 12	.6 0	0.7	1	1 0.000	14 0.	14 11	.6 0	0.7	43	82	10	50	4	52 0.	68 Baculovirus 11 kDa family
Herpes_gE	PF02480.12	432	TR100880_c0_g1_i1|m.1	1	07 0.0	79 11	.5 0	0.2	1	1 0.00	01 0.0	99 11	.2 0	.2 3	47 3	85	6	43	2	62 0.	81 Alphaherpesvirus glycoprotein E
WBP-1	PF11669.4	102	TR100880_c0_g1_i1|m.1	1	07 0.0	86 13	.0 2	0.1	1	1 0.000	12 0.	11 12	.6 2	0.1	18	64	7	52	1	77 0.	73 WW domain-binding protein 1
PspB	PF06667.8	73	TR100880_c0_g1_i1|m.1	1	07 0.	14 12	.1 0	0	1	1 0.000	28 0.	27 11	.2 0	0	5	42	9	44	4	60 0.	56 Phage shock protein B
FAM176	PF14851.2	144	TR100880_c0_g1_i1|m.1	1	07 0.	15 11	.6 0	0.9	1	1 0.000	23 0.	22 11	.1 0	0.9	21	73	3	54	1 1	02 0.	61 FAM176 family
PAG	PF15347.2	429	TR100880_c0_g1_i1|m.1	1	07 0	.2 10	.5 2	0.4	1	2 0.000	19 0.	18 10	.7 1	0.2	15	61	5	51	3	74 0.	79 Phosphoprotein associated with glycosp	hingo	li	pid-e	nriched
PAG	PF15347.2	429	TR100880_c0_g1_i1|m.1	1	07 0	.2 10	.5 2	0.4	2	2 0	.8 7.6e+	2017-02-01	.3 0	.0 1	03 1	30	70	97	62 1	07 0.	62 Phosphoprotein associated with glycosp	hingo	li	pid-e	nriched
TMEM132D_C	PF15706.1	87	TR100880_c0_g1_i1|m.1	1	07 0.	82 9	.3 2	0.8	1	1 0.00	11	1 9	.0 2	0.7	35	66	6	37	4	86 0.	79 Mature oligodendrocyte transmembrane p	rotei	n,	TMEM	132D, C-term
YajC	PF02699.11	80	TR100880_c0_g1_i1|m.1	1	06 0.0	36 13	.8 0	0.1	1	1 6.8e-	06 0.0	55 13	.2 0	0.1	7	48	63 1	5	57 1	06 0.	76 Preprotein translocase subunit
EutH	PF04346.8	351	TR100880_c0_g1_i1|m.1	1	06 0.0	71 12	.1 0	0.8	1	1 9.8e-	06 0.	08 12	.0 0	.8 1	68 2	38	30 1	0	3 1	04 0.	82 Ethanolamine utilisation protein, EutH
RVT_1	PF00078.23	222	TR100881_c0_g1_i1|m.1	1	07 2.1e-	11 43	.6 0	0	1	1 1.5e-	15 2.5e-	11 43	.4 0	0	2	92	4 1	4	3 1	06 0.	91 Reverse transcriptase (RNA-dependent D	NA po	ly	meras	e)
DUF998	PF06197.9	185	TR100897_c0_g1_i1|m.1	1	01 0.0	08 15	.6 0	0.1	1	1 5.5e-	07 0.00	89 15	.5 0	0.1	41	98	12	69	6	90 0.	78 Protein of unknown function (DUF998)
zf-C3H2C3	PF17122.1	35	TR1008_c0_g1_i1|m.166	132	2.2	8.3	4.8	1	2	0.0012	20	5.2	0.3	18	28	24	34	20	36	0.89	Zinc-finger
zf-C3H2C3	PF17122.1	35	TR1008_c0_g1_i1|m.166	132	2.2	8.3	4.8	2	2	0.0021	34	4.5	0.6	18	28	122	132	118	132	0.89	Zinc-finger
Cadherin_3	PF16184.1	144	TR100904_c0_g1_i1|m.1	1	89 2.8e-	38 130	.9 0	0.4	1	2 9.5e-	26 7.7e-	22 77	.6 0	0.1	50 1	44	1	97	1	97 0.	94 Cadherin-like
Cadherin_3	PF16184.1	144	TR100904_c0_g1_i1|m.1	1	89 2.8e-	38 130	.9 0	0.4	2	2 7.8e-	18 6.3e-	14 51	.9 0	0	37 1	7	99 1	71	98 1	79 0.	89 Cadherin-like
BRK	PF07533.12	44	TR100904_c0_g1_i1|m.1	1	89 0.	17 11	.4 0	0.4	1	3 0.	05 4.1e+	02 0	.6 0	0	8	18	6	16	5	17 0.	91 BRK domain
BRK	PF07533.12	44	TR100904_c0_g1_i1|m.1	1	89 0.	17 11	.4 0	0.4	2	3 0.	17 1.4e+	2017-03-01	.2 0	0	8	19 1	17 1	28 1	12 1	28 0.	84 BRK domain
BRK	PF07533.12	44	TR100904_c0_g1_i1|m.1	1	89 0.	17 11	.4 0	0.4	3	3 0.000	51 4	.1 6	.9 0	0.2	22	32 1	72 1	82 1	67 1	84 0.	92 BRK domain
Sushi_2	PF09014.6	88	TR10091_c0_g1_i1|m.17	34	9 1.9e-3	3 114.	1 2.	0	1	2 0.3	5 1.9e+0	3 -1.	2 0.	0 3	3 4	3 16	5 17	5 15	7 19	3 0.7	9 Beta-2-glycoprotein-1 fifth domain
Sushi_2	PF09014.6	88	TR10091_c0_g1_i1|m.17	34	9 1.9e-3	3 114.	1 2.	0	2	2 9.2e-3	7 5e-3	3 112.	8 0.	8	1 8	8 26	0 34	8 26	0 34	8 0.9	7 Beta-2-glycoprotein-1 fifth domain
Sushi	PF00084.16	56	TR10091_c0_g1_i1|m.17	34	9 7.5e-3	0 103.	2 20.	3	1	4 2.1e-0	8 0.0001	1 22.	6 0.	3	1 5	4 7	9 13	5 7	9 13	7 0.8	7 Sushi repeat (SCR repeat)
Sushi	PF00084.16	56	TR10091_c0_g1_i1|m.17	34	9 7.5e-3	0 103.	2 20.	3	2	4 1.2e-1	6 6.6e-1	3 48.	9 1.	6	1 5	6 14	6 19	9 14	6 19	9 0.9	5 Sushi repeat (SCR repeat)
Sushi	PF00084.16	56	TR10091_c0_g1_i1|m.17	34	9 7.5e-3	0 103.	2 20.	3	3	4 3.8e-1	5 2.1e-1	1 44.	1 1.	1	1 5	6 20	4 25	9 20	4 25	9 0.9	5 Sushi repeat (SCR repeat)
Sushi	PF00084.16	56	TR10091_c0_g1_i1|m.17	34	9 7.5e-3	0 103.	2 20.	3	4	4 1.	3 6.9e+0	3 -2.	4 0.	2 2	3 3	4 29	3 30	4 28	9 31	5 0.7	4 Sushi repeat (SCR repeat)
WAP	PF00095.17	39	TR10091_c0_g1_i1|m.17	34	9 7.9e-0	5 22.	8 14.	2	1	3 1.5e-0	8 7.9e-0	5 22.	8 14.	2	2 3	9 2	8 7	5 2	7 7	5 0.9	3 WAP-type (Whey Acidic Protein) 'four-di	sulfi	de	core	'
WAP	PF00095.17	39	TR10091_c0_g1_i1|m.17	34	9 7.9e-0	5 22.	8 14.	2	2	3 0.6	2 3.3e+0	3 -1.	6 0.	2 1	3 1	8 12	2 12	7 7	7 12	9 0.5	9 WAP-type (Whey Acidic Protein) 'four-di	sulfi	de	core	'
WAP	PF00095.17	39	TR10091_c0_g1_i1|m.17	34	9 7.9e-0	5 22.	8 14.	2	3	3	3 1.6e+0	4 -3.	9 1.	0 3	0 3	6 30	1 30	7 29	9 31	6 0.5	0 WAP-type (Whey Acidic Protein) 'four-di	sulfi	de	core	'
DUF4939	PF16297.1	112	TR100928_c0_g1_i1|m.1	1	01 2.9e-	10 39	.9 0	0	1	1 8.8e-	14 4.8e-	10 39	.2 0	0	56 1	5	14	63	3	70 0.	90 Domain of unknown function (DUF4939)
Retrotrans_gag	PF03732.13	96	TR100928_c0_g1_i1|m.1	1	01 6.8e-	08 32	.6 0	0.3	1	1 1.4e-	11 7.6e-	08 32	.4 0	0.3	6	77	28	99	23 1	01 0.	96 Retrotransposon gag protein
CholecysA-Rec_N	PF09193.6	50	TR100928_c0_g1_i1|m.1	1	01 0.	14 12	.0 0	0	1	1 4.3e-	05 0.	23 11	.3 0	0	21	34	45	58	43	71 0.	80 Cholecystokinin A receptor, N-terminal
C1_1	PF00130.18	53	TR10092_c0_g1_i1|m.17	35	4 5.8e-0	8 32.	4 7.	2	1	2 3.2e-1	1 5.8e-0	8 32.	4 7.	2	1 5	0 5	9 10	5 5	9 10	7 0.9	5 Phorbol esters/diacylglycerol binding d	omain	(	C1 do	main)
C1_1	PF00130.18	53	TR10092_c0_g1_i1|m.17	35	4 5.8e-0	8 32.	4 7.	2	2	2 2.	5 4.6e+0	3 -2.	5 0.	2 1	4 1	9 23	5 24	0 23	2 25	7 0.7	6 Phorbol esters/diacylglycerol binding d	omain	(	C1 do	main)
Y_phosphatase	PF00102.23	235	TR10092_c0_g1_i1|m.17	35	4 0.0001	8 21.	0 0.	0	1	1 1.6e-0	7 0.0002	9 20.	4 0.	0 8	5 20	1 16	8 28	1 15	6 29	9 0.7	2 Protein-tyrosine phosphatase
Zf_RING	PF16744.1	73	TR10092_c0_g1_i1|m.17	35	4 0.01	9 15.	0 5.	1	1	2 5.2e-0	5 0.09	3 12.	7 2.	5	4 3	4 6	8 9	8 6	5 11	6 0.8	7 KIAA1045 RING finger
Zf_RING	PF16744.1	73	TR10092_c0_g1_i1|m.17	35	4 0.01	9 15.	0 5.	1	2	2 0.	1 1.8e+0	2 2.	2 0.	0	5 1	5 23	2 24	2 22	9 25	2 0.7	9 KIAA1045 RING finger
PHD_2	PF13831.2	36	TR10092_c0_g1_i1|m.17	35	4 0.02	9 13.	8 1.	8	1	1 4.6e-0	5 0.08	3 12.	3 1.	8	2 1	8 8	1 9	7 8	0 10	1 0.9	3 PHD-finger
zf-ribbon_3	PF13248.2	26	TR10092_c0_g1_i1|m.17	35	4 0.3	6 10.	2 4.	1	1	2 0.0002	8 0.5	1 9.	7 0.	9	3 2	3 7	0 9	0 6	8 9	3 0.8	8 zinc-ribbon domain
zf-ribbon_3	PF13248.2	26	TR10092_c0_g1_i1|m.17	35	4 0.3	6 10.	2 4.	1	2	2 0.1	5 2.8e+0	2 1.	0 0.	1 1	5 2	3 23	1 23	9 22	7 24	1 0.6	6 zinc-ribbon domain
DZR	PF12773.3	50	TR10092_c0_g1_i1|m.17	35	4 0.8	5 9.	6 4.	8	1	2 0.0004	8 0.8	7 9.	6 1.	8 2	9 4	9 6	9 8	9 4	8 10	2 0.6	9 Double zinc ribbon
DZR	PF12773.3	50	TR10092_c0_g1_i1|m.17	35	4 0.8	5 9.	6 4.	8	2	2 0.5	7 1e+0	3 -0.	3 0.	1 1	0 2	1 23	0 24	1 22	5 25	9 0.7	0 Double zinc ribbon
PHD	PF00628.25	52	TR10092_c0_g1_i1|m.17	35	4 1.	5 8.	7 9.	7	1	2 0.0002	8 0.	5 10.	2 4.	3	2 3	1 7	2 9	9 7	1 10	4 0.8	8 PHD-finger
PHD	PF00628.25	52	TR10092_c0_g1_i1|m.17	35	4 1.	5 8.	7 9.	7	2	2 0.2	2 3.9e+0	2 0.	9 0.	2	1	8 23	4 24	6 23	4 25	9 0.6	3 PHD-finger
Prok-RING_1	PF14446.2	54	TR10092_c0_g1_i1|m.17	35	4 1.	8 8.	4 10.	8	1	2 0.000	1 0.1	9 11.	6 5.	5	2 3	8 6	7 10	1 6	6 11	1 0.8	6 Prokaryotic RING finger family 1
Prok-RING_1	PF14446.2	54	TR10092_c0_g1_i1|m.17	35	4 1.	8 8.	4 10.	8	2	2 0.9	9 1.8e+0	3 -1.	2 0.	2	5 1	2 23	3 24	0 23	1 25	8 0.7	7 Prokaryotic RING finger family 1
C1_3	PF07649.8	30	TR10092_c0_g1_i1|m.17	35	4 4.	6 7.	4 9.	0	1	2 0.0001	2 0.2	1 11.	7 2.	4	2 2	9 7	1 9	7 7	0 9	8 0.9	6 C1-like domain
C1_3	PF07649.8	30	TR10092_c0_g1_i1|m.17	35	4 4.	6 7.	4 9.	0	2	2 1.	6 2.9e+0	3 -1.	6 0.	5 1	8 2	1 23	5 23	8 23	4 24	0 0.7	1 C1-like domain
RVT_1	PF00078.23	222	TR100934_c0_g1_i1|m.1	1	09 9.3e-	13 48	.1 0	0	1	1 6.1e-	17 1e-	12 48	.0 0	0	10 1	11	1 1	8	1 1	09 0.	93 Reverse transcriptase (RNA-dependent D	NA po	ly	meras	e)
Ion_trans	PF00520.27	242	TR100940_c0_g1_i1|m.1	1	31 3.6e-	27 95	.0 16	0.1	1	1 7.3e-	31 4e-	27 94	.9 16	0.1	8 1	34	2 1	31	1 1	31 0.	96 Ion transport protein
PKD_channel	PF08016.8	426	TR100940_c0_g1_i1|m.1	1	31 0.00	11 17	.6 5	0.5	1	1 2.1e-	07 0.00	11 17	.6 5	.5 2	00 2	63	14	77	3 1	22 0.	85 Polycystin cation channel
Presenilin	PF01080.13	399	TR100940_c0_g1_i1|m.1	1	31 0.0	11 14	.3 7	0.7	1	1 2.2e-	06 0.0	12 14	.3 7	0.7	49 1	22	16	88	4 1	26 0.	86 Presenilin
p450	PF00067.18	463	TR100960_c0_g1_i1|m.1	1	11 8e-	20 70	.9 0	0	1	1 5.3e-	24 8.6e-	20 70	.8 0	.0 1	83 2	96	3 1	10	1 1	11 0.	94 Cytochrome P450
NPR1_like_C	PF12313.4	205	TR100963_c0_g1_i1|m.1	1	19 0.0	26 13	.9 0	0	1	1 1.9e-	06 0.	03 13	.7 0	0	97 1	44	35	82	24	96 0.	82 NPR1/NIM1 like defence protein C termi	nal
TPR_11	PF13414.2	68	TR100981_c0_g1_i1|m.1	1	08 1.5e-	07 31	.3 0	0.8	1	3 0.0	71 1.1e+	02 3	.0 0	0.5	44	61	29	46	15	53 0.	69 TPR repeat
TPR_11	PF13414.2	68	TR100981_c0_g1_i1|m.1	1	08 1.5e-	07 31	.3 0	0.8	2	3 5.8e-	07 0.000	85 19	.3 0	0.6	11	68	30	87	26	87 0.	89 TPR repeat
TPR_11	PF13414.2	68	TR100981_c0_g1_i1|m.1	1	08 1.5e-	07 31	.3 0	0.8	3	3 5.3e-	06 0.00	78 16	.2 0	0	2	47	55 1	0	54 1	04 0.	85 TPR repeat
TPR_1	PF00515.24	34	TR100981_c0_g1_i1|m.1	1	08 2.3e-	07 30	.2 0	0.3	1	2 0.0	46	67 3	.4 0	0.5	9	24	30	45	29	55 0.	81 Tetratricopeptide repeat
TPR_1	PF00515.24	34	TR100981_c0_g1_i1|m.1	1	08 2.3e-	07 30	.2 0	0.3	2	2 8.1e-	09 1.2e-	05 24	.8 0	0	1	33	56	88	56	89 0.	96 Tetratricopeptide repeat
TPR_8	PF13181.2	34	TR100981_c0_g1_i1|m.1	1	08 1.8e-	06 27	.4 0	0.5	1	2 0.	3	45 4	.4 0	0.6	8	29	29	50	26	55 0.	82 Tetratricopeptide repeat
TPR_8	PF13181.2	34	TR100981_c0_g1_i1|m.1	1	08 1.8e-	06 27	.4 0	0.5	2	2 1.4e-	07 0.000	21 21	.0 0	0	2	33	57	88	56	89 0.	92 Tetratricopeptide repeat
TPR_2	PF07719.13	34	TR100981_c0_g1_i1|m.1	1	08 8.3e-	06 25	.4 0	0.2	1	2 0.00	83	12 6	.1 0	0.5	8	24	29	45	26	55 0.	86 Tetratricopeptide repeat
TPR_2	PF07719.13	34	TR100981_c0_g1_i1|m.1	1	08 8.3e-	06 25	.4 0	0.2	2	2 2.4e-	06 0.00	35 17	.2 0	0	1	33	56	88	56	89 0.	95 Tetratricopeptide repeat
TPR_14	PF13428.2	44	TR100981_c0_g1_i1|m.1	1	08 0.000	52 20	.4 0	0	1	2 0.0	03 4	.5 8	.2 0	0.1	8	42	29	63	27	65 0.	92 Tetratricopeptide repeat
TPR_14	PF13428.2	44	TR100981_c0_g1_i1|m.1	1	08 0.000	52 20	.4 0	0	2	2 1.6e-	05 0.0	23 15	.3 0	0	1	43	56	98	56	99 0.	92 Tetratricopeptide repeat
TPR_16	PF13432.2	65	TR100981_c0_g1_i1|m.1	1	08 0.000	77 20	.1 0	0	1	1 6.9e-	07 0.0	01 19	.7 0	0	4	62	29	87	26	89 0.	91 Tetratricopeptide repeat
TPR_12	PF13424.2	79	TR100981_c0_g1_i1|m.1	1	08 0.00	85 16	.3 1	0.1	1	2 0.0	32	47 4	.3 1	0.3	54	78	29	53	27	54 0.	81 Tetratricopeptide repeat
TPR_12	PF13424.2	79	TR100981_c0_g1_i1|m.1	1	08 0.00	85 16	.3 1	0.1	2	2 0.000	56 0.	82 9	.9 0	0	7	35	58	86	54 1	00 0.	87 Tetratricopeptide repeat
TPR_19	PF14559.2	68	TR100981_c0_g1_i1|m.1	1	08 0.0	14 15	.7 0	0	1	2 0.	3	44 4	.5 0	0	31	59	28	56	24	65 0.	81 Tetratricopeptide repeat
TPR_19	PF14559.2	68	TR100981_c0_g1_i1|m.1	1	08 0.0	14 15	.7 0	0	2	2 0.00	11 1	.6 9	.2 0	0	5	38	70 1	3	68 1	04 0.	90 Tetratricopeptide repeat
TPR_7	PF13176.2	36	TR100981_c0_g1_i1|m.1	1	08 0.0	29 14	.2 0	0.1	1	2 0.	77 1.1e+	2000-03-01	.1 0	0.1	6	21	29	44	29	56 0.	77 Tetratricopeptide repeat
TPR_7	PF13176.2	36	TR100981_c0_g1_i1|m.1	1	08 0.0	29 14	.2 0	0.1	2	2 0.000	14 0	.2 11	.6 0	0	1	29	58	86	58	92 0.	84 Tetratricopeptide repeat
TPR_15	PF13429.2	280	TR100981_c0_g1_i1|m.1	1	08 0.0	82 12	.0 0	0	1	1 6.6e-	05 0.0	97 11	.7 0	.0 1	18 1	83	30	93	21 1	06 0.	88 Tetratricopeptide repeat
TPR_9	PF13371.2	73	TR100981_c0_g1_i1|m.1	1	08 0	.1 12	.5 0	0	1	3 5	.7 8.4e+	2017-03-03	.2 0	0	51	58	3	10	2	19 0.	60 Tetratricopeptide repeat
TPR_9	PF13371.2	73	TR100981_c0_g1_i1|m.1	1	08 0	.1 12	.5 0	0	2	3 0.00	48 7	.2 6	.6 0	0.1	38	66	31	59	29	65 0.	89 Tetratricopeptide repeat
TPR_9	PF13371.2	73	TR100981_c0_g1_i1|m.1	1	08 0	.1 12	.5 0	0	3	3 0.0	44	64 3	.6 0	0	3	28	64	89	62 1	00 0.	83 Tetratricopeptide repeat
KRAB	PF01352.23	41	TR10099_c0_g1_i1|m.18	12	2 4e-1	0 39.	2 0.	1	1	2 5.1e-1	4 8.2e-1	0 38.	2 0.	0	2 4	1	1 4	0	1 4	0 0.9	7 KRAB box
KRAB	PF01352.23	41	TR10099_c0_g1_i1|m.18	12	2 4e-1	0 39.	2 0.	1	2	2 0.3	9 6.4e+0	3 -3.	1 0.	0 3	3 3	9 10	0 10	6 9	6 10	6 0.6	6 KRAB box
KRAB	PF01352.23	41	TR10099_c0_g2_i1|m.18	12	2 4e-1	0 39.	2 0.	1	1	2 1e-1	3 8.1e-1	0 38.	2 0.	0	2 4	1	1 4	0	1 4	0 0.9	7 KRAB box
KRAB	PF01352.23	41	TR10099_c0_g2_i1|m.18	12	2 4e-1	0 39.	2 0.	1	2	2 0.7	9 6.4e+0	3 -3.	1 0.	0 3	3 3	9 10	0 10	6 9	6 10	6 0.6	6 KRAB box
N-SET	PF11764.4	151	TR10099_c0_g2_i1|m.18	12	2 0.09	9 12.	7 0.	0	1	1 1.4e-0	5 0.1	1 12.	6 0.	0 6	0 9	8	4 4	2	1 8	5 0.8	3 COMPASS (Complex proteins associated wi	th Se	t1	p) co	mponent N
RVT_1	PF00078.23	222	TR101005_c0_g1_i1|m.1	1	19 5.7e-	09 35	.7 0	0.1	1	1 4.2e-	13 6.9e-	09 35	.4 0	.1 1	59 2	22	11	93	3	93 0.	89 Reverse transcriptase (RNA-dependent D	NA po	ly	meras	e)
7tm_1	PF00001.17	268	TR10100_c0_g1_i1|m.19	15	1 2.7e-0	9 36.	5 0.	0	1	1 1.7e-1	3 2.7e-0	9 36.	5 0.	0 17	4 24	0 6	0 14	8 1	7 15	1 0.7	7 7 transmembrane receptor (rhodopsin fam	ily)
AbLIM_anchor	PF16182.1	371	TR10105_c0_g1_i1|m.20	12	3 0.2	8 10.	8 1.	0	1	1 2.2e-0	5 0.3	5 10.	5 1.	0 11	2 16	6	3 6	2	1 7	2 0.7	9 Putative adherens-junction anchoring re	gion	of	AbLI	M
Exo_endo_phos	PF03372.19	239	TR101067_c0_g1_i1|m.2	1	57 2.1e-	09 37	.4 0	0	1	1 3.2e-	13 2.6e-	09 37	.2 0	0	17 1	50	22 1	49	9 1	56 0.	79 Endonuclease/Exonuclease/phosphatase f	amily
Exo_endo_phos_2	PF14529.2	119	TR101067_c0_g1_i1|m.2	1	57 4.4e-	05 23	.2 0	0.1	1	1 1.1e-	08 8.8e-	05 22	.2 0	0.1	2	43 1	09 1	50 1	08 1	53 0.	76 Endonuclease-reverse transcriptase
DUF2615	PF11027.4	104	TR10106_c0_g1_i1|m.20	12	8 0.01	2 15.	6 0.	4	1	2 5.5e-0	6 0.0	3 14.	3 0.	0 5	3 10	1 1	5 6	1	4 8	7 0.7	4 Protein of unknown function (DUF2615)
DUF2615	PF11027.4	104	TR10106_c0_g1_i1|m.20	12	8 0.01	2 15.	6 0.	4	2	2 0.3	4 1.8e+0	3 -1.	1 0.	1 7	2 8	5 9	5 10	7 8	9 12	8 0.3	8 Protein of unknown function (DUF2615)
DUF4834	PF16118.1	99	TR10106_c0_g1_i1|m.20	12	8 0.04	9 14.	4 0.	0	1	1 1.1e-0	5 0.05	7 14.	3 0.	0	5 4	8 1	9 5	9 1	4 10	4 0.5	5 Domain of unknown function (DUF4834)
EVC2_like	PF12297.4	430	TR10106_c0_g1_i1|m.20	12	8 0.1	6 10.	5 0.	0	1	1 3.8e-0	5 0.2	1 10.	1 0.	0 6	9 12	0 1	4 6	5 1	1 7	8 0.8	2 Ellis van Creveld protein 2 like protei	n
Transposase_22	PF02994.10	351	TR101072_c0_g1_i1|m.2	1	39 9.4e-	07 27	.9 4	0.2	1	1 2e-	10 1.1e-	06 27	.7 4	0.2	91 1	91	29 1	25	17 1	38 0.	80 L1 transposable element
Shugoshin_N	PF07558.7	45	TR101072_c0_g1_i1|m.2	1	39 0.00	54 16	.4 0	0.2	1	1 2.5e-	06 0.0	14 15	.1 0	0.2	6	35	31	60	28	62 0.	91 Shugoshin N-terminal coiled-coil regio	n
Cortex-I_coil	PF09304.6	107	TR101072_c0_g1_i1|m.2	1	39 0.	02 15	.0 3	0.3	1	1 5.1e-	06 0.0	28 14	.6 3	0.3	32	97	34	99	10 1	11 0.	91 Cortexillin I, coiled coil
zf-H2C2_2	PF13465.2	26	TR101089_c0_g1_i1|m.2	1	12 7.2e-	24 82	.9 27	0	1	4 0.00	44 2	.2 8	.8 0	0.4	15	25	9	19	2	20 0.	85 Zinc-finger double domain
zf-H2C2_2	PF13465.2	26	TR101089_c0_g1_i1|m.2	1	12 7.2e-	24 82	.9 27	0	2	4 1e-	08 5e-	06 26	.6 2	0.4	1	25	23	49	23	50 0.	91 Zinc-finger double domain
zf-H2C2_2	PF13465.2	26	TR101089_c0_g1_i1|m.2	1	12 7.2e-	24 82	.9 27	0	3	4 2.4e-	11 1.2e-	08 34	.9 1	0.2	1	25	53	77	53	78 0.	95 Zinc-finger double domain
zf-H2C2_2	PF13465.2	26	TR101089_c0_g1_i1|m.2	1	12 7.2e-	24 82	.9 27	0	4	4 2.3e-	09 1.1e-	06 28	.6 2	0.4	1	25	81 1	5	81 1	06 0.	96 Zinc-finger double domain
zf-C2H2	PF00096.22	23	TR101089_c0_g1_i1|m.2	1	12 9.8e-	23 79	.2 35	0.4	1	4 2.3e-	08 1.1e-	05 25	.4 3	0.8	3	23	11	31	9	31 0.	96 Zinc finger, C2H2 type
zf-C2H2	PF00096.22	23	TR101089_c0_g1_i1|m.2	1	12 9.8e-	23 79	.2 35	0.4	2	4 2.5e-	09 1.2e-	06 28	.5 4	0.9	1	23	39	61	39	61 0.	98 Zinc finger, C2H2 type
zf-C2H2	PF00096.22	23	TR101089_c0_g1_i1|m.2	1	12 9.8e-	23 79	.2 35	0.4	3	4 2.7e-	08 1.3e-	05 25	.2 2	0.7	1	23	67	89	67	89 0.	98 Zinc finger, C2H2 type
zf-C2H2	PF00096.22	23	TR101089_c0_g1_i1|m.2	1	12 9.8e-	23 79	.2 35	0.4	4	4 4.1e-	06 0.0	02 18	.3 1	0.3	1	17	95 1	11	95 1	12 0.	94 Zinc finger, C2H2 type
zf-C2H2_4	PF13894.2	24	TR101089_c0_g1_i1|m.2	1	12 3.7e-	13 49	.2 31	0.1	1	4 1.1e-	05 0.00	52 17	.4 2	0.3	3	23	11	31	9	32 0.	94 C2H2-type zinc finger
zf-C2H2_4	PF13894.2	24	TR101089_c0_g1_i1|m.2	1	12 3.7e-	13 49	.2 31	0.1	2	4 4e-	07 0.00	02 21	.9 3	0.1	1	23	39	61	39	62 0.	97 C2H2-type zinc finger
zf-C2H2_4	PF13894.2	24	TR101089_c0_g1_i1|m.2	1	12 3.7e-	13 49	.2 31	0.1	3	4 2.1e-	06 0.0	01 19	.6 1	0.7	1	23	67	89	67	90 0.	95 C2H2-type zinc finger
zf-C2H2_4	PF13894.2	24	TR101089_c0_g1_i1|m.2	1	12 3.7e-	13 49	.2 31	0.1	4	4 0.	01 5	.1 8	.1 1	0.6	1	16	95 1	10	95 1	12 0.	88 C2H2-type zinc finger
zf-C2H2_6	PF13912.2	27	TR101089_c0_g1_i1|m.2	1	12 3.4e-	06 26	.7 29	0.8	1	4 0.00	31 1	.5 8	.7 2	0.8	3	26	10	33	10	34 0.	93 C2H2-type zinc finger
zf-C2H2_6	PF13912.2	27	TR101089_c0_g1_i1|m.2	1	12 3.4e-	06 26	.7 29	0.8	2	4 1.7e-	05 0.00	82 15	.9 1	0.6	2	26	39	63	38	64 0.	91 C2H2-type zinc finger
zf-C2H2_6	PF13912.2	27	TR101089_c0_g1_i1|m.2	1	12 3.4e-	06 26	.7 29	0.8	3	4 4.7e-	05 0.0	23 14	.5 0	0.6	2	20	67	85	66	91 0.	74 C2H2-type zinc finger
zf-C2H2_6	PF13912.2	27	TR101089_c0_g1_i1|m.2	1	12 3.4e-	06 26	.7 29	0.8	4	4 0.0	81	40 4	.2 3	0.3	2	12	95 1	5	94 1	06 0.	87 C2H2-type zinc finger
zf-C2H2_11	PF16622.1	29	TR101089_c0_g1_i1|m.2	1	12 1.3e-	05 24	.7 25	0	1	4 6.5e-	05 0.0	32 13	.8 2	0.3	6	26	10	30	8	32 0.	91 zinc-finger C2H2-type
zf-C2H2_11	PF16622.1	29	TR101089_c0_g1_i1|m.2	1	12 1.3e-	05 24	.7 25	0	2	4 0.00	93 4	.6 7	.0 1	0.5	7	26	41	60	39	61 0.	95 zinc-finger C2H2-type
zf-C2H2_11	PF16622.1	29	TR101089_c0_g1_i1|m.2	1	12 1.3e-	05 24	.7 25	0	3	4 0.00	34 1	.6 8	.4 0	0.2	5	25	67	87	64	89 0.	89 zinc-finger C2H2-type
zf-C2H2_11	PF16622.1	29	TR101089_c0_g1_i1|m.2	1	12 1.3e-	05 24	.7 25	0	4	4 0.00	11 0.	55 9	.9 1	0.8	5	15	95 1	5	93 1	10 0.	87 zinc-finger C2H2-type
zf-C2H2_jaz	PF12171.4	27	TR101089_c0_g1_i1|m.2	1	12 8.1e-	05 22	.7 6	0.3	1	4 0	.3 1.5e+	02 2	.7 0	0.7	4	21	11	28	11	36 0.	84 Zinc-finger double-stranded RNA-bindin	g
zf-C2H2_jaz	PF12171.4	27	TR101089_c0_g1_i1|m.2	1	12 8.1e-	05 22	.7 6	0.3	2	4 3.9e-	06 0.00	19 18	.3 1	0.2	2	22	39	59	38	59 0.	95 Zinc-finger double-stranded RNA-bindin	g
zf-C2H2_jaz	PF12171.4	27	TR101089_c0_g1_i1|m.2	1	12 8.1e-	05 22	.7 6	0.3	3	4 0.000	16 0.0	76 13	.2 0	0.3	2	22	67	87	66	87 0.	90 Zinc-finger double-stranded RNA-bindin	g
zf-C2H2_jaz	PF12171.4	27	TR101089_c0_g1_i1|m.2	1	12 8.1e-	05 22	.7 6	0.3	4	4 1	.4 7.1e+	02 0	.6 0	0.9	2	11	95 1	4	94 1	10 0.	80 Zinc-finger double-stranded RNA-bindin	g
zf-met	PF12874.3	25	TR101089_c0_g1_i1|m.2	1	12 0.000	41 20	.5 11	0.1	1	5 0.	19	93 3	.5 0	0.5	2	20	10	28	9	29 0.	87 Zinc-finger of C2H2 type
zf-met	PF12874.3	25	TR101089_c0_g1_i1|m.2	1	12 0.000	41 20	.5 11	0.1	2	5 1	.4 6.8e+	02 0	.8 0	0.3	17	24	29	36	29	36 0.	90 Zinc-finger of C2H2 type
zf-met	PF12874.3	25	TR101089_c0_g1_i1|m.2	1	12 0.000	41 20	.5 11	0.1	3	5 3.7e-	06 0.00	18 18	.5 2	0.7	1	21	39	59	39	61 0.	95 Zinc-finger of C2H2 type
zf-met	PF12874.3	25	TR101089_c0_g1_i1|m.2	1	12 0.000	41 20	.5 11	0.1	4	5 0.000	19 0.0	92 13	.1 1	0.3	1	21	67	87	67	87 0.	96 Zinc-finger of C2H2 type
zf-met	PF12874.3	25	TR101089_c0_g1_i1|m.2	1	12 0.000	41 20	.5 11	0.1	5	5 0.	19	91 3	.6 2	0	1	17	95 1	11	95 1	12 0.	89 Zinc-finger of C2H2 type
zf-C2HE	PF16278.1	62	TR101089_c0_g1_i1|m.2	1	12 0.000	42 20	.6 28	0.1	1	4 0.000	52 0.	26 11	.6 2	0	32	55	3	27	1	31 0.	81 C2HE / C2H2 / C2HC zinc-binding finger
zf-C2HE	PF16278.1	62	TR101089_c0_g1_i1|m.2	1	12 0.000	42 20	.6 28	0.1	2	4 0.000	94 0.	46 10	.8 2	0.8	25	56	27	58	20	64 0.	75 C2HE / C2H2 / C2HC zinc-binding finger
zf-C2HE	PF16278.1	62	TR101089_c0_g1_i1|m.2	1	12 0.000	42 20	.6 28	0.1	3	4 0.00	29 1	.4 9	.3 1	0.4	35	52	65	82	61	90 0.	80 C2HE / C2H2 / C2HC zinc-binding finger
zf-C2HE	PF16278.1	62	TR101089_c0_g1_i1|m.2	1	12 0.000	42 20	.6 28	0.1	4	4 0.	13	63 4	.0 4	0.1	34	48	92 1	6	77 1	11 0.	77 C2HE / C2H2 / C2HC zinc-binding finger
zf-Di19	PF05605.8	54	TR101089_c0_g1_i1|m.2	1	12 0.00	09 19	.3 4	0.2	1	2 1.8e-	06 0.00	09 19	.3 4	0.2	4	52	10	61	7	63 0.	80 Drought induced 19 protein (Di19), zin	c-bin	di	ng
zf-Di19	PF05605.8	54	TR101089_c0_g1_i1|m.2	1	12 0.00	09 19	.3 4	0.2	2	2 1	.9 9.6e+	02 0	.0 4	0.4	3	38	67 1	1	65 1	11 0.	64 Drought induced 19 protein (Di19), zin	c-bin	di	ng
zf-H2C2_5	PF13909.2	25	TR101089_c0_g1_i1|m.2	1	12 0.00	47 17	.2 1	0.5	1	4 0.0	68	34 5	.0 3	0.3	2	24	10	31	9	32 0.	84 C2H2-type zinc-finger domain
zf-H2C2_5	PF13909.2	25	TR101089_c0_g1_i1|m.2	1	12 0.00	47 17	.2 1	0.5	2	4 0.0	24	12 6	.5 2	0.8	3	25	41	63	39	63 0.	90 C2H2-type zinc-finger domain
zf-H2C2_5	PF13909.2	25	TR101089_c0_g1_i1|m.2	1	12 0.00	47 17	.2 1	0.5	3	4 9.5e-	06 0.00	47 17	.2 1	0.5	1	25	67	91	67	91 0.	94 C2H2-type zinc-finger domain
zf-H2C2_5	PF13909.2	25	TR101089_c0_g1_i1|m.2	1	12 0.00	47 17	.2 1	0.5	4	4 2	.9 1.4e+	2000-03-01	.1 1	0.9	1	6	95 1	0	95 1	10 0.	80 C2H2-type zinc-finger domain
zf-C2H2_8	PF15909.1	98	TR101089_c0_g1_i1|m.2	1	12 0.0	11 15	.9 14	0.9	1	2 0.00	14 0.	69 10	.1 4	0.3	34	90	7	62	2	64 0.	83 C2H2-type zinc ribbon
zf-C2H2_8	PF15909.1	98	TR101089_c0_g1_i1|m.2	1	12 0.0	11 15	.9 14	0.9	2	2 0.00	21	1 9	.6 2	0.9	36	73	67 1	4	64 1	11 0.	77 C2H2-type zinc ribbon
HypA	PF01155.15	112	TR101089_c0_g1_i1|m.2	1	12 0.0	12 15	.4 12	0.2	1	2 0.0	11 5	.2 7	.0 2	0.5	70	95	8	47	3	55 0.	70 Hydrogenase/urease nickel incorporatio	n, me	ta	lloch	aperone, hypA
HypA	PF01155.15	112	TR101089_c0_g1_i1|m.2	1	12 0.0	12 15	.4 12	0.2	2	2 0.000	14 0.0	67 13	.1 2	0.3	61	98	57 1	9	47 1	12 0.	78 Hydrogenase/urease nickel incorporatio	n, me	ta	lloch	aperone, hypA
Zn-ribbon_8	PF09723.6	40	TR101089_c0_g1_i1|m.2	1	12 0.0	12 15	.5 18	0.4	1	3 0.000	44 0.	22 11	.6 2	0.8	7	35	10	47	8	52 0.	83 Zinc ribbon domain
Zn-ribbon_8	PF09723.6	40	TR101089_c0_g1_i1|m.2	1	12 0.0	12 15	.5 18	0.4	2	3 0.0	52	26 4	.9 0	0.2	6	16	39	49	38	62 0.	83 Zinc ribbon domain
Zn-ribbon_8	PF09723.6	40	TR101089_c0_g1_i1|m.2	1	12 0.0	12 15	.5 18	0.4	3	3 0.0	21	10 6	.2 8	0.2	6	32	67 1	3	66 1	11 0.	76 Zinc ribbon domain
XPA_N	PF01286.14	32	TR101089_c0_g1_i1|m.2	1	12 0.0	19 14	.9 15	0.1	1	4 0.00	83 4	.1 7	.4 0	0.2	3	12	10	19	8	21 0.	88 XPA protein N-terminal
XPA_N	PF01286.14	32	TR101089_c0_g1_i1|m.2	1	12 0.0	19 14	.9 15	0.1	2	4 0.	21 1e+	02 2	.9 0	0.1	4	14	41	51	39	56 0.	81 XPA protein N-terminal
XPA_N	PF01286.14	32	TR101089_c0_g1_i1|m.2	1	12 0.0	19 14	.9 15	0.1	3	4 0.00	25 1	.2 9	.1 0	0.1	3	22	68	88	66	93 0.	83 XPA protein N-terminal
XPA_N	PF01286.14	32	TR101089_c0_g1_i1|m.2	1	12 0.0	19 14	.9 15	0.1	4	4 0.	18	89 3	.1 2	0.1	4	12	97 1	5	94 1	10 0.	79 XPA protein N-terminal
C1_4	PF07975.8	55	TR101089_c0_g1_i1|m.2	1	12 0.0	41 14	.0 3	0.8	1	4 0.0	91	45 4	.3 0	0.3	25	48	8	31	3	34 0.	77 TFIIH C1-like domain
C1_4	PF07975.8	55	TR101089_c0_g1_i1|m.2	1	12 0.0	41 14	.0 3	0.8	2	4 0.0	12 5	.7 7	.1 5	0	1	47	10	60	10	63 0.	72 TFIIH C1-like domain
C1_4	PF07975.8	55	TR101089_c0_g1_i1|m.2	1	12 0.0	41 14	.0 3	0.8	3	4 8.3e-	05 0.0	41 14	.0 3	0.8	1	49	40	90	40	92 0.	87 TFIIH C1-like domain
C1_4	PF07975.8	55	TR101089_c0_g1_i1|m.2	1	12 0.0	41 14	.0 3	0.8	4	4 0	.7 3.4e+	02 1	.4 7	0.6	2	35	69 1	4	69 1	07 0.	70 TFIIH C1-like domain
DUF2072	PF09845.5	133	TR101089_c0_g1_i1|m.2	1	12 0.0	74 13	.2 13	0.6	1	4 0.0	87	43 4	.2 0	0.1	3	18	10	25	9	34 0.	85 Zn-ribbon containing protein
DUF2072	PF09845.5	133	TR101089_c0_g1_i1|m.2	1	12 0.0	74 13	.2 13	0.6	2	4 0	0.2	99 3	.1 0	0.1	1	15	38	52	38	58 0.	84 Zn-ribbon containing protein
DUF2072	PF09845.5	133	TR101089_c0_g1_i1|m.2	1	12 0.0	74 13	.2 13	0.6	3	4 0.0	17 8	.2 6	.5 0	0.1	1	14	66	79	66	84 0.	85 Zn-ribbon containing protein
DUF2072	PF09845.5	133	TR101089_c0_g1_i1|m.2	1	12 0.0	74 13	.2 13	0.6	4	4 0.0	13 6	.3 6	.9 0	0.8	1	17	94 1	10	94 1	12 0.	87 Zn-ribbon containing protein
Elf1	PF05129.9	78	TR101089_c0_g1_i1|m.2	1	12 0	.1 12	.5 17	0.3	1	2 0.0	14 7	.1 6	.6 4	0	19	62	6	55	1	62 0.	63 Transcription elongation factor Elf1 l	ike
Elf1	PF05129.9	78	TR101089_c0_g1_i1|m.2	1	12 0	.1 12	.5 17	0.3	2	2 0.00	69 3	.4 7	.7 5	0.6	17	58	62 1	7	55 1	11 0.	81 Transcription elongation factor Elf1 l	ike
MBD	PF01429.15	77	TR101089_c0_g1_i1|m.2	1	12 0	.1 12	.2 2	0.1	1	1 0.00	37 1	.8 8	.2 0	0.8	22	58	31	63	1	84 0.	58 Methyl-CpG binding domain
zinc_ribbon_4	PF13717.2	36	TR101089_c0_g1_i1|m.2	1	12 0.	12 12	.2 14	0.3	1	4 0.0	12	6 6	.8 0	0.2	25	35	8	18	4	30 0.	78 zinc-ribbon domain
zinc_ribbon_4	PF13717.2	36	TR101089_c0_g1_i1|m.2	1	12 0.	12 12	.2 14	0.3	2	4 0.	32 1.6e+	02 2	.2 0	0.3	28	35	41	48	34	49 0.	80 zinc-ribbon domain
zinc_ribbon_4	PF13717.2	36	TR101089_c0_g1_i1|m.2	1	12 0.	12 12	.2 14	0.3	3	4 0.00	37 1	.8 8	.4 0	0.1	26	36	67	77	50	85 0.	71 zinc-ribbon domain
zinc_ribbon_4	PF13717.2	36	TR101089_c0_g1_i1|m.2	1	12 0.	12 12	.2 14	0.3	4	4 0.	19	92 3	.0 0	0.7	27	35	96 1	4	87 1	06 0.	67 zinc-ribbon domain
PHD	PF00628.25	52	TR101089_c0_g1_i1|m.2	1	12 0.	15 11	.8 15	0.4	1	2 0.000	25 0.	12 12	.1 2	0.2	12	51	5	46	1	47 0.	84 PHD-finger
PHD	PF00628.25	52	TR101089_c0_g1_i1|m.2	1	12 0.	15 11	.8 15	0.4	2	2 0.0	99	49 3	.8 5	0.7	16	52	67 1	3	56 1	03 0.	78 PHD-finger
LIM	PF00412.18	58	TR101089_c0_g1_i1|m.2	1	12 0.	15 12	.2 22	0.2	1	4 0.00	91 4	.5 7	.4 0	0.5	27	43	9	25	5	33 0.	78 LIM domain
LIM	PF00412.18	58	TR101089_c0_g1_i1|m.2	1	12 0.	15 12	.2 22	0.2	2	4 0.0	15 7	.6 6	.7 5	0.2	1	42	11	54	11	61 0.	72 LIM domain
LIM	PF00412.18	58	TR101089_c0_g1_i1|m.2	1	12 0.	15 12	.2 22	0.2	3	4 0.00	84 4	.1 7	.6 4	0.9	1	40	41	80	41	91 0.	79 LIM domain
LIM	PF00412.18	58	TR101089_c0_g1_i1|m.2	1	12 0.	15 12	.2 22	0.2	4	4 0.	34 1.7e+	02 2	.4 9	0.1	1	41	69 1	9	69 1	12 0.	72 LIM domain
zf-LYAR	PF08790.7	28	TR101089_c0_g1_i1|m.2	1	12 0.	23 11	.3 19	0.9	1	4 0.0	08 3	.9 7	.3 0	0.2	2	15	10	24	9	29 0.	76 LYAR-type C2HC zinc finger
zf-LYAR	PF08790.7	28	TR101089_c0_g1_i1|m.2	1	12 0.	23 11	.3 19	0.9	2	4 0.0	29	14 5	.5 0	0.5	2	13	40	51	39	58 0.	79 LYAR-type C2HC zinc finger
zf-LYAR	PF08790.7	28	TR101089_c0_g1_i1|m.2	1	12 0.	23 11	.3 19	0.9	3	4 0.0	13 6	.4 6	.7 0	0.3	1	12	67	78	67	89 0.	79 LYAR-type C2HC zinc finger
zf-LYAR	PF08790.7	28	TR101089_c0_g1_i1|m.2	1	12 0.	23 11	.3 19	0.9	4	4 0.	11	55 3	.7 2	0.2	1	14	95 1	8	95 1	10 0.	88 LYAR-type C2HC zinc finger
Yippee-Mis18	PF03226.10	96	TR101089_c0_g1_i1|m.2	1	12 0.	27 11	.4 12	0.5	1	2 0.000	88 0.	43 10	.7 5	0.8	2	66	8	75	7	89 0.	75 Yippee zinc-binding/DNA-binding /Mis18	, cen	tr	omere	assembly
Yippee-Mis18	PF03226.10	96	TR101089_c0_g1_i1|m.2	1	12 0.	27 11	.4 12	0.5	2	2 0.	7	35 4	.6 0	0.5	3	19	95 1	11	93 1	12 0.	88 Yippee zinc-binding/DNA-binding /Mis18	, cen	tr	omere	assembly
Mut7-C	PF01927.12	146	TR101089_c0_g1_i1|m.2	1	12 0.	38 10	.7 13	0.4	1	2 0	0.2	98 2	.9 0	.3 1	21 1	33	6	18	1	26 0.	79 Mut7-C RNAse domain
Mut7-C	PF01927.12	146	TR101089_c0_g1_i1|m.2	1	12 0.	38 10	.7 13	0.4	2	2 0.000	72 0.	35 10	.8 8	0.2	49 1	38	21 1	9	18 1	11 0.	70 Mut7-C RNAse domain
zf-AN1	PF01428.12	40	TR101089_c0_g1_i1|m.2	1	12 0.	47 10	.5 21	0.8	1	4 0.0	13 6	.2 6	.9 0	0.2	14	23	9	18	2	24 0.	85 AN1-like Zinc finger
zf-AN1	PF01428.12	40	TR101089_c0_g1_i1|m.2	1	12 0.	47 10	.5 21	0.8	2	4 0.	12	59 3	.8 1	0.3	12	23	37	48	30	58 0.	82 AN1-like Zinc finger
zf-AN1	PF01428.12	40	TR101089_c0_g1_i1|m.2	1	12 0.	47 10	.5 21	0.8	3	4 0.00	65 3	.2 7	.9 1	0.1	12	23	65	76	53	78 0.	90 AN1-like Zinc finger
zf-AN1	PF01428.12	40	TR101089_c0_g1_i1|m.2	1	12 0.	47 10	.5 21	0.8	4	4 0.0	46	23 5	.1 1	0	12	23	93 1	4	87 1	09 0.	85 AN1-like Zinc finger
zf-trcl	PF13451.2	48	TR101089_c0_g1_i1|m.2	1	12 0.	48 10	.2 16	0.6	1	4 0.0	19 9	.3 6	.1 0	0.2	3	14	7	18	5	20 0.	90 Probable zinc-ribbon domain
zf-trcl	PF13451.2	48	TR101089_c0_g1_i1|m.2	1	12 0.	48 10	.2 16	0.6	2	4 0.	24 1.2e+	02 2	.6 0	0.2	4	14	38	48	32	51 0.	80 Probable zinc-ribbon domain
zf-trcl	PF13451.2	48	TR101089_c0_g1_i1|m.2	1	12 0.	48 10	.2 16	0.6	3	4 0.0	35	17 5	.2 0	0.2	3	14	65	76	63	81 0.	85 Probable zinc-ribbon domain
zf-trcl	PF13451.2	48	TR101089_c0_g1_i1|m.2	1	12 0.	48 10	.2 16	0.6	4	4 0.0	29	14 5	.5 1	0.8	2	14	92 1	4	91 1	06 0.	89 Probable zinc-ribbon domain
zinc_ribbon_5	PF13719.2	37	TR101089_c0_g1_i1|m.2	1	12 0.	61 9	.8 18	0.1	1	4 0.0	11 5	.4 6	.8 0	0.3	25	35	8	18	4	29 0.	78 zinc-ribbon domain
zinc_ribbon_5	PF13719.2	37	TR101089_c0_g1_i1|m.2	1	12 0.	61 9	.8 18	0.1	2	4 0	.3 1.5e+	02 2	.2 0	0.5	28	35	41	48	34	50 0.	80 zinc-ribbon domain
zinc_ribbon_5	PF13719.2	37	TR101089_c0_g1_i1|m.2	1	12 0.	61 9	.8 18	0.1	3	4 0.0	33	16 5	.3 4	0.8	19	37	60	78	39	78 0.	71 zinc-ribbon domain
zinc_ribbon_5	PF13719.2	37	TR101089_c0_g1_i1|m.2	1	12 0.	61 9	.8 18	0.1	4	4 0.	17	84 3	.0 0	0.7	27	35	96 1	4	87 1	06 0.	67 zinc-ribbon domain
TFIIS_C	PF01096.14	39	TR101089_c0_g1_i1|m.2	1	12 0.	88 9	.3 21	0.2	1	3 0.0	05 2	.5 7	.9 5	0.9	2	38	10	48	9	49 0.	84 Transcription factor S-II (TFIIS)
TFIIS_C	PF01096.14	39	TR101089_c0_g1_i1|m.2	1	12 0.	88 9	.3 21	0.2	2	3 0.0	19 9	.6 6	.0 0	0.4	29	38	67	76	64	77 0.	86 Transcription factor S-II (TFIIS)
TFIIS_C	PF01096.14	39	TR101089_c0_g1_i1|m.2	1	12 0.	88 9	.3 21	0.2	3	3 0.	21 1e+	02 2	.7 1	0.6	29	37	95 1	3	93 1	08 0.	73 Transcription factor S-II (TFIIS)
ADK_lid	PF05191.10	35	TR101089_c0_g1_i1|m.2	1	12 1	.4 8	.9 15	0.6	1	3 0.0	41	20 5	.2 3	0.2	4	31	11	49	9	51 0.	59 Adenylate kinase, active site lid
ADK_lid	PF05191.10	35	TR101089_c0_g1_i1|m.2	1	12 1	.4 8	.9 15	0.6	2	3 0.	66 3.2e+	02 1	.3 1	0.1	4	12	41	49	39	61 0.	75 Adenylate kinase, active site lid
ADK_lid	PF05191.10	35	TR101089_c0_g1_i1|m.2	1	12 1	.4 8	.9 15	0.6	3	3 0.00	32 1	.6 8	.7 3	0	4	18	69	84	67 1	08 0.	64 Adenylate kinase, active site lid
Trm112p	PF03966.12	68	TR101089_c0_g1_i1|m.2	1	12 3	.2 8	.2 6	0.9	1	2 0.00	48 2	.4 8	.7 2	0	41	66	41	79	3	81 0.	67 Trm112p-like protein
Trm112p	PF03966.12	68	TR101089_c0_g1_i1|m.2	1	12 3	.2 8	.2 6	0.9	2	2 1	.9 9.5e+	02 0	.3 0	0.2	46	63	87 1	4	79 1	05 0.	75 Trm112p-like protein
Fer4_17	PF13534.2	61	TR101089_c0_g1_i1|m.2	1	12 4	.9 7	.6 14	0.1	1	2	1 5e+	02 1	.2 0	0.3	42	51	7	16	2	17 0.	69 4Fe-4S dicluster domain
Fer4_17	PF13534.2	61	TR101089_c0_g1_i1|m.2	1	12 4	.9 7	.6 14	0.1	2	2 4	.4 2.2e+	2000-03-01	.9 14	0.1	24	52	75 1	3	8 1	06 0.	60 4Fe-4S dicluster domain
zf-C2HC_2	PF13913.2	25	TR101089_c0_g1_i1|m.2	1	12 5	.1 7	.0 18	0.3	1	4 0.0	23	11 5	.9 0	0.3	5	14	11	20	9	29 0.	83 zinc-finger of a C2HC-type
zf-C2HC_2	PF13913.2	25	TR101089_c0_g1_i1|m.2	1	12 5	.1 7	.0 18	0.3	2	4 0.	16	79 3	.2 0	0.2	5	14	41	50	41	52 0.	85 zinc-finger of a C2HC-type
zf-C2HC_2	PF13913.2	25	TR101089_c0_g1_i1|m.2	1	12 5	.1 7	.0 18	0.3	3	4 0.00	32 1	.6 8	.6 0	0.9	4	16	68	80	67	80 0.	83 zinc-finger of a C2HC-type
zf-C2HC_2	PF13913.2	25	TR101089_c0_g1_i1|m.2	1	12 5	.1 7	.0 18	0.3	4	4 2	.1 1e+	2000-03-01	.4 0	0.7	4	8	99 1	3	98 1	03 0.	87 zinc-finger of a C2HC-type
Endonuclease_7	PF02945.11	82	TR101089_c0_g1_i1|m.2	1	12 7	.5 6	.4 14	0.2	1	2 0.00	84 4	.1 7	.3 7	0.8	24	63	9	48	1	87 0.	74 Recombination endonuclease VII
Endonuclease_7	PF02945.11	82	TR101089_c0_g1_i1|m.2	1	12 7	.5 6	.4 14	0.2	2	2 2	.4 1.2e+	2000-03-01	.6 0	0.4	25	31	96 1	2	76 1	10 0.	64 Recombination endonuclease VII
CHGN	PF05679.12	495	TR10108_c0_g1_i1|m.21	13	1 1.4e-1	4 53.	8 0.	3	1	1 9.1e-1	9 1.5e-1	4 53.	7 0.	3 17	3 30	1	2 12	6	1 13	1 0.8	2 Chondroitin N-acetylgalactosaminyltrans	feras	e
His_Phos_1	PF00300.18	194	TR101091_c0_g1_i1|m.2	1	21 0.00	65 16	.1 0	0	1	1 5.8e-	07 0.00	95 15	.5 0	0	17	67	18	67	12	75 0.	85 Histidine phosphatase superfamily (bra	nch 1	)
TDRP	PF15683.1	147	TR101098_c0_g1_i1|m.2	1	21 5	.8 6	.7 11	0.4	1	2 0.00	14	22 4	.9 3	0.9	3	50	9	58	7	66 0.	76 Testis development-related protein
TDRP	PF15683.1	147	TR101098_c0_g1_i1|m.2	1	21 5	.8 6	.7 11	0.4	2	2 0.00	03 4	.9 7	.0 0	0.8	29	70	72 1	14	63 1	17 0.	82 Testis development-related protein
rve	PF00665.22	119	TR101101_c0_g1_i1|m.2	1	05 4.5e-	06 26	.7 0	0	1	1 3.3e-	10 5.4e-	06 26	.5 0	0	62 1	18	4	59	1	60 0.	92 Integrase core domain
RVT_1	PF00078.23	222	TR10110_c0_g1_i1|m.21	13	4 8.6e-2	1 74.	3 0.	0	1	1 5.7e-2	5 9.2e-2	1 74.	2 0.	0 6	6 17	3	4 11	0	1 13	0 0.8	9 Reverse transcriptase (RNA-dependent DN	A pol	ym	erase	)
FSIP1	PF15554.2	400	TR101113_c0_g1_i1|m.2	1	37 1.9e-	10 40	.3 1	0.1	1	1 1.3e-	14 2.2e-	10 40	.1 1	0.1	7	44	1	51	1	77 0.	91 FSIP1 family
zf-H2C2	PF09337.6	39	TR101127_c0_g1_i1|m.2	1	06 0.0	16 15	.3 0	0.4	1	1 3.5e-	06 0.0	28 14	.5 0	0.4	1	39	14	52	14	52 0.	97 His(2)-Cys(2) zinc finger
zf-H3C2	PF16721.1	102	TR101127_c0_g1_i1|m.2	1	06 0.0	26 14	.7 0	0.9	1	2 4.9e-	06 0.	04 14	.1 0	0.4	35	94	1	57	1	66 0.	86 Zinc-finger like, probable DNA-binding
zf-H3C2	PF16721.1	102	TR101127_c0_g1_i1|m.2	1	06 0.0	26 14	.7 0	0.9	2	2 0.	31 2.5e+	2017-03-01	.3 0	0	32	49	64	81	60	90 0.	72 Zinc-finger like, probable DNA-binding
GP41	PF00517.13	201	TR101165_c0_g1_i1|m.2	1	06 0.	56 9	.9 2	0.3	1	2 0.00	78 1.3e+	02 2	.2 0	.0 1	66 1	93	14	40	8	48 0.	81 Retroviral envelope protein
GP41	PF00517.13	201	TR101165_c0_g1_i1|m.2	1	06 0.	56 9	.9 2	0.3	2	2 9.8e-	05 1	.6 8	.4 1	.8 1	36 1	76	53	93	21 1	01 0.	45 Retroviral envelope protein
DUF1825	PF08855.6	103	TR101173_c0_g1_i1|m.2	1	08 0.0	67 13	.1 0	0	1	1 5.5e-	06 0.0	89 12	.7 0	0	19	57	27	65	13	73 0.	91 Domain of unknown function (DUF1825)
Ribosomal_L1	PF00687.17	204	TR1011_c0_g1_i1|m.231	156	5.9e-35	120.6	3.6	1	1	7.9e-39	6.5e-35	120.5	3.6	14	175	1	155	1	156	0.97	Ribosomal protein L1p/L10e family
DUF3671	PF12420.4	102	TR1011_c0_g1_i1|m.231	156	0.083	13.1	2.1	1	1	1.7e-05	0.14	12.4	2.1	21	60	55	94	44	145	0.72	Protein of unknown function
HHH_2	PF12826.3	64	TR10120_c0_g2_i1|m.23	13	9 0.1	5 12.	0 0.	0	1	1 1.5e-0	5 0.2	4 11.	4 0.	0 3	6 5	9 7	6 9	9 7	2 10	3 0.8	4 Helix-hairpin-helix motif
Ribophorin_I	PF04597.10	440	TR101235_c0_g1_i1|m.2	1	07 5.3e-	35 121	.3 5	0.3	1	1 7.2e-	39 5.8e-	35 121	.2 5	.3 1	06 2	12	1 1	7	1 1	07 0.	98 Ribophorin I
Homeobox_KN	PF05920.7	40	TR101235_c0_g1_i1|m.2	1	07 0.0	37 13	.8 0	0.8	1	2 0.000	33 2	.7 7	.8 0	0.1	3	13	4	14	3	21 0.	85 Homeobox KN domain
Homeobox_KN	PF05920.7	40	TR101235_c0_g1_i1|m.2	1	07 0.0	37 13	.8 0	0.8	2	2 0.00	35	28 4	.6 0	0.1	7	16	32	41	28	64 0.	81 Homeobox KN domain
FHA	PF00498.22	69	TR101280_c0_g1_i1|m.2	1	65 4.4e-	06 26	.8 0	0	1	1 1.3e-	09 6.8e-	06 26	.2 0	0	7	69	4	66	1	66 0.	91 FHA domain
IncA	PF04156.10	190	TR101280_c0_g1_i1|m.2	1	65 0.0	25 14	.2 5	0.7	1	1 5.6e-	06 0.	03 14	.0 5	0.7	67 1	39	75 1	57	63 1	61 0.	80 IncA protein
TruD	PF01142.14	416	TR101280_c0_g1_i1|m.2	1	65 0.	11 11	.2 3	0.6	1	1 0.000	31 1	.7 7	.3 3	.6 2	14 2	60	91 1	58	21 1	61 0.	66 tRNA pseudouridine synthase D (TruD)
RVT_1	PF00078.23	222	TR101291_c0_g1_i1|m.2	1	14 1.2e-	10 41	.1 0	0.1	1	1 8.7e-	15 1.4e-	10 40	.9 0	0.1	90 1	57	31	98	19 1	09 0.	92 Reverse transcriptase (RNA-dependent D	NA po	ly	meras	e)
UDPGT	PF00201.14	499	TR101340_c0_g1_i1|m.2		99 8.6e-	07 28	.0 0	0.1	1	1 6.3e-	11 1e-	06 27	.7 0	0.1	1	34	66	99	66	99 0.	97 UDP-glucoronosyl and UDP-glucosyl tran	sfera	se
Thioredoxin_8	PF13905.2	94	TR101370_c0_g1_i1|m.2	1	11 0.0	19 15	.2 0	0.6	1	2 6.5e-	05 0.	53 10	.5 0	0.1	41	85	7	49	6	57 0.	89 Thioredoxin-like
Thioredoxin_8	PF13905.2	94	TR101370_c0_g1_i1|m.2	1	11 0.0	19 15	.2 0	0.6	2	2 0.0	11	89 3	.4 0	0.1	49	77	72 1	3	63 1	07 0.	74 Thioredoxin-like
DUF489	PF04356.8	192	TR101370_c0_g1_i1|m.2	1	11 0.0	21 14	.7 0	0.4	1	1 2.8e-	06 0.0	23 14	.6 0	0.4	33 1	24	2	97	1 1	08 0.	79 Protein of unknown function (DUF489)
DUF498	PF04430.10	110	TR10138_c1_g1_i1|m.25	13	2 0.03	7 13.	9 0.	0	1	1 2.8e-0	6 0.04	5 13.	7 0.	0 3	7 8	8 2	0 6	8	5 8	7 0.7	4 Protein of unknown function (DUF498/DUF	598)
DUF498	PF04430.10	110	TR10138_c1_g2_i1|m.25	13	2 0.03	7 13.	9 0.	0	1	1 2.8e-0	6 0.04	5 13.	7 0.	0 3	7 8	8 2	0 6	8	5 8	7 0.7	4 Protein of unknown function (DUF498/DUF	598)
Xin	PF08043.8	16	TR10139_c0_g1_i1|m.25	11	1 2.4e-1	4 52.	3 0.	3	1	3 0.0003	1 5.	1 6.	8 0.	0	1 1	2 2	8 3	9 2	8 3	9 0.9	3 Xin repeat
Xin	PF08043.8	16	TR10139_c0_g1_i1|m.25	11	1 2.4e-1	4 52.	3 0.	3	2	3 3.6e-1	2 5.9e-0	8 32.	0 0.	1	1 1	6 6	3 7	8 6	3 7	8 0.9	8 Xin repeat
Xin	PF08043.8	16	TR10139_c0_g1_i1|m.25	11	1 2.4e-1	4 52.	3 0.	3	3	3 2.7e-0	5 0.4	4 10.	2 0.	1	1	9 10	2 11	0 10	2 11	0 0.9	5 Xin repeat
Xin	PF08043.8	16	TR10139_c0_g2_i1|m.25	10	3 1e-1	1 43.	9 1.	1	1	2 3.3e-1	2 5.3e-0	8 32.	1 0.	1	1 1	6 5	5 7	0 5	5 7	0 0.9	8 Xin repeat
Xin	PF08043.8	16	TR10139_c0_g2_i1|m.25	10	3 1e-1	1 43.	9 1.	1	2	2 2.4e-0	5 0.	4 10.	3 0.	1	1	9 9	4 10	2 9	4 10	2 0.9	5 Xin repeat
UPF0242	PF06785.7	401	TR10143_c0_g1_i1|m.26	10	1 9.	3 4.	8 8.	0	1	2 0.0005	8 9.	4 4.	8 0.	2 27	5 29	1 1	1 2	7	2 3	1 0.8	7 Uncharacterised protein family (UPF0242	)
UPF0242	PF06785.7	401	TR10143_c0_g1_i1|m.26	10	1 9.	3 4.	8 8.	0	2	2 0.001	9 3	0 3.	1 3.	2 1	6 5	2 3	2 6	8 2	9 8	6 0.8	7 Uncharacterised protein family (UPF0242	)
NOA36	PF06524.8	309	TR101463_c0_g1_i1|m.2	1	36	10 5	.3 13	0.5	1	1 0.000	71	12 5	.1 13	.5 2	24 3	6	40 1	28	10 1	36 0.	43 NOA36 protein
DUF2217	PF10265.5	539	TR101484_c0_g1_i1|m.2		99 9.7e-	15 54	.4 0	0.2	1	1 6.6e-	19 1.1e-	14 54	.3 0	0.2	2	88	17	98	16	99 0.	90 Uncharacterized conserved protein (DUF	2217)
Prokineticin	PF06607.7	97	TR101499_c0_g1_i1|m.2	1	04 0.	11 12	.6 5	0	1	2 0.	35 2.9e+	2017-03-01	.5 0	0	36	44	10	18	5	23 0.	74 Prokineticin
Prokineticin	PF06607.7	97	TR101499_c0_g1_i1|m.2	1	04 0.	11 12	.6 5	0	2	2 1.2e-	05 0.0	96 12	.9 3	0.8	15	86	31 1	1	13 1	03 0.	74 Prokineticin
NAR	PF16251.1	117	TR101499_c0_g1_i1|m.2	1	04 0.	14 12	.7 1	0	1	2 1.8e-	05 0.	15 12	.6 0	0.3	63 1	8	3	47	1	56 0.	84 Nucleic acid-binding domain (NAR)
NAR	PF16251.1	117	TR101499_c0_g1_i1|m.2	1	04 0.	14 12	.7 1	0	2	2 1	.7 1.3e+	2017-04-03	.4 0	0	69	80	84	95	81 1	01 0.	52 Nucleic acid-binding domain (NAR)
RVT_1	PF00078.23	222	TR101506_c0_g1_i1|m.2	1	19 4.3e-	16 59	.0 0	0	1	1 5.9e-	20 4.8e-	16 58	.8 0	0	7 1	16	6 1	18	2 1	19 0.	89 Reverse transcriptase (RNA-dependent D	NA po	ly	meras	e)
DUF2556	PF10831.4	53	TR101506_c0_g1_i1|m.2	1	19 0.	11 12	.3 0	0.6	1	2 0.	98 8e+	2017-03-03	.3 0	0	43	49	9	15	5	19 0.	72 Protein of unknown function (DUF2556)
DUF2556	PF10831.4	53	TR101506_c0_g1_i1|m.2	1	19 0.	11 12	.3 0	0.6	2	2 2.4e-	05 0	.2 11	.5 0	0.1	22	51	65	95	52	97 0.	63 Protein of unknown function (DUF2556)
DUF2517	PF10725.5	61	TR101515_c0_g1_i1|m.2	1	16 0.	15 11	.7 2	0.9	1	2 1e-	05 0.	16 11	.6 0	0.1	6	38	27	61	24	74 0.	84 Protein of unknown function (DUF2517)
DUF2517	PF10725.5	61	TR101515_c0_g1_i1|m.2	1	16 0.	15 11	.7 2	0.9	2	2 0.0	37 6.1e+	02 0	.1 0	0.4	33	44	85	96	75 1	01 0.	78 Protein of unknown function (DUF2517)
SH3_2	PF07653.13	55	TR101525_c0_g1_i1|m.2	1	37 1e-	14 53	.8 0	0	1	1 3.1e-	18 1.7e-	14 53	.1 0	0	2	54	32	92	31	93 0.	93 Variant SH3 domain
SH3_1	PF00018.24	48	TR101525_c0_g1_i1|m.2	1	37 2.5e-	08 33	.3 0	0.2	1	1 3.7e-	11 2e-	07 30	.4 0	0.2	2	48	34	87	33	87 0.	78 SH3 domain
SH3_9	PF14604.2	49	TR101525_c0_g1_i1|m.2	1	37 7.5e-	08 32	.0 0	0.2	1	1 3.6e-	11 2e-	07 30	.6 0	0.2	9	48	48	90	34	91 0.	78 Variant SH3 domain
RVT_1	PF00078.23	222	TR101539_c0_g1_i1|m.2	1	02 7.3e-	15 54	.9 0	0	1	1 5e-	19 8.1e-	15 54	.8 0	0	98 1	76	3	90	1 1	01 0.	92 Reverse transcriptase (RNA-dependent D	NA po	ly	meras	e)
DUF364	PF04016.8	147	TR101571_c0_g1_i1|m.2	1	01 0.	11 11	.9 0	0	1	1 8.2e-	06 0.	13 11	.7 0	0	40	84	30	74	15	82 0.	83 Putative heavy-metal chelation
zf-H2C2_2	PF13465.2	26	TR101589_c0_g1_i1|m.2	1	03 0.00	47 17	.2 0	0.5	1	2 1	.9 7.8e+	2017-03-02	.4 0	0	15	18	62	65	57	66 0.	76 Zinc-finger double domain
zf-H2C2_2	PF13465.2	26	TR101589_c0_g1_i1|m.2	1	03 0.00	47 17	.2 0	0.5	2	2 4.4e-	06 0.0	18 15	.4 0	0.3	13	26	88 1	1	80 1	01 0.	86 Zinc-finger double domain
zf-C2H2	PF00096.22	23	TR101589_c0_g1_i1|m.2	1	03 0.0	24 15	.0 2	0.7	1	2 0.	55 2.2e+	2000-03-01	.7 0	0	8	17	7	16	6	17 0.	80 Zinc finger, C2H2 type
zf-C2H2	PF00096.22	23	TR101589_c0_g1_i1|m.2	1	03 0.0	24 15	.0 2	0.7	2	2 1.5e-	05 0.0	62 13	.6 1	0	1	13	90 1	2	90 1	03 0.	93 Zinc finger, C2H2 type
zf-C2H2_6	PF13912.2	27	TR101589_c0_g1_i1|m.2	1	03 0.0	47 13	.5 1	0.2	1	2 0.	28 1.1e+	2000-03-01	.5 0	0	9	15	7	13	6	15 0.	85 C2H2-type zinc finger
zf-C2H2_6	PF13912.2	27	TR101589_c0_g1_i1|m.2	1	03 0.0	47 13	.5 1	0.2	2	2 7.2e-	05 0.	29 11	.0 0	0.9	2	13	90 1	1	89 1	01 0.	92 C2H2-type zinc finger
zf-C2H2_4	PF13894.2	24	TR101589_c0_g1_i1|m.2	1	03 0	.2 12	.5 3	0	1	2 0.0	71 2.9e+	02 2	.6 0	0.1	8	18	7	17	6	22 0.	79 C2H2-type zinc finger
zf-C2H2_4	PF13894.2	24	TR101589_c0_g1_i1|m.2	1	03 0	.2 12	.5 3	0	2	2 0.000	52 2	.1 9	.3 0	0.5	1	12	90 1	1	90 1	03 0.	88 C2H2-type zinc finger
DENN	PF02141.17	186	TR10158_c0_g1_i1|m.29	35	2 1.8e-5	0 171.	4 3.	4	1	1 3.3e-5	4 2.7e-5	0 170.	8 3.	4	3 18	6 10	5 28	4 10	4 28	4 0.9	6 DENN (AEX-3) domain
uDENN	PF03456.14	59	TR10158_c0_g1_i1|m.29	35	2 1.5e-1	0 41.	5 0.	4	1	3 1.9e-1	4 1.5e-1	0 41.	5 0.	4	1 5	7 4	2 9	9 4	2 10	0 0.7	8 uDENN domain
uDENN	PF03456.14	59	TR10158_c0_g1_i1|m.29	35	2 1.5e-1	0 41.	5 0.	4	2	3 1.	4 1.1e+0	4 -2.	9 0.	0 2	1 2	7 16	5 17	6 15	0 19	0 0.5	6 uDENN domain
uDENN	PF03456.14	59	TR10158_c0_g1_i1|m.29	35	2 1.5e-1	0 41.	5 0.	4	3	3 0.3	9 3.2e+0	3 -1.	1 0.	1 1	3 2	7 23	6 26	1 23	0 27	6 0.6	1 uDENN domain
Rhabdo_M2	PF04785.8	202	TR101626_c0_g1_i1|m.2	1	51 0.0	81 12	.1 0	0.2	1	2 0.	23 3.8e+	2017-03-03	.2 0	.0 1	46 1	64	1	19	1	33 0.	71 Rhabdovirus matrix protein M2
Rhabdo_M2	PF04785.8	202	TR101626_c0_g1_i1|m.2	1	51 0.0	81 12	.1 0	0.2	2	2 8.3e-	06 0.	13 11	.4 0	.1 1	62 2	02 1	08 1	48	90 1	48 0.	86 Rhabdovirus matrix protein M2
Effector_1	PF04518.8	371	TR101627_c0_g1_i1|m.2	1	14 0.0	21 13	.8 1	0.5	1	1 5.9e-	06 0.0	24 13	.6 1	.5 2	09 3	3	8	91	2 1	09 0.	81 Effector from type III secretion syste	m
TBCC_N	PF16752.1	117	TR101627_c0_g1_i1|m.2	1	14 0.0	56 13	.7 0	0.2	1	1 2.3e-	05 0.0	93 13	.0 0	0.1	32	85	12	62	1	74 0.	84 Tubulin-specific chaperone C N-termina	l dom	ai	n
DUF724	PF05266.10	188	TR101627_c0_g1_i1|m.2	1	14 0.	11 12	.2 2	0.4	1	1 3.6e-	05 0.	14 11	.8 2	0.4	87 1	51	4	81	3 1	01 0.	72 Protein of unknown function (DUF724)
DUF16	PF01519.12	104	TR101627_c0_g1_i1|m.2	1	14 0.	21 12	.0 4	0.4	1	2 0.00	45	18 5	.7 0	0.3	48	80	2	45	1	60 0.	62 Protein of unknown function DUF16
DUF16	PF01519.12	104	TR101627_c0_g1_i1|m.2	1	14 0.	21 12	.0 4	0.4	2	2 0.000	84 3	.4 8	.1 0	0.7	32	67	64 1	0	52 1	06 0.	80 Protein of unknown function DUF16
NifW	PF03206.10	99	TR10164_c0_g1_i1|m.29	10	4 0.03	9 14.	3 0.	3	1	1 6.9e-0	6 0.05	6 13.	8 0.	3 3	8 9	3	8 6	3	6 7	0 0.8	8 Nitrogen fixation protein NifW
Rav1p_C	PF12234.4	633	TR10164_c0_g1_i1|m.29	10	4 0.05	5 11.	8 0.	0	1	1 7.7e-0	6 0.06	2 11.	6 0.	0 15	1 19	9	9 5	6	5 6	9 0.8	2 RAVE protein 1 C terminal
RVT_1	PF00078.23	222	TR101676_c0_g1_i1|m.3	1	14 0.0	18 14	.4 0	0	1	1 4.3e-	06 0.0	35 13	.5 0	0	6	83	61 1	12	55 1	14 0.	76 Reverse transcriptase (RNA-dependent D	NA po	ly	meras	e)
TniB	PF05621.7	302	TR101676_c0_g1_i1|m.3	1	14 0.	07 11	.9 0	0	1	1 1.2e-	05 0.0	99 11	.4 0	0	97 1	37	51	91	46 1	00 0.	92 Bacterial TniB protein
Exo_endo_phos_2	PF14529.2	119	TR101678_c0_g1_i1|m.3	1	12 0.00	87 15	.7 0	0	1	1 1.5e-	06 0.0	12 15	.3 0	0	2	42	67 1	7	66 1	10 0.	89 Endonuclease-reverse transcriptase
AdoMet_dc	PF02675.11	106	TR101678_c0_g1_i1|m.3	1	12 0.	02 15	.0 0	0	1	1 3.3e-	06 0.0	27 14	.6 0	0	44	89	23	69	6	73 0.	86 S-adenosylmethionine decarboxylase
Exo_endo_phos_2	PF14529.2	119	TR101692_c0_g1_i1|m.3	1	39 0.0	36 13	.8 0	0	1	1 3.5e-	06 0.0	57 13	.1 0	0	2	84	43 1	15	42 1	33 0.	77 Endonuclease-reverse transcriptase
SHP	PF03579.9	64	TR1016_c1_g1_i1|m.310	151	0.045	13.6	0.1	1	2	7.1e-05	0.57	10	0.1	37	64	15	42	4	42	0.78	Small hydrophobic protein
SHP	PF03579.9	64	TR1016_c1_g1_i1|m.310	151	0.045	13.6	0.1	2	2	0.042	340	1.2	0	34	55	124	145	103	150	0.77	Small hydrophobic protein
DsbC	PF11412.4	120	TR1016_c1_g1_i1|m.310	151	0.12	12.2	0.2	1	1	2.4e-05	0.19	11.6	0.2	93	117	44	68	32	71	0.86	Disulphide bond corrector protein DsbC
Methyltransf_2	PF00891.14	227	TR10173_c0_g1_i1|m.31	12	9 0.1	5 11.	1 0.	1	1	1 1.4e-0	5 0.2	2 10.	6 0.	1 14	3 16	5 6	1 8	3 5	7 8	9 0.8	9 O-methyltransferase
Rhabdo_glycop	PF00974.14	502	TR10173_c0_g1_i1|m.31	10	0 0.05	4 11.	8 0.	0	1	1 3.7e-0	6 0.0	6 11.	6 0.	0	5 4	4 3	0 6	9 2	6 8	5 0.8	7 Rhabdovirus spike glycoprotein
HRM	PF02793.18	65	TR101740_c0_g1_i1|m.3	1	43 1.5e-	17 63	.5 4	0.3	1	1 1.5e-	21 2.4e-	17 62	.8 4	0.3	2	64	43 1	10	42 1	11 0.	93 Hormone receptor domain
HH_signal	PF01085.14	161	TR101744_c0_g1_i1|m.3	1	17 3e-	56 189	.4 0	0	1	1 4e-	60 3.3e-	56 189	.3 0	0	4 1	20	1 1	17	1 1	17 0.	99 Hedgehog amino-terminal signalling dom	ain
Ribosomal_S6e	PF01092.15	126	TR101744_c0_g1_i1|m.3	1	17 0.0	65 13	.1 0	0	1	1 1.4e-	05 0.	11 12	.3 0	0	21	61	65 1	7	57 1	15 0.	85 Ribosomal protein S6e
PCYCGC	PF13798.2	155	TR10174_c0_g1_i1|m.32	15	6 0.004	3 16.	8 0.	0	1	1 3.9e-0	7 0.006	3 16.	2 0.	0 8	6 14	5 2	3 8	3 1	7 8	7 0.9	1 Protein of unknown function with PCYCGC	moti	f
Ank_5	PF13857.2	56	TR101752_c0_g1_i1|m.3	1	33 2.5e-	11 43	.5 1	0.4	1	3 0.000	89 2	.1 8	.8 0	0.1	19	44	1	24	1	30 0.	82 Ankyrin repeats (many copies)
Ank_5	PF13857.2	56	TR101752_c0_g1_i1|m.3	1	33 2.5e-	11 43	.5 1	0.4	2	3 8.4e-	12 1.9e-	08 34	.3 0	0.1	11	56	25	70	20	70 0.	91 Ankyrin repeats (many copies)
Ank_5	PF13857.2	56	TR101752_c0_g1_i1|m.3	1	33 2.5e-	11 43	.5 1	0.4	3	3 2	.2 5.1e+	2017-03-02	.0 0	0	30	53	74	91	72	94 0.	60 Ankyrin repeats (many copies)
Ank	PF00023.26	29	TR101752_c0_g1_i1|m.3	1	33 2.2e-	10 40	.4 1	0.4	1	4 0.000	45 1	.1 9	.9 0	0	5	25	1	25	1	27 0.	81 Ankyrin repeat
Ank	PF00023.26	29	TR101752_c0_g1_i1|m.3	1	33 2.2e-	10 40	.4 1	0.4	2	4 1.5e-	09 3.4e-	06 27	.2 0	0.1	3	28	31	60	29	61 0.	86 Ankyrin repeat
Ank	PF00023.26	29	TR101752_c0_g1_i1|m.3	1	33 2.2e-	10 40	.4 1	0.4	3	4 0.	61 1.4e+	03 0	.0 0	0	15	25	76	88	69	92 0.	68 Ankyrin repeat
Ank	PF00023.26	29	TR101752_c0_g1_i1|m.3	1	33 2.2e-	10 40	.4 1	0.4	4	4 3	.2 7.4e+	2017-03-02	.3 0	0	6	19 1	07 1	23 1	03 1	30 0.	55 Ankyrin repeat
Ank_2	PF12796.3	86	TR101752_c0_g1_i1|m.3	1	33 8.5e-	10 39	.2 0	0.5	1	2 1.1e-	12 2.5e-	09 37	.7 0	0.1	30	86	1	60	1	60 0.	85 Ankyrin repeats (3 copies)
Ank_2	PF12796.3	86	TR101752_c0_g1_i1|m.3	1	33 8.5e-	10 39	.2 0	0.5	2	2 0.	86 2e+	2000-03-01	.4 0	0	12	32	75 1	8	68 1	25 0.	49 Ankyrin repeats (3 copies)
Ank_3	PF13606.2	30	TR101752_c0_g1_i1|m.3	1	33 1.5e-	09 37	.2 1	0.3	1	4 0.00	13	3 8	.6 0	0	5	28	1	24	1	26 0.	93 Ankyrin repeat
Ank_3	PF13606.2	30	TR101752_c0_g1_i1|m.3	1	33 1.5e-	09 37	.2 1	0.3	2	4 2.8e-	09 6.6e-	06 26	.0 0	0	1	30	29	58	29	58 0.	95 Ankyrin repeat
Ank_3	PF13606.2	30	TR101752_c0_g1_i1|m.3	1	33 1.5e-	09 37	.2 1	0.3	3	4 1	.9 4.4e+	2017-03-01	.1 0	0	5	13	81	89	70 1	01 0.	57 Ankyrin repeat
Ank_3	PF13606.2	30	TR101752_c0_g1_i1|m.3	1	33 1.5e-	09 37	.2 1	0.3	4	4 5	.1 1.2e+	2017-04-02	.4 0	0	2	16 1	03 1	17 1	02 1	25 0.	59 Ankyrin repeat
SOCS_box	PF07525.12	34	TR101752_c0_g1_i1|m.3	1	33 2.4e-	09 37	.1 10	0	1	2 0.	43 1e+	2000-03-01	.1 0	0	11	17	13	21	6	36 0.	78 SOCS box
SOCS_box	PF07525.12	34	TR101752_c0_g1_i1|m.3	1	33 2.4e-	09 37	.1 10	0	2	2 2.8e-	12 6.5e-	09 35	.7 8	0.7	1	33	87 1	25	87 1	26 0.	94 SOCS box
Ank_4	PF13637.2	54	TR101752_c0_g1_i1|m.3	1	33 6.3e-	08 33	.0 0	0.1	1	2 0.0	11	26 5	.6 0	0	37	54	1	18	1	26 0.	75 Ankyrin repeats (many copies)
Ank_4	PF13637.2	54	TR101752_c0_g1_i1|m.3	1	33 6.3e-	08 33	.0 0	0.1	2	2 7.5e-	09 1.7e-	05 25	.2 0	0	3	41	32	70	30	74 0.	89 Ankyrin repeats (many copies)
Fer4_6	PF12837.3	24	TR101752_c0_g1_i1|m.3	1	33 2	.9 8	.0 6	0.9	1	2 2	.9 6.8e+	2017-03-02	.6 0	0	16	22	3	9	3	11 0.	67 4Fe-4S binding domain
Fer4_6	PF12837.3	24	TR101752_c0_g1_i1|m.3	1	33 2	.9 8	.0 6	0.9	2	2 0.000	79 1	.8 8	.7 4	0.9	8	19	90 1	1	82 1	02 0.	83 4Fe-4S binding domain
Jnk-SapK_ap_N	PF09744.5	156	TR101761_c0_g1_i1|m.3	1	32 7	.7 6	.5 18	0.1	1	2 0.	03 4.9e+	02 0	.7 9	0.1	73 1	34	4	64	1	71 0.	79 JNK_SAPK-associated protein-1
Jnk-SapK_ap_N	PF09744.5	156	TR101761_c0_g1_i1|m.3	1	32 7	.7 6	.5 18	0.1	2	2 1.6e-	05 0.	27 11	.3 3	0.8	70 1	34	61 1	25	55 1	31 0.	85 JNK_SAPK-associated protein-1
DUF1705	PF08019.8	152	TR101767_c0_g1_i1|m.3	1	35 0.	21 11	.3 9	0.7	1	2 0.000	13 2	.2 8	.0 1	0.5	3	37	16	50	15	51 0.	91 Domain of unknown function (DUF1705)
DUF1705	PF08019.8	152	TR101767_c0_g1_i1|m.3	1	35 0.	21 11	.3 9	0.7	2	2 0.000	13 2	.2 8	.0 1	0.5	3	37	80 1	14	79 1	15 0.	91 Domain of unknown function (DUF1705)
Phage_int_SAM_1	PF02899.13	84	TR101779_c0_g1_i1|m.3	1	10 1e-	06 28	.8 0	0	1	1 1.5e-	10 1.3e-	06 28	.5 0	0	16	75	13	73	4	77 0.	92 Phage integrase, N-terminal SAM-like d	omain
Phage_int_SAM_4	PF13495.2	85	TR101779_c0_g1_i1|m.3	1	10 0.000	41 20	.6 0	0	1	1 5.6e-	08 0.000	46 20	.5 0	0	15	71	12	71	1	82 0.	86 Phage integrase, N-terminal SAM-like d	omain
Myb_DNA-bind_5	PF13873.2	78	TR101799_c0_g1_i1|m.3	1	14 5.6e-	10 39	.0 0	0.1	1	1 4.7e-	14 7.7e-	10 38	.6 0	0.1	1	71	32 1	0	32 1	05 0.	91 Myb/SANT-like DNA-binding domain
Guanylate_kin	PF00625.17	182	TR10179_c0_g1_i1|m.33	34	7 7.1e-6	5 218.	0 0.	3	1	1 3e-6	8 9.9e-6	5 217.	5 0.	3	2 18	1 15	6 33	2 15	5 33	3 0.9	9 Guanylate kinase
SH3_1	PF00018.24	48	TR10179_c0_g1_i1|m.33	34	7 1.2e-0	8 34.	2 0.	3	1	1 9.7e-1	2 3.2e-0	8 32.	9 0.	3	1 4	7 3	6 9	1 3	6 9	2 0.8	1 SH3 domain
SH3_2	PF07653.13	55	TR10179_c0_g1_i1|m.33	34	7 2.4e-0	8 33.	4 0.	0	1	1 1.4e-1	1 4.7e-0	8 32.	5 0.	0	1 5	0 3	4 9	3 3	4 9	7 0.8	7 Variant SH3 domain
SH3_9	PF14604.2	49	TR10179_c0_g1_i1|m.33	34	7 0.000	4 20.	0 0.	1	1	2 3e-0	7 0.0009	7 18.	8 0.	0	1 4	5 3	7 9	2 3	7 9	3 0.7	7 Variant SH3 domain
SH3_9	PF14604.2	49	TR10179_c0_g1_i1|m.33	34	7 0.000	4 20.	0 0.	1	2	2	3 9.9e+0	3 -3.	6 0.	0 1	8 3	4 30	7 32	6 30	6 33	5 0.5	3 Variant SH3 domain
Ribosomal_L29	PF00831.19	57	TR10179_c0_g1_i1|m.33	34	7 0.3	8 10.	6 5.	0	1	3 0.02	7 8	6 3.	1 0.	0 1	2 3	5	3 2	6	2 3	6 0.8	1 Ribosomal L29 protein
Ribosomal_L29	PF00831.19	57	TR10179_c0_g1_i1|m.33	34	7 0.3	8 10.	6 5.	0	2	3 0.00	2 6.	6 6.	6 0.	1 3	7 5	3 9	1 10	7 7	5 10	8 0.9	3 Ribosomal L29 protein
Ribosomal_L29	PF00831.19	57	TR10179_c0_g1_i1|m.33	34	7 0.3	8 10.	6 5.	0	3	3 0.1	3 4.3e+0	2 0.	8 0.	8	4 3	2 27	3 30	1 27	2 30	5 0.8	4 Ribosomal L29 protein
FXa_inhibition	PF14670.2	36	TR101804_c0_g1_i1|m.3	1	40 8.1e-	26 89	.9 37	0.1	1	3 6.9e-	14 1.6e-	10 40	.9 4	0.7	4	36	3	35	1	35 0.	97 Coagulation Factor Xa inhibitory site
FXa_inhibition	PF14670.2	36	TR101804_c0_g1_i1|m.3	1	40 8.1e-	26 89	.9 37	0.1	2	3 2.6e-	07 0.000	61 19	.9 9	0.8	7	29	46	68	41	74 0.	93 Coagulation Factor Xa inhibitory site
FXa_inhibition	PF14670.2	36	TR101804_c0_g1_i1|m.3	1	40 8.1e-	26 89	.9 37	0.1	3	3 5.2e-	14 1.2e-	10 41	.3 6	0.6	1	36	80 1	15	80 1	15 0.	99 Coagulation Factor Xa inhibitory site
cEGF	PF12662.3	24	TR101804_c0_g1_i1|m.3	1	40 5e-	22 77	.4 13	0.5	1	3 2.2e-	12 5.2e-	09 35	.7 0	0.5	1	24	17	40	17	40 0.	98 Complement Clr-like EGF-like
cEGF	PF12662.3	24	TR101804_c0_g1_i1|m.3	1	40 5e-	22 77	.4 13	0.5	2	3 4.7e-	08 0.000	11 21	.9 2	0	1	24	57	79	57	79 0.	93 Complement Clr-like EGF-like
cEGF	PF12662.3	24	TR101804_c0_g1_i1|m.3	1	40 5e-	22 77	.4 13	0.5	3	3 1.9e-	09 4.4e-	06 26	.4 0	0.2	1	20	97 1	16	97 1	17 0.	96 Complement Clr-like EGF-like
EGF_CA	PF07645.11	42	TR101804_c0_g1_i1|m.3	1	40 1.4e-	21 76	.3 39	0.5	1	4 2.5e-	09 5.8e-	06 26	.3 5	0.6	12	41	7	34	2	35 0.	79 Calcium-binding EGF domain
EGF_CA	PF07645.11	42	TR101804_c0_g1_i1|m.3	1	40 1.4e-	21 76	.3 39	0.5	2	4 1.3e-	10 3.1e-	07 30	.3 8	0.4	1	34	37	67	37	74 0.	88 Calcium-binding EGF domain
EGF_CA	PF07645.11	42	TR101804_c0_g1_i1|m.3	1	40 1.4e-	21 76	.3 39	0.5	3	4 5.7e-	12 1.3e-	08 34	.7 5	0.6	1	42	76 1	15	76 1	15 0.	92 Calcium-binding EGF domain
EGF_CA	PF07645.11	42	TR101804_c0_g1_i1|m.3	1	40 1.4e-	21 76	.3 39	0.5	4	4 0.	31 7.3e+	02 0	.4 0	0.5	10	29 1	13 1	34 1	09 1	39 0.	69 Calcium-binding EGF domain
EGF	PF00008.23	32	TR101804_c0_g1_i1|m.3	1	40 2.3e-	09 37	.3 40	0.5	1	4 4.7e-	07 0.00	11 19	.1 2	0.3	4	29	3	27	2	28 0.	90 EGF-like domain
EGF	PF00008.23	32	TR101804_c0_g1_i1|m.3	1	40 2.3e-	09 37	.3 40	0.5	2	4 1.3e-	06 0.0	03 17	.7 8	0.4	5	29	45	67	35	68 0.	88 EGF-like domain
EGF	PF00008.23	32	TR101804_c0_g1_i1|m.3	1	40 2.3e-	09 37	.3 40	0.5	3	4 1.3e-	06 0.0	03 17	.7 6	0.9	1	29	80 1	7	80 1	09 0.	86 EGF-like domain
EGF	PF00008.23	32	TR101804_c0_g1_i1|m.3	1	40 2.3e-	09 37	.3 40	0.5	4	4 0.	93 2.2e+	2017-03-01	.0 0	0.7	5	5 1	25 1	25 1	11 1	39 0.	52 EGF-like domain
EGF_3	PF12947.3	36	TR101804_c0_g1_i1|m.3	1	40 8e-	09 35	.4 39	0.5	1	4 3.1e-	08 7.3e-	05 22	.7 3	0.3	4	30	3	27	1	28 0.	92 EGF domain
EGF_3	PF12947.3	36	TR101804_c0_g1_i1|m.3	1	40 8e-	09 35	.4 39	0.5	2	4 0.000	25 0.	57 10	.3 11	0.8	13	34	50	71	30	74 0.	84 EGF domain
EGF_3	PF12947.3	36	TR101804_c0_g1_i1|m.3	1	40 8e-	09 35	.4 39	0.5	3	4 6.7e-	06 0.0	16 15	.3 3	0.8	1	30	80 1	7	72 1	09 0.	91 EGF domain
EGF_3	PF12947.3	36	TR101804_c0_g1_i1|m.3	1	40 8e-	09 35	.4 39	0.5	4	4 0.	55 1.3e+	2000-03-01	.4 0	0.7	7	20 1	14 1	29 1	10 1	39 0.	56 EGF domain
EGF_MSP1_1	PF12946.3	37	TR101804_c0_g1_i1|m.3	1	40 0.00	43 16	.9 25	0	1	4 0.00	13	3 7	.8 5	0.7	10	36	4	35	3	36 0.	75 MSP1 EGF domain 1
EGF_MSP1_1	PF12946.3	37	TR101804_c0_g1_i1|m.3	1	40 0.00	43 16	.9 25	0	2	4 0.00	45	10 6	.1 3	0.2	12	30	50	67	40	75 0.	80 MSP1 EGF domain 1
EGF_MSP1_1	PF12946.3	37	TR101804_c0_g1_i1|m.3	1	40 0.00	43 16	.9 25	0	3	4 2.5e-	05 0.0	58 13	.3 0	0.2	13	31	91 1	8	89 1	16 0.	80 MSP1 EGF domain 1
EGF_MSP1_1	PF12946.3	37	TR101804_c0_g1_i1|m.3	1	40 0.00	43 16	.9 25	0	4	4 0.	28 6.4e+	02 0	.4 0	0.1	2	12 1	15 1	26 1	14 1	31 0.	84 MSP1 EGF domain 1
hEGF	PF12661.3	13	TR101804_c0_g1_i1|m.3	1	40 0.00	56 16	.8 16	0.8	1	4 0.0	14	32 5	.0 0	0.2	2	8	20	26	19	27 0.	88 Human growth factor-like EGF
hEGF	PF12661.3	13	TR101804_c0_g1_i1|m.3	1	40 0.00	56 16	.8 16	0.8	2	4 0.000	55 1	.3 9	.4 0	0.7	1	9	59	67	59	67 0.	94 Human growth factor-like EGF
hEGF	PF12661.3	13	TR101804_c0_g1_i1|m.3	1	40 0.00	56 16	.8 16	0.8	3	4 0.000	15 0.	34 11	.2 1	0.4	2	8 1	00 1	6	99 1	07 0.	91 Human growth factor-like EGF
hEGF	PF12661.3	13	TR101804_c0_g1_i1|m.3	1	40 0.00	56 16	.8 16	0.8	4	4 3	.3 7.7e+	2017-03-02	.5 0	0.1	9	12 1	25 1	28 1	25 1	28 0.	90 Human growth factor-like EGF
Myosin_tail_1	PF01576.15	1081	TR10181_c0_g1_i1|m.34	58	4 2.7e-7	9 267.	1 116.	4	1	1 2.1e-8	2 3.1e-7	9 266.	9 116.	4 53	5 108	0	5 55	0	1 55	1 0.9	9 Myosin tail
DUF1664	PF07889.8	124	TR10181_c0_g1_i1|m.34	58	4 3e-0	5 23.	9 65.	0	1	9 6.2e-0	6 0.009	2 15.	8 2.	5 5	4 12	1 1	0 7	7	4 7	9 0.9	2 Protein of unknown function (DUF1664)
DUF1664	PF07889.8	124	TR10181_c0_g1_i1|m.34	58	4 3e-0	5 23.	9 65.	0	2	9 0.003	3 4.	8 7.	0 0.	5 5	1 12	1 7	0 14	0 6	6 14	3 0.8	7 Protein of unknown function (DUF1664)
DUF1664	PF07889.8	124	TR10181_c0_g1_i1|m.34	58	4 3e-0	5 23.	9 65.	0	3	9 0.003	9 5.	8 6.	8 6.	4 3	7 10	4 13	0 20	0 12	8 21	2 0.8	6 Protein of unknown function (DUF1664)
DUF1664	PF07889.8	124	TR10181_c0_g1_i1|m.34	58	4 3e-0	5 23.	9 65.	0	4	9 5.1e-0	5 0.07	5 12.	9 8.	3 3	4 12	1 21	2 30	2 20	7 30	5 0.8	8 Protein of unknown function (DUF1664)
DUF1664	PF07889.8	124	TR10181_c0_g1_i1|m.34	58	4 3e-0	5 23.	9 65.	0	5	9 0.001	5 2.	3 8.	1 2.	9 5	8 11	4 26	7 32	3 26	0 33	3 0.8	9 Protein of unknown function (DUF1664)
DUF1664	PF07889.8	124	TR10181_c0_g1_i1|m.34	58	4 3e-0	5 23.	9 65.	0	6	9 0.01	2 1	8 5.	2 1.	8 4	9 10	4 34	2 39	7 32	9 40	3 0.8	5 Protein of unknown function (DUF1664)
DUF1664	PF07889.8	124	TR10181_c0_g1_i1|m.34	58	4 3e-0	5 23.	9 65.	0	7	9 0.02	2 3	3 4.	4 3.	8 5	5 10	4 40	4 45	4 38	3 46	0 0.6	8 Protein of unknown function (DUF1664)
DUF1664	PF07889.8	124	TR10181_c0_g1_i1|m.34	58	4 3e-0	5 23.	9 65.	0	8	9 0.09	5 1.4e+0	2 2.	3 10.	0 3	9 11	9 41	3 50	4 41	0 50	8 0.5	3 Protein of unknown function (DUF1664)
DUF1664	PF07889.8	124	TR10181_c0_g1_i1|m.34	58	4 3e-0	5 23.	9 65.	0	9	9 0.02	2 3	2 4.	4 3.	5 6	0 10	8 46	6 51	4 46	0 53	5 0.7	8 Protein of unknown function (DUF1664)
IncA	PF04156.10	190	TR10181_c0_g1_i1|m.34	58	4 0.00	5 16.	5 18.	1	1	6 0.02	7 3	9 3.	8 6.	6 12	0 17	3 1	2 5	2	2 7	8 0.4	6 IncA protein
IncA	PF04156.10	190	TR10181_c0_g1_i1|m.34	58	4 0.00	5 16.	5 18.	1	2	6 0.000	2 0.2	9 10.	8 19.	4 8	6 16	9 7	6 17	0 6	1 18	3 0.8	6 IncA protein
IncA	PF04156.10	190	TR10181_c0_g1_i1|m.34	58	4 0.00	5 16.	5 18.	1	3	6 0.1	6 2.4e+0	2 1.	3 15.	6 9	7 17	9 15	0 22	3 14	0 24	2 0.6	8 IncA protein
IncA	PF04156.10	190	TR10181_c0_g1_i1|m.34	58	4 0.00	5 16.	5 18.	1	4	6 0.0	1 1	5 5.	1 19.	3 8	3 16	2 24	2 32	1 22	7 33	2 0.7	2 IncA protein
IncA	PF04156.10	190	TR10181_c0_g1_i1|m.34	58	4 0.00	5 16.	5 18.	1	5	6 3.4e-0	6 0.00	5 16.	5 18.	1 8	2 18	5 31	1 41	5 30	8 42	0 0.9	0 IncA protein
IncA	PF04156.10	190	TR10181_c0_g1_i1|m.34	58	4 0.00	5 16.	5 18.	1	6	6 0.7	6 1.1e+0	3 -0.	9 24.	4 9	5 18	5 43	6 50	0 41	0 55	3 0.4	2 IncA protein
HALZ	PF02183.14	43	TR10181_c0_g1_i1|m.34	58	4 0.005	6 16.	7 1.	0	1	9 1.	9 2.7e+0	3 -1.	5 1.	5 2	1 3	7 1	0 2	6	5 3	2 0.8	3 Homeobox associated leucine zipper
HALZ	PF02183.14	43	TR10181_c0_g1_i1|m.34	58	4 0.005	6 16.	7 1.	0	2	9 4.	8 7.1e+0	3 -2.	8 0.	0 2	0 3	5 3	7 5	2 3	5 5	4 0.7	6 Homeobox associated leucine zipper
HALZ	PF02183.14	43	TR10181_c0_g1_i1|m.34	58	4 0.005	6 16.	7 1.	0	3	9 3.8e-0	6 0.005	6 16.	7 1.	0 1	0 4	2 11	1 14	3 10	7 14	4 0.9	5 Homeobox associated leucine zipper
HALZ	PF02183.14	43	TR10181_c0_g1_i1|m.34	58	4 0.005	6 16.	7 1.	0	4	9 2.	7 4e+0	3 -2.	0 1.	5 2	4 3	8 15	3 16	7 14	9 17	3 0.6	0 Homeobox associated leucine zipper
HALZ	PF02183.14	43	TR10181_c0_g1_i1|m.34	58	4 0.005	6 16.	7 1.	0	5	9	1 1.5e+0	3 -0.	7 3.	4 2	9 4	2 27	1 28	4 24	3 28	5 0.7	7 Homeobox associated leucine zipper
HALZ	PF02183.14	43	TR10181_c0_g1_i1|m.34	58	4 0.005	6 16.	7 1.	0	6	9 0.02	7 4	1 4.	4 0.	2 1	3 3	7 33	9 36	3 33	7 36	7 0.9	1 Homeobox associated leucine zipper
HALZ	PF02183.14	43	TR10181_c0_g1_i1|m.34	58	4 0.005	6 16.	7 1.	0	7	9 0.2	5 3.6e+0	2 1.	3 0.	3 1	6 3	5 35	6 37	5 35	5 37	7 0.8	7 Homeobox associated leucine zipper
HALZ	PF02183.14	43	TR10181_c0_g1_i1|m.34	58	4 0.005	6 16.	7 1.	0	8	9 0.4	8 7.1e+0	2 0.	4 0.	5 2	4 4	2 40	6 42	4 40	2 42	5 0.8	5 Homeobox associated leucine zipper
HALZ	PF02183.14	43	TR10181_c0_g1_i1|m.34	58	4 0.005	6 16.	7 1.	0	9	9 9.	8 1.5e+0	4 -3.	8 0.	8 3	1 4	2 49	1 50	2 48	5 50	3 0.5	4 Homeobox associated leucine zipper
Rootletin	PF15035.2	189	TR10181_c0_g1_i1|m.34	58	4 0.01	3 15.	5 8.	1	1	3 2.	9 4.2e+0	3 -2.	5 30.	5 3	0 18	7 2	2 21	4	4 22	2 0.6	1 Ciliary rootlet component, centrosome c	ohesi	on
Rootletin	PF15035.2	189	TR10181_c0_g1_i1|m.34	58	4 0.01	3 15.	5 8.	1	2	3 0.06	5 9	6 2.	9 15.	7 2	0 13	7 18	7 29	5 18	5 30	1 0.6	9 Ciliary rootlet component, centrosome c	ohesi	on
Rootletin	PF15035.2	189	TR10181_c0_g1_i1|m.34	58	4 0.01	3 15.	5 8.	1	3	3 8.9e-0	6 0.01	3 15.	5 8.	1	5 5	1 48	2 52	8 47	9 55	5 0.6	9 Ciliary rootlet component, centrosome c	ohesi	on
Filament	PF00038.17	312	TR10181_c0_g1_i1|m.34	58	4 0.04	2 13.	3 97.	4	1	5 0.7	3 1.1e+0	3 -1.	2 10.	9 2	1 12	8 1	1 12	4	3 12	8 0.4	3 Intermediate filament protein
Filament	PF00038.17	312	TR10181_c0_g1_i1|m.34	58	4 0.04	2 13.	3 97.	4	2	5 0.002	3 3.	5 7.	0 11.	4 19	3 28	3 8	3 17	2 7	1 17	6 0.8	4 Intermediate filament protein
Filament	PF00038.17	312	TR10181_c0_g1_i1|m.34	58	4 0.04	2 13.	3 97.	4	3	5 1.6e-0	5 0.02	4 14.	1 49.	2 3	0 28	9 11	1 37	2 10	6 37	4 0.8	3 Intermediate filament protein
Filament	PF00038.17	312	TR10181_c0_g1_i1|m.34	58	4 0.04	2 13.	3 97.	4	4	5 0.02	6 3	8 3.	6 11.	7 17	1 27	8 34	0 45	3 33	5 45	7 0.7	7 Intermediate filament protein
Filament	PF00038.17	312	TR10181_c0_g1_i1|m.34	58	4 0.04	2 13.	3 97.	4	5	5 0.0003	3 0.4	8 9.	8 13.	5 19	4 27	0 45	7 53	3 45	6 54	3 0.9	3 Intermediate filament protein
ATG16	PF08614.7	200	TR10181_c0_g1_i1|m.34	58	4 0.05	4 13.	6 114.	6	1	4 0.0002	6 0.3	9 10.	8 27.	9 2	6 17	5	5 17	9	2 18	4 0.8	1 Autophagy protein 16 (ATG16)
ATG16	PF08614.7	200	TR10181_c0_g1_i1|m.34	58	4 0.05	4 13.	6 114.	6	2	4 0.2	3 3.4e+0	2 1.	1 34.	7 2	4 18	4 20	0 37	1 18	7 37	1 0.8	5 Autophagy protein 16 (ATG16)
ATG16	PF08614.7	200	TR10181_c0_g1_i1|m.34	58	4 0.05	4 13.	6 114.	6	3	4 0.03	2 4	7 4.	0 18.	5 6	8 17	2 32	5 42	9 31	7 43	3 0.8	9 Autophagy protein 16 (ATG16)
ATG16	PF08614.7	200	TR10181_c0_g1_i1|m.34	58	4 0.05	4 13.	6 114.	6	4	4 0.06	4 9	4 3.	0 26.	3 7	1 17	5 43	4 53	8 42	5 55	3 0.8	2 Autophagy protein 16 (ATG16)
AAA_13	PF13166.2	712	TR10181_c0_g1_i1|m.34	58	4 0.2	7 9.	7 81.	3	1	3 5.7e-0	5 0.08	4 11.	4 19.	0 31	8 48	9	4 17	8	1 18	6 0.7	5 AAA domain
AAA_13	PF13166.2	712	TR10181_c0_g1_i1|m.34	58	4 0.2	7 9.	7 81.	3	2	3 0.001	2 1.	8 7.	0 20.	8 32	0 46	7 15	3 29	7 15	1 30	7 0.5	6 AAA domain
AAA_13	PF13166.2	712	TR10181_c0_g1_i1|m.34	58	4 0.2	7 9.	7 81.	3	3	3 0.2	2 3.3e+0	2 -0.	5 33.	4 29	4 47	8 33	1 51	2 31	3 53	6 0.7	2 AAA domain
Reo_sigmaC	PF04582.8	326	TR10181_c0_g1_i1|m.34	58	4 0.4	4 9.	7 26.	8	1	5 0.0006	6 0.9	7 8.	6 0.	5 1	9 15	4 2	0 16	2	7 17	2 0.7	5 Reovirus sigma C capsid protein
Reo_sigmaC	PF04582.8	326	TR10181_c0_g1_i1|m.34	58	4 0.4	4 9.	7 26.	8	2	5 0.0001	6 0.2	4 10.	6 1.	9 2	4 12	4 13	0 23	1 12	2 24	2 0.8	8 Reovirus sigma C capsid protein
Reo_sigmaC	PF04582.8	326	TR10181_c0_g1_i1|m.34	58	4 0.4	4 9.	7 26.	8	3	5 0.05	3 7	9 2.	4 3.	2 5	8 13	5 22	1 29	8 19	1 32	3 0.6	3 Reovirus sigma C capsid protein
Reo_sigmaC	PF04582.8	326	TR10181_c0_g1_i1|m.34	58	4 0.4	4 9.	7 26.	8	4	5 0.004	5 6.	6 5.	9 2.	9 4	7 15	3 32	9 45	0 30	6 45	6 0.5	9 Reovirus sigma C capsid protein
Reo_sigmaC	PF04582.8	326	TR10181_c0_g1_i1|m.34	58	4 0.4	4 9.	7 26.	8	5	5 0.04	2 6	2 2.	7 0.	1 4	8 11	3 48	8 55	4 47	1 55	8 0.7	9 Reovirus sigma C capsid protein
Tropomyosin	PF00261.16	237	TR10181_c0_g1_i1|m.34	58	4 1.	8 7.	7 118.	5	1	5 0.0004	3 0.6	4 9.	2 7.	2 16	4 21	3	3 5	2	2 7	1 0.8	5 Tropomyosin
Tropomyosin	PF00261.16	237	TR10181_c0_g1_i1|m.34	58	4 1.	8 7.	7 118.	5	2	5 0.2	8 4.1e+0	2 0.	0 39.	2	9 23	5 5	1 28	1 4	8 28	3 0.8	4 Tropomyosin
Tropomyosin	PF00261.16	237	TR10181_c0_g1_i1|m.34	58	4 1.	8 7.	7 118.	5	3	5 0.003	7 5.	4 6.	2 37.	7 1	2 22	6 27	2 46	6 26	6 47	0 0.8	4 Tropomyosin
Tropomyosin	PF00261.16	237	TR10181_c0_g1_i1|m.34	58	4 1.	8 7.	7 118.	5	4	5 0.01	4 2	1 4.	2 14.	5 15	0 20	0 46	7 51	7 46	1 53	6 0.6	9 Tropomyosin
Tropomyosin	PF00261.16	237	TR10181_c0_g1_i1|m.34	58	4 1.	8 7.	7 118.	5	5	5 0.07	2 1.1e+0	2 1.	9 0.	5 18	3 20	2 52	8 54	7 51	9 55	3 0.5	7 Tropomyosin
IFT57	PF10498.5	358	TR10181_c0_g1_i1|m.34	58	4 8.	9 5.	0 82.	2	1	4 0.0001	5 0.2	2 10.	3 8.	8 20	5 32	7 1	8 13	9	5 14	1 0.8	0 Intra-flagellar transport protein 57
IFT57	PF10498.5	358	TR10181_c0_g1_i1|m.34	58	4 8.	9 5.	0 82.	2	2	4 6.7e-0	5 0.09	8 11.	5 14.	3 25	6 34	5 11	0 20	0 6	9 20	1 0.7	6 Intra-flagellar transport protein 57
IFT57	PF10498.5	358	TR10181_c0_g1_i1|m.34	58	4 8.	9 5.	0 82.	2	3	4 0.02	9 4	3 2.	8 25.	1 14	9 31	8 20	6 38	3 20	0 39	0 0.7	1 Intra-flagellar transport protein 57
IFT57	PF10498.5	358	TR10181_c0_g1_i1|m.34	58	4 8.	9 5.	0 82.	2	4	4 0.1	9 2.7e+0	2 0.	1 23.	0 20	1 32	8 38	0 51	3 37	2 55	0 0.5	7 Intra-flagellar transport protein 57
RVT_1	PF00078.23	222	TR10185_c0_g1_i1|m.35	13	8 6.9e-1	5 55.	0 0.	0	1	1 4.9e-1	9 8e-1	5 54.	8 0.	0 13	2 22	2	1 12	7	1 12	7 0.9	3 Reverse transcriptase (RNA-dependent DN	A pol	ym	erase	)
AAA_11	PF13086.2	265	TR10186_c0_g1_i1|m.35	38	9 9e-1	4 51.	7 0.	7	1	2 1.	1 1.1e+0	3 -1.	1 0.	4 11	4 15	7 15	7 19	9 12	7 22	8 0.4	6 AAA domain
AAA_11	PF13086.2	265	TR10186_c0_g1_i1|m.35	38	9 9e-1	4 51.	7 0.	7	2	2 2.3e-1	6 2.3e-1	3 50.	4 0.	0	1 12	1 24	5 35	2 24	5 38	4 0.8	0 AAA domain
AAA_19	PF13245.2	76	TR10186_c0_g1_i1|m.35	38	9 2.2e-1	1 43.	4 0.	0	1	2	1 1e+0	3 -0.	4 0.	0 5	1 6	3 21	1 22	9 21	0 24	0 0.7	0 Part of AAA domain
AAA_19	PF13245.2	76	TR10186_c0_g1_i1|m.35	38	9 2.2e-1	1 43.	4 0.	0	2	2 1.6e-1	3 1.6e-1	0 40.	6 0.	0	2 6	2 25	3 31	6 25	2 33	3 0.8	6 Part of AAA domain
AAA_30	PF13604.2	196	TR10186_c0_g1_i1|m.35	38	9 9.5e-0	6 25.	4 0.	0	1	1 1.4e-0	8 1.5e-0	5 24.	8 0.	0	1 6	1 24	5 31	1 24	5 33	0 0.7	7 AAA domain
ResIII	PF04851.11	172	TR10186_c0_g1_i1|m.35	38	9 0.0003	7 20.	4 0.	0	1	1 7.2e-0	7 0.0007	3 19.	4 0.	0 2	3 7	8 25	9 32	0 24	0 36	1 0.8	0 Type III restriction enzyme, res subuni	t
DUF2075	PF09848.5	363	TR10186_c0_g1_i1|m.35	38	9 0.0003	8 19.	7 0.	0	1	1 5.7e-0	7 0.0005	7 19.	1 0.	0	2 4	3 26	1 30	9 26	0 33	8 0.7	5 Uncharacterized conserved protein (DUF2	075)
AAA_25	PF13481.2	194	TR10186_c0_g1_i1|m.35	38	9 0.001	7 17.	9 0.	0	1	1 3.2e-0	6 0.003	2 17.	0 0.	0 3	1 7	7 25	8 30	2 24	2 31	7 0.8	7 AAA domain
UvrD-helicase	PF00580.17	315	TR10186_c0_g1_i1|m.35	38	9 0.002	3 17.	4 0.	1	1	2 2.	4 2.4e+0	3 -2.	4 0.	1 17	9 17	9 15	4 15	4 5	1 22	4 0.6	0 UvrD/REP helicase N-terminal domain
UvrD-helicase	PF00580.17	315	TR10186_c0_g1_i1|m.35	38	9 0.002	3 17.	4 0.	1	2	2 4.4e-0	6 0.004	4 16.	4 0.	0	3 6	7 24	8 31	8 24	6 36	8 0.7	3 UvrD/REP helicase N-terminal domain
PhoH	PF02562.12	205	TR10186_c0_g1_i1|m.35	38	9 0.002	8 17.	0 0.	0	1	1 5.2e-0	6 0.005	3 16.	1 0.	0	6 4	7 24	7 28	8 24	4 29	6 0.8	5 PhoH-like protein
IstB_IS21	PF01695.13	178	TR10186_c0_g1_i1|m.35	38	9 0.007	3 16.	0 0.	0	1	1 1.6e-0	5 0.01	6 14.	9 0.	0	6 7	0 21	6 28	3 21	1 29	6 0.7	7 IstB-like ATP binding protein
AAA_17	PF13207.2	122	TR10186_c0_g1_i1|m.35	38	9 0.02	1 15.	8 0.	0	1	1 5.3e-0	5 0.05	4 14.	5 0.	0	3 2	4 26	4 28	6 26	4 36	3 0.8	0 AAA domain
AAA_5	PF07728.10	139	TR10186_c0_g1_i1|m.35	38	9 0.02	4 14.	5 0.	0	1	1 5.4e-0	5 0.05	4 13.	3 0.	0	3 2	7 26	4 29	0 26	3 29	7 0.8	7 AAA domain (dynein-related subfamily)
AAA_18	PF13238.2	129	TR10186_c0_g1_i1|m.35	38	9 0.02	8 14.	8 0.	1	1	2 7.	9 8e+0	3 -2.	9 0.	1 3	2 5	4 17	3 20	0 15	3 21	5 0.5	0 AAA domain
AAA_18	PF13238.2	129	TR10186_c0_g1_i1|m.35	38	9 0.02	8 14.	8 0.	1	2	2 7.9e-0	5 0.0	8 13.	3 0.	0	2 4	2 26	4 31	5 26	4 38	5 0.5	9 AAA domain
AAA_22	PF13401.2	137	TR10186_c0_g1_i1|m.35	38	9 0.04	6 13.	9 0.	2	1	2 2.	1 2.1e+0	3 -1.	3 0.	1 1	8 7	4 15	3 21	9 15	3 22	9 0.5	9 AAA domain
AAA_22	PF13401.2	137	TR10186_c0_g1_i1|m.35	38	9 0.04	6 13.	9 0.	2	2	2 0.0001	8 0.1	8 11.	9 0.	0	5 5	8 26	0 31	4 25	7 35	2 0.7	0 AAA domain
RNA_helicase	PF00910.18	107	TR10186_c0_g1_i1|m.35	38	9 0.05	7 13.	7 0.	0	1	1 0.0001	7 0.1	7 12.	2 0.	0	2 2	7 26	4 28	9 26	3 38	0 0.8	1 RNA helicase
AAA	PF00004.25	132	TR10186_c0_g1_i1|m.35	38	9 0.07	6 13.	3 0.	2	1	1 0.0002	4 0.2	4 11.	7 0.	2	3 2	2 26	5 28	4 26	3 30	6 0.8	3 ATPase family associated with various c	ellul	ar	acti	vities (AAA)
NACHT	PF05729.8	166	TR10186_c0_g1_i1|m.35	38	9 0.07	9 12.	7 0.	0	1	2 0.7	9 8e+0	2 -0.	3 0.	0 12	0 15	4 5	6 9	5 4	6 11	1 0.7	1 NACHT domain
NACHT	PF05729.8	166	TR10186_c0_g1_i1|m.35	38	9 0.07	9 12.	7 0.	0	2	2 0.0005	9 0.	6 9.	9 0.	0	2 2	4 26	2 28	4 26	1 30	4 0.9	0 NACHT domain
JCAD	PF15351.2	1358	TR10187_c0_g1_i1|m.35	15	4 0.001	4 16.	4 0.	6	1	1 8.6e-0	8 0.001	4 16.	4 0.	6 91	2 101	0	1 10	1	1 14	9 0.7	7 Junctional protein associated with coro	nary	ar	tery	disease
RVT_1	PF00078.23	222	TR101881_c0_g1_i1|m.3	1	32 3.4e-	14 52	.7 0	0	1	1 4.9e-	18 4e-	14 52	.5 0	.0 1	29 2	22	2 1	18	1 1	18 0.	90 Reverse transcriptase (RNA-dependent D	NA po	ly	meras	e)
Ribul_P_3_epim	PF00834.15	198	TR101881_c0_g1_i1|m.3	1	32 0.	12 11	.6 0	0	1	1 2e-	05 0.	16 11	.2 0	0	63 1	18	32	87	20	92 0.	87 Ribulose-phosphate 3 epimerase family
UCR_14kD	PF02271.12	100	TR101917_c0_g1_i1|m.3	1	17 0.	11 12	.4 0	0.3	1	1 1.9e-	05 0.	16 11	.9 0	0.3	28	57	55	84	49	98 0.	85 Ubiquinol-cytochrome C reductase compl	ex 14	kD	subu	nit
MOR2-PAG1_mid	PF14228.2	1114	TR101917_c0_g1_i1|m.3	1	17 0.	13 9	.8 0	0	1	1 1.9e-	05 0.	15 9	.6 0	.0 1	89 2	73	17	98	6 1	03 0.	89 Cell morphogenesis central region
DUF3126	PF11324.4	63	TR101917_c0_g1_i1|m.3	1	02 0.0	61 13	.0 0	0	1	1 6.2e-	06 0	.1 12	.3 0	0	18	50	53	84	46	86 0.	83 Protein of unknown function (DUF3126)
Trypsin	PF00089.22	220	TR10195_c0_g1_i1|m.36	12	4 1.8e-2	7 96.	5 1.	4	1	1 1.2e-3	1 2e-2	7 96.	3 1.	4 11	8 22	0	6 11	5	2 11	5 0.9	6 Trypsin
zf-C2H2	PF00096.22	23	TR10198_c0_g1_i1|m.37	16	2 4.3e-1	4 52.	0 18.	2	1	4 5.6e-0	5 0.0	4 14.	3 0.	3	1 2	1 4	0 6	0 4	0 6	1 0.9	6 Zinc finger, C2H2 type
zf-C2H2	PF00096.22	23	TR10198_c0_g1_i1|m.37	16	2 4.3e-1	4 52.	0 18.	2	2	4 1.2e-0	8 8.4e-0	6 25.	8 1.	1	1 2	3 8	8 11	0 8	8 11	0 0.9	7 Zinc finger, C2H2 type
zf-C2H2	PF00096.22	23	TR10198_c0_g1_i1|m.37	16	2 4.3e-1	4 52.	0 18.	2	3	4 1.2e-0	7 8.4e-0	5 22.	7 0.	7	1 2	3 11	6 13	8 11	6 13	8 0.9	8 Zinc finger, C2H2 type
zf-C2H2	PF00096.22	23	TR10198_c0_g1_i1|m.37	16	2 4.3e-1	4 52.	0 18.	2	4	4 2.	3 1.6e+0	3 -0.	2 0.	2	1	6 14	4 14	9 14	4 15	2 0.8	5 Zinc finger, C2H2 type
zf-H2C2_2	PF13465.2	26	TR10198_c0_g1_i1|m.37	16	2 1.5e-1	0 40.	8 17.	5	1	4 0.08	8 6	2 4.	2 0.	1 1	4 2	4 3	8 4	9 3	2 5	0 0.8	5 Zinc-finger double domain
zf-H2C2_2	PF13465.2	26	TR10198_c0_g1_i1|m.37	16	2 1.5e-1	0 40.	8 17.	5	2	4 0.1	3 9	0 3.	7 2.	6 1	5 2	4 8	8 9	7 5	4 9	9 0.7	0 Zinc-finger double domain
zf-H2C2_2	PF13465.2	26	TR10198_c0_g1_i1|m.37	16	2 1.5e-1	0 40.	8 17.	5	3	4 1.3e-0	9 9.2e-0	7 28.	9 0.	2	1 2	4 10	2 12	5 10	2 12	6 0.9	5 Zinc-finger double domain
zf-H2C2_2	PF13465.2	26	TR10198_c0_g1_i1|m.37	16	2 1.5e-1	0 40.	8 17.	5	4	4 0.0003	9 0.2	8 11.	6 0.	2	1 2	0 13	0 14	9 13	0 15	2 0.9	4 Zinc-finger double domain
zf-C2H2_4	PF13894.2	24	TR10198_c0_g1_i1|m.37	16	2 3.7e-0	7 30.	4 18.	5	1	3 1.6e-0	5 0.01	1 16.	4 0.	3	1 2	1 4	0 6	0 4	0 6	1 0.9	4 C2H2-type zinc finger
zf-C2H2_4	PF13894.2	24	TR10198_c0_g1_i1|m.37	16	2 3.7e-0	7 30.	4 18.	5	2	3 2.4e-0	5 0.01	7 15.	8 1.	1	1 2	3 8	8 11	0 8	8 11	1 0.9	4 C2H2-type zinc finger
zf-C2H2_4	PF13894.2	24	TR10198_c0_g1_i1|m.37	16	2 3.7e-0	7 30.	4 18.	5	3	3 0.001	2 0.8	6 10.	5 0.	4	1 2	3 11	6 13	8 11	6 13	9 0.8	4 C2H2-type zinc finger
zf-C2H2_11	PF16622.1	29	TR10198_c0_g1_i1|m.37	16	2 2.2e-0	6 27.	2 1.	0	1	3 0.0003	1 0.2	2 11.	2 0.	0	5 2	3 4	0 5	8 3	6 6	0 0.9	2 zinc-finger C2H2-type
zf-C2H2_11	PF16622.1	29	TR10198_c0_g1_i1|m.37	16	2 2.2e-0	6 27.	2 1.	0	2	3 0.0001	9 0.1	3 11.	9 0.	0	5 2	6 8	8 10	9 8	4 11	0 0.9	1 zinc-finger C2H2-type
zf-C2H2_11	PF16622.1	29	TR10198_c0_g1_i1|m.37	16	2 2.2e-0	6 27.	2 1.	0	3	3 0.4	3 3e+0	2 1.	1 0.	1	5 2	3 11	6 13	4 11	3 13	8 0.7	9 zinc-finger C2H2-type
zf-C2H2_6	PF13912.2	27	TR10198_c0_g1_i1|m.37	16	2 2.1e-0	5 24.	2 13.	9	1	4 0.0004	3 0.3	1 10.	9 0.	2	2 2	0 4	0 5	8 3	9 6	0 0.8	4 C2H2-type zinc finger
zf-C2H2_6	PF13912.2	27	TR10198_c0_g1_i1|m.37	16	2 2.1e-0	5 24.	2 13.	9	2	4 4e-0	5 0.02	8 14.	2 0.	1	1 2	4 8	7 11	0 8	7 11	3 0.9	1 C2H2-type zinc finger
zf-C2H2_6	PF13912.2	27	TR10198_c0_g1_i1|m.37	16	2 2.1e-0	5 24.	2 13.	9	3	4 0.004	1 2.	9 7.	8 0.	2	2 1	2 11	6 12	6 11	5 14	0 0.8	2 C2H2-type zinc finger
zf-C2H2_6	PF13912.2	27	TR10198_c0_g1_i1|m.37	16	2 2.1e-0	5 24.	2 13.	9	4	4 4.	9 3.4e+0	3 -2.	0 0.	7	1	7 14	3 14	9 14	3 15	1 0.8	0 C2H2-type zinc finger
zf-H2C2_5	PF13909.2	25	TR10198_c0_g1_i1|m.37	16	2 0.0004	9 20.	2 21.	9	1	3 0.0003	3 0.2	3 11.	8 0.	9	1 2	1 4	0 6	0 4	0 6	4 0.9	1 C2H2-type zinc-finger domain
zf-H2C2_5	PF13909.2	25	TR10198_c0_g1_i1|m.37	16	2 0.0004	9 20.	2 21.	9	2	3 0.0004	1 0.2	9 11.	5 1.	2	1 2	3 8	8 11	0 8	8 11	1 0.9	3 C2H2-type zinc-finger domain
zf-H2C2_5	PF13909.2	25	TR10198_c0_g1_i1|m.37	16	2 0.0004	9 20.	2 21.	9	3	3 0.0002	6 0.1	8 12.	2 0.	6	1 2	4 11	6 13	8 11	6 13	9 0.9	2 C2H2-type zinc-finger domain
zf-C2H2_jaz	PF12171.4	27	TR10198_c0_g1_i1|m.37	16	2 0.0006	3 19.	8 17.	4	1	4 0.0003	1 0.2	2 11.	8 0.	4	2 2	2 4	0 6	0 3	9 6	0 0.9	5 Zinc-finger double-stranded RNA-binding
zf-C2H2_jaz	PF12171.4	27	TR10198_c0_g1_i1|m.37	16	2 0.0006	3 19.	8 17.	4	2	4 1.2e-0	5 0.008	7 16.	2 0.	5	2 2	1 8	8 10	7 8	7 10	8 0.9	5 Zinc-finger double-stranded RNA-binding
zf-C2H2_jaz	PF12171.4	27	TR10198_c0_g1_i1|m.37	16	2 0.0006	3 19.	8 17.	4	3	4 0.1	8 1.3e+0	2 2.	9 0.	6	2 2	0 11	6 13	4 11	5 13	8 0.7	9 Zinc-finger double-stranded RNA-binding
zf-C2H2_jaz	PF12171.4	27	TR10198_c0_g1_i1|m.37	16	2 0.0006	3 19.	8 17.	4	4	4 3.	1 2.2e+0	3 -1.	0 0.	2	2	7 14	4 14	9 14	3 15	1 0.8	7 Zinc-finger double-stranded RNA-binding
Zn-ribbon_8	PF09723.6	40	TR10198_c0_g1_i1|m.37	16	2 0.004	2 17.	0 11.	7	1	3 0.004	6 3.	3 7.	8 0.	4	6 1	8 4	0 5	5 3	9 6	9 0.6	9 Zinc ribbon domain
Zn-ribbon_8	PF09723.6	40	TR10198_c0_g1_i1|m.37	16	2 0.004	2 17.	0 11.	7	2	3 0.1	3 8	9 3.	2 0.	1 2	2 3	3 8	2 9	4 7	4 9	9 0.6	8 Zinc ribbon domain
Zn-ribbon_8	PF09723.6	40	TR10198_c0_g1_i1|m.37	16	2 0.004	2 17.	0 11.	7	3	3 0.0003	1 0.2	2 11.	5 1.	5	5 3	2 11	5 14	9 11	5 15	2 0.8	7 Zinc ribbon domain
zf-met	PF12874.3	25	TR10198_c0_g1_i1|m.37	16	2 0.02	3 15.	0 10.	0	1	3 0.004	4 3.	1 8.	2 0.	2	1 2	0 4	0 5	9 4	0 6	0 0.9	3 Zinc-finger of C2H2 type
zf-met	PF12874.3	25	TR10198_c0_g1_i1|m.37	16	2 0.02	3 15.	0 10.	0	2	3 0.0002	4 0.1	7 12.	3 0.	6	2 2	0 8	9 10	7 8	8 11	0 0.9	4 Zinc-finger of C2H2 type
zf-met	PF12874.3	25	TR10198_c0_g1_i1|m.37	16	2 0.02	3 15.	0 10.	0	3	3 3.	4 2.4e+0	3 -1.	0 0.	3	2 2	0 11	7 13	5 11	6 14	3 0.6	6 Zinc-finger of C2H2 type
FYVE	PF01363.17	69	TR10198_c0_g1_i1|m.37	16	2 0.04	9 13.	6 12.	4	1	2 0.004	2	3 7.	9 3.	4	5 6	3 3	5 9	3 3	1 9	5 0.7	1 FYVE zinc finger
FYVE	PF01363.17	69	TR10198_c0_g1_i1|m.37	16	2 0.04	9 13.	6 12.	4	2	2 0.0	2 1	4 5.	8 6.	6	5 6	3 8	3 14	9 7	9 15	7 0.5	8 FYVE zinc finger
DUF2321	PF10083.5	156	TR10198_c0_g1_i1|m.37	16	2 0.05	2 13.	0 0.	8	1	1 0.0001	1 0.07	6 12.	5 0.	3 3	4 8	3 8	4 13	2 6	5 13	8 0.8	5 Uncharacterized protein conserved in ba	cteri	a	(DUF2	321)
RRN7	PF11781.4	36	TR10198_c0_g1_i1|m.37	16	2 0.	1 12.	2 3.	9	1	3 0.05	9 4	1 3.	8 0.	1	6 1	8 3	7 4	9 3	6 5	3 0.8	5 RNA polymerase I-specific transcription	init	ia	tion	factor Rrn7
RRN7	PF11781.4	36	TR10198_c0_g1_i1|m.37	16	2 0.	1 12.	2 3.	9	2	3 0.0	1 7.	2 6.	3 0.	2	3 1	7 11	2 12	4 11	0 13	0 0.7	7 RNA polymerase I-specific transcription	init	ia	tion	factor Rrn7
RRN7	PF11781.4	36	TR10198_c0_g1_i1|m.37	16	2 0.	1 12.	2 3.	9	3	3 0.3	4 2.4e+0	2 1.	4 0.	1	5 1	4 14	0 14	9 13	6 15	2 0.7	7 RNA polymerase I-specific transcription	init	ia	tion	factor Rrn7
Katanin_con80	PF13925.2	160	TR10198_c0_g1_i1|m.37	16	2 0.1	1 12.	4 1.	2	1	1 0.0003	4 0.2	4 11.	3 1.	2 7	0 13	4 4	4 12	7 4	2 14	6 0.8	1 con80 domain of Katanin
zf-C2H2_7	PF15269.2	54	TR10198_c0_g1_i1|m.37	16	2 0.1	7 11.	9 3.	2	1	2 6.	7 4.7e+0	3 -2.	4 0.	1 2	3 3	3 4	2 5	2 3	9 7	1 0.4	9 Zinc-finger
zf-C2H2_7	PF15269.2	54	TR10198_c0_g1_i1|m.37	16	2 0.1	7 11.	9 3.	2	2	2 0.0001	6 0.1	1 12.	4 0.	8 2	0 3	9 11	5 13	4 11	0 15	2 0.8	7 Zinc-finger
RNA_POL_M_15KD	PF02150.12	36	TR10198_c0_g1_i1|m.37	16	2 0.4	2 10.	4 9.	4	1	4 0.6	8 4.8e+0	2 0.	6 0.	1 2	2 2	8 4	0 4	6 2	9 5	2 0.6	8 RNA polymerases M/15 Kd subunit
RNA_POL_M_15KD	PF02150.12	36	TR10198_c0_g1_i1|m.37	16	2 0.4	2 10.	4 9.	4	2	4 0.3	3 2.4e+0	2 1.	6 0.	2 1	6 3	2 8	4 9	8 8	0 10	0 0.7	1 RNA polymerases M/15 Kd subunit
RNA_POL_M_15KD	PF02150.12	36	TR10198_c0_g1_i1|m.37	16	2 0.4	2 10.	4 9.	4	3	4 0.01	1	8 6.	3 0.	1 1	1 2	8 10	7 12	2 10	5 12	9 0.6	9 RNA polymerases M/15 Kd subunit
RNA_POL_M_15KD	PF02150.12	36	TR10198_c0_g1_i1|m.37	16	2 0.4	2 10.	4 9.	4	4	4 0.03	3 2	3 4.	8 0.	2 1	7 2	7 13	9 14	9 13	6 15	0 0.8	6 RNA polymerases M/15 Kd subunit
zf-C2H2_8	PF15909.1	98	TR10198_c0_g1_i1|m.37	16	2 0.	5 10.	5 10.	7	1	3 0.1	7 1.2e+0	2 2.	9 0.	3 6	6 8	7 3	9 6	0 3	2 7	2 0.7	0 C2H2-type zinc ribbon
zf-C2H2_8	PF15909.1	98	TR10198_c0_g1_i1|m.37	16	2 0.	5 10.	5 10.	7	2	3 0.0005	6 0.	4 10.	9 1.	1 4	0 8	5 9	0 13	4 6	8 14	0 0.8	7 C2H2-type zinc ribbon
zf-C2H2_8	PF15909.1	98	TR10198_c0_g1_i1|m.37	16	2 0.	5 10.	5 10.	7	3	3 0.00	5 3.	5 7.	8 4.	9	7 7	2 9	3 14	9 9	0 15	3 0.5	4 C2H2-type zinc ribbon
zf-RING_7	PF02591.11	33	TR10198_c0_g1_i1|m.37	16	2 0.9	8 9.	5 7.	3	1	4 0.02	1 1	5 5.	7 0.	1 2	1 2	9 3	7 4	5 2	6 4	6 0.8	3 C4-type zinc ribbon domain
zf-RING_7	PF02591.11	33	TR10198_c0_g1_i1|m.37	16	2 0.9	8 9.	5 7.	3	2	4 0.3	5 2.5e+0	2 1.	8 0.	0 1	6 3	2 7	6 9	6 6	8 9	7 0.7	5 C4-type zinc ribbon domain
zf-RING_7	PF02591.11	33	TR10198_c0_g1_i1|m.37	16	2 0.9	8 9.	5 7.	3	3	4 0.8	8 6.2e+0	2 0.	6 0.	2 2	4 2	9 11	6 12	1 10	4 12	1 0.7	9 C4-type zinc ribbon domain
zf-RING_7	PF02591.11	33	TR10198_c0_g1_i1|m.37	16	2 0.9	8 9.	5 7.	3	4	4 0.2	6 1.8e+0	2 2.	3 0.	1 2	0 2	9 14	0 14	9 13	0 14	9 0.7	7 C4-type zinc ribbon domain
C1_4	PF07975.8	55	TR10198_c0_g1_i1|m.37	16	2 1.	4 9.	1 16.	0	1	4 0.0	3 2	1 5.	3 0.	2 2	3 3	5 3	7 4	9 2	1 5	2 0.8	3 TFIIH C1-like domain
C1_4	PF07975.8	55	TR10198_c0_g1_i1|m.37	16	2 1.	4 9.	1 16.	0	2	4 0.05	8 4	1 4.	4 0.	6 2	1 3	5 8	3 9	7 5	9 11	1 0.7	2 TFIIH C1-like domain
C1_4	PF07975.8	55	TR10198_c0_g1_i1|m.37	16	2 1.	4 9.	1 16.	0	3	4 0.003	2 2.	2 8.	5 3.	4	1 4	4 8	9 13	4 8	9 14	1 0.7	4 TFIIH C1-like domain
C1_4	PF07975.8	55	TR10198_c0_g1_i1|m.37	16	2 1.	4 9.	1 16.	0	4	4 0.	2 1.4e+0	2 2.	7 0.	5 2	1 3	2 13	9 15	0 12	8 15	2 0.7	3 TFIIH C1-like domain
zf-AN1	PF01428.12	40	TR10198_c0_g1_i1|m.37	16	2 1.	6 8.	8 9.	6	1	4 0.08	2 5	8 3.	8 0.	1 1	3 2	3 3	8 4	9 3	3 5	2 0.8	0 AN1-like Zinc finger
zf-AN1	PF01428.12	40	TR10198_c0_g1_i1|m.37	16	2 1.	6 8.	8 9.	6	2	4 0.04	8 3	4 4.	6 0.	1 1	2 2	3 8	6 9	7 7	8 10	7 0.7	9 AN1-like Zinc finger
zf-AN1	PF01428.12	40	TR10198_c0_g1_i1|m.37	16	2 1.	6 8.	8 9.	6	3	4 0.1	4 9	9 3.	1 0.	1 1	3 2	3 11	5 12	5 10	8 12	5 0.8	0 AN1-like Zinc finger
zf-AN1	PF01428.12	40	TR10198_c0_g1_i1|m.37	16	2 1.	6 8.	8 9.	6	4	4 0.7	4 5.2e+0	2 0.	8 0.	1 1	3 2	0 14	3 15	0 13	3 15	2 0.7	6 AN1-like Zinc finger
CpXC	PF14353.2	117	TR10198_c0_g1_i1|m.37	16	2 1.	6 8.	6 10.	5	1	4 0.02	4 1	7 5.	3 0.	2 3	8 6	0 4	0 6	2 3	8 8	3 0.8	2 CpXC protein
CpXC	PF14353.2	117	TR10198_c0_g1_i1|m.37	16	2 1.	6 8.	6 10.	5	2	4 0.	3 2.1e+0	2 1.	8 0.	3 2	5 5	4 7	6 10	4 6	3 11	2 0.6	9 CpXC protein
CpXC	PF14353.2	117	TR10198_c0_g1_i1|m.37	16	2 1.	6 8.	6 10.	5	3	4 0.0	3 2	2 5.	0 3.	1 2	9 6	0 10	7 13	8 8	9 14	7 0.8	7 CpXC protein
CpXC	PF14353.2	117	TR10198_c0_g1_i1|m.37	16	2 1.	6 8.	6 10.	5	4	4 0.6	5 4.6e+0	2 0.	7 0.	1 2	6 4	5 13	2 15	1 12	9 15	4 0.8	1 CpXC protein
DUF4379	PF14311.2	56	TR10198_c0_g1_i1|m.37	16	2 3.	3 8.	0 7.	3	1	2 0.005	1 3.	6 7.	9 0.	0 2	2 5	3 3	2 6	3 1	7 6	5 0.7	8 Probable Zinc-ribbon domain
DUF4379	PF14311.2	56	TR10198_c0_g1_i1|m.37	16	2 3.	3 8.	0 7.	3	2	2 6.	1 4.3e+0	3 -2.	0 6.	8 2	8 5	6 11	4 14	9 8	3 14	9 0.6	8 Probable Zinc-ribbon domain
zf-C2H2_2	PF12756.3	101	TR10198_c0_g1_i1|m.37	16	2 6.	5 7.	0 13.	4	1	3 0.1	5 1.1e+0	2 3.	1 0.	3 5	1 7	2 4	0 6	1 1	3 6	5 0.8	3 C2H2 type zinc-finger (2 copies)
zf-C2H2_2	PF12756.3	101	TR10198_c0_g1_i1|m.37	16	2 6.	5 7.	0 13.	4	2	3 0.00	2 1.	4 9.	2 6.	1 1	9 7	1 4	9 10	8 4	1 11	7 0.8	5 C2H2 type zinc-finger (2 copies)
zf-C2H2_2	PF12756.3	101	TR10198_c0_g1_i1|m.37	16	2 6.	5 7.	0 13.	4	3	3 1.	2 8.5e+0	2 0.	2 1.	4 5	0 7	3 11	5 13	9 10	8 15	5 0.6	4 C2H2 type zinc-finger (2 copies)
Fer4_10	PF13237.2	52	TR10198_c0_g1_i1|m.37	16	2 7.	2 6.	6 9.	4	1	2 0.5	5 3.9e+0	2 1.	0 0.	1 3	9 4	5 4	0 4	6 1	9 6	6 0.7	5 4Fe-4S dicluster domain
Fer4_10	PF13237.2	52	TR10198_c0_g1_i1|m.37	16	2 7.	2 6.	6 9.	4	2	2 0.03	6 2	6 4.	8 6.	2 1	1 4	7 8	9 14	9 8	8 15	2 0.6	6 4Fe-4S dicluster domain
DUF1255	PF06865.7	92	TR10198_c0_g1_i1|m.37	10	4 0.01	2 15.	9 0.	0	1	1 1.3e-0	6 0.02	1 15.	1 0.	0	3 3	7 5	2 8	6 5	0 9	1 0.9	3 Protein of unknown function (DUF1255)
Exo_endo_phos_2	PF14529.2	119	TR1019_c0_g1_i1|m.373	257	0.00013	21.6	0	1	2	5e-07	0.0081	15.8	0	47	118	86	164	34	165	0.75	Endonuclease-reverse transcriptase
Exo_endo_phos_2	PF14529.2	119	TR1019_c0_g1_i1|m.373	257	0.00013	21.6	0	2	2	0.036	580	0.2	0	41	70	192	219	186	229	0.71	Endonuclease-reverse transcriptase
Myb_DNA-bind_5	PF13873.2	78	TR10200_c0_g1_i1|m.37	14	7 0.0002	9 20.	7 0.	5	1	2 0.	1 1.6e+0	3 -0.	9 0.	1 6	0 7	0 1	0 2	0	7 2	3 0.7	8 Myb/SANT-like DNA-binding domain
Myb_DNA-bind_5	PF13873.2	78	TR10200_c0_g1_i1|m.37	14	7 0.0002	9 20.	7 0.	5	2	2 6e-0	8 0.0009	7 19.	0 0.	0	1 6	4 4	9 11	2 4	9 11	5 0.9	4 Myb/SANT-like DNA-binding domain
Myb_DNA-bind_5	PF13873.2	78	TR10200_c0_g1_i3|m.37	14	7 0.0002	9 20.	7 0.	5	1	2 0.	1 1.6e+0	3 -0.	9 0.	1 6	0 7	0 1	0 2	0	7 2	3 0.7	8 Myb/SANT-like DNA-binding domain
Myb_DNA-bind_5	PF13873.2	78	TR10200_c0_g1_i3|m.37	14	7 0.0002	9 20.	7 0.	5	2	2 6e-0	8 0.0009	7 19.	0 0.	0	1 6	4 4	9 11	2 4	9 11	5 0.9	4 Myb/SANT-like DNA-binding domain
RVT_1	PF00078.23	222	TR102017_c0_g1_i1|m.3	1	03 1.3e-	07 31	.2 0	0	1	1 9e-	12 1.5e-	07 31	.1 0	0	6	83	20 1	2	10 1	03 0.	92 Reverse transcriptase (RNA-dependent D	NA po	ly	meras	e)
zf-RVT	PF13966.2	85	TR10207_c0_g1_i1|m.39	21	5 1.	5 9.	6 11.	2	1	1 0.001	5 2	4 5.	7 11.	2	6 8	5 8	1 18	2 7	3 18	2 0.7	2 zinc-binding in reverse transcriptase
zf-RVT	PF13966.2	85	TR10207_c0_g2_i1|m.39	21	5 1.	5 9.	5 11.	2	1	1 0.001	5 2	4 5.	7 11.	2	6 8	5 8	1 18	2 7	3 18	2 0.7	2 zinc-binding in reverse transcriptase
RVT_1	PF00078.23	222	TR10208_c0_g1_i1|m.39	11	7 2.2e-1	0 40.	3 0.	0	1	1 1.7e-1	4 2.7e-1	0 40.	0 0.	0	5 9	5 1	4 11	4 1	0 11	5 0.8	9 Reverse transcriptase (RNA-dependent DN	A pol	ym	erase	)
CAP_N	PF01213.15	304	TR102103_c0_g1_i1|m.3		99 4	.4 6	.6 8	0.6	1	1 0.000	34 5	.5 6	.3 8	.6 2	14 2	55	37	79	15	98 0.	46 Adenylate cyclase associated (CAP) N t	ermin	al
K1377	PF15352.2	983	TR102172_c0_g1_i1|m.4	1	02 0.	11 10	.6 1	0.9	1	1 6.6e-	06 0.	11 10	.6 1	.9 6	75 7	30	13	70	1	89 0.	83 Susceptibility to monomelic amyotrophy
Copper-fist	PF00649.14	39	TR102198_c0_g1_i1|m.4	1	30 0.00	79 15	.5 0	0.7	1	1 8.5e-	07 0.0	14 14	.7 0	0.7	10	33	93 1	16	89 1	18 0.	89 Copper fist DNA binding domain
E1-E2_ATPase	PF00122.16	221	TR1021_c0_g1_i1|m.409	132	0.13	11.4	1.2	1	1	1.2e-05	0.19	10.9	1.2	153	202	28	73	12	75	0.72	E1-E2 ATPase
2OG-FeII_Oxy_4	PF13661.2	70	TR102222_c0_g2_i1|m.4	1	07 0.000	52 19	.7 0	0	1	2 0.000	79 1	.1 9	.1 0	0	41	60	37	53	24	60 0.	86 2OG-Fe(II) oxygenase superfamily
2OG-FeII_Oxy_4	PF13661.2	70	TR102222_c0_g2_i1|m.4	1	07 0.000	52 19	.7 0	0	2	2 0.000	98 1	.3 8	.8 0	0	41	60	87 1	3	74 1	05 0.	86 2OG-Fe(II) oxygenase superfamily
Sigma_reg_N	PF13800.2	90	TR102222_c0_g2_i1|m.4	1	07 0.0	08 16	.4 1	0.4	1	2 0.00	24 3	.2 8	.0 0	0	13	44	18	49	16	59 0.	84 Sigma factor regulator N-terminal
Sigma_reg_N	PF13800.2	90	TR102222_c0_g2_i1|m.4	1	07 0.0	08 16	.4 1	0.4	2	2 0.00	34 4	.5 7	.5 0	0.3	13	44	68	99	66 1	04 0.	84 Sigma factor regulator N-terminal
2OG-FeII_Oxy_3	PF13640.2	100	TR102222_c0_g2_i1|m.4	1	07 0.0	11 16	.3 0	0	1	2 0.00	32 4	.4 8	.0 0	0	25	48	36	57	34	75 0.	78 2OG-Fe(II) oxygenase superfamily
2OG-FeII_Oxy_3	PF13640.2	100	TR102222_c0_g2_i1|m.4	1	07 0.0	11 16	.3 0	0	2	2 0.00	97	13 6	.5 0	0	25	44	86 1	3	84 1	06 0.	86 2OG-Fe(II) oxygenase superfamily
Jiraiya	PF15038.2	169	TR102222_c0_g2_i1|m.4	1	07 0.0	12 15	.0 1	0.3	1	1 1.2e-	05 0.0	17 14	.5 1	0.3	7	70	27	91	16	96 0.	84 Jiraiya
DUF3172	PF11371.4	139	TR102222_c0_g2_i1|m.4	1	07 0.0	35 13	.7 0	0	1	2 0.00	45 6	.1 6	.4 0	0	51	88	20	57	11	63 0.	90 Protein of unknown function (DUF3172)
DUF3172	PF11371.4	139	TR102222_c0_g2_i1|m.4	1	07 0.0	35 13	.7 0	0	2	2 0.0	8	11 5	.6 0	0	51	87	70 1	6	61 1	07 0.	91 Protein of unknown function (DUF3172)
Spo7	PF03907.9	221	TR102222_c0_g2_i1|m.4	1	07 0.0	47 13	.0 1	0	1	2 0.00	52	7 5	.9 0	0.1	35	58	27	50	23	57 0.	82 Spo7-like protein
Spo7	PF03907.9	221	TR102222_c0_g2_i1|m.4	1	07 0.0	47 13	.0 1	0	2	2 0.00	58 7	.8 5	.8 0	0.1	35	57	77	99	73 1	05 0.	82 Spo7-like protein
GMAP	PF06540.7	61	TR102222_c0_g2_i1|m.4	1	07 0.0	51 13	.5 0	0.4	1	2 0.	1	14 5	.7 0	0	27	40	34	47	7	53 0.	80 Galanin message associated peptide (GM	AP)
GMAP	PF06540.7	61	TR102222_c0_g2_i1|m.4	1	07 0.0	51 13	.5 0	0.4	2	2 0.	1	14 5	.7 0	0.1	27	40	84	97	56 1	03 0.	79 Galanin message associated peptide (GM	AP)
Virul_fac_BrkB	PF03631.11	258	TR102222_c0_g2_i1|m.4	1	07 0.0	58 12	.9 1	0.3	1	2 0.0	05 6	.7 6	.1 0	.1 2	22 2	46	19	43	11	47 0.	88 Virulence factor BrkB
Virul_fac_BrkB	PF03631.11	258	TR102222_c0_g2_i1|m.4	1	07 0.0	58 12	.9 1	0.3	2	2 0.00	48 6	.5 6	.1 0	.1 2	22 2	46	69	93	60	97 0.	87 Virulence factor BrkB
zf-DHHC	PF01529.16	134	TR102222_c0_g2_i1|m.4	1	07 0.0	68 13	.1 3	0.8	1	1 0.000	37 0	.5 10	.3 4	0.4	54 1	19	23	90	17	98 0.	65 DHHC palmitoyltransferase
4HB_MCP_1	PF12729.3	181	TR102222_c0_g2_i1|m.4	1	07 0.	18 11	.2 2	0.8	1	2 0.00	56 7	.6 5	.9 0	0.2	8	32	23	47	19	52 0.	91 Four helix bundle sensory module for s	ignal	t	ransd	uction
4HB_MCP_1	PF12729.3	181	TR102222_c0_g2_i1|m.4	1	07 0.	18 11	.2 2	0.8	2	2 0.00	56 7	.6 5	.9 0	0.2	8	32	73	97	69 1	02 0.	91 Four helix bundle sensory module for s	ignal	t	ransd	uction
DUF2723	PF11028.4	169	TR102222_c0_g2_i1|m.4	1	07 0.	54 10	.0 4	0.7	1	1 0.00	89	12 5	.6 5	.1 1	00 1	66	19	98	15 1	00 0.	64 Protein of unknown function (DUF2723)
DUF443	PF04276.8	205	TR102222_c0_g2_i1|m.4	1	7	2 8	.1 6	0.2	1	2 0.00	86	12 5	.6 0	0.6	94 1	19	24	49	15	52 0.	73 Protein of unknown function (DUF443)
DUF443	PF04276.8	205	TR102222_c0_g2_i1|m.4	1	7	2 8	.1 6	0.2	2	2 0.	1	14 5	.3 0	0.8	94 1	19	74	99	66 1	01 0.	72 Protein of unknown function (DUF443)
PNRC	PF15365.2	63	TR102245_c0_g1_i1|m.4	1	10 0.	21 12	.0 2	0.3	1	1 1.7e-	05 0.	28 11	.6 2	0.3	6	39	22	62	22	88 0.	71 Proline-rich nuclear receptor coactiva	tor
Chromo	PF00385.20	55	TR102303_c0_g1_i1|m.4	1	52 9.1e-	11 41	.3 0	0	1	1 1.6e-	14 1.3e-	10 40	.9 0	0	1	50	89 1	33	89 1	37 0.	89 Chromo (CHRromatin Organisation MOdifi	er) d	om	ain
Tudor-knot	PF11717.4	55	TR102303_c0_g1_i1|m.4	1	52 0.0	55 13	.2 0	0	1	1 1.2e-	05 0.0	96 12	.5 0	0	12	40	85 1	13	69 1	14 0.	87 RNA binding activity-knot of a chromod	omain
DUF3278	PF11683.4	129	TR102304_c0_g1_i1|m.4	1	22 0.0	43 14	.0 0	0	1	1 4.5e-	06 0.0	74 13	.2 0	0	11	44	53	89	48 1	07 0.	80 Protein of unknown function (DUF3278)
PAM2	PF07145.11	18	TR102320_c0_g1_i1|m.4		99 0.000	18 20	.8 0	0.2	1	1 2.8e-	08 0.000	45 19	.6 0	0.2	1	15	59	73	59	74 0.	94 Ataxin-2 C-terminal region
DUF3715	PF12509.4	156	TR10232_c0_g1_i1|m.43	12	0 0.0006	2 20.	0 1.	5	1	2 0.06	9 1.1e+0	3 -0.	3 0.	0 10	6 12	8 4	6 7	5 1	7 8	1 0.6	3 Protein of unknown function (DUF3715)
DUF3715	PF12509.4	156	TR10232_c0_g1_i1|m.43	12	0 0.0006	2 20.	0 1.	5	2	2 7.6e-0	8 0.001	2 19.	0 0.	7	2 3	9 8	3 12	0 8	2 12	0 0.9	2 Protein of unknown function (DUF3715)
RVT_1	PF00078.23	222	TR102373_c0_g1_i1|m.4	1	07 2.4e-	09 36	.9 0	0	1	1 3.6e-	13 3e-	09 36	.6 0	.0 1	28 2	22	8	91	3	91 0.	93 Reverse transcriptase (RNA-dependent D	NA po	ly	meras	e)
DUF1643	PF07799.8	135	TR102373_c0_g1_i1|m.4	1	07 0.	15 12	.1 0	0	1	1 2.2e-	05 0.	18 11	.9 0	0	77 1	22	28	76	13	90 0.	73 Protein of unknown function (DUF1643)
MULE	PF10551.5	93	TR102397_c0_g1_i1|m.4	1	17 1.7e-	11 44	.2 0	0.3	1	2 3.9e-	15 3.2e-	11 43	.3 0	0.2	33	91	2	61	1	63 0.	94 MULE transposase domain
MULE	PF10551.5	93	TR102397_c0_g1_i1|m.4	1	17 1.7e-	11 44	.2 0	0.3	2	2 0.	78 6.3e+	2017-03-02	.5 0	0	30	39	90	99	73 1	08 0.	55 MULE transposase domain
DDE_Tnp_ISL3	PF01610.13	240	TR102397_c0_g1_i1|m.4	1	17 0.0	87 12	.4 0	0	1	1 1.1e-	05 0.0	87 12	.4 0	0	56	97	28	69	5 1	10 0.	86 Transposase
MULE	PF10551.5	93	TR1023_c0_g1_i1|m.438	315	2.5e-12	46.9	0.1	1	2	0.47	3800	-1.8	1.6	76	91	15	30	10	32	0.79	MULE transposase domain
MULE	PF10551.5	93	TR1023_c0_g1_i1|m.438	315	2.5e-12	46.9	0.1	2	2	3.1e-16	2.5e-12	46.9	0.1	20	92	192	265	176	266	0.91	MULE transposase domain
FLYWCH	PF04500.12	62	TR1023_c0_g1_i1|m.438	315	1.3e-05	25	1.4	1	1	5.3e-09	4.3e-05	23.4	1.4	14	62	5	50	1	50	0.82	FLYWCH zinc finger domain
Gemini_coat	PF00844.14	244	TR1023_c0_g1_i1|m.441	116	0.012	14.9	0.2	1	1	8.3e-07	0.013	14.8	0.2	31	117	18	100	6	107	0.79	Geminivirus coat protein/nuclear export	facto	r	BR1 f	amily
RVT_1	PF00078.23	222	TR102400_c0_g1_i1|m.4	1	22 0.	12 11	.7 0	0	1	2 0.	22 3.6e+	2017-03-02	.9 0	0	25 1	47	60	70	48	78 0.	51 Reverse transcriptase (RNA-dependent D	NA po	ly	meras	e)
RVT_1	PF00078.23	222	TR102400_c0_g1_i1|m.4	1	22 0.	12 11	.7 0	0	2	2 1.5e-	05 0.	24 10	.7 0	0	2	27	91 1	21	90 1	22 0.	91 Reverse transcriptase (RNA-dependent D	NA po	ly	meras	e)
Lipase_GDSL_2	PF13472.2	188	TR10240_c0_g1_i1|m.44	10	1 0.	1 13.	0 0.	0	1	1 6.6e-0	6 0.1	1 13.	0 0.	0 7	0 15	8	2 8	6	1 10	1 0.6	8 GDSL-like Lipase/Acylhydrolase family
BIR	PF00653.17	73	TR10241_c0_g1_i1|m.44	11	2 3e-1	4 53.	3 5.	1	1	1 3.4e-1	8 5.6e-1	4 52.	5 5.	1 2	7 7	2	1 4	3	1 4	4 0.9	7 Inhibitor of Apoptosis domain
DUF3529	PF12046.4	168	TR102423_c0_g1_i1|m.4	1	39 0.0	19 14	.2 0	0	1	2 5.8e-	06 0.0	47 12	.9 0	0	39	77	17	53	4	56 0.	88 Protein of unknown function (DUF3529)
DUF3529	PF12046.4	168	TR102423_c0_g1_i1|m.4	1	39 0.0	19 14	.2 0	0	2	2 0.	22 1.8e+	2017-03-02	.0 0	0	38	58	95 1	15	90 1	25 0.	70 Protein of unknown function (DUF3529)
RVT_1	PF00078.23	222	TR102423_c0_g1_i1|m.4	1	39 0.0	23 14	.1 0	0	1	2 4.6e-	06 0.0	37 13	.4 0	.0 1	68 2	8	1	46	1	80 0.	81 Reverse transcriptase (RNA-dependent D	NA po	ly	meras	e)
RVT_1	PF00078.23	222	TR102423_c0_g1_i1|m.4	1	39 0.0	23 14	.1 0	0	2	2 0	.4 3.2e+	2017-03-02	.7 0	0	94	94 1	06 1	6	86 1	30 0.	50 Reverse transcriptase (RNA-dependent D	NA po	ly	meras	e)
FLYWCH	PF04500.12	62	TR10243_c0_g1_i1|m.45	16	1 2.1e-0	7 30.	8 0.	2	1	1 2.2e-1	1 3.5e-0	7 30.	1 0.	2	1 3	4 12	8 16	1 12	8 16	1 0.9	7 FLYWCH zinc finger domain
LppA	PF16708.1	153	TR10244_c0_g2_i1|m.45	16	7 0.001	1 18.	7 1.	7	1	2 0.0002	8 1.	1 9.	0 0.	1 6	6 9	6	3 3	3	1 4	2 0.9	2 Lipoprotein confined to pathogenic Myco	bacte	ri	um
LppA	PF16708.1	153	TR10244_c0_g2_i1|m.45	16	7 0.001	1 18.	7 1.	7	2	2 0.0002	3 0.9	2 9.	3 0.	1 6	5 9	6 8	2 11	3 7	7 12	2 0.9	2 Lipoprotein confined to pathogenic Myco	bacte	ri	um
DUF885	PF05960.7	532	TR10244_c0_g2_i1|m.45	16	7 0.01	8 14.	6 1.	2	1	2 0.001	6 6.	5 6.	1 0.	2 44	7 47	9	3 3	5	1 4	1 0.8	9 Bacterial protein of unknown function (	DUF88	5)
DUF885	PF05960.7	532	TR10244_c0_g2_i1|m.45	16	7 0.01	8 14.	6 1.	2	2	2 0.0005	6 2.	3 7.	6 0.	1 44	4 47	9 8	0 11	5 7	3 12	1 0.8	7 Bacterial protein of unknown function (	DUF88	5)
FliG_C	PF01706.12	108	TR10244_c0_g2_i1|m.45	16	7 0.07	6 13.	1 0.	0	1	2 0.004	5 1	8 5.	4 0.	0 6	4 9	0	7 3	3	4 3	5 0.9	4 FliG C-terminal domain
FliG_C	PF01706.12	108	TR10244_c0_g2_i1|m.45	16	7 0.07	6 13.	1 0.	0	2	2 0.004	2 1	7 5.	5 0.	0 6	4 9	0 8	7 11	3 8	2 11	5 0.9	4 FliG C-terminal domain
Zf_RING	PF16744.1	73	TR10244_c0_g2_i1|m.45	16	7 0.08	1 12.	9 0.	1	1	2 0.002	6 1	1 6.	1 0.	0 1	9 6	2 4	7 8	9 4	2 9	4 0.8	3 KIAA1045 RING finger
Zf_RING	PF16744.1	73	TR10244_c0_g2_i1|m.45	16	7 0.08	1 12.	9 0.	1	2	2 0.007	2 2	9 4.	7 0.	0 1	9 5	8 12	7 16	5 12	2 16	7 0.7	8 KIAA1045 RING finger
RVT_1	PF00078.23	222	TR102452_c0_g1_i1|m.4	1	11 4.3e-	08 32	.8 0	0	1	1 3.2e-	12 5.2e-	08 32	.5 0	.0 1	46 2	21	2	71	1	72 0.	94 Reverse transcriptase (RNA-dependent D	NA po	ly	meras	e)
zf-RVT	PF13966.2	85	TR10247_c0_g1_i1|m.45	11	7 0.006	9 17.	1 0.	6	1	1 1.4e-0	6 0.01	1 16.	4 0.	6 4	8 7	9 8	0 11	3 1	2 11	6 0.7	9 zinc-binding in reverse transcriptase
DUF4032	PF13224.2	163	TR10247_c0_g1_i1|m.45	11	7 0.03	4 13.	9 0.	0	1	1 5.9e-0	6 0.04	8 13.	4 0.	0 7	4 13	1 2	4 8	1 2	0 8	4 0.9	1 Domain of unknown function (DUF4032)
RVT_1	PF00078.23	222	TR102483_c0_g2_i1|m.4	1	14 2e-	15 56	.8 0	0	1	1 1.5e-	19 2.4e-	15 56	.6 0	0	8 1	6	7 1	10	5 1	13 0.	95 Reverse transcriptase (RNA-dependent D	NA po	ly	meras	e)
Gaa1	PF04114.10	477	TR102551_c0_g1_i1|m.4	1	38 3	.8 6	.3 8	0	1	1 0.000	27 4	.4 6	.1 8	.0 3	01 4	3	24 1	30	8 1	35 0.	69 Gaa1-like, GPI transamidase component
PMT_4TMC	PF16192.1	182	TR102556_c0_g1_i1|m.4	1	18 3	.5 7	.2 12	0	1	1 0.000	25 4	.1 7	.0 12	.0 1	04 1	66	22	91	7 1	00 0.	85 C-terminal four TMM region of protein-	O-man	no	syltr	ansferase
Pput2613-deam	PF14427.2	118	TR10259_c0_g2_i1|m.48	12	3 0.05	8 13.	1 0.	5	1	1 4.8e-0	6 0.07	8 12.	7 0.	3 7	2 10	8 3	6 7	2 2	2 8	2 0.8	5 Pput_2613-like deaminase
Alpha-amylase	PF00128.20	337	TR1025_c0_g1_i1|m.486	366	8.6e-16	58.3	0.8	1	1	1.6e-19	1.3e-15	57.7	0.8	189	334	33	165	10	168	0.75	Alpha amylase, catalytic domain
EF-hand_4	PF12763.3	104	TR1025_c0_g1_i1|m.486	366	0.12	12.2	0	1	1	3.5e-05	0.29	11	0	67	95	95	124	87	132	0.82	Cytoskeletal-regulatory complex EF hand
Alpha-amylase_C	PF02806.14	96	TR1025_c0_g2_i1|m.487	116	0.0004	20.6	0.1	1	1	3.2e-08	0.00052	20.3	0.1	8	73	7	72	5	93	0.76	Alpha amylase, C-terminal all-beta domai	n
FLYWCH	PF04500.12	62	TR10260_c0_g1_i1|m.49	10	0 0.0	1 15.	8 0.	2	1	1 9.2e-0	7 0.01	5 15.	3 0.	2	8 4	7 2	8 6	9 1	8 8	2 0.8	5 FLYWCH zinc finger domain
ALIX_LYPXL_bnd	PF13949.2	294	TR10265_c0_g1_i1|m.49	12	6 0.0	2 14.	0 0.	9	1	1 1.4e-0	6 0.02	2 13.	9 0.	9 5	9 11	6	2 6	1	1 9	9 0.7	6 ALIX V-shaped domain binding to HIV
Transposase_22	PF02994.10	351	TR102662_c0_g1_i1|m.4	1	09 8.2e-	07 28	.1 0	0.3	1	1 9.6e-	10 9.7e-	07 27	.9 0	0.3	97 1	87	10 1	3	5 1	08 0.	78 L1 transposable element
Tropomyosin	PF00261.16	237	TR102662_c0_g1_i1|m.4	1	09 0.00	96 15	.2 1	0.2	1	1 1.1e-	05 0.0	11 15	.0 1	.2 1	07 1	66	22	81	2	94 0.	75 Tropomyosin
RmuC	PF02646.12	291	TR102662_c0_g1_i1|m.4	1	09 0.00	99 14	.9 0	0.2	1	1 1.2e-	05 0.0	12 14	.6 0	.2 2	28 2	83	23	77	11	83 0.	90 RmuC family
XhlA	PF10779.5	67	TR102662_c0_g1_i1|m.4	1	09 0.0	23 14	.7 0	0.7	1	2 5e-	05 0.0	51 13	.6 0	0.2	1	45	32	76	32	79 0.	92 Haemolysin XhlA
XhlA	PF10779.5	67	TR102662_c0_g1_i1|m.4	1	09 0.0	23 14	.7 0	0.7	2	2 1	.7 1.8e+	2000-03-01	.9 0	0.1	8	19	78	89	71	94 0.	68 Haemolysin XhlA
Vps5	PF09325.6	236	TR102662_c0_g1_i1|m.4	1	09 0.0	27 13	.9 0	0.1	1	1 3.1e-	05 0.0	32 13	.7 0	0.1	4	61	22	79	19 1	03 0.	93 Vps5 C terminal like
IncA	PF04156.10	190	TR102662_c0_g1_i1|m.4	1	09 0.0	29 14	.0 0	0.6	1	1 3.4e-	05 0.0	35 13	.8 0	0.6	94 1	66	9	79	2	95 0.	69 IncA protein
DUF1664	PF07889.8	124	TR102662_c0_g1_i1|m.4	1	09 0.0	41 13	.7 0	0.4	1	1 5.1e-	05 0.0	52 13	.4 0	0.4	64 1	20	19	75	4	93 0.	48 Protein of unknown function (DUF1664)
Baculo_PEP_C	PF04513.8	140	TR102662_c0_g1_i1|m.4	1	09 0.0	42 13	.7 0	0.3	1	1 5.6e-	05 0.0	57 13	.3 0	0.3	33	89	23	85	7	96 0.	69 Baculovirus polyhedron envelope protei	n, PE	P,	C te	rminus
Matrilin_ccoil	PF10393.5	45	TR102662_c0_g1_i1|m.4	1	09 0.0	51 13	.3 0	0.4	1	2 0.000	14 0.	14 11	.9 0	0.1	17	44	16	43	10	44 0.	88 Trimeric coiled-coil oligomerisation d	omain	o	f mat	rilin
Matrilin_ccoil	PF10393.5	45	TR102662_c0_g1_i1|m.4	1	09 0.0	51 13	.3 0	0.4	2	2 1	.5 1.5e+	2017-03-01	.0 0	0	30	36	57	63	46	86 0.	66 Trimeric coiled-coil oligomerisation d	omain	o	f mat	rilin
EzrA	PF06160.8	557	TR102662_c0_g1_i1|m.4	1	09 0.0	58 11	.4 0	0.2	1	1 5.5e-	05 0.0	56 11	.5 0	.2 3	51 4	6	21	76	1 1	03 0.	56 Septation ring formation regulator, Ez	rA
Exonuc_VII_L	PF02601.11	306	TR102662_c0_g1_i1|m.4	1	09 0.0	68 12	.6 1	0.9	1	1 7.2e-	05 0.0	73 12	.5 1	.9 1	50 2	30	9	87	2 1	08 0.	66 Exonuclease VII, large subunit
FlaC_arch	PF05377.7	55	TR102662_c0_g1_i1|m.4	1	09 0.0	89 13	.1 0	0.2	1	2 0.000	28 0.	29 11	.4 0	0.1	1	40	29	75	29	81 0.	85 Flagella accessory protein C (FlaC)
FlaC_arch	PF05377.7	55	TR102662_c0_g1_i1|m.4	1	09 0.0	89 13	.1 0	0.2	2	2	2 2e+	2000-03-01	.9 0	0	12	23	79	90	66	94 0.	60 Flagella accessory protein C (FlaC)
HlyD_D4	PF16572.1	56	TR102662_c0_g1_i1|m.4	1	09 0.	12 12	.2 0	0.3	1	2 1	.7 1.7e+	2017-03-01	.2 0	0	17	31	7	21	4	26 0.	75 Long alpha hairpin domain of cation ef	flux	sy	stem	protein, CusB
HlyD_D4	PF16572.1	56	TR102662_c0_g1_i1|m.4	1	09 0.	12 12	.2 0	0.3	2	2 0.000	48 0.	49 10	.2 0	0	26	47	81 1	2	71 1	07 0.	82 Long alpha hairpin domain of cation ef	flux	sy	stem	protein, CusB
Vps51	PF08700.7	87	TR102662_c0_g1_i1|m.4	1	09 0.	12 12	.3 1	0.3	1	2 0.	18 1.8e+	02 2	.1 0	0.1	58	82	10	38	8	45 0.	70 Vps51/Vps67
Vps51	PF08700.7	87	TR102662_c0_g1_i1|m.4	1	09 0.	12 12	.3 1	0.3	2	2 0.00	11 1	.1 9	.2 0	0.1	55	83	53	81	49	85 0.	87 Vps51/Vps67
CLZ	PF16526.1	71	TR102662_c0_g1_i1|m.4	1	09 0.	22 11	.8 2	0.7	1	2 0.0	92	93 3	.3 0	0.1	24	47	21	44	6	51 0.	48 C-terminal leucine zipper domain of cy	clic	nu	cleot	ide-gated channels
CLZ	PF16526.1	71	TR102662_c0_g1_i1|m.4	1	09 0.	22 11	.8 2	0.7	2	2 0.000	79 0	.8 10	.0 0	0.7	17	62	42	87	40	93 0.	86 C-terminal leucine zipper domain of cy	clic	nu	cleot	ide-gated channels
CCDC-167	PF15188.2	84	TR102662_c0_g1_i1|m.4	1	09 0.	46 10	.7 2	0.7	1	2 0.0	73	74 3	.6 0	0.2	38	59	24	45	4	68 0.	71 Coiled-coil domain-containing protein	167
CCDC-167	PF15188.2	84	TR102662_c0_g1_i1|m.4	1	09 0.	46 10	.7 2	0.7	2	2 0.000	95 0.	97 9	.6 2	0	6	67	30	92	25	97 0.	82 Coiled-coil domain-containing protein	167
IRF-3	PF10401.5	180	TR102679_c0_g1_i1|m.4	1	25 1.8e-	33 115	.7 0	0	1	1 1.3e-	37 2e-	33 115	.5 0	0	1 1	14	21 1	25	21 1	25 0.	93 Interferon-regulatory factor 3
Transposase_22	PF02994.10	351	TR10269_c1_g1_i1|m.49	24	0 1.5e-0	9 37.	1 0.	0	1	1 6.4e-1	3 1.7e-0	9 36.	9 0.	0 9	1 24	8 8	4 23	9 4	3 24	0 0.8	7 L1 transposable element
EzrA	PF06160.8	557	TR10269_c1_g1_i1|m.49	24	0 0.002	7 15.	8 0.	2	1	1 1.3e-0	6 0.003	5 15.	5 0.	2 10	6 18	8 8	2 16	7 6	9 16	9 0.8	8 Septation ring formation regulator, Ezr	A
ATG16	PF08614.7	200	TR10269_c1_g1_i1|m.49	24	0 0.01	5 15.	4 0.	4	1	1 8.5e-0	6 0.02	3 14.	8 0.	4 6	1 17	9 3	8 15	4 1	4 16	7 0.6	9 Autophagy protein 16 (ATG16)
Laminin_II	PF06009.8	138	TR10269_c1_g1_i1|m.49	24	0 0.06	4 13.	1 0.	5	1	1 3.4e-0	5 0.09	2 12.	6 0.	5 1	2 8	7 9	3 16	1 7	9 17	1 0.6	4 Laminin Domain II
Spc7	PF08317.7	310	TR10269_c1_g1_i1|m.49	24	0 0.09	7 11.	4 0.	7	1	1 4.8e-0	5 0.1	3 11.	0 0.	7 17	9 25	9 8	5 15	8 7	5 17	1 0.7	9 Spc7 kinetochore protein
Syntaxin-6_N	PF09177.7	98	TR10269_c1_g1_i1|m.49	24	0 0.1	1 13.	0 0.	9	1	1 0.0006	3 1.	7 9.	1 0.	9 3	4 7	8 8	0 12	9 4	5 17	0 0.6	2 Syntaxin 6, N-terminal
RVT_3	PF13456.2	88	TR102705_c0_g1_i1|m.5	1	09 0.000	86 19	.2 0	0.4	1	1 6.9e-	08 0.00	11 18	.8 0	0.4	20	85	41 1	7	32 1	09 0.	91 Reverse transcriptase-like
RVT_1	PF00078.23	222	TR10270_c0_g2_i1|m.50	11	4 1.7e-1	8 66.	8 0.	0	1	1 1.1e-2	2 1.7e-1	8 66.	8 0.	0 6	0 15	6 1	5 11	1	1 11	4 0.8	6 Reverse transcriptase (RNA-dependent DN	A pol	ym	erase	)
RVT_1	PF00078.23	222	TR102739_c0_g1_i1|m.5	1	00 1.1e-	12 47	.8 0	0.2	1	1 7.4e-	17 1.2e-	12 47	.7 0	0.2	6	97	6	99	1 1	00 0.	88 Reverse transcriptase (RNA-dependent D	NA po	ly	meras	e)
CMD	PF02627.16	85	TR102740_c0_g1_i1|m.5	2	35 0.000	34 20	.5 0	0	1	2 0.000	29 1	.2 9	.1 0	0	16	68	55 1	10	52 1	14 0.	83 Carboxymuconolactone decarboxylase fam	ily
CMD	PF02627.16	85	TR102740_c0_g1_i1|m.5	2	35 0.000	34 20	.5 0	0	2	2 0.000	29 1	.2 9	.1 0	0	16	68 1	69 2	24 1	66 2	28 0.	83 Carboxymuconolactone decarboxylase fam	ily
Chorion_S16	PF05836.8	108	TR102740_c0_g1_i1|m.5	2	35 0.0	29 14	.5 1	0.6	1	2 0.00	12 4	.8 7	.3 0	0.1	14	57	66 1	9	58 1	43 0.	81 Chorion protein S16
Chorion_S16	PF05836.8	108	TR102740_c0_g1_i1|m.5	2	35 0.0	29 14	.5 1	0.6	2	2 0.00	21 8	.5 6	.5 0	0.2	14	57 1	80 2	23 1	72 2	33 0.	80 Chorion protein S16
CDV3	PF15359.2	128	TR102740_c0_g1_i1|m.5	2	35 0.	55 10	.6 4	0.4	1	2 0.00	33	13 6	.1 0	0.4	48	86	45	81	25	91 0.	66 Carnitine deficiency-associated protei	n 3
CDV3	PF15359.2	128	TR102740_c0_g1_i1|m.5	2	35 0.	55 10	.6 4	0.4	2	2 0.00	33	13 6	.1 0	0.4	48	86 1	59 1	95 1	39 2	05 0.	66 Carnitine deficiency-associated protei	n 3
EGF_3	PF12947.3	36	TR102740_c0_g1_i1|m.5	2	35 5	.1 7	.3 6	0.8	1	4 1	.8 7.1e+	2017-03-02	.8 0	0	7	12	21	26	19	27 0.	77 EGF domain
EGF_3	PF12947.3	36	TR102740_c0_g1_i1|m.5	2	35 5	.1 7	.3 6	0.8	2	4 0.00	64	26 5	.0 0	0.1	10	19	39	48	36	50 0.	86 EGF domain
EGF_3	PF12947.3	36	TR102740_c0_g1_i1|m.5	2	35 5	.1 7	.3 6	0.8	3	4 1	.8 7.1e+	2017-03-02	.8 0	0	7	12 1	35 1	40 1	33 1	41 0.	77 EGF domain
EGF_3	PF12947.3	36	TR102740_c0_g1_i1|m.5	2	35 5	.1 7	.3 6	0.8	4	4 0.00	64	26 5	.0 0	0.1	10	19 1	53 1	62 1	50 1	64 0.	86 EGF domain
Exo_endo_phos	PF03372.19	239	TR102740_c0_g1_i1|m.5	2	35 5	.9 6	.6 13	0.6	1	2 0.000	26 4	.1 7	.1 5	.7 1	08 2	28	8 1	33	3 1	62 0.	62 Endonuclease/Exonuclease/phosphatase f	amily
Exo_endo_phos	PF03372.19	239	TR102740_c0_g1_i1|m.5	2	35 5	.9 6	.6 13	0.6	2	2 0.000	58 9	.4 5	.9 2	.2 1	08 2	15 1	22 2	34 1	21 2	35 0.	54 Endonuclease/Exonuclease/phosphatase f	amily
Scramblase	PF03803.11	221	TR10276_c0_g1_i1|m.51	12	1 1.7e-0	8 33.	9 0.	2	1	1 2.3e-1	2 3.7e-0	8 32.	8 0.	2 1	3 14	0	9 11	9	1 12	1 0.8	3 Scramblase
Scramblase	PF03803.11	221	TR10276_c0_g2_i1|m.51	12	1 1.6e-0	8 34.	0 0.	1	1	1 2e-1	2 3.2e-0	8 33.	0 0.	1 1	2 14	0	8 11	9	1 12	1 0.8	5 Scramblase
Syd	PF07348.8	175	TR102784_c0_g1_i1|m.5	1	09 0	.1 12	.1 0	0	1	1 8.5e-	06 0.	14 11	.7 0	0	7	74	31 1	0	27 1	01 0.	91 Syd protein (SUKH-2)
DUF4939	PF16297.1	112	TR102785_c0_g1_i1|m.5	1	12 1e-	11 44	.6 0	0	1	1 6.7e-	16 1.1e-	11 44	.5 0	0	28 1	5	31 1	8	10 1	12 0.	91 Domain of unknown function (DUF4939)
SapB_2	PF03489.13	34	TR102795_c0_g1_i1|m.5	1	66 1.8e-	09 37	.4 1	0.7	1	2 0.	15 7.9e+	02 0	.2 0	0.1	1	8	2	9	2	10 0.	90 Saposin-like type B, region 2
SapB_2	PF03489.13	34	TR102795_c0_g1_i1|m.5	1	66 1.8e-	09 37	.4 1	0.7	2	2 3.4e-	13 1.8e-	09 37	.4 1	0.7	2	34	43	75	42	75 0.	99 Saposin-like type B, region 2
SapB_1	PF05184.11	38	TR102795_c0_g1_i1|m.5	1	66 0.00	01 22	.2 3	0.7	1	3 2e-	06 0.0	11 15	.7 1	0.5	3	32	1	30	1	31 0.	97 Saposin-like type B, region 1
SapB_1	PF05184.11	38	TR102795_c0_g1_i1|m.5	1	66 0.00	01 22	.2 3	0.7	2	3 0.	44 2.4e+	2017-03-01	.4 0	0	9	20	55	66	54	67 0.	85 Saposin-like type B, region 1
SapB_1	PF05184.11	38	TR102795_c0_g1_i1|m.5	1	66 0.00	01 22	.2 3	0.7	3	3 0.00	33	18 5	.4 0	0	2	17 1	39 1	54 1	38 1	56 0.	90 Saposin-like type B, region 1
DUF4122	PF13498.2	219	TR102795_c0_g1_i1|m.5	1	66 0.0	27 14	.0 0	0	1	1 6.7e-	06 0.0	36 13	.6 0	.0 1	78 2	18	10	51	2	52 0.	85 Domain of unknown function (DUF4122)
DHFR_2	PF06442.7	78	TR102825_c0_g1_i2|m.5	1	64 1	.1 9	.0 4	0.5	1	2 0.00	11	18 5	.1 0	0.4	48	64	6	22	2	26 0.	87 R67 dihydrofolate reductase
DHFR_2	PF06442.7	78	TR102825_c0_g1_i2|m.5	1	64 1	.1 9	.0 4	0.5	2	2 0.0	1	17 5	.2 0	0.4	47	64 1	29 1	46 1	25 1	50 0.	87 R67 dihydrofolate reductase
zf-H2C2_2	PF13465.2	26	TR102864_c0_g1_i1|m.5	1	13 5.6e-	30 102	.2 37	0	1	4 3.3e-	07 0.000	16 21	.8 4	0.7	4	24	1	21	1	23 0.	95 Zinc-finger double domain
zf-H2C2_2	PF13465.2	26	TR102864_c0_g1_i1|m.5	1	13 5.6e-	30 102	.2 37	0	2	4 1e-	08 5.1e-	06 26	.6 3	0.6	3	25	28	50	26	51 0.	92 Zinc-finger double domain
zf-H2C2_2	PF13465.2	26	TR102864_c0_g1_i1|m.5	1	13 5.6e-	30 102	.2 37	0	3	4 2e-	12 1e-	09 38	.3 3	0.9	1	26	54	79	54	79 0.	96 Zinc-finger double domain
zf-H2C2_2	PF13465.2	26	TR102864_c0_g1_i1|m.5	1	13 5.6e-	30 102	.2 37	0	4	4 4e-	11 2e-	08 34	.2 1	0.6	2	25	83 1	6	82 1	07 0.	94 Zinc-finger double domain
zf-C2H2	PF00096.22	23	TR102864_c0_g1_i1|m.5	1	13 1e-	14 53	.9 41	0.4	1	4 1.8e-	06 0.000	91 19	.4 0	0.4	1	23	12	34	12	34 0.	98 Zinc finger, C2H2 type
zf-C2H2	PF00096.22	23	TR102864_c0_g1_i1|m.5	1	13 1e-	14 53	.9 41	0.4	2	4 1.7e-	07 8.3e-	05 22	.7 7	0.6	1	23	40	62	40	62 0.	99 Zinc finger, C2H2 type
zf-C2H2	PF00096.22	23	TR102864_c0_g1_i1|m.5	1	13 1e-	14 53	.9 41	0.4	3	4 4.9e-	08 2.4e-	05 24	.4 1	0.3	1	23	68	90	68	90 0.	98 Zinc finger, C2H2 type
zf-C2H2	PF00096.22	23	TR102864_c0_g1_i1|m.5	1	13 1e-	14 53	.9 41	0.4	4	4 0.000	82 0	.4 11	.1 2	0.8	1	18	96 1	13	96 1	13 0.	95 Zinc finger, C2H2 type
zf-C2H2_4	PF13894.2	24	TR102864_c0_g1_i1|m.5	1	13 1.1e-	09 38	.3 41	0.2	1	4 1.7e-	06 0.000	85 19	.9 1	0.1	1	23	12	34	12	35 0.	96 C2H2-type zinc finger
zf-C2H2_4	PF13894.2	24	TR102864_c0_g1_i1|m.5	1	13 1.1e-	09 38	.3 41	0.2	2	4 3.7e-	06 0.00	18 18	.9 6	0	1	23	40	62	40	63 0.	97 C2H2-type zinc finger
zf-C2H2_4	PF13894.2	24	TR102864_c0_g1_i1|m.5	1	13 1.1e-	09 38	.3 41	0.2	3	4 1.1e-	05 0.00	55 17	.4 1	0.8	1	23	68	90	68	91 0.	95 C2H2-type zinc finger
zf-C2H2_4	PF13894.2	24	TR102864_c0_g1_i1|m.5	1	13 1.1e-	09 38	.3 41	0.2	4	4 0.0	22	11 7	.1 2	0.5	1	18	96 1	13	96 1	13 0.	88 C2H2-type zinc finger
zf-C2H2_6	PF13912.2	27	TR102864_c0_g1_i1|m.5	1	13 1.4e-	08 34	.3 28	0	1	4 0.000	35 0.	17 11	.7 0	0.2	2	12	12	22	11	32 0.	90 C2H2-type zinc finger
zf-C2H2_6	PF13912.2	27	TR102864_c0_g1_i1|m.5	1	13 1.4e-	08 34	.3 28	0	2	4 0.	15	75 3	.3 8	0.3	2	25	40	63	39	65 0.	82 C2H2-type zinc finger
zf-C2H2_6	PF13912.2	27	TR102864_c0_g1_i1|m.5	1	13 1.4e-	08 34	.3 28	0	3	4 2.6e-	06 0.00	13 18	.5 0	0.4	2	24	68	90	67	93 0.	92 C2H2-type zinc finger
zf-C2H2_6	PF13912.2	27	TR102864_c0_g1_i1|m.5	1	13 1.4e-	08 34	.3 28	0	4	4 0.000	22 0.	11 12	.4 0	0.9	2	11	96 1	5	95 1	06 0.	91 C2H2-type zinc finger
zf-C2H2_jaz	PF12171.4	27	TR102864_c0_g1_i1|m.5	1	13 1.6e-	07 31	.3 19	0.7	1	4 0.000	19 0.0	94 12	.9 0	0.1	2	22	12	32	11	32 0.	94 Zinc-finger double-stranded RNA-bindin	g
zf-C2H2_jaz	PF12171.4	27	TR102864_c0_g1_i1|m.5	1	13 1.6e-	07 31	.3 19	0.7	2	4 2.4e-	05 0.0	12 15	.8 3	0.8	4	24	42	62	39	63 0.	92 Zinc-finger double-stranded RNA-bindin	g
zf-C2H2_jaz	PF12171.4	27	TR102864_c0_g1_i1|m.5	1	13 1.6e-	07 31	.3 19	0.7	3	4 0.0	21	10 6	.5 0	0.4	2	21	68	87	67	88 0.	87 Zinc-finger double-stranded RNA-bindin	g
zf-C2H2_jaz	PF12171.4	27	TR102864_c0_g1_i1|m.5	1	13 1.6e-	07 31	.3 19	0.7	4	4 0.0	17 8	.6 6	.7 0	0.3	2	11	96 1	5	95 1	06 0.	91 Zinc-finger double-stranded RNA-bindin	g
Zn-ribbon_8	PF09723.6	40	TR102864_c0_g1_i1|m.5	1	13 2.3e-	05 24	.3 20	0.8	1	3 9.4e-	05 0.0	46 13	.7 5	0.9	6	38	12	51	11	51 0.	74 Zinc ribbon domain
Zn-ribbon_8	PF09723.6	40	TR102864_c0_g1_i1|m.5	1	13 2.3e-	05 24	.3 20	0.8	2	3 0.00	01 0.	05 13	.6 6	0.2	6	34	40	75	39	79 0.	83 Zinc ribbon domain
Zn-ribbon_8	PF09723.6	40	TR102864_c0_g1_i1|m.5	1	13 2.3e-	05 24	.3 20	0.8	3	3 0.00	36 1	.8 8	.7 0	0.9	6	17	96 1	7	95 1	11 0.	91 Zinc ribbon domain
zf-C2HE	PF16278.1	62	TR102864_c0_g1_i1|m.5	1	13 3.4e-	05 24	.1 24	0	1	4 0.000	19 0.0	93 13	.0 0	0.5	35	55	10	30	2	37 0.	86 C2HE / C2H2 / C2HC zinc-binding finger
zf-C2HE	PF16278.1	62	TR102864_c0_g1_i1|m.5	1	13 3.4e-	05 24	.1 24	0	2	4 8.2e-	05 0.	04 14	.2 4	0.9	33	59	36	62	31	65 0.	90 C2HE / C2H2 / C2HC zinc-binding finger
zf-C2HE	PF16278.1	62	TR102864_c0_g1_i1|m.5	1	13 3.4e-	05 24	.1 24	0	3	4 0.0	48	24 5	.4 0	0.8	34	50	65	81	59	90 0.	82 C2HE / C2H2 / C2HC zinc-binding finger
zf-C2HE	PF16278.1	62	TR102864_c0_g1_i1|m.5	1	13 3.4e-	05 24	.1 24	0	4	4 0.0	58	28 5	.1 1	0	34	46	93 1	5	83 1	13 0.	84 C2HE / C2H2 / C2HC zinc-binding finger
Zn_Tnp_IS1595	PF12760.3	46	TR102864_c0_g1_i1|m.5	1	13 0.00	03 20	.6 18	0.7	1	3 0.00	98 4	.8 7	.1 0	0.5	35	45	9	19	1	20 0.	79 Transposase zinc-ribbon domain
Zn_Tnp_IS1595	PF12760.3	46	TR102864_c0_g1_i1|m.5	1	13 0.00	03 20	.6 18	0.7	2	3 0.00	69 3	.4 7	.6 0	0.7	30	46	31	48	23	48 0.	74 Transposase zinc-ribbon domain
Zn_Tnp_IS1595	PF12760.3	46	TR102864_c0_g1_i1|m.5	1	13 0.00	03 20	.6 18	0.7	3	3 2.8e-	05 0.0	14 15	.3 4	0.7	20	45	69 1	3	61 1	04 0.	90 Transposase zinc-ribbon domain
C1_4	PF07975.8	55	TR102864_c0_g1_i1|m.5	1	13 0.000	35 20	.6 20	0.1	1	4 0.0	12 6	.1 7	.0 0	0.7	22	46	8	32	1	36 0.	67 TFIIH C1-like domain
C1_4	PF07975.8	55	TR102864_c0_g1_i1|m.5	1	13 0.000	35 20	.6 20	0.1	2	4 0.000	75 0.	37 11	.0 5	0.3	1	35	13	49	13	51 0.	81 TFIIH C1-like domain
C1_4	PF07975.8	55	TR102864_c0_g1_i1|m.5	1	13 0.000	35 20	.6 20	0.1	3	4 1.7e-	05 0.00	86 16	.2 5	0.3	1	48	41	90	41	93 0.	77 TFIIH C1-like domain
C1_4	PF07975.8	55	TR102864_c0_g1_i1|m.5	1	13 0.000	35 20	.6 20	0.1	4	4 0.0	13 6	.2 7	.0 1	0.1	21	37	91 1	7	78 1	10 0.	79 TFIIH C1-like domain
TFIIS_C	PF01096.14	39	TR102864_c0_g1_i1|m.5	1	13 0.000	38 20	.1 16	0.1	1	4 0.00	85 4	.2 7	.2 0	0.2	29	39	12	22	7	22 0.	84 Transcription factor S-II (TFIIS)
TFIIS_C	PF01096.14	39	TR102864_c0_g1_i1|m.5	1	13 0.000	38 20	.1 16	0.1	2	4 0.0	2	1 9	.2 0	0.6	29	39	40	50	36	50 0.	92 Transcription factor S-II (TFIIS)
TFIIS_C	PF01096.14	39	TR102864_c0_g1_i1|m.5	1	13 0.000	38 20	.1 16	0.1	3	4 0.0	29	14 5	.5 0	0.1	29	38	68	77	58	83 0.	76 Transcription factor S-II (TFIIS)
TFIIS_C	PF01096.14	39	TR102864_c0_g1_i1|m.5	1	13 0.000	38 20	.1 16	0.1	4	4 0.00	56 2	.8 7	.7 0	0.6	29	39	96 1	6	94 1	06 0.	91 Transcription factor S-II (TFIIS)
XPA_N	PF01286.14	32	TR102864_c0_g1_i1|m.5	1	13 0.000	92 19	.1 17	0	1	4 0.00	42	2 8	.4 1	0	3	11	13	21	11	23 0.	88 XPA protein N-terminal
XPA_N	PF01286.14	32	TR102864_c0_g1_i1|m.5	1	13 0.000	92 19	.1 17	0	2	4 0.00	32 1	.6 8	.7 0	0.1	3	14	41	52	39	58 0.	86 XPA protein N-terminal
XPA_N	PF01286.14	32	TR102864_c0_g1_i1|m.5	1	13 0.000	92 19	.1 17	0	3	4 0.0	43	21 5	.1 0	0.2	3	13	69	79	67	85 0.	78 XPA protein N-terminal
XPA_N	PF01286.14	32	TR102864_c0_g1_i1|m.5	1	13 0.000	92 19	.1 17	0	4	4 0.0	12 5	.8 6	.9 0	0.8	3	14	97 1	8	95 1	12 0.	89 XPA protein N-terminal
zf-met	PF12874.3	25	TR102864_c0_g1_i1|m.5	1	13 0.00	13 18	.9 23	0.3	1	4 0.0	17 8	.3 6	.9 0	0.1	1	21	12	32	12	35 0.	88 Zinc-finger of C2H2 type
zf-met	PF12874.3	25	TR102864_c0_g1_i1|m.5	1	13 0.00	13 18	.9 23	0.3	2	4 0.000	53 0.	26 11	.6 4	0.7	1	21	40	60	40	62 0.	93 Zinc-finger of C2H2 type
zf-met	PF12874.3	25	TR102864_c0_g1_i1|m.5	1	13 0.00	13 18	.9 23	0.3	3	4 0.0	04 1	.9 8	.9 0	0.5	1	21	68	88	68	91 0.	88 Zinc-finger of C2H2 type
zf-met	PF12874.3	25	TR102864_c0_g1_i1|m.5	1	13 0.00	13 18	.9 23	0.3	4	4 0.	14	71 3	.9 0	0.6	1	11	96 1	6	96 1	06 0.	92 Zinc-finger of C2H2 type
zf-C2H2_11	PF16622.1	29	TR102864_c0_g1_i1|m.5	1	13 0.00	27 17	.3 16	0.5	1	4 0.0	19 9	.4 6	.0 0	0	6	26	13	33	11	34 0.	90 zinc-finger C2H2-type
zf-C2H2_11	PF16622.1	29	TR102864_c0_g1_i1|m.5	1	13 0.00	27 17	.3 16	0.5	2	4 0.0	26	13 5	.6 1	0.9	5	23	40	58	36	61 0.	86 zinc-finger C2H2-type
zf-C2H2_11	PF16622.1	29	TR102864_c0_g1_i1|m.5	1	13 0.00	27 17	.3 16	0.5	3	4 0.	75 3.7e+	02 0	.9 0	0.1	7	26	70	89	67	90 0.	79 zinc-finger C2H2-type
zf-C2H2_11	PF16622.1	29	TR102864_c0_g1_i1|m.5	1	13 0.00	27 17	.3 16	0.5	4	4 0.000	14 0.0	69 12	.8 1	0.2	6	22	97 1	13	94 1	13 0.	93 zinc-finger C2H2-type
zinc-ribbons_6	PF07191.8	67	TR102864_c0_g1_i1|m.5	1	13 0.00	78 16	.0 18	0.4	1	2 0.0	23	12 5	.9 11	0.4	2	34	13	57	2	85 0.	70 zinc-ribbons
zinc-ribbons_6	PF07191.8	67	TR102864_c0_g1_i1|m.5	1	13 0.00	78 16	.0 18	0.4	2	2 0.00	24 1	.2 9	.1 3	0.3	2	29	69 1	8	68 1	12 0.	89 zinc-ribbons
C1_3	PF07649.8	30	TR102864_c0_g1_i1|m.5	1	13 0.0	22 14	.8 7	0.9	1	4 0.	28 1.4e+	02 2	.6 0	0.1	15	22	11	18	5	19 0.	87 C1-like domain
C1_3	PF07649.8	30	TR102864_c0_g1_i1|m.5	1	13 0.0	22 14	.8 7	0.9	2	4 0.	8	39 4	.4 0	0.1	13	21	37	45	31	49 0.	80 C1-like domain
C1_3	PF07649.8	30	TR102864_c0_g1_i1|m.5	1	13 0.0	22 14	.8 7	0.9	3	4 0.0	81	40 4	.4 0	0.1	11	21	63	73	59	77 0.	77 C1-like domain
C1_3	PF07649.8	30	TR102864_c0_g1_i1|m.5	1	13 0.0	22 14	.8 7	0.9	4	4 0.	3	15 5	.7 0	0.1	13	22	93 1	2	87 1	03 0.	78 C1-like domain
zf-trcl	PF13451.2	48	TR102864_c0_g1_i1|m.5	1	13 0.0	25 14	.3 17	0.4	1	4 0.0	29	14 5	.5 0	0.1	3	14	10	21	5	25 0.	75 Probable zinc-ribbon domain
zf-trcl	PF13451.2	48	TR102864_c0_g1_i1|m.5	1	13 0.0	25 14	.3 17	0.4	2	4 0.0	23	11 5	.8 0	0.9	31	43	37	49	30	54 0.	61 Probable zinc-ribbon domain
zf-trcl	PF13451.2	48	TR102864_c0_g1_i1|m.5	1	13 0.0	25 14	.3 17	0.4	3	4 0.0	44	22 4	.9 8	0.4	3	44	38	78	36	81 0.	76 Probable zinc-ribbon domain
zf-trcl	PF13451.2	48	TR102864_c0_g1_i1|m.5	1	13 0.0	25 14	.3 17	0.4	4	4 0.0	22	11 5	.9 0	0.1	3	15	94 1	6	92 1	09 0.	83 Probable zinc-ribbon domain
Evr1_Alr	PF04777.9	99	TR102864_c0_g1_i1|m.5	1	13 0.0	28 14	.8 18	0.3	1	4 0.0	16 7	.8 7	.0 0	0.3	40	59	11	30	2	39 0.	68 Erv1 / Alr family
Evr1_Alr	PF04777.9	99	TR102864_c0_g1_i1|m.5	1	13 0.0	28 14	.8 18	0.3	2	4 0.00	12 0.	61 10	.5 2	0.3	37	60	36	59	29	66 0.	67 Erv1 / Alr family
Evr1_Alr	PF04777.9	99	TR102864_c0_g1_i1|m.5	1	13 0.0	28 14	.8 18	0.3	3	4 0.0	25	13 6	.3 0	0.6	38	55	65	82	57	95 0.	75 Erv1 / Alr family
Evr1_Alr	PF04777.9	99	TR102864_c0_g1_i1|m.5	1	13 0.0	28 14	.8 18	0.3	4	4 0	0.2	98 3	.4 0	0.4	37	51	92 1	6	84 1	12 0.	79 Erv1 / Alr family
DNA_RNApol_7kD	PF03604.9	32	TR102864_c0_g1_i1|m.5	1	13 0.0	55 13	.0 12	0.6	1	4 0.0	17 8	.6 6	.0 0	0.1	1	12	12	24	12	33 0.	83 DNA directed RNA polymerase, 7 kDa sub	unit
DNA_RNApol_7kD	PF03604.9	32	TR102864_c0_g1_i1|m.5	1	13 0.0	55 13	.0 12	0.6	2	4 0.0	14 6	.7 6	.3 0	0.1	1	11	40	50	40	55 0.	87 DNA directed RNA polymerase, 7 kDa sub	unit
DNA_RNApol_7kD	PF03604.9	32	TR102864_c0_g1_i1|m.5	1	13 0.0	55 13	.0 12	0.6	3	4 0.	62 3.1e+	02 1	.0 0	0.2	1	9	68	76	68	79 0.	82 DNA directed RNA polymerase, 7 kDa sub	unit
DNA_RNApol_7kD	PF03604.9	32	TR102864_c0_g1_i1|m.5	1	13 0.0	55 13	.0 12	0.6	4	4 0.	02 9	.7 5	.8 0	0.9	1	12	96 1	7	96 1	10 0.	86 DNA directed RNA polymerase, 7 kDa sub	unit
zf-C2HC_2	PF13913.2	25	TR102864_c0_g1_i1|m.5	1	13 0	.2 11	.5 0	0.4	1	4 0.	54 2.6e+	02 1	.5 1	0	5	23	14	33	12	33 0.	77 zinc-finger of a C2HC-type
zf-C2HC_2	PF13913.2	25	TR102864_c0_g1_i1|m.5	1	13 0	.2 11	.5 0	0.4	2	4 2	.1 1.1e+	2000-03-01	.4 0	0.5	17	21	45	49	41	59 0.	72 zinc-finger of a C2HC-type
zf-C2HC_2	PF13913.2	25	TR102864_c0_g1_i1|m.5	1	13 0	.2 11	.5 0	0.4	3	4 0.00	04 0	.2 11	.5 0	0.4	4	23	69	89	68	89 0.	94 zinc-finger of a C2HC-type
zf-C2HC_2	PF13913.2	25	TR102864_c0_g1_i1|m.5	1	13 0	.2 11	.5 0	0.4	4	4 0.0	11 5	.6 6	.9 1	0	5	19	98 1	12	96 1	12 0.	86 zinc-finger of a C2HC-type
Mut7-C	PF01927.12	146	TR102864_c0_g1_i1|m.5	1	13 0.	25 11	.3 14	0.9	1	2 0.000	18 0.0	91 12	.7 3	0.8	90 1	44	11	60	2	62 0.	81 Mut7-C RNAse domain
Mut7-C	PF01927.12	146	TR102864_c0_g1_i1|m.5	1	13 0.	25 11	.3 14	0.9	2	2 0	0.2	96 2	.9 3	0.4	91 1	33	68 1	5	62 1	10 0.	67 Mut7-C RNAse domain
zf-AN1	PF01428.12	40	TR102864_c0_g1_i1|m.5	1	13 0.	26 11	.4 23	0.4	1	4 0.0	13 6	.2 6	.9 0	0.3	11	23	9	21	2	21 0.	79 AN1-like Zinc finger
zf-AN1	PF01428.12	40	TR102864_c0_g1_i1|m.5	1	13 0.	26 11	.4 23	0.4	2	4 0.0	21	10 6	.2 2	0.9	10	23	36	49	30	63 0.	85 AN1-like Zinc finger
zf-AN1	PF01428.12	40	TR102864_c0_g1_i1|m.5	1	13 0.	26 11	.4 23	0.4	3	4 0.0	31	15 5	.7 1	0.3	12	23	66	77	56	87 0.	83 AN1-like Zinc finger
zf-AN1	PF01428.12	40	TR102864_c0_g1_i1|m.5	1	13 0.	26 11	.4 23	0.4	4	4 0.0	31	15 5	.7 1	0.1	12	23	94 1	5	84 1	12 0.	85 AN1-like Zinc finger
GF_recep_IV	PF14843.2	132	TR102864_c0_g1_i1|m.5	1	13 0.	41 10	.3 15	0.1	1	2 0.00	13 0.	64 9	.7 8	0.4	15	81	10	76	7	83 0.	78 Growth factor receptor domain IV
GF_recep_IV	PF14843.2	132	TR102864_c0_g1_i1|m.5	1	13 0.	41 10	.3 15	0.1	2	2 0.0	43	21 4	.7 0	0.5	13	32	92 1	11	86 1	13 0.	63 Growth factor receptor domain IV
A2L_zn_ribbon	PF08792.6	33	TR102864_c0_g1_i1|m.5	1	13 0.	63 9	.7 9	0.5	1	4 0.	11	53 3	.6 0	0.2	2	12	10	20	9	21 0.	83 A2L zinc ribbon domain
A2L_zn_ribbon	PF08792.6	33	TR102864_c0_g1_i1|m.5	1	13 0.	63 9	.7 9	0.5	2	4 0.0	29	14 5	.4 0	0.1	14	28	33	46	29	49 0.	79 A2L zinc ribbon domain
A2L_zn_ribbon	PF08792.6	33	TR102864_c0_g1_i1|m.5	1	13 0.	63 9	.7 9	0.5	3	4 0.	47 2.3e+	02 1	.5 0	0.1	2	10	66	74	65	76 0.	73 A2L zinc ribbon domain
A2L_zn_ribbon	PF08792.6	33	TR102864_c0_g1_i1|m.5	1	13 0.	63 9	.7 9	0.5	4	4 0.	17	83 2	.9 0	0.1	2	10	94 1	2	93 1	05 0.	85 A2L zinc ribbon domain
zf-LYAR	PF08790.7	28	TR102864_c0_g1_i1|m.5	1	13 0.	82 9	.5 17	0.2	1	4 0.	18	89 3	.0 0	0.1	2	18	13	30	12	36 0.	86 LYAR-type C2HC zinc finger
zf-LYAR	PF08790.7	28	TR102864_c0_g1_i1|m.5	1	13 0.	82 9	.5 17	0.2	2	4 0.00	17 0.	84 9	.5 2	0.6	1	20	40	60	40	60 0.	88 LYAR-type C2HC zinc finger
zf-LYAR	PF08790.7	28	TR102864_c0_g1_i1|m.5	1	13 0.	82 9	.5 17	0.2	3	4 0.	21 1e+	02 2	.8 0	0.1	3	15	70	82	68	87 0.	83 LYAR-type C2HC zinc finger
zf-LYAR	PF08790.7	28	TR102864_c0_g1_i1|m.5	1	13 0.	82 9	.5 17	0.2	4	4 0.	23 1.1e+	02 2	.7 0	0.8	1	11	96 1	6	96 1	11 0.	84 LYAR-type C2HC zinc finger
LIM	PF00412.18	58	TR102864_c0_g1_i1|m.5	1	13 0	.9 9	.7 18	0.3	1	3 0.00	41	2 8	.6 6	0	1	43	14	56	14	69 0.	76 LIM domain
LIM	PF00412.18	58	TR102864_c0_g1_i1|m.5	1	13 0	.9 9	.7 18	0.3	2	3 0.0	17 8	.6 6	.5 5	0	1	47	42	88	42	96 0.	88 LIM domain
LIM	PF00412.18	58	TR102864_c0_g1_i1|m.5	1	13 0	.9 9	.7 18	0.3	3	3 0	.4 2e+	02 2	.2 4	0.5	1	40	70 1	9	70 1	13 0.	64 LIM domain
zf-RING_5	PF14634.2	45	TR102864_c0_g1_i1|m.5	1	13 1	.5 8	.7 17	0.2	1	2 0.00	15 0.	73 9	.7 11	0.3	1	45	13	75	13	75 0.	94 zinc-RING finger domain
zf-RING_5	PF14634.2	45	TR102864_c0_g1_i1|m.5	1	13 1	.5 8	.7 17	0.2	2	2 0.	36 1.8e+	02 2	.1 0	0.3	36	44	94 1	2	84 1	11 0.	68 zinc-RING finger domain
zf-Dof	PF02701.11	59	TR102864_c0_g1_i1|m.5	1	13 1	.6 8	.8 20	0.6	1	3 0.	16	81 3	.3 0	0.6	29	37	12	20	6	30 0.	83 Dof domain, zinc finger
zf-Dof	PF02701.11	59	TR102864_c0_g1_i1|m.5	1	13 1	.6 8	.8 20	0.6	2	3 0.0	22	11 6	.1 1	0.3	24	46	35	57	28	66 0.	82 Dof domain, zinc finger
zf-Dof	PF02701.11	59	TR102864_c0_g1_i1|m.5	1	13 1	.6 8	.8 20	0.6	3	3 0.00	19 0.	94 9	.5 5	0.5	2	44	66 1	11	65 1	13 0.	81 Dof domain, zinc finger
zf-HIT	PF04438.12	30	TR102864_c0_g1_i1|m.5	1	13 1	.8 8	.4 21	0.1	1	4 0.0	75	37 4	.2 0	0.5	12	22	10	20	7	21 0.	84 HIT zinc finger
zf-HIT	PF04438.12	30	TR102864_c0_g1_i1|m.5	1	13 1	.8 8	.4 21	0.1	2	4 0.	7	35 4	.3 0	0.3	11	22	37	48	34	49 0.	81 HIT zinc finger
zf-HIT	PF04438.12	30	TR102864_c0_g1_i1|m.5	1	13 1	.8 8	.4 21	0.1	3	4 0.00	38 1	.9 8	.3 1	0.2	11	21	65	75	62	80 0.	84 HIT zinc finger
zf-HIT	PF04438.12	30	TR102864_c0_g1_i1|m.5	1	13 1	.8 8	.4 21	0.1	4	4 0.0	51	25 4	.7 1	0.1	11	22	93 1	4	90 1	12 0.	81 HIT zinc finger
PHD	PF00628.25	52	TR102864_c0_g1_i1|m.5	1	13 4	.1 7	.2 19	0.9	1	4 0.	13	64 3	.4 0	0.8	42	51	8	19	1	20 0.	66 PHD-finger
PHD	PF00628.25	52	TR102864_c0_g1_i1|m.5	1	13 4	.1 7	.2 19	0.9	2	4 0.	39 1.9e+	02 1	.9 7	0.7	18	51	14	47	11	48 0.	75 PHD-finger
PHD	PF00628.25	52	TR102864_c0_g1_i1|m.5	1	13 4	.1 7	.2 19	0.9	3	4 0.0	29	14 5	.5 7	0.9	13	51	37	75	32	76 0.	84 PHD-finger
PHD	PF00628.25	52	TR102864_c0_g1_i1|m.5	1	13 4	.1 7	.2 19	0.9	4	4 0.0	87	43 4	.0 0	0.1	41	51	93 1	3	80 1	04 0.	69 PHD-finger
zf-Paramyx-P	PF13008.3	45	TR102864_c0_g1_i1|m.5	1	13 5	.4 6	.4 14	0.4	1	4 0.	18	87 2	.6 0	0.3	37	44	11	18	4	19 0.	80 Zinc-binding domain of Paramyxoviridae	V pr	ot	ein
zf-Paramyx-P	PF13008.3	45	TR102864_c0_g1_i1|m.5	1	13 5	.4 6	.4 14	0.4	2	4 0.	33 1.6e+	02 1	.7 0	0.2	37	44	39	46	24	47 0.	65 Zinc-binding domain of Paramyxoviridae	V pr	ot	ein
zf-Paramyx-P	PF13008.3	45	TR102864_c0_g1_i1|m.5	1	13 5	.4 6	.4 14	0.4	3	4 0.0	15 7	.4 6	.0 0	0.3	33	44	63	74	52	75 0.	83 Zinc-binding domain of Paramyxoviridae	V pr	ot	ein
zf-Paramyx-P	PF13008.3	45	TR102864_c0_g1_i1|m.5	1	13 5	.4 6	.4 14	0.4	4	4 0.0	49	24 4	.4 0	0.2	34	44	92 1	2	85 1	03 0.	84 Zinc-binding domain of Paramyxoviridae	V pr	ot	ein
zinc_ribbon_4	PF13717.2	36	TR102864_c0_g1_i1|m.5	1	13 6	.1 6	.7 21	0.8	1	4 0.0	79	39 4	.1 0	0.2	4	13	13	22	11	28 0.	84 zinc-ribbon domain
zinc_ribbon_4	PF13717.2	36	TR102864_c0_g1_i1|m.5	1	13 6	.1 6	.7 21	0.8	2	4 0.0	19 9	.6 6	.1 0	0.4	27	36	41	50	29	50 0.	70 zinc-ribbon domain
zinc_ribbon_4	PF13717.2	36	TR102864_c0_g1_i1|m.5	1	13 6	.1 6	.7 21	0.8	3	4 0.0	25	12 5	.8 1	0.1	4	12	69	77	68	78 0.	70 zinc-ribbon domain
zinc_ribbon_4	PF13717.2	36	TR102864_c0_g1_i1|m.5	1	13 6	.1 6	.7 21	0.8	4	4 0.	11	53 3	.7 1	0.9	4	15	97 1	8	96 1	10 0.	83 zinc-ribbon domain
DUF3785	PF12653.3	136	TR102864_c0_g1_i1|m.5	1	13 7	.1 6	.6 7	0.8	1	2 0.	79 3.9e+	02 1	.0 0	0.9	57 1	0	14	53	4	66 0.	58 Protein of unknown function (DUF3785)
DUF3785	PF12653.3	136	TR102864_c0_g1_i1|m.5	1	13 7	.1 6	.6 7	0.8	2	2 0.00	17 0.	84 9	.6 1	0.2	59	96	69 1	5	55 1	12 0.	77 Protein of unknown function (DUF3785)
SIR2	PF02146.13	177	TR102864_c0_g1_i1|m.5	1	13 7	.8 6	.2 12	0.7	1	3 0.00	69 3	.4 7	.4 2	0.1	97 1	39	4	50	2	52 0.	68 Sir2 family
SIR2	PF02146.13	177	TR102864_c0_g1_i1|m.5	1	13 7	.8 6	.2 12	0.7	2	3 0.0	35	17 5	.1 8	0.5	97 1	39	32	78	25 1	05 0.	84 Sir2 family
SIR2	PF02146.13	177	TR102864_c0_g1_i1|m.5	1	13 7	.8 6	.2 12	0.7	3	3 1	.3 6.5e+	2000-02-01	.0 0	0.1	99 1	18	90 1	9	83 1	13 0.	72 Sir2 family
Cnl2_NKP2	PF09447.6	65	TR10286_c0_g1_i1|m.53	10	6 0.04	7 13.	7 0.	0	1	1 2e-0	5 0.0	8 13.	0 0.	0	7 3	4 4	8 7	5 4	7 8	3 0.8	8 Cnl2/NKP2 family protein
RVP	PF00077.16	101	TR10286_c0_g1_i1|m.53	10	6 0.06	3 13.	4 0.	0	1	1 2e-0	5 0.0	8 13.	1 0.	0	4 5	3 3	5 8	5 3	3 9	8 0.8	3 Retroviral aspartyl protease
Asp_protease_2	PF13650.2	90	TR10286_c0_g1_i1|m.53	10	6 0.1	3 12.	8 0.	0	1	1 4.1e-0	5 0.1	6 12.	5 0.	0	3 3	8 4	0 7	6 3	8 10	1 0.7	0 Aspartyl protease
gag-asp_proteas	PF13975.2	72	TR10286_c0_g1_i1|m.53	10	6 0.1	3 12.	1 0.	1	1	2 6.3e-0	5 0.2	5 11.	3 0.	0	7 3	4 3	4 6	1 3	1 7	9 0.8	7 gag-polyprotein putative aspartyl prote	ase
gag-asp_proteas	PF13975.2	72	TR10286_c0_g1_i1|m.53	10	6 0.1	3 12.	1 0.	1	2	2 1.	8 7.3e+0	3 -3.	0 0.	0 1	1 2	3 7	9 9	1 7	8 9	1 0.7	4 gag-polyprotein putative aspartyl prote	ase
AIRS_C	PF02769.18	156	TR10287_c0_g1_i1|m.53	39	3 1.6e-3	0 106.	1 0.	1	1	1 2.9e-3	4 2.4e-3	0 105.	6 0.	1	2 15	4 19	3 36	6 19	2 36	8 0.9	1 AIR synthase related protein, C-termina	l dom	ai	n
AIRS	PF00586.20	94	TR10287_c0_g1_i1|m.53	39	3 9.5e-1	1 42.	1 0.	1	1	1 2.9e-1	4 2.3e-1	0 40.	8 0.	1	6 8	7 8	2 17	3 6	1 18	0 0.8	6 AIR synthase related protein, N-termina	l dom	ai	n
WWE	PF02825.16	67	TR102925_c0_g1_i1|m.5	1	02 3.6e-	23 81	.7 1	0.4	1	2 2.3e-	16 1.9e-	12 47	.3 0	0	12	67	1	59	1	59 0.	85 WWE domain
WWE	PF02825.16	67	TR102925_c0_g1_i1|m.5	1	02 3.6e-	23 81	.7 1	0.4	2	2 4.5e-	12 3.7e-	08 33	.6 0	0.6	2	30	71 1	0	70 1	02 0.	93 WWE domain
Glyco_trans_2_3	PF13632.2	193	TR102925_c0_g1_i1|m.5	1	02 0.0	57 13	.2 0	0	1	1 7.1e-	06 0.0	58 13	.2 0	0	49	91	44	84	10	98 0.	84 Glycosyl transferase family group 2
C1-set	PF07654.11	86	TR102957_c0_g1_i1|m.5	1	01 3.3e-	17 62	.4 0	0	1	1 1.1e-	20 4.4e-	17 62	.1 0	0	9	78	28 1	1	25 1	01 0.	91 Immunoglobulin C1-set domain
C2-set_2	PF08205.8	89	TR102957_c0_g1_i1|m.5	1	01 2.7e-	05 24	.1 0	0.1	1	1 8.1e-	09 3.3e-	05 23	.8 0	0.1	18	82	31 1	1	16 1	01 0.	81 CD80-like C2-set immunoglobulin domain
Ig_3	PF13927.2	69	TR102957_c0_g1_i1|m.5	1	01 0.000	57 20	.3 0	0.2	1	1 2e-	07 0.00	08 19	.9 0	0.2	17	58	31	88	10 1	01 0.	76 Immunoglobulin domain
I-set	PF07679.12	90	TR102957_c0_g1_i1|m.5	1	01 0.00	33 17	.3 0	0	1	1 9.9e-	07 0.0	04 17	.0 0	0	18	75	30	99	16 1	01 0.	83 Immunoglobulin I-set domain
GIY-YIG	PF01541.20	78	TR10296_c0_g1_i1|m.54	29	0 0.00	1 19.	2 0.	0	1	1 1.2e-0	7 0.00	2 18.	3 0.	0	2 4	2 21	5 25	5 21	4 27	8 0.8	1 GIY-YIG catalytic domain
zf-C2HE	PF16278.1	62	TR102998_c0_g1_i1|m.5	1	19 1.3e-	05 25	.4 0	0.5	1	1 1e-	08 2e-	05 24	.8 0	0.5	22	61	76 1	15	50 1	16 0.	81 C2HE / C2H2 / C2HC zinc-binding finger
zf-C2H2	PF00096.22	23	TR102998_c0_g1_i1|m.5	1	19 7.8e-	05 22	.8 0	0.4	1	1 8.3e-	08 0.000	17 21	.7 0	0.4	1	23	91 1	13	91 1	13 0.	99 Zinc finger, C2H2 type
zf-C2H2_4	PF13894.2	24	TR102998_c0_g1_i1|m.5	1	19 0.0	02 18	.7 0	0.3	1	1 2.2e-	06 0.00	44 17	.7 0	0.3	1	23	91 1	13	91 1	14 0.	97 C2H2-type zinc finger
zf-H2C2_2	PF13465.2	26	TR102998_c0_g1_i1|m.5	1	19 0.00	39 17	.5 2	0.9	1	2 0.00	01 0.	21 12	.0 0	0.2	7	26	83 1	2	79 1	02 0.	80 Zinc-finger double domain
zf-H2C2_2	PF13465.2	26	TR102998_c0_g1_i1|m.5	1	19 0.00	39 17	.5 2	0.9	2	2 0.0	12	24 5	.5 0	0.2	2	10 1	06 1	14 1	05 1	18 0.	85 Zinc-finger double domain
TFIIS_C	PF01096.14	39	TR102998_c0_g1_i1|m.5	1	19 0.0	26 14	.3 1	0	1	2 4	.5 9.2e+	2017-03-03	.5 0	0.1	5	9	49	53	48	56 0.	58 Transcription factor S-II (TFIIS)
TFIIS_C	PF01096.14	39	TR102998_c0_g1_i1|m.5	1	19 0.0	26 14	.3 1	0	2	2 1.4e-	05 0.0	28 14	.1 0	0.1	22	39	84 1	1	71 1	01 0.	81 Transcription factor S-II (TFIIS)
HxlR	PF01638.13	91	TR102998_c0_g1_i1|m.5	1	19 0.0	47 13	.4 0	0	1	1 4e-	05 0.0	82 12	.6 0	0	48	85	77 1	13	71 1	18 0.	82 HxlR-like helix-turn-helix
Zn-ribbon_8	PF09723.6	40	TR102998_c0_g1_i1|m.5	1	19 0.0	74 13	.0 0	0.1	1	1 8.8e-	05 0.	18 11	.8 0	0.1	6	18	91 1	3	90 1	13 0.	85 Zinc ribbon domain
zf-C2H2_6	PF13912.2	27	TR102998_c0_g1_i1|m.5	1	19 0.0	76 12	.9 1	0.5	1	1 7.7e-	05 0.	16 11	.9 1	0.5	2	24	91 1	13	90 1	16 0.	91 C2H2-type zinc finger
NatB_MDM20	PF09797.5	377	TR1029_c0_g1_i1|m.549	982	3.8e-116	387.9	0.5	1	1	5.1e-119	8.2e-116	386.8	0.5	1	376	272	666	272	667	0.95	N-acetyltransferase B complex (NatB) non	cata	ly	tic s	ubunit
TPR_16	PF13432.2	65	TR1029_c0_g1_i1|m.549	982	0.00053	20.6	9.7	1	6	0.033	53	4.7	0	6	64	29	87	27	89	0.85	Tetratricopeptide repeat
TPR_16	PF13432.2	65	TR1029_c0_g1_i1|m.549	982	0.00053	20.6	9.7	2	6	0.0038	6.2	7.7	0	18	64	109	155	108	156	0.85	Tetratricopeptide repeat
TPR_16	PF13432.2	65	TR1029_c0_g1_i1|m.549	982	0.00053	20.6	9.7	3	6	0.28	460	1.7	0	7	21	212	226	201	236	0.65	Tetratricopeptide repeat
TPR_16	PF13432.2	65	TR1029_c0_g1_i1|m.549	982	0.00053	20.6	9.7	4	6	7.4	12000	-2.8	0	20	44	260	285	253	292	0.83	Tetratricopeptide repeat
TPR_16	PF13432.2	65	TR1029_c0_g1_i1|m.549	982	0.00053	20.6	9.7	5	6	0.0027	4.4	8.1	0	16	57	500	541	499	546	0.91	Tetratricopeptide repeat
TPR_16	PF13432.2	65	TR1029_c0_g1_i1|m.549	982	0.00053	20.6	9.7	6	6	4.8	7800	-2.2	0.5	7	21	559	573	557	577	0.53	Tetratricopeptide repeat
TPR_14	PF13428.2	44	TR1029_c0_g1_i1|m.549	982	0.00059	20.3	7.9	1	6	0.7	1100	0.7	0	11	33	30	52	27	54	0.9	Tetratricopeptide repeat
TPR_14	PF13428.2	44	TR1029_c0_g1_i1|m.549	982	0.00059	20.3	7.9	2	6	0.069	110	3.8	0.1	8	36	61	89	56	97	0.82	Tetratricopeptide repeat
TPR_14	PF13428.2	44	TR1029_c0_g1_i1|m.549	982	0.00059	20.3	7.9	3	6	0.0089	14	6.6	0	4	41	91	128	88	135	0.86	Tetratricopeptide repeat
TPR_14	PF13428.2	44	TR1029_c0_g1_i1|m.549	982	0.00059	20.3	7.9	4	6	0.8	1300	0.5	0.1	10	25	211	226	201	227	0.83	Tetratricopeptide repeat
TPR_14	PF13428.2	44	TR1029_c0_g1_i1|m.549	982	0.00059	20.3	7.9	5	6	0.018	29	5.7	0.1	20	43	500	523	475	550	0.85	Tetratricopeptide repeat
TPR_14	PF13428.2	44	TR1029_c0_g1_i1|m.549	982	0.00059	20.3	7.9	6	6	0.9	1500	0.4	0	9	28	557	576	553	583	0.79	Tetratricopeptide repeat
ANAPC3	PF12895.3	82	TR1029_c0_g1_i1|m.549	982	0.0029	17.6	11.4	1	4	0.29	470	0.9	0.1	33	66	30	63	17	75	0.75	Anaphase-promoting complex, cyclosome, s	ubuni	t	3
ANAPC3	PF12895.3	82	TR1029_c0_g1_i1|m.549	982	0.0029	17.6	11.4	2	4	0.042	68	3.6	1.6	5	73	70	139	32	151	0.81	Anaphase-promoting complex, cyclosome, s	ubuni	t	3
ANAPC3	PF12895.3	82	TR1029_c0_g1_i1|m.549	982	0.0029	17.6	11.4	3	4	0.0028	4.6	7.3	0.1	61	80	207	226	184	262	0.7	Anaphase-promoting complex, cyclosome, s	ubuni	t	3
ANAPC3	PF12895.3	82	TR1029_c0_g1_i1|m.549	982	0.0029	17.6	11.4	4	4	0.0017	2.8	8	0.3	8	79	500	572	478	575	0.87	Anaphase-promoting complex, cyclosome, s	ubuni	t	3
TPR_19	PF14559.2	68	TR1029_c0_g1_i1|m.549	982	0.0043	17.4	7.7	1	4	0.059	96	3.4	0.1	5	63	68	126	65	131	0.92	Tetratricopeptide repeat
TPR_19	PF14559.2	68	TR1029_c0_g1_i1|m.549	982	0.0043	17.4	7.7	2	4	0.44	720	0.6	0.1	12	48	188	225	185	238	0.72	Tetratricopeptide repeat
TPR_19	PF14559.2	68	TR1029_c0_g1_i1|m.549	982	0.0043	17.4	7.7	3	4	1.8e-05	0.03	14.7	0.1	10	42	500	532	489	543	0.89	Tetratricopeptide repeat
TPR_19	PF14559.2	68	TR1029_c0_g1_i1|m.549	982	0.0043	17.4	7.7	4	4	5	8100	-2.7	0.1	8	46	559	570	555	574	0.54	Tetratricopeptide repeat
WBP-1	PF11669.4	102	TR1029_c0_g1_i1|m.549	982	0.08	13.1	0.3	1	2	1	1700	-0.8	0	21	32	156	167	146	214	0.81	WW domain-binding protein 1
WBP-1	PF11669.4	102	TR1029_c0_g1_i1|m.549	982	0.08	13.1	0.3	2	2	0.00039	0.62	10.2	0.2	6	59	838	888	833	909	0.82	WW domain-binding protein 1
BTAD	PF03704.13	146	TR1029_c0_g1_i1|m.549	982	0.11	12.9	1	1	3	0.00041	0.67	10.2	0.1	52	111	78	137	36	143	0.83	Bacterial transcriptional activator doma	in
BTAD	PF03704.13	146	TR1029_c0_g1_i1|m.549	982	0.11	12.9	1	2	3	2.1	3400	-1.8	0.1	116	142	215	241	212	244	0.74	Bacterial transcriptional activator doma	in
BTAD	PF03704.13	146	TR1029_c0_g1_i1|m.549	982	0.11	12.9	1	3	3	5.1	8200	-3	0	27	73	277	323	264	327	0.72	Bacterial transcriptional activator doma	in
Alkyl_sulf_dimr	PF14863.2	139	TR1029_c0_g1_i1|m.549	982	0.11	12.8	1.3	1	3	0.0052	8.5	6.7	0.1	77	123	28	74	20	80	0.91	Alkyl sulfatase dimerisation
Alkyl_sulf_dimr	PF14863.2	139	TR1029_c0_g1_i1|m.549	982	0.11	12.8	1.3	2	3	1.8	3000	-1.5	0.1	59	121	186	256	173	270	0.6	Alkyl sulfatase dimerisation
Alkyl_sulf_dimr	PF14863.2	139	TR1029_c0_g1_i1|m.549	982	0.11	12.8	1.3	3	3	0.1	170	2.5	0	81	119	493	531	480	535	0.85	Alkyl sulfatase dimerisation
TPR_2	PF07719.13	34	TR1029_c0_g1_i1|m.549	982	1.2	9.3	7.8	1	6	0.39	640	0.8	0.2	10	31	29	50	28	53	0.88	Tetratricopeptide repeat
TPR_2	PF07719.13	34	TR1029_c0_g1_i1|m.549	982	1.2	9.3	7.8	2	6	0.077	130	3	0	8	34	61	87	56	87	0.9	Tetratricopeptide repeat
TPR_2	PF07719.13	34	TR1029_c0_g1_i1|m.549	982	1.2	9.3	7.8	3	6	1.8	3000	-1.3	0	11	32	98	119	96	121	0.79	Tetratricopeptide repeat
TPR_2	PF07719.13	34	TR1029_c0_g1_i1|m.549	982	1.2	9.3	7.8	4	6	0.02	33	4.8	0	10	22	211	223	210	226	0.86	Tetratricopeptide repeat
TPR_2	PF07719.13	34	TR1029_c0_g1_i1|m.549	982	1.2	9.3	7.8	5	6	6.1	9900	-2.9	0.1	3	10	497	504	496	513	0.64	Tetratricopeptide repeat
TPR_2	PF07719.13	34	TR1029_c0_g1_i1|m.549	982	1.2	9.3	7.8	6	6	1.4	2300	-1	0.1	16	27	557	568	554	577	0.62	Tetratricopeptide repeat
TPR_11	PF13414.2	68	TR1029_c0_g1_i1|m.549	982	2.9	7.9	13.3	1	5	0.14	220	1.9	0.4	13	68	30	85	28	85	0.77	TPR repeat
TPR_11	PF13414.2	68	TR1029_c0_g1_i1|m.549	982	2.9	7.9	13.3	2	5	0.0092	15	5.7	0.1	24	55	109	140	90	151	0.86	TPR repeat
TPR_11	PF13414.2	68	TR1029_c0_g1_i1|m.549	982	2.9	7.9	13.3	3	5	0.1	170	2.3	0	41	59	209	224	184	229	0.72	TPR repeat
TPR_11	PF13414.2	68	TR1029_c0_g1_i1|m.549	982	2.9	7.9	13.3	4	5	0.081	130	2.7	0.2	22	60	500	538	499	543	0.85	TPR repeat
TPR_11	PF13414.2	68	TR1029_c0_g1_i1|m.549	982	2.9	7.9	13.3	5	5	1.3	2100	-1.2	0	14	30	560	576	553	589	0.62	TPR repeat
Leuk-A4-hydro_C	PF09127.7	143	TR103010_c0_g1_i1|m.5	1	06 0.0	07 16	.2 0	0.1	1	1 6.4e-	07 0.	01 15	.7 0	0.1	2	44	64 1	6	63 1	06 0.	86 Leukotriene A4 hydrolase, C-terminal
zf-CCHC_5	PF14787.2	36	TR103016_c0_g1_i1|m.5	1	14 9.2e-	05 21	.9 2	0	1	1 4e-	08 0.000	22 20	.7 2	0	1	19	79	97	79 1	01 0.	95 GAG-polyprotein viral zinc-finger
zf-CCHC_2	PF13696.2	21	TR103016_c0_g1_i1|m.5	1	14 0.000	28 20	.5 0	0.7	1	2 5.2e-	08 0.000	28 20	.5 0	0.7	6	20	83	97	82	98 0.	89 Zinc knuckle
zf-CCHC_2	PF13696.2	21	TR103016_c0_g1_i1|m.5	1	14 0.000	28 20	.5 0	0.7	2	2 0.	58 3.1e+	2017-03-02	.0 0	0.1	18	21 1	09 1	12 1	08 1	12 0.	76 Zinc knuckle
zf-CCHC	PF00098.19	18	TR103016_c0_g1_i1|m.5	1	14 0.000	95 19	.0 3	0	1	3 1.7e-	07 0.000	95 19	.0 3	0	3	17	83	97	81	98 0.	91 Zinc knuckle
zf-CCHC	PF00098.19	18	TR103016_c0_g1_i1|m.5	1	14 0.000	95 19	.0 3	0	2	3 1	.3 6.8e+	2017-03-02	.7 0	0.1	9	12	99 1	2	99 1	02 0.	82 Zinc knuckle
zf-CCHC	PF00098.19	18	TR103016_c0_g1_i1|m.5	1	14 0.000	95 19	.0 3	0	3	3 0.	19 1e+	2000-03-01	.1 0	0.1	11	18 1	05 1	12 1	05 1	12 0.	88 Zinc knuckle
BACON	PF13004.3	53	TR103029_c0_g1_i1|m.5	1	16 0.00	98 15	.7 0	0.5	1	3 0.000	51 8	.3 6	.4 0	0	5	15	13	25	9	38 0.	74 Putative binding domain, N-terminal
BACON	PF13004.3	53	TR103029_c0_g1_i1|m.5	1	16 0.00	98 15	.7 0	0.5	2	3 0.00	82 1.3e+	02 2	.5 0	0	8	17	59	68	50	86 0.	79 Putative binding domain, N-terminal
BACON	PF13004.3	53	TR103029_c0_g1_i1|m.5	1	16 0.00	98 15	.7 0	0.5	3	3 0.00	29	46 4	.0 0	0.1	8	15 1	02 1	10	93 1	14 0.	80 Putative binding domain, N-terminal
Hyr1	PF15789.1	41	TR103054_c0_g1_i1|m.5		99 0.0	97 12	.1 0	0.2	1	1 1.2e-	05 0	.2 11	.1 0	0.2	8	28	65	85	64	86 0.	92 Hyphally regulated cell wall GPI-ancho	red p	ro	tein	1
Tfb4	PF03850.10	278	TR1030_c0_g1_i1|m.559	305	0.024	14	3.7	1	2	0.00094	3.8	6.7	0.2	41	117	8	84	1	111	0.83	Transcription factor Tfb4
Tfb4	PF03850.10	278	TR1030_c0_g1_i1|m.559	305	0.024	14	3.7	2	2	0.0003	1.2	8.4	0.4	67	151	201	290	185	303	0.59	Transcription factor Tfb4
DUF1664	PF07889.8	124	TR1030_c0_g1_i1|m.559	305	0.12	12.2	1.2	1	1	6e-05	0.24	11.2	1.2	50	111	231	293	227	298	0.84	Protein of unknown function (DUF1664)
Use1	PF09753.5	250	TR1030_c0_g1_i1|m.559	305	0.54	9.7	11.6	1	2	0.32	1300	-1.3	0.3	83	127	37	81	12	132	0.62	Membrane fusion protein Use1
Use1	PF09753.5	250	TR1030_c0_g1_i1|m.559	305	0.54	9.7	11.6	2	2	9.3e-06	0.038	13.5	5.6	108	189	208	290	144	301	0.69	Membrane fusion protein Use1
DUF4544	PF15077.2	241	TR1030_c0_g1_i1|m.559	305	0.59	9.9	8.9	1	3	0.26	1000	-0.8	0.2	154	162	65	73	12	141	0.55	Domain of unknown function (DUF4544)
DUF4544	PF15077.2	241	TR1030_c0_g1_i1|m.559	305	0.59	9.9	8.9	2	3	0.74	3000	-2.3	0	156	159	147	150	104	189	0.45	Domain of unknown function (DUF4544)
DUF4544	PF15077.2	241	TR1030_c0_g1_i1|m.559	305	0.59	9.9	8.9	3	3	6.2e-06	0.025	14.3	2.2	118	229	188	302	177	304	0.81	Domain of unknown function (DUF4544)
Ribosomal_L27	PF01016.15	79	TR10313_c0_g1_i1|m.56	11	9 0.06	5 13.	1 0.	2	1	1 7.3e-0	6 0.1	2 12.	3 0.	2 2	8 5	8 4	2 7	2	9 7	5 0.8	0 Ribosomal L27 protein
PRIMA1	PF16101.1	121	TR103141_c0_g1_i1|m.5	1	03 4.6e-	30 104	.0 1	0.5	1	2 0.0	39 2.1e+	02 1	.8 2	0.7	34	47	1	14	1	28 0.	82 Proline-rich membrane anchor 1
PRIMA1	PF16101.1	121	TR103141_c0_g1_i1|m.5	1	03 4.6e-	30 104	.0 1	0.5	2	2 8.5e-	34 4.6e-	30 104	.0 1	0.5	47 1	10	39 1	1	30 1	03 0.	87 Proline-rich membrane anchor 1
Synaptobrevin	PF00957.17	89	TR103141_c0_g1_i1|m.5	1	03 0.0	65 12	.9 1	0	1	1 1.7e-	05 0.0	94 12	.4 1	0	60	86	47	73	27	75 0.	89 Synaptobrevin
Cadherin_C_2	PF16492.1	79	TR103141_c0_g1_i1|m.5	1	03 0.	14 12	.9 0	0.6	1	1 3.2e-	05 0.	17 12	.6 0	0.6	7	33	55	88	53 1	03 0.	69 Cadherin cytoplasmic C-terminal
DUF2216	PF10226.5	194	TR10314_c0_g1_i1|m.56	39	4 1.5e-9	5 318.	3 10.	1	1	1 9e-9	9 2.4e-9	5 317.	6 10.	1	2 19	4 1	6 20	5 1	5 20	5 0.9	8 Uncharacterized conserved proteins (DUF	2216)
Unstab_antitox	PF09720.6	54	TR10314_c0_g1_i1|m.56	39	4 0.1	2 12.	3 0.	5	1	2 4.3e-0	5 0.1	2 12.	3 0.	5 1	6 4	8 1	6 4	8 1	6 5	0 0.8	7 Putative addiction module component
Unstab_antitox	PF09720.6	54	TR10314_c0_g1_i1|m.56	39	4 0.1	2 12.	3 0.	5	2	2 5.	9 1.6e+0	4 -4.	1 0.	1 3	3 4	1 5	8 6	6 5	7 6	7 0.8	0 Putative addiction module component
DUF904	PF06005.8	71	TR10314_c0_g1_i1|m.56	39	4 0.2	3 11.	8 8.	2	1	3 4.4e-0	5 0.1	2 12.	7 1.	0 1	1 3	9 6	1 8	9 4	3 11	1 0.5	0 Protein of unknown function (DUF904)
DUF904	PF06005.8	71	TR10314_c0_g1_i1|m.56	39	4 0.2	3 11.	8 8.	2	2	3 0.07	6 2.1e+0	2 2.	3 0.	3	4 3	3 12	8 15	7 12	3 17	8 0.7	7 Protein of unknown function (DUF904)
DUF904	PF06005.8	71	TR10314_c0_g1_i1|m.56	39	4 0.2	3 11.	8 8.	2	3	3 5.	2 1.4e+0	4 -3.	5 0.	0 5	1 6	5 27	2 28	6 25	9 28	9 0.6	3 Protein of unknown function (DUF904)
Mod_r	PF07200.9	146	TR10314_c0_g1_i1|m.56	39	4 0.2	4 11.	4 11.	2	1	3 0.0001	5 0.	4 10.	6 2.	6	4 8	4 3	0 11	5 2	7 12	2 0.8	1 Modifier of rudimentary (Mod(r)) protei	n
Mod_r	PF07200.9	146	TR10314_c0_g1_i1|m.56	39	4 0.2	4 11.	4 11.	2	2	3 0.004	1 1	1 6.	0 0.	5 2	6 5	3 12	8 15	6 11	9 18	3 0.7	6 Modifier of rudimentary (Mod(r)) protei	n
Mod_r	PF07200.9	146	TR10314_c0_g1_i1|m.56	39	4 0.2	4 11.	4 11.	2	3	3 2.	6 7e+0	3 -3.	1 0.	0 1	3 2	4 27	8 28	9 26	2 29	8 0.5	6 Modifier of rudimentary (Mod(r)) protei	n
FlgN	PF05130.8	146	TR10314_c0_g1_i1|m.56	39	4	1 9.	7 6.	9	1	2 7.4e-0	5 0.	2 12.	0 2.	6 5	9 11	9 2	4 8	6 1	9 8	9 0.8	6 FlgN protein
FlgN	PF05130.8	146	TR10314_c0_g1_i1|m.56	39	4	1 9.	7 6.	9	2	2 2.	1 5.7e+0	3 -2.	4 0.	1 1	9 3	5 12	8 14	4 11	6 15	3 0.5	6 FlgN protein
TSC22	PF01166.14	57	TR10314_c0_g1_i1|m.56	39	4 1.	8 8.	8 6.	2	1	2 0.002	4 6.	5 7.	0 0.	3 2	1 4	4 6	8 9	1 5	6 9	3 0.9	1 TSC-22/dip/bun family
TSC22	PF01166.14	57	TR10314_c0_g1_i1|m.56	39	4 1.	8 8.	8 6.	2	2	2 0.05	3 1.4e+0	2 2.	7 1.	3 2	0 4	4 12	7 15	1 11	9 15	3 0.8	5 TSC-22/dip/bun family
DUF2216	PF10226.5	194	TR10314_c0_g2_i1|m.56	29	8 7.7e-9	6 319.	2 10.	1	1	1 7e-9	9 1.1e-9	5 318.	6 10.	1	2 19	4 1	6 20	5 1	5 20	5 0.9	8 Uncharacterized conserved proteins (DUF	2216)
AMH_N	PF04709.8	386	TR10314_c0_g2_i1|m.56	29	8 0.0006	3 18.	7 0.	9	1	1 1e-0	6 0.001	7 17.	3 0.	9 30	4 36	3 4	4 10	2 3	2 11	3 0.8	0 Anti-Mullerian hormone, N terminal regi	on
Mod_r	PF07200.9	146	TR10314_c0_g2_i1|m.56	29	8 0.0	8 12.	9 10.	7	1	3 0.0001	2 0.	2 11.	6 2.	4	4 8	4 3	0 11	5 2	7 12	3 0.8	1 Modifier of rudimentary (Mod(r)) protei	n
Mod_r	PF07200.9	146	TR10314_c0_g2_i1|m.56	29	8 0.0	8 12.	9 10.	7	2	3 0.003	9 6.	3 6.	8 0.	4 2	6 5	3 12	8 15	6 11	8 18	5 0.7	5 Modifier of rudimentary (Mod(r)) protei	n
Mod_r	PF07200.9	146	TR10314_c0_g2_i1|m.56	29	8 0.0	8 12.	9 10.	7	3	3 3.	7 6e+0	3 -2.	9 0.	0 5	5 6	8 27	1 28	4 25	0 29	4 0.6	1 Modifier of rudimentary (Mod(r)) protei	n
Unstab_antitox	PF09720.6	54	TR10314_c0_g2_i1|m.56	29	8 0.08	1 12.	8 0.	5	1	2 5e-0	5 0.08	1 12.	8 0.	5 1	6 4	9 1	6 4	9 1	6 5	0 0.8	7 Putative addiction module component
Unstab_antitox	PF09720.6	54	TR10314_c0_g2_i1|m.56	29	8 0.08	1 12.	8 0.	5	2	2 4.	5 7.3e+0	3 -3.	0 0.	1 3	2 4	1 5	7 6	6 5	6 6	8 0.8	1 Putative addiction module component
Shugoshin_N	PF07558.7	45	TR10314_c0_g2_i1|m.56	29	8 0.08	8 12.	6 0.	7	1	1 0.0001	3 0.2	1 11.	3 0.	7 2	1 4	2 12	8 14	9 12	1 15	0 0.9	2 Shugoshin N-terminal coiled-coil region
DUF972	PF06156.9	102	TR10314_c0_g2_i1|m.56	29	8 0.5	9 10.	6 8.	6	1	2 0.0002	9 0.4	7 11.	0 0.	9 1	4 5	3 5	3 9	6 4	0 11	7 0.6	3 Protein of unknown function (DUF972)
DUF972	PF06156.9	102	TR10314_c0_g2_i1|m.56	29	8 0.5	9 10.	6 8.	6	2	2 0.08	8 1.4e+0	2 3.	0 1.	3 1	3 4	2 11	9 14	8 11	3 17	8 0.7	6 Protein of unknown function (DUF972)
FlgN	PF05130.8	146	TR10314_c0_g2_i1|m.56	29	8 0.7	6 10.	1 7.	2	1	2 7.9e-0	5 0.1	3 12.	6 2.	6 5	9 11	9 2	4 8	6 1	9 8	9 0.8	6 FlgN protein
FlgN	PF05130.8	146	TR10314_c0_g2_i1|m.56	29	8 0.7	6 10.	1 7.	2	2	2 2.	1 3.5e+0	3 -1.	7 0.	2 1	9 3	5 12	8 14	4 11	4 15	7 0.6	0 FlgN protein
TSC22	PF01166.14	57	TR10314_c0_g2_i1|m.56	29	8 1.	1 9.	5 6.	4	1	2 0.002	8 4.	6 7.	5 0.	3 2	1 4	4 6	8 9	1 5	5 9	3 0.9	1 TSC-22/dip/bun family
TSC22	PF01166.14	57	TR10314_c0_g2_i1|m.56	29	8 1.	1 9.	5 6.	4	2	2 0.06	1 9	9 3.	2 1.	3 2	0 4	4 12	7 15	1 11	9 15	3 0.8	5 TSC-22/dip/bun family
DivIC	PF04977.11	80	TR10314_c0_g2_i1|m.56	29	8 1.	5 8.	5 4.	5	1	2 0.001	5 2.	5 7.	8 1.	0 1	8 4	6 6	2 9	0 5	3 10	4 0.8	1 Septum formation initiator
DivIC	PF04977.11	80	TR10314_c0_g2_i1|m.56	29	8 1.	5 8.	5 4.	5	2	2 0.1	2 2e+0	2 1.	7 0.	1 2	2 5	0 11	9 14	7 11	2 15	7 0.7	7 Septum formation initiator
DUF904	PF06005.8	71	TR10314_c0_g2_i1|m.56	29	8 6.	7 7.	1 13.	9	1	3 0.0001	4 0.2	2 11.	8 2.	5 1	1 4	0 6	1 9	0 4	3 11	1 0.5	0 Protein of unknown function (DUF904)
DUF904	PF06005.8	71	TR10314_c0_g2_i1|m.56	29	8 6.	7 7.	1 13.	9	2	3 0.08	4 1.4e+0	2 2.	9 0.	3	4 3	3 12	8 15	7 12	3 17	9 0.7	7 Protein of unknown function (DUF904)
DUF904	PF06005.8	71	TR10314_c0_g2_i1|m.56	29	8 6.	7 7.	1 13.	9	3	3 3.	9 6.3e+0	3 -2.	4 0.	3 4	6 4	6 26	7 26	7 22	6 28	7 0.5	6 Protein of unknown function (DUF904)
PRRSV_2b	PF07069.7	73	TR103175_c0_g1_i1|m.5	1	15 0.0	85 13	.2 1	0.3	1	1 7.9e-	06 0.	13 12	.7 1	0.3	44	64	48	68	41	72 0.	91 Porcine reproductive and respiratory s	yndro	me	viru	s 2b
ORC6	PF05460.9	357	TR103187_c0_g1_i1|m.5	1	13 1	.9 7	.5 15	0.6	1	1 0.000	13 2	.1 7	.4 15	0.6	98 1	77	28 1	8	5 1	13 0.	69 Origin recognition complex subunit 6 (	ORC6)
zf-BED	PF02892.11	44	TR10318_c0_g1_i1|m.57	21	2 7.9e-0	5 22.	5 0.	8	1	1 1.1e-0	8 0.0001	8 21.	3 0.	8	2 4	3 6	7 12	0 6	6 12	3 0.9	2 BED zinc finger
C1-set	PF07654.11	86	TR103190_c0_g1_i1|m.5	1	01 2.8e-	15 56	.3 0	0	1	1 1.8e-	18 4.2e-	15 55	.7 0	0	1	73	25 1	1	25 1	01 0.	93 Immunoglobulin C1-set domain
ig	PF00047.21	87	TR103190_c0_g1_i1|m.5	1	01 0.000	13 22	.0 0	0	1	1 8e-	08 0.000	19 21	.4 0	0	2	63	23	92	22 1	01 0.	77 Immunoglobulin domain
C2-set_2	PF08205.8	89	TR103190_c0_g1_i1|m.5	1	01 0.000	13 21	.8 0	0	1	1 7.2e-	08 0.000	17 21	.5 0	0	10	76	28 1	0	17 1	01 0.	81 CD80-like C2-set immunoglobulin domain
Ig_3	PF13927.2	69	TR103190_c0_g1_i1|m.5	1	01 0.00	03 21	.2 0	0	1	1 1.7e-	07 0.00	04 20	.8 0	0	7	45	24	76	16	94 0.	66 Immunoglobulin domain
Adhes-Ig_like	PF09085.6	110	TR103190_c0_g1_i1|m.5	1	01 0.0	44 13	.8 0	0	1	1 2.2e-	05 0.0	52 13	.6 0	0	13	77	29	89	20 1	00 0.	82 Adhesion molecule, immunoglobulin-like
Ig_2	PF13895.2	80	TR103190_c0_g1_i1|m.5	1	01 0.0	52 13	.5 0	0	1	1 3.2e-	05 0.0	74 13	.0 0	0	5	42	23	70	18	93 0.	71 Immunoglobulin domain
V-set	PF07686.13	109	TR103190_c0_g1_i1|m.5	1	01 0.0	83 12	.9 0	0	1	1 4.9e-	05 0.	11 12	.5 0	0	3	65	24	84	23	94 0.	85 Immunoglobulin V-set domain
PAS_3	PF08447.7	89	TR103200_c0_g1_i1|m.5	1	15 0.	17 12	.0 2	0.2	1	1 1.6e-	05 0.	26 11	.4 2	0.2	17	66	7	56	5	58 0.	92 PAS fold
DUF4527	PF15030.2	276	TR10322_c0_g1_i1|m.58	12	5 0.07	8 12.	4 0.	5	1	1 5.2e-0	6 0.08	4 12.	3 0.	5 18	0 23	5	7 6	2	2 10	5 0.7	6 Protein of unknown function (DUF4527)
MAM	PF00629.19	161	TR103255_c0_g1_i1|m.5	1	02 0.0	62 13	.1 0	0	1	1 9.1e-	06 0.0	74 12	.9 0	.0 1	06 1	43	29	66	7	72 0.	85 MAM domain, meprin/A5/mu
DUF3447	PF11929.4	76	TR103255_c0_g1_i1|m.5	1	02 0.0	93 12	.6 0	0	1	1 1.4e-	05 0.	12 12	.2 0	0	26	55	18	47	11	70 0.	81 Domain of unknown function (DUF3447)
RNA_polI_A34	PF08208.7	200	TR103258_c0_g1_i1|m.5	1	16 0.00	81 16	.3 0	0.5	1	1 5.6e-	07 0.00	91 16	.1 0	0.5	90 1	29	32	72	13	89 0.	74 DNA-directed RNA polymerase I subunit	RPA34	0.5
Rieske	PF00355.22	98	TR103304_c0_g1_i1|m.5	1	07 0.00	64 16	.1 0	0.7	1	1 6.7e-	07 0.0	11 15	.4 0	0.7	25	53	8	36	2	52 0.	79 Rieske [2Fe-2S] domain
Sulfotransfer_2	PF03567.10	253	TR103304_c0_g1_i1|m.5	1	07 2.3e-	09 37	.4 0	0.1	1	1 1.7e-	13 2.8e-	09 37	.1 0	0.1	1	34	51	89	51 1	02 0.	81 Sulfotransferase family
Filament	PF00038.17	312	TR103324_c0_g1_i1|m.5	1	08 3e-	26 92	.6 1	0	1	1 8.2e-	30 3.3e-	26 92	.5 1	0	4 1	6	1 1	8	1 1	08 0.	94 Intermediate filament protein
DUF1073	PF06381.7	357	TR103324_c0_g1_i1|m.5	1	08 0.00	05 18	.8 0	0.1	1	1 2.7e-	07 0.00	11 17	.7 0	.0 2	79 3	47	39 1	7	35 1	08 0.	91 Protein of unknown function (DUF1073)
DUF904	PF06005.8	71	TR103324_c0_g1_i1|m.5	1	08 0.0	31 14	.6 2	0	1	2 5.4e-	05 0.	22 11	.9 0	0.1	5	42	2	39	1	44 0.	89 Protein of unknown function (DUF904)
DUF904	PF06005.8	71	TR103324_c0_g1_i1|m.5	1	08 0.0	31 14	.6 2	0	2	2 0.0	47 1.9e+	02 2	.5 0	0.2	5	19	57	72	53 1	03 0.	60 Protein of unknown function (DUF904)
TPR_MLP1_2	PF07926.8	129	TR103324_c0_g1_i1|m.5	1	08 0.	43 10	.5 5	0	1	2 0.0	9	36 4	.3 1	0.2	86 1	19	5	38	1	39 0.	56 TPR/MLP1/MLP2-like protein
TPR_MLP1_2	PF07926.8	129	TR103324_c0_g1_i1|m.5	1	08 0.	43 10	.5 5	0	2	2 0.000	69 2	.8 7	.9 0	0.1	37	54	85 1	2	50 1	07 0.	79 TPR/MLP1/MLP2-like protein
Death	PF00531.18	83	TR10336_c0_g1_i1|m.59	12	0 6.5e-1	6 58.	0 0.	0	1	1 9.5e-2	0 7.7e-1	6 57.	8 0.	0	2 7	6 4	0 11	1 3	9 11	6 0.9	5 Death domain
AAA_16	PF13191.2	177	TR10336_c0_g1_i1|m.59	12	0 0.	2 12.	0 0.	0	1	1 3.1e-0	5 0.2	5 11.	7 0.	0 8	2 16	9 2	2 10	5 1	5 11	3 0.7	8 AAA ATPase domain
F-box-like	PF12937.3	47	TR103384_c0_g1_i1|m.6	1	83 2.8e-	08 33	.4 0	0.8	1	1 1.4e-	11 7.6e-	08 32	.0 0	0.8	1	42	5	46	5	51 0.	93 F-box-like
F-box	PF00646.29	48	TR103384_c0_g1_i1|m.6	1	83 7.2e-	06 25	.6 0	0.1	1	1 4e-	09 2.1e-	05 24	.1 0	0.1	2	44	4	46	3	49 0.	94 F-box domain
RimK	PF08443.7	188	TR103384_c0_g1_i1|m.6	1	83 0.0	92 12	.2 0	0	1	1 2.2e-	05 0.	12 11	.8 0	.0 1	23 1	88	92 1	56	76 1	56 0.	81 RimK-like ATP-grasp domain
Lectin_C	PF00059.17	109	TR103389_c0_g1_i1|m.6	5	03 1.1e-	12 48	.5 3	0.2	1	1 5.7e-	15 3.7e-	12 46	.8 3	0.2	2 1	09 3	91 4	82 3	90 4	82 0.	93 Lectin C-type domain
Tropomyosin_1	PF12718.3	143	TR103389_c0_g1_i1|m.6	5	03 0.00	72 16	.3 24	0.1	1	2 1.1e-	05 0.00	72 16	.3 24	0.1	41 1	42 1	85 2	90 1	80 2	91 0.	86 Tropomyosin like
Tropomyosin_1	PF12718.3	143	TR103389_c0_g1_i1|m.6	5	03 0.00	72 16	.3 24	0.1	2	2 0.0	96	62 3	.5 1	0	40	87 2	89 3	37 2	87 3	41 0.	83 Tropomyosin like
DUF1664	PF07889.8	124	TR103389_c0_g1_i1|m.6	5	03 0.0	24 14	.5 19	0	1	4 0.000	11 0.	07 13	.0 4	0.7	31 1	21 1	55 2	48 1	42 2	51 0.	82 Protein of unknown function (DUF1664)
DUF1664	PF07889.8	124	TR103389_c0_g1_i1|m.6	5	03 0.0	24 14	.5 19	0	2	4 0.00	46	3 7	.7 2	0.8	48	99 2	35 2	86 2	29 2	92 0.	88 Protein of unknown function (DUF1664)
DUF1664	PF07889.8	124	TR103389_c0_g1_i1|m.6	5	03 0.0	24 14	.5 19	0	3	4 0.00	18 1	.2 9	.0 2	0.3	48 1	23 2	56 3	34 2	53 3	35 0.	88 Protein of unknown function (DUF1664)
DUF1664	PF07889.8	124	TR103389_c0_g1_i1|m.6	5	03 0.0	24 14	.5 19	0	4	4 5	.9 3.8e+	2017-03-02	.3 0	0.1	72	91 4	01 4	20 3	92 4	27 0.	48 Protein of unknown function (DUF1664)
IFT57	PF10498.5	358	TR103389_c0_g1_i1|m.6	5	03 0.0	29 13	.2 24	0.4	1	1 0.000	26 0.	17 10	.7 24	.4 1	94 3	42 1	89 3	40 1	73 3	44 0.	80 Intra-flagellar transport protein 57
TMPIT	PF07851.9	324	TR103389_c0_g1_i1|m.6	5	03 0.0	53 12	.6 24	0.5	1	3 0.0	09 5	.9 5	.9 9	0.7	9	86 1	86 2	62 1	81 2	67 0.	90 TMPIT-like protein
TMPIT	PF07851.9	324	TR103389_c0_g1_i1|m.6	5	03 0.0	53 12	.6 24	0.5	2	3 2.5e-	05 0.0	17 14	.3 5	0.2	3	91 2	64 3	51 2	60 3	69 0.	82 TMPIT-like protein
TMPIT	PF07851.9	324	TR103389_c0_g1_i1|m.6	5	03 0.0	53 12	.6 24	0.5	3	3 3	.5 2.3e+	2017-03-02	.6 0	0	24	56 3	89 4	21 3	67 4	36 0.	66 TMPIT-like protein
Spc7	PF08317.7	310	TR103389_c0_g1_i1|m.6	5	03 0	.1 11	.3 29	0	1	1 0.00	13 0.	82 8	.4 29	.1 1	35 2	65 1	75 3	08 1	70 3	47 0.	83 Spc7 kinetochore protein
DUF745	PF05335.9	183	TR103389_c0_g1_i1|m.6	5	03 0.	15 11	.7 21	0	1	3 0.0	11 6	.9 6	.2 6	.1 1	03 1	67 1	85 2	49 1	74 2	53 0.	83 Protein of unknown function (DUF745)
DUF745	PF05335.9	183	TR103389_c0_g1_i1|m.6	5	03 0.	15 11	.7 21	0	2	3 0.00	87 5	.6 6	.5 1	0.2	66 1	21 2	88 3	43 2	85 3	50 0.	83 Protein of unknown function (DUF745)
DUF745	PF05335.9	183	TR103389_c0_g1_i1|m.6	5	03 0.	15 11	.7 21	0	3	3 0	.6 3.9e+	02 0	.5 0	0	58 1	00 3	81 4	23 3	77 4	29 0.	76 Protein of unknown function (DUF745)
BRE1	PF08647.7	95	TR103389_c0_g1_i1|m.6	5	03 0.	16 12	.0 23	0	1	3 0.0	22	14 5	.7 2	0.7	54	92 1	88 2	26 1	83 2	29 0.	89 BRE1 E3 ubiquitin ligase
BRE1	PF08647.7	95	TR103389_c0_g1_i1|m.6	5	03 0.	16 12	.0 23	0	2	3 0.00	81 5	.3 7	.1 8	0.7	5	73 2	37 3	05 2	31 3	11 0.	85 BRE1 E3 ubiquitin ligase
BRE1	PF08647.7	95	TR103389_c0_g1_i1|m.6	5	03 0.	16 12	.0 23	0	3	3 0.0	21	14 5	.8 0	0.1	10	77 3	12 4	24 3	04 4	39 0.	84 BRE1 E3 ubiquitin ligase
IncA	PF04156.10	190	TR103389_c0_g1_i1|m.6	5	03 0.	29 10	.7 32	0.1	1	3 7.7e-	05 0.	05 13	.2 24	0.7	35 1	84 1	57 3	11 1	48 3	17 0.	68 IncA protein
IncA	PF04156.10	190	TR103389_c0_g1_i1|m.6	5	03 0.	29 10	.7 32	0.1	2	3 0.0	21	14 5	.3 6	0.8	81 1	82 2	56 3	44 2	53 3	49 0.	65 IncA protein
IncA	PF04156.10	190	TR103389_c0_g1_i1|m.6	5	03 0.	29 10	.7 32	0.1	3	3	1 6.7e+	2000-02-01	.2 0	0	53	90 3	79 4	17 3	77 4	29 0.	57 IncA protein
CALCOCO1	PF07888.7	606	TR103389_c0_g1_i1|m.6	5	03 0.	32 9	.4 19	0.3	1	1 0.000	79 0.	51 8	.7 19	.3 1	89 3	42 1	86 3	46 1	73 3	67 0.	57 Calcium binding and coiled-coil domain	(CAL	CO	CO1)	like
Vps5	PF09325.6	236	TR103389_c0_g1_i1|m.6	5	03 0.	43 10	.0 18	0.2	1	3 1	.3 8.6e+	2000-02-01	.9 0	.3 1	38 1	79 1	89 2	30 1	83 2	40 0.	48 Vps5 C terminal like
Vps5	PF09325.6	236	TR103389_c0_g1_i1|m.6	5	03 0.	43 10	.0 18	0.2	2	3 0.00	28 1	.8 7	.9 6	.9 1	36 1	91 2	36 2	91 2	31 3	02 0.	86 Vps5 C terminal like
Vps5	PF09325.6	236	TR103389_c0_g1_i1|m.6	5	03 0.	43 10	.0 18	0.2	3	3 0.0	01 0.	66 9	.3 0	.5 1	37 1	88 3	00 3	51 2	94 3	69 0.	85 Vps5 C terminal like
EzrA	PF06160.8	557	TR103389_c0_g1_i1|m.6	5	03 0.	51 8	.3 25	0.6	1	3 0.0	04 2	.6 6	.0 10	0.1	89 1	83 1	67 2	61 1	58 2	64 0.	87 Septation ring formation regulator, Ez	rA
EzrA	PF06160.8	557	TR103389_c0_g1_i1|m.6	5	03 0.	51 8	.3 25	0.6	2	3 0.000	98 0.	64 8	.0 8	.1 3	46 4	33 2	51 3	38 2	47 3	46 0.	69 Septation ring formation regulator, Ez	rA
EzrA	PF06160.8	557	TR103389_c0_g1_i1|m.6	5	03 0.	51 8	.3 25	0.6	3	3 0.	25 1.6e+	02 0	.1 0	.0 2	96 3	37 3	89 4	30 3	86 4	43 0.	80 Septation ring formation regulator, Ez	rA
Cob_adeno_trans	PF01923.14	164	TR103389_c0_g1_i1|m.6	5	03 0.	53 10	.3 8	0.6	1	2 0.00	15	1 9	.4 4	0.8	48 1	06 2	14 2	69 1	78 2	86 0.	75 Cobalamin adenosyltransferase
Cob_adeno_trans	PF01923.14	164	TR103389_c0_g1_i1|m.6	5	03 0.	53 10	.3 8	0.6	2	2 0.	29 1.9e+	02 1	.9 0	0.2	54 1	12 2	90 3	45 2	69 3	56 0.	59 Cobalamin adenosyltransferase
DUF3552	PF12072.4	201	TR103389_c0_g1_i1|m.6	5	03 0.	56 9	.5 29	0.3	1	2 0.000	15 0.0	99 11	.9 20	0.7	49 1	48 1	92 2	91 1	51 2	97 0.	71 Domain of unknown function (DUF3552)
DUF3552	PF12072.4	201	TR103389_c0_g1_i1|m.6	5	03 0.	56 9	.5 29	0.3	2	2 0.	15	95 2	.2 1	0.8	77 1	24 2	97 3	44 2	89 3	49 0.	87 Domain of unknown function (DUF3552)
APG6	PF04111.8	308	TR103389_c0_g1_i1|m.6	5	03 0.	63 9	.2 24	0.2	1	2 0.000	23 0.	15 11	.3 21	0	15 1	38 1	85 3	23 1	77 3	28 0.	67 Autophagy protein Apg6
APG6	PF04111.8	308	TR103389_c0_g1_i1|m.6	5	03 0.	63 9	.2 24	0.2	2	2 6	.5 4.2e+	2017-03-03	.4 0	.1 1	19 1	33 4	05 4	19 3	88 4	38 0.	50 Autophagy protein Apg6
DUF1974	PF09317.7	284	TR103389_c0_g1_i1|m.6	5	03 0.	63 9	.4 7	0.4	1	2	1 6.7e+	2000-02-01	.5 0	.4 1	91 2	30 2	08 2	41 1	71 2	62 0.	42 Domain of unknown function (DUF1974)
DUF1974	PF09317.7	284	TR103389_c0_g1_i1|m.6	5	03 0.	63 9	.4 7	0.4	2	2 0.00	11 0.	69 9	.3 5	.7 1	74 2	56 2	58 3	40 2	12 3	49 0.	88 Domain of unknown function (DUF1974)
DUF812	PF05667.7	598	TR103389_c0_g1_i1|m.6	5	03 0.	68 8	.6 22	0.7	1	1 0.00	18 1	.2 7	.8 22	.7 3	22 4	94 1	86 3	47 1	60 3	48 0.	77 Protein of unknown function (DUF812)
Laminin_II	PF06009.8	138	TR103389_c0_g1_i1|m.6	5	03 0.	71 9	.8 22	0	1	3 8.5e-	05 0.0	55 13	.3 8	0.7	8	74 2	12 2	78 2	03 2	85 0.	89 Laminin Domain II
Laminin_II	PF06009.8	138	TR103389_c0_g1_i1|m.6	5	03 0.	71 9	.8 22	0	2	3 0.0	59	39 4	.1 1	0.7	15	80 2	82 3	40 2	70 3	45 0.	63 Laminin Domain II
Laminin_II	PF06009.8	138	TR103389_c0_g1_i1|m.6	5	03 0.	71 9	.8 22	0	3	3 3	.1 2e+	2017-03-01	.4 0	0.1	14	35 4	03 4	24 3	92 4	28 0.	53 Laminin Domain II
Fez1	PF06818.11	187	TR103389_c0_g1_i1|m.6	5	03 0.	72 10	.2 28	0.8	1	3 1	.9 1.2e+	2000-03-01	.4 5	0.3	42 1	05 1	76 2	39 1	66 2	43 0.	62 Fez1
Fez1	PF06818.11	187	TR103389_c0_g1_i1|m.6	5	03 0.	72 10	.2 28	0.8	2	3 4.3e-	05 0.0	28 14	.7 20	0.5	16 1	43 2	20 3	45 2	14 3	52 0.	85 Fez1
Fez1	PF06818.11	187	TR103389_c0_g1_i1|m.6	5	03 0.	72 10	.2 28	0.8	3	3 0.000	17 0.	11 12	.8 15	0.4	40 1	43 2	44 3	45 2	44 4	36 0.	88 Fez1
DUF3584	PF12128.4	1200	TR103389_c0_g1_i1|m.6	5	03 0.	85 6	.9 24	0.6	1	1 0.0	02 1	.3 6	.3 24	.6 2	44 5	29 1	85 3	38 1	73 3	46 0.	60 Protein of unknown function (DUF3584)
HrpB7	PF09486.6	157	TR103389_c0_g1_i1|m.6	5	03 2	.6 8	.3 15	0.2	1	2 0.0	22	14 5	.9 10	0.9	63 1	31 2	16 2	80 1	67 2	93 0.	53 Bacterial type III secretion protein (	HrpB7	)
HrpB7	PF09486.6	157	TR103389_c0_g1_i1|m.6	5	03 2	.6 8	.3 15	0.2	2	2 0.	19 1.3e+	02 2	.8 0	0.1	74 1	10 3	07 3	43 3	02 3	47 0.	84 Bacterial type III secretion protein (	HrpB7	)
Exonuc_VII_L	PF02601.11	306	TR103389_c0_g1_i1|m.6	5	03 2	.9 7	.3 25	0.6	1	2 0.0	03 1	.9 7	.8 16	.9 1	63 2	55 1	87 2	87 1	43 3	03 0.	46 Exonuclease VII, large subunit
Exonuc_VII_L	PF02601.11	306	TR103389_c0_g1_i1|m.6	5	03 2	.9 7	.3 25	0.6	2	2 0.0	46	30 3	.9 2	.6 1	56 2	18 3	00 3	74 2	87 4	29 0.	37 Exonuclease VII, large subunit
FPP	PF05911.7	874	TR103389_c0_g1_i1|m.6	5	03 5	.5 5	.0 26	0.6	1	2 0.00	11 0.	68 8	.0 21	.5 6	99 8	21 1	83 2	98 1	64 3	23 0.	80 Filament-like plant protein, long coil	ed-co	il
FPP	PF05911.7	874	TR103389_c0_g1_i1|m.6	5	03 5	.5 5	.0 26	0.6	2	2 0.	94 6.1e+	2017-02-01	.8 0	.0 7	33 7	58 3	95 4	20 3	79 4	29 0.	75 Filament-like plant protein, long coil	ed-co	il
FUSC	PF04632.8	657	TR103389_c0_g1_i1|m.6	5	03 6	.5 5	.0 6	0.7	1	1 0.0	14 9	.2 4	.5 6	.7 2	20 3	31 1	73 3	01 1	64 3	28 0.	66 Fusaric acid resistance protein family
SpecificRecomb	PF10136.5	641	TR103389_c0_g1_i1|m.6	5	03 8	.8 4	.4 11	0.3	1	2 0.	43 2.8e+	2000-02-01	.6 0	.5 1	60 2	30 1	70 2	38 1	50 2	45 0.	75 Site-specific recombinase
SpecificRecomb	PF10136.5	641	TR103389_c0_g1_i1|m.6	5	03 8	.8 4	.4 11	0.3	2	2 0.0	27	18 3	.4 11	.0 1	34 2	56 2	18 3	42 1	73 3	46 0.	81 Site-specific recombinase
Exo_endo_phos_2	PF14529.2	119	TR103395_c0_g1_i1|m.6	2	79 4.3e-	07 29	.7 0	0.4	1	1 1.1e-	10 8.9e-	07 28	.6 0	0.4	3 1	18	34 1	36	32 1	43 0.	82 Endonuclease-reverse transcriptase
Exo_endo_phos	PF03372.19	239	TR103395_c0_g1_i1|m.6	2	79 0.00	12 18	.7 0	0.1	1	1 2.4e-	07 0.00	19 17	.9 0	.1 1	31 2	39	54 1	33	8 1	33 0.	72 Endonuclease/Exonuclease/phosphatase f	amily
Peptidase_M1	PF01433.16	389	TR103408_c0_g1_i1|m.6	2	28 8.8e-	15 54	.7 0	0	1	1 6.5e-	19 1.1e-	14 54	.5 0	.0 2	11 3	40	55 1	79	43 2	10 0.	82 Peptidase family M1
Dsh_C	PF12316.4	207	TR103408_c0_g1_i1|m.6	1	08 0.0	17 15	.4 4	0.4	1	1 1.1e-	06 0.0	18 15	.3 4	0.4	95 1	69	10	88	1 1	03 0.	59 Segment polarity protein dishevelled (	Dsh)	C	termi	nal
Peptidase_M1	PF01433.16	389	TR103408_c0_g2_i1|m.6	3	54 1.6e-	14 53	.9 0	0	1	1 1.3e-	18 2.2e-	14 53	.4 0	.0 2	11 3	43	55 1	82	43 2	25 0.	79 Peptidase family M1
zf-RING-like	PF08746.7	43	TR103408_c0_g2_i1|m.6	1	20 0.	32 11	.2 0	0.1	1	2 0.	34 5.5e+	2017-03-02	.3 1	0.9	17	20	30	33	25	68 0.	57 RING-like domain
zf-RING-like	PF08746.7	43	TR103408_c0_g2_i1|m.6	1	20 0.	32 11	.2 0	0.1	2	2 2e-	05 0.	32 11	.2 0	0.1	15	30	96 1	11	94 1	13 0.	87 RING-like domain
RVT_1	PF00078.23	222	TR103410_c0_g1_i1|m.6	1	30 1.5e-	16 60	.4 0	0	1	1 1e-	20 1.6e-	16 60	.3 0	0	6 1	22	3 1	25	1 1	30 0.	92 Reverse transcriptase (RNA-dependent D	NA po	ly	meras	e)
DUF4939	PF16297.1	112	TR103422_c0_g1_i1|m.6	1	26 2.1e-	10 40	.3 0	0	1	1 1.6e-	14 2.6e-	10 40	.0 0	0	26	96	56 1	26	44 1	26 0.	95 Domain of unknown function (DUF4939)
A2L_zn_ribbon	PF08792.6	33	TR103434_c0_g1_i1|m.6	1	64 0.0	34 13	.7 3	0.8	1	3 2.1e-	06 0.0	34 13	.7 3	0.8	5	27	8	29	6	29 0.	95 A2L zinc ribbon domain
A2L_zn_ribbon	PF08792.6	33	TR103434_c0_g1_i1|m.6	1	64 0.0	34 13	.7 3	0.8	2	3	1 1.6e+	2017-04-05	.5 2	0.6	6	9	40	43	39	45 0.	69 A2L zinc ribbon domain
A2L_zn_ribbon	PF08792.6	33	TR103434_c0_g1_i1|m.6	1	64 0.0	34 13	.7 3	0.8	3	3 0.	44 7.1e+	2017-03-03	.2 0	0.4	6	9 1	09 1	11 1	07 1	15 0.	57 A2L zinc ribbon domain
RVT_1	PF00078.23	222	TR103439_c0_g1_i1|m.6	4	22 1.6e-	23 83	.3 0	0.8	1	2 0.	09 3.7e+	02 0	.3 0	0.1	8	36 1	89 2	17 1	83 2	30 0.	76 Reverse transcriptase (RNA-dependent D	NA po	ly	meras	e)
RVT_1	PF00078.23	222	TR103439_c0_g1_i1|m.6	4	22 1.6e-	23 83	.3 0	0.8	2	2 1.9e-	26 7.6e-	23 81	.0 0	0	62 2	22 2	73 3	97 2	43 3	97 0.	90 Reverse transcriptase (RNA-dependent D	NA po	ly	meras	e)
Asp_protease_2	PF13650.2	90	TR103439_c0_g1_i1|m.6	4	22 0.00	86 16	.6 0	0	1	1 3.7e-	06 0.0	15 15	.8 0	0	3	30	44	71	42 1	29 0.	78 Aspartyl protease
Myotub-related	PF06602.10	346	TR103439_c0_g1_i1|m.6	4	22 0.0	71 12	.0 0	0.3	1	1 2.4e-	05 0.0	97 11	.5 0	.3 1	62 2	30 1	84 2	55 1	54 2	63 0.	82 Myotubularin-like phosphatase domain
Asp_protease	PF09668.6	124	TR103439_c0_g1_i1|m.6	4	22 0.	09 12	.4 0	0.6	1	2 4.8e-	05 0.	19 11	.3 0	0.2	28 1	24	43 1	39	41 1	39 0.	85 Aspartyl protease
Asp_protease	PF09668.6	124	TR103439_c0_g1_i1|m.6	4	22 0.	09 12	.4 0	0.6	2	2 1	.6 6.5e+	2017-03-03	.3 0	0	77	90 3	65 3	78 3	63 3	89 0.	76 Aspartyl protease
Med16	PF11635.4	753	TR103448_c0_g1_i1|m.6	2	41 0.00	17 16	.3 0	0.1	1	2 0.0	14 2.3e+	2000-02-01	.7 0	.0 4	54 5	6	71 1	23	35 1	38 0.	76 Mediator complex subunit 16
Med16	PF11635.4	753	TR103448_c0_g1_i1|m.6	2	41 0.00	17 16	.3 0	0.1	2	2 3.6e-	07 0.00	58 14	.5 0	.0 1	58 2	21 1	44 2	08 1	06 2	28 0.	74 Mediator complex subunit 16
adh_short	PF00106.21	195	TR10344_c0_g1_i1|m.63	30	3 4e-4	6 156.	8 0.	0	1	1 1.6e-4	9 5.1e-4	6 156.	5 0.	0	1 18	9 3	7 22	8 3	7 23	3 0.9	7 short chain dehydrogenase
KR	PF08659.6	180	TR10344_c0_g1_i1|m.63	30	3 2.8e-0	9 37.	0 0.	1	1	1 1.2e-1	2 4e-0	9 36.	5 0.	1	2 15	1 3	8 18	7 3	7 19	4 0.8	9 KR domain
adh_short_C2	PF13561.2	241	TR10344_c0_g1_i1|m.63	30	3 1.1e-0	7 32.	0 0.	0	1	1 4.4e-1	1 1.4e-0	7 31.	6 0.	0	7 15	1 4	7 18	9 3	6 21	6 0.8	1 Enoyl-(Acyl carrier protein) reductase
2-Hacid_dh_C	PF02826.15	178	TR10344_c0_g1_i1|m.63	30	3 0.06	9 12.	4 0.	1	1	1 4.9e-0	5 0.1	6 11.	2 0.	1 3	1 7	3 3	1 7	4 2	6 9	5 0.8	2 D-isomer specific 2-hydroxyacid dehydro	genas	e,	NAD	binding domain
Eno-Rase_NADH_b	PF12242.4	78	TR10344_c0_g1_i1|m.63	30	3 0.1	4 12.	0 0.	0	1	1 9.4e-0	5 0.3	1 10.	9 0.	0 3	4 6	0 3	2 5	7 2	3 7	3 0.8	4 NAD(P)H binding domain of trans-2-enoyl	#NAME?	re	ducta	se
adh_short	PF00106.21	195	TR10344_c0_g2_i1|m.63	30	3 4e-4	6 156.	8 0.	0	1	1 1.6e-4	9 5.1e-4	6 156.	5 0.	0	1 18	9 3	7 22	8 3	7 23	3 0.9	7 short chain dehydrogenase
KR	PF08659.6	180	TR10344_c0_g2_i1|m.63	30	3 2.8e-0	9 37.	0 0.	1	1	1 1.2e-1	2 4e-0	9 36.	5 0.	1	2 15	1 3	8 18	7 3	7 19	4 0.8	9 KR domain
adh_short_C2	PF13561.2	241	TR10344_c0_g2_i1|m.63	30	3 1.1e-0	7 32.	0 0.	0	1	1 4.4e-1	1 1.4e-0	7 31.	6 0.	0	7 15	1 4	7 18	9 3	6 21	6 0.8	1 Enoyl-(Acyl carrier protein) reductase
2-Hacid_dh_C	PF02826.15	178	TR10344_c0_g2_i1|m.63	30	3 0.06	9 12.	4 0.	1	1	1 4.9e-0	5 0.1	6 11.	2 0.	1 3	1 7	3 3	1 7	4 2	6 9	5 0.8	2 D-isomer specific 2-hydroxyacid dehydro	genas	e,	NAD	binding domain
Eno-Rase_NADH_b	PF12242.4	78	TR10344_c0_g2_i1|m.63	30	3 0.1	4 12.	0 0.	0	1	1 9.4e-0	5 0.3	1 10.	9 0.	0 3	4 6	0 3	2 5	7 2	3 7	3 0.8	4 NAD(P)H binding domain of trans-2-enoyl	#NAME?	re	ducta	se
PHD	PF00628.25	52	TR103453_c0_g1_i1|m.6	1	01 5.8e-	05 22	.8 1	0.7	1	1 1.1e-	07 9.4e-	05 22	.1 1	0.7	1	40	59	99	59 1	01 0.	85 PHD-finger
Prok-RING_1	PF14446.2	54	TR103453_c0_g1_i1|m.6	1	01 0.000	15 21	.5 2	0.4	1	1 3.2e-	07 0.000	28 20	.6 2	0.4	4	36	57	90	55	93 0.	86 Prokaryotic RING finger family 1
C1_1	PF00130.18	53	TR103453_c0_g1_i1|m.6	1	01 0.000	21 20	.9 2	0.3	1	2 1	.4 1.2e+	2000-03-01	.7 0	0.2	1	14	24	37	24	38 0.	89 Phorbol esters/diacylglycerol binding	domai	n	(C1 d	omain)
C1_1	PF00130.18	53	TR103453_c0_g1_i1|m.6	1	01 0.000	21 20	.9 2	0.3	2	2 2.5e-	07 0.000	21 20	.9 2	0.3	7	45	53	91	46	98 0.	89 Phorbol esters/diacylglycerol binding	domai	n	(C1 d	omain)
FANCL_C	PF11793.4	70	TR103453_c0_g1_i1|m.6	1	01 0.000	78 19	.4 1	0.3	1	1 1.5e-	06 0.00	13 18	.8 1	0.3	3	47	58	99	56 1	01 0.	89 FANCL C-terminal domain
zf-RING_2	PF13639.2	44	TR103453_c0_g1_i1|m.6	1	01 0.000	95 19	.3 2	0.7	1	2 2	.7 2.3e+	2017-03-01	.1 0	0.1	35	41	32	38	23	39 0.	61 Ring finger domain
zf-RING_2	PF13639.2	44	TR103453_c0_g1_i1|m.6	1	01 0.000	95 19	.3 2	0.7	2	2 1.1e-	06 0.000	95 19	.3 2	0.7	2	37	59	96	58	98 0.	73 Ring finger domain
Zn_ribbon_17	PF17120.1	58	TR103453_c0_g1_i1|m.6	1	01 0.00	47 16	.4 2	0	1	1 9.7e-	06 0.00	83 15	.6 2	0	5	40	58	96	54 1	00 0.	76 Zinc-ribbon, C4HC2 type
Baculo_ME53	PF06061.7	327	TR103453_c0_g1_i1|m.6	1	01 0.00	58 15	.7 0	0.5	1	1 8.2e-	06 0.0	07 15	.5 0	.5 2	62 2	85	57	82	44	95 0.	83 Baculoviridae ME53
RecR	PF02132.11	40	TR103453_c0_g1_i1|m.6	1	01 0.00	88 15	.5 6	0.5	1	2 0.000	36 0.	31 10	.5 1	0.2	27	37	56	66	53	67 0.	86 RecR protein
RecR	PF02132.11	40	TR103453_c0_g1_i1|m.6	1	01 0.00	88 15	.5 6	0.5	2	2 0.00	25 2	.1 7	.8 0	0.4	16	24	74	82	66	85 0.	88 RecR protein
RINGv	PF12906.3	48	TR103453_c0_g1_i1|m.6	1	01 0.0	13 15	.5 2	0.4	1	1 3.3e-	05 0.0	28 14	.4 2	0.4	1	39	60	96	60 1	01 0.	87 RING-variant domain
DZR	PF12773.3	50	TR103453_c0_g1_i1|m.6	1	01 0.0	17 15	.0 1	0.6	1	2 0.000	92 0.	79 9	.7 2	0.3	28	50	52	81	24	81 0.	64 Double zinc ribbon
DZR	PF12773.3	50	TR103453_c0_g1_i1|m.6	1	01 0.0	17 15	.0 1	0.6	2	2 2e-	05 0.0	17 15	.0 1	0.6	12	43	57	88	49	90 0.	87 Double zinc ribbon
zf-rbx1	PF12678.3	74	TR103453_c0_g1_i1|m.6	1	01 0.0	71 13	.2 4	0.9	1	2 0.0	52	45 4	.2 0	0.6	61	73	51	63	19	64 0.	61 RING-H2 zinc finger
zf-rbx1	PF12678.3	74	TR103453_c0_g1_i1|m.6	1	01 0.0	71 13	.2 4	0.9	2	2 0.000	11 0.0	91 12	.8 2	0.5	18	67	56	96	40 1	00 0.	63 RING-H2 zinc finger
Nudix_N_2	PF14803.2	34	TR103453_c0_g1_i1|m.6	1	01 0.0	74 12	.9 2	0.1	1	2 0.	71 6e+	02 0	.3 0	0.1	24	29	59	64	56	71 0.	86 Nudix N-terminal
Nudix_N_2	PF14803.2	34	TR103453_c0_g1_i1|m.6	1	01 0.0	74 12	.9 2	0.1	2	2 0.000	25 0.	21 11	.4 0	0.4	2	13	76	87	75	91 0.	88 Nudix N-terminal
Rad50_zn_hook	PF04423.10	52	TR103453_c0_g1_i1|m.6	1	01 0	.1 12	.3 1	0.9	1	2 1	.8 1.5e+	2017-03-01	.1 0	0.2	14	23	30	38	28	38 0.	75 Rad50 zinc hook motif
Rad50_zn_hook	PF04423.10	52	TR103453_c0_g1_i1|m.6	1	01 0	.1 12	.3 1	0.9	2	2 0.000	14 0.	12 12	.1 0	0.1	11	29	50	67	45	71 0.	88 Rad50 zinc hook motif
zf-NADH-PPase	PF09297.7	32	TR103453_c0_g1_i1|m.6	1	01 0.	15 11	.6 2	0	1	2 0.	21 1.8e+	02 1	.8 0	0.5	23	28	59	64	59	66 0.	87 NADH pyrophosphatase zinc ribbon domai	n
zf-NADH-PPase	PF09297.7	32	TR103453_c0_g1_i1|m.6	1	01 0.	15 11	.6 2	0	2	2 0.00	15 1	.2 8	.7 0	0	5	15	76	86	75	87 0.	87 NADH pyrophosphatase zinc ribbon domai	n
zf-C3HC4_2	PF13923.2	38	TR103453_c0_g1_i1|m.6	1	01 0.	21 12	.0 5	0.4	1	2 2	.2 1.9e+	2000-03-01	.6 0	0	31	36	29	38	16	39 0.	67 Zinc finger, C3HC4 type (RING finger)
zf-C3HC4_2	PF13923.2	38	TR103453_c0_g1_i1|m.6	1	01 0.	21 12	.0 5	0.4	2	2 0.000	23 0	.2 12	.1 3	0.2	1	32	60	96	60	98 0.	73 Zinc finger, C3HC4 type (RING finger)
RPA_interact_C	PF14768.2	81	TR103453_c0_g1_i1|m.6	1	01 0.	22 11	.9 5	0.1	1	2 2	.9 2.5e+	2017-03-01	.0 0	0	37	51	13	27	4	52 0.	65 Replication protein A interacting C-te	rmina	l
RPA_interact_C	PF14768.2	81	TR103453_c0_g1_i1|m.6	1	01 0.	22 11	.9 5	0.1	2	2 0.000	11 0.0	97 13	.1 2	0.4	1	26	59	87	59	98 0.	83 Replication protein A interacting C-te	rmina	l
zf-ribbon_3	PF13248.2	26	TR103453_c0_g1_i1|m.6	1	01 0.	62 9	.4 6	0.4	1	3 1	.7 1.4e+	2017-03-01	.3 0	0.1	2	6	34	38	33	38 0.	71 zinc-ribbon domain
zf-ribbon_3	PF13248.2	26	TR103453_c0_g1_i1|m.6	1	01 0.	62 9	.4 6	0.4	2	3 0.0	68	58 3	.2 0	0.1	18	22	59	63	56	67 0.	63 zinc-ribbon domain
zf-ribbon_3	PF13248.2	26	TR103453_c0_g1_i1|m.6	1	01 0.	62 9	.4 6	0.4	3	3 0.00	15 1	.2 8	.4 0	0.4	3	12	75	84	73	86 0.	85 zinc-ribbon domain
Zn-ribbon_8	PF09723.6	40	TR103453_c0_g1_i1|m.6	1	01 0.	74 9	.8 5	0.2	1	3 0.	46 3.9e+	02 1	.1 0	0	18	30	26	38	21	39 0.	74 Zinc ribbon domain
Zn-ribbon_8	PF09723.6	40	TR103453_c0_g1_i1|m.6	1	01 0.	74 9	.8 5	0.2	2	3 0.	01 8	.8 6	.4 0	0.1	26	38	57	70	45	72 0.	68 Zinc ribbon domain
Zn-ribbon_8	PF09723.6	40	TR103453_c0_g1_i1|m.6	1	01 0.	74 9	.8 5	0.2	3	3 0.	5	43 4	.2 0	0.2	25	36	73	84	66	86 0.	71 Zinc ribbon domain
Auto_anti-p27	PF06677.8	40	TR103453_c0_g1_i1|m.6	1	01 0.	75 9	.9 4	0.9	1	1 0.000	29 0.	25 11	.4 2	0	16	40	58	81	56	83 0.	86 Sjogren's syndrome/scleroderma autoant	igen	1	(Auto	antigen p27)
Neur_chan_LBD	PF02931.19	216	TR103455_c0_g1_i1|m.6	1	09 4e-	25 88	.4 0	0.4	1	1 2.7e-	29 4.4e-	25 88	.2 0	0.4	2	77	34 1	9	33 1	09 0.	97 Neurotransmitter-gated ion-channel lig	and b	in	ding	domain
DUF1847	PF08901.7	157	TR103457_c0_g1_i1|m.6	1	17 0.0	79 12	.5 0	0.1	1	1 1.7e-	05 0.	28 10	.7 0	0.1	11	74	24	87	15 1	13 0.	71 Protein of unknown function (DUF1847)
ATG16	PF08614.7	200	TR103462_c0_g1_i1|m.6	1	20 0.0	46 13	.8 0	0	1	1 9.6e-	06 0.0	52 13	.6 0	0	57 1	33	37 1	16	15 1	20 0.	77 Autophagy protein 16 (ATG16)
Bacillus_HBL	PF05791.7	178	TR103462_c0_g1_i1|m.6	1	20 0.0	57 13	.0 0	0.1	1	1 1.2e-	05 0.0	67 12	.8 0	.1 1	18 1	74	58 1	14	53 1	18 0.	90 Bacillus haemolytic enterotoxin (HBL)
DUF2730	PF10805.4	102	TR103462_c0_g1_i1|m.6	1	20 0.0	87 12	.8 0	0.2	1	2 0.	22 1.2e+	2000-03-01	.5 0	0	58	81	54	78	51	85 0.	63 Protein of unknown function (DUF2730)
DUF2730	PF10805.4	102	TR103462_c0_g1_i1|m.6	1	20 0.0	87 12	.8 0	0.2	2	2 5.6e-	05 0	.3 11	.0 0	0.1	32	59	84 1	11	81 1	16 0.	92 Protein of unknown function (DUF2730)
DUF4759	PF15954.1	32	TR103463_c0_g1_i1|m.6	1	72 0.0	34 14	.1 0	0.3	1	1 7.7e-	06 0.0	63 13	.3 0	0.3	10	30	40	61	39	63 0.	96 Domain of unknown function (DUF4759)
LRR_2	PF07723.9	26	TR103463_c0_g1_i1|m.6	1	72 0.	15 12	.6 0	0	1	2 4.6e-	05 0.	37 11	.4 0	0	7	25	30	48	29	49 0.	88 Leucine Rich Repeat
LRR_2	PF07723.9	26	TR103463_c0_g1_i1|m.6	1	72 0.	15 12	.6 0	0	2	2 1	.5 1.2e+	2017-04-02	.9 0	0.1	4	25	82	87	81	88 0.	49 Leucine Rich Repeat
zf-H2C2_2	PF13465.2	26	TR10348_c0_g1_i1|m.65	14	4 4.3e-3	9 130.	9 22.	8	1	5 2.2e-1	0 1.2e-0	7 31.	7 0.	0	1 2	5	9 3	3	9 3	3 0.9	5 Zinc-finger double domain
zf-H2C2_2	PF13465.2	26	TR10348_c0_g1_i1|m.65	14	4 4.3e-3	9 130.	9 22.	8	2	5 1.5e-0	8 8e-0	6 25.	9 0.	5	1 2	5 3	7 6	1 3	7 6	2 0.9	4 Zinc-finger double domain
zf-H2C2_2	PF13465.2	26	TR10348_c0_g1_i1|m.65	14	4 4.3e-3	9 130.	9 22.	8	3	5 1.2e-0	6 0.0006	3 20.	0 0.	1	1 2	3 6	5 8	9 6	5 9	2 0.9	0 Zinc-finger double domain
zf-H2C2_2	PF13465.2	26	TR10348_c0_g1_i1|m.65	14	4 4.3e-3	9 130.	9 22.	8	4	5 7e-1	1 3.6e-0	8 33.	3 0.	2	2 2	5 9	6 11	9 9	5 11	9 0.9	3 Zinc-finger double domain
zf-H2C2_2	PF13465.2	26	TR10348_c0_g1_i1|m.65	14	4 4.3e-3	9 130.	9 22.	8	5	5 3e-1	0 1.6e-0	7 31.	3 4.	6	1 2	2 12	3 14	4 12	3 14	4 0.9	5 Zinc-finger double domain
zf-C2H2	PF00096.22	23	TR10348_c0_g1_i1|m.65	14	4 5.2e-2	2 76.	9 32.	9	1	6 0.0	4 2	1 5.	7 0.	0	7 2	3	1 1	7	1 1	7 0.9	5 Zinc finger, C2H2 type
zf-C2H2	PF00096.22	23	TR10348_c0_g1_i1|m.65	14	4 5.2e-2	2 76.	9 32.	9	2	6 7.2e-0	7 0.0003	8 20.	6 0.	5	1 2	3 2	3 4	5 2	3 4	5 0.9	9 Zinc finger, C2H2 type
zf-C2H2	PF00096.22	23	TR10348_c0_g1_i1|m.65	14	4 5.2e-2	2 76.	9 32.	9	3	6 7.1e-1	0 3.7e-0	7 30.	1 1.	1	1 2	3 5	1 7	3 5	1 7	3 0.9	9 Zinc finger, C2H2 type
zf-C2H2	PF00096.22	23	TR10348_c0_g1_i1|m.65	14	4 5.2e-2	2 76.	9 32.	9	4	6 4.5e-0	6 0.002	4 18.	1 0.	3	2 2	3 8	2 10	3 8	1 10	3 0.9	7 Zinc finger, C2H2 type
zf-C2H2	PF00096.22	23	TR10348_c0_g1_i1|m.65	14	4 5.2e-2	2 76.	9 32.	9	5	6 3.4e-0	7 0.0001	8 21.	7 1.	5	1 2	3 10	9 13	1 10	9 13	1 0.9	9 Zinc finger, C2H2 type
zf-C2H2	PF00096.22	23	TR10348_c0_g1_i1|m.65	14	4 5.2e-2	2 76.	9 32.	9	6	6 1.	1 5.8e+0	2 1.	1 1.	5	1	6 13	7 14	2 13	7 14	4 0.8	7 Zinc finger, C2H2 type
zf-C2H2_4	PF13894.2	24	TR10348_c0_g1_i1|m.65	14	4 1.2e-1	1 44.	5 29.	8	1	6 0.3	5 1.8e+0	2 3.	2 0.	0	6 2	3	3 1	7	1 1	8 0.8	6 C2H2-type zinc finger
zf-C2H2_4	PF13894.2	24	TR10348_c0_g1_i1|m.65	14	4 1.2e-1	1 44.	5 29.	8	2	6 0.000	6 0.3	2 11.	9 0.	3	1 2	2 2	3 4	4 2	3 4	6 0.8	8 C2H2-type zinc finger
zf-C2H2_4	PF13894.2	24	TR10348_c0_g1_i1|m.65	14	4 1.2e-1	1 44.	5 29.	8	3	6 0.0002	1 0.1	1 13.	3 0.	7	1 2	0 5	1 7	0 5	1 7	4 0.8	8 C2H2-type zinc finger
zf-C2H2_4	PF13894.2	24	TR10348_c0_g1_i1|m.65	14	4 1.2e-1	1 44.	5 29.	8	4	6 2.6e-0	5 0.01	3 16.	1 0.	3	2 2	3 8	2 10	3 8	1 10	4 0.9	6 C2H2-type zinc finger
zf-C2H2_4	PF13894.2	24	TR10348_c0_g1_i1|m.65	14	4 1.2e-1	1 44.	5 29.	8	5	6 4.7e-0	6 0.002	5 18.	5 1.	0	1 2	3 10	9 13	1 10	9 13	2 0.9	7 C2H2-type zinc finger
zf-C2H2_4	PF13894.2	24	TR10348_c0_g1_i1|m.65	14	4 1.2e-1	1 44.	5 29.	8	6	6 3.	3 1.7e+0	3 0.	2 1.	1	1	6 13	7 14	2 13	7 14	4 0.8	9 C2H2-type zinc finger
zf-C2H2_6	PF13912.2	27	TR10348_c0_g1_i1|m.65	14	4 3.7e-0	8 33.	0 35.	3	1	6 1.	7 9.1e+0	2 -0.	2 0.	0	9 2	1	2 1	4	1 1	9 0.7	7 C2H2-type zinc finger
zf-C2H2_6	PF13912.2	27	TR10348_c0_g1_i1|m.65	14	4 3.7e-0	8 33.	0 35.	3	2	6 1.7e-0	6 0.0008	9 19.	0 0.	1	2 2	4 2	3 4	5 2	2 4	6 0.9	6 C2H2-type zinc finger
zf-C2H2_6	PF13912.2	27	TR10348_c0_g1_i1|m.65	14	4 3.7e-0	8 33.	0 35.	3	3	6 2.4e-0	5 0.01	3 15.	3 1.	2	1 2	4 5	0 7	3 5	0 7	6 0.9	3 C2H2-type zinc finger
zf-C2H2_6	PF13912.2	27	TR10348_c0_g1_i1|m.65	14	4 3.7e-0	8 33.	0 35.	3	4	6 0.001	9	1 9.	3 0.	7	3 2	4 8	2 10	3 8	2 10	6 0.8	9 C2H2-type zinc finger
zf-C2H2_6	PF13912.2	27	TR10348_c0_g1_i1|m.65	14	4 3.7e-0	8 33.	0 35.	3	5	6 0.0	4 2	1 5.	1 4.	2	2 2	4 10	9 13	1 10	8 13	4 0.9	0 C2H2-type zinc finger
zf-C2H2_6	PF13912.2	27	TR10348_c0_g1_i1|m.65	14	4 3.7e-0	8 33.	0 35.	3	6	6 0.1	1 5	9 3.	6 1.	3	2	9 13	7 14	4 13	6 14	4 0.9	0 C2H2-type zinc finger
zf-C2H2_11	PF16622.1	29	TR10348_c0_g1_i1|m.65	14	4 8.5e-0	8 31.	7 25.	0	1	6 4.	4 2.3e+0	3 -1.	7 0.	1 1	2 2	6	2 1	6	1 1	7 0.6	0 zinc-finger C2H2-type
zf-C2H2_11	PF16622.1	29	TR10348_c0_g1_i1|m.65	14	4 8.5e-0	8 31.	7 25.	0	2	6 0.003	1 1.	6 8.	4 0.	0	5 2	3 2	3 4	1 2	0 4	4 0.9	0 zinc-finger C2H2-type
zf-C2H2_11	PF16622.1	29	TR10348_c0_g1_i1|m.65	14	4 8.5e-0	8 31.	7 25.	0	3	6 0.007	7	4 7.	1 0.	4	5 1	4 5	1 6	0 4	7 6	2 0.8	2 zinc-finger C2H2-type
zf-C2H2_11	PF16622.1	29	TR10348_c0_g1_i1|m.65	14	4 8.5e-0	8 31.	7 25.	0	4	6 8.4e-0	6 0.004	4 16.	6 0.	7	5 2	5 8	1 10	1 7	8 10	3 0.9	1 zinc-finger C2H2-type
zf-C2H2_11	PF16622.1	29	TR10348_c0_g1_i1|m.65	14	4 8.5e-0	8 31.	7 25.	0	5	6 1.5e-0	5 0.00	8 15.	8 0.	2	5 2	4 10	9 12	8 10	6 13	0 0.9	3 zinc-finger C2H2-type
zf-C2H2_11	PF16622.1	29	TR10348_c0_g1_i1|m.65	14	4 8.5e-0	8 31.	7 25.	0	6	6 3.	9 2.1e+0	3 -1.	5 0.	4	6 1	0 13	8 14	2 13	6 14	3 0.6	7 zinc-finger C2H2-type
CpXC	PF14353.2	117	TR10348_c0_g1_i1|m.65	14	4 3.4e-0	6 26.	9 8.	7	1	4 0.001	7 0.	9 9.	4 0.	0 3	6 6	0 2	1 4	5 1	1 4	8 0.8	4 CpXC protein
CpXC	PF14353.2	117	TR10348_c0_g1_i1|m.65	14	4 3.4e-0	6 26.	9 8.	7	2	4 0.01	3 6.	7 6.	6 0.	2 3	7 6	0 5	0 7	3 4	6 7	5 0.8	9 CpXC protein
CpXC	PF14353.2	117	TR10348_c0_g1_i1|m.65	14	4 3.4e-0	6 26.	9 8.	7	3	4 0.003	3 1.	7 8.	5 0.	1 3	3 5	8 7	6 10	1 7	0 10	7 0.8	6 CpXC protein
CpXC	PF14353.2	117	TR10348_c0_g1_i1|m.65	14	4 3.4e-0	6 26.	9 8.	7	4	4 0.0	2 1	0 6.	0 0.	1 3	8 6	0 10	9 13	1 10	0 13	3 0.8	7 CpXC protein
DNA_RNApol_7kD	PF03604.9	32	TR10348_c0_g1_i1|m.65	14	4 0.0001	5 21.	2 15.	4	1	5 0.1	9 9	7 2.	6 0.	0	2 1	4 2	4 3	6 2	0 4	0 0.7	5 DNA directed RNA polymerase, 7 kDa subu	nit
DNA_RNApol_7kD	PF03604.9	32	TR10348_c0_g1_i1|m.65	14	4 0.0001	5 21.	2 15.	4	2	5 0.006	5 3.	4 7.	3 0.	4	1 1	3 5	1 6	3 5	1 6	7 0.8	2 DNA directed RNA polymerase, 7 kDa subu	nit
DNA_RNApol_7kD	PF03604.9	32	TR10348_c0_g1_i1|m.65	14	4 0.0001	5 21.	2 15.	4	3	5 0.004	3 2.	2 7.	9 0.	1 1	7 2	4 8	0 8	7 7	1 9	0 0.8	5 DNA directed RNA polymerase, 7 kDa subu	nit
DNA_RNApol_7kD	PF03604.9	32	TR10348_c0_g1_i1|m.65	14	4 0.0001	5 21.	2 15.	4	4	5 0.001	3 0.6	8 9.	5 0.	1	1 1	3 10	9 12	1 10	9 12	3 0.8	8 DNA directed RNA polymerase, 7 kDa subu	nit
DNA_RNApol_7kD	PF03604.9	32	TR10348_c0_g1_i1|m.65	14	4 0.0001	5 21.	2 15.	4	5	5 0.	5 2.6e+0	2 1.	2 0.	3 1	8 2	3 13	7 14	2 13	2 14	4 0.7	1 DNA directed RNA polymerase, 7 kDa subu	nit
Zn-ribbon_8	PF09723.6	40	TR10348_c0_g1_i1|m.65	14	4 0.000	4 20.	3 17.	6	1	3 0.0002	6 0.1	3 12.	2 1.	7	6 3	8 2	3 6	2 2	2 6	3 0.7	7 Zinc ribbon domain
Zn-ribbon_8	PF09723.6	40	TR10348_c0_g1_i1|m.65	14	4 0.000	4 20.	3 17.	6	2	3 0.0004	8 0.2	5 11.	4 3.	1	6 3	4 5	1 8	8 4	9 9	4 0.7	1 Zinc ribbon domain
Zn-ribbon_8	PF09723.6	40	TR10348_c0_g1_i1|m.65	14	4 0.000	4 20.	3 17.	6	3	3 0.002	4 1.	3 9.	1 4.	0	6 3	2 10	9 14	2 10	8 14	4 0.8	3 Zinc ribbon domain
zf-C2H2_jaz	PF12171.4	27	TR10348_c0_g1_i1|m.65	14	4 0.0005	5 20.	0 16.	4	1	5 5.	4 2.8e+0	3 -1.	3 0.	0 1	1 2	0	4 1	3	2 1	4 0.8	3 Zinc-finger double-stranded RNA-binding
zf-C2H2_jaz	PF12171.4	27	TR10348_c0_g1_i1|m.65	14	4 0.0005	5 20.	0 16.	4	2	5 0.6	3 3.3e+0	2 1.	6 0.	2	4 2	3 2	5 4	4 2	2 4	5 0.8	4 Zinc-finger double-stranded RNA-binding
zf-C2H2_jaz	PF12171.4	27	TR10348_c0_g1_i1|m.65	14	4 0.0005	5 20.	0 16.	4	3	5 0.03	1 1	6 5.	8 0.	7	4 2	0 5	3 6	9 5	0 7	3 0.8	9 Zinc-finger double-stranded RNA-binding
zf-C2H2_jaz	PF12171.4	27	TR10348_c0_g1_i1|m.65	14	4 0.0005	5 20.	0 16.	4	4	5 7e-0	5 0.03	6 14.	2 0.	2	4 2	2 8	3 10	1 8	2 10	1 0.9	6 Zinc-finger double-stranded RNA-binding
zf-C2H2_jaz	PF12171.4	27	TR10348_c0_g1_i1|m.65	14	4 0.0005	5 20.	0 16.	4	5	5 0.01	4 7.	5 6.	9 0.	4	4 2	4 11	1 13	1 10	8 13	8 0.8	6 Zinc-finger double-stranded RNA-binding
zf-LYAR	PF08790.7	28	TR10348_c0_g1_i1|m.65	14	4 0.002	4 17.	6 7.	3	1	4 0.5	2 2.7e+0	2 1.	4 0.	1	3 1	8 2	5 4	1 2	3 4	3 0.7	1 LYAR-type C2HC zinc finger
zf-LYAR	PF08790.7	28	TR10348_c0_g1_i1|m.65	14	4 0.002	4 17.	6 7.	3	2	4 0.0003	9 0.2	1 11.	4 0.	1	1 1	9 5	1 7	0 5	1 7	1 0.8	7 LYAR-type C2HC zinc finger
zf-LYAR	PF08790.7	28	TR10348_c0_g1_i1|m.65	14	4 0.002	4 17.	6 7.	3	3	4 2.	6 1.4e+0	3 -0.	8 0.	1	3 1	2 8	3 9	2 8	1 10	0 0.6	9 LYAR-type C2HC zinc finger
zf-LYAR	PF08790.7	28	TR10348_c0_g1_i1|m.65	14	4 0.002	4 17.	6 7.	3	4	4 0.01	5	8 6.	3 0.	1	1 1	2 10	9 12	0 10	9 12	9 0.8	0 LYAR-type C2HC zinc finger
zf-AN1	PF01428.12	40	TR10348_c0_g1_i1|m.65	14	4 0.003	9 17.	2 16.	6	1	5 0.0	1 5.	3 7.	2 0.	1 1	2 2	3 2	1 3	2 1	2 3	6 0.8	5 AN1-like Zinc finger
zf-AN1	PF01428.12	40	TR10348_c0_g1_i1|m.65	14	4 0.003	9 17.	2 16.	6	2	5 0.03	2 1	7 5.	6 0.	2 1	2 2	3 4	9 6	0 4	1 6	1 0.8	0 AN1-like Zinc finger
zf-AN1	PF01428.12	40	TR10348_c0_g1_i1|m.65	14	4 0.003	9 17.	2 16.	6	3	5 0.06	3 3	3 4.	6 0.	1 1	1 2	1 7	8 8	8 7	0 9	0 0.7	6 AN1-like Zinc finger
zf-AN1	PF01428.12	40	TR10348_c0_g1_i1|m.65	14	4 0.003	9 17.	2 16.	6	4	5 0.02	4 1	3 5.	9 0.	2 1	2 2	3 10	7 11	8 9	9 12	1 0.8	6 AN1-like Zinc finger
zf-AN1	PF01428.12	40	TR10348_c0_g1_i1|m.65	14	4 0.003	9 17.	2 16.	6	5	5 0.2	3 1.2e+0	2 2.	8 0.	2 1	2 1	9 13	5 14	2 12	6 14	4 0.7	7 AN1-like Zinc finger
zf-met	PF12874.3	25	TR10348_c0_g1_i1|m.65	14	4 0.01	1 16.	0 21.	2	1	4 0.7	8 4.1e+0	2 1.	5 1.	2	1 1	7 2	3 3	9 2	3 4	8 0.6	8 Zinc-finger of C2H2 type
zf-met	PF12874.3	25	TR10348_c0_g1_i1|m.65	14	4 0.01	1 16.	0 21.	2	2	4 0.03	4 1	8 5.	8 0.	5	1 2	1 5	1 7	1 5	1 7	4 0.9	1 Zinc-finger of C2H2 type
zf-met	PF12874.3	25	TR10348_c0_g1_i1|m.65	14	4 0.01	1 16.	0 21.	2	3	4 0.001	1 0.	6 10.	5 0.	4	2 2	1 8	2 10	1 8	1 10	4 0.9	2 Zinc-finger of C2H2 type
zf-met	PF12874.3	25	TR10348_c0_g1_i1|m.65	14	4 0.01	1 16.	0 21.	2	4	4 0.0008	9 0.4	6 10.	8 0.	8	1 2	2 10	9 13	0 10	9 13	2 0.9	1 Zinc-finger of C2H2 type
PHD	PF00628.25	52	TR10348_c0_g1_i1|m.65	14	4 0.01	4 15.	1 15.	9	1	3 0.02	2 1	1 5.	8 2.	1 1	3 5	0 2	0 5	7 1	4 5	9 0.7	6 PHD-finger
PHD	PF00628.25	52	TR10348_c0_g1_i1|m.65	14	4 0.01	4 15.	1 15.	9	2	3 0.0002	9 0.1	5 11.	8 2.	8 1	1 5	1 7	6 11	6 6	9 11	7 0.8	7 PHD-finger
PHD	PF00628.25	52	TR10348_c0_g1_i1|m.65	14	4 0.01	4 15.	1 15.	9	3	3 0.1	1 5	6 3.	6 0.	1 3	9 5	0 13	2 14	3 12	2 14	4 0.7	0 PHD-finger
zf-Sec23_Sec24	PF04810.11	39	TR10348_c0_g1_i1|m.65	14	4 0.03	4 14.	0 11.	7	1	4 0.001	1 0.5	7 10.	1 0.	3 1	8 3	5 1	7 3	4 1	3 3	7 0.7	5 Sec23/Sec24 zinc finger
zf-Sec23_Sec24	PF04810.11	39	TR10348_c0_g1_i1|m.65	14	4 0.03	4 14.	0 11.	7	2	4 0.9	5 5e+0	2 0.	7 0.	1 1	8 3	1 4	5 5	8 4	0 6	1 0.7	7 Sec23/Sec24 zinc finger
zf-Sec23_Sec24	PF04810.11	39	TR10348_c0_g1_i1|m.65	14	4 0.03	4 14.	0 11.	7	3	4 0.002	7 1.	4 8.	9 0.	2	2 3	5 8	1 12	0 8	0 12	3 0.8	0 Sec23/Sec24 zinc finger
zf-Sec23_Sec24	PF04810.11	39	TR10348_c0_g1_i1|m.65	14	4 0.03	4 14.	0 11.	7	4	4 4.	1 2.2e+0	3 -1.	3 0.	1	1	7 13	6 14	2 13	3 14	3 0.8	1 Sec23/Sec24 zinc finger
zf-H2C2_5	PF13909.2	25	TR10348_c0_g1_i1|m.65	14	4 0.03	8 14.	3 0.	4	1	6 4.	3 2.2e+0	3 -0.	7 0.	1 1	5 2	4	9 1	7	8 1	8 0.7	7 C2H2-type zinc-finger domain
zf-H2C2_5	PF13909.2	25	TR10348_c0_g1_i1|m.65	14	4 0.03	8 14.	3 0.	4	2	6 0.	2 1e+0	2 3.	5 0.	6	1 2	3 2	3 4	5 2	3 4	7 0.8	6 C2H2-type zinc-finger domain
zf-H2C2_5	PF13909.2	25	TR10348_c0_g1_i1|m.65	14	4 0.03	8 14.	3 0.	4	3	6 0.3	9 2.1e+0	2 2.	5 1.	7	1 2	3 5	1 7	3 5	1 7	5 0.7	8 C2H2-type zinc-finger domain
zf-H2C2_5	PF13909.2	25	TR10348_c0_g1_i1|m.65	14	4 0.03	8 14.	3 0.	4	4	6 7.2e-0	5 0.03	8 14.	3 0.	4	1 2	4 8	1 10	3 8	1 10	4 0.9	4 C2H2-type zinc-finger domain
zf-H2C2_5	PF13909.2	25	TR10348_c0_g1_i1|m.65	14	4 0.03	8 14.	3 0.	4	5	6 0.03	6 1	9 5.	8 2.	2	1 2	3 10	9 13	1 10	9 13	3 0.7	8 C2H2-type zinc-finger domain
zf-H2C2_5	PF13909.2	25	TR10348_c0_g1_i1|m.65	14	4 0.03	8 14.	3 0.	4	6	6 1.	2 6.3e+0	2 1.	0 1.	7	1	6 13	7 14	2 13	7 14	3 0.9	5 C2H2-type zinc-finger domain
DUF3268	PF11672.4	103	TR10348_c0_g1_i1|m.65	14	4 0.05	3 13.	8 15.	4	1	4 0.0003	1 0.1	6 12.	3 1.	4	2 3	8 2	4 5	8 2	3 7	2 0.8	7 Protein of unknown function (DUF3268)
DUF3268	PF11672.4	103	TR10348_c0_g1_i1|m.65	14	4 0.05	3 13.	8 15.	4	2	4 0.0	1 5.	3 7.	4 3.	2	2 4	1 5	2 9	1 5	1 9	5 0.9	0 Protein of unknown function (DUF3268)
DUF3268	PF11672.4	103	TR10348_c0_g1_i1|m.65	14	4 0.05	3 13.	8 15.	4	3	4 0.01	1	6 7.	3 1.	9	2 3	7 8	2 11	5 8	1 12	1 0.7	5 Protein of unknown function (DUF3268)
DUF3268	PF11672.4	103	TR10348_c0_g1_i1|m.65	14	4 0.05	3 13.	8 15.	4	4	4 0.8	6 4.5e+0	2 1.	2 2.	7 1	5 3	6 12	2 14	2 11	1 14	4 0.6	5 Protein of unknown function (DUF3268)
zf-trcl	PF13451.2	48	TR10348_c0_g1_i1|m.65	14	4 0.07	5 12.	8 15.	6	1	5 0.07	6 4	0 4.	1 0.	1	3 1	4 2	1 3	2 1	9 3	5 0.9	0 Probable zinc-ribbon domain
zf-trcl	PF13451.2	48	TR10348_c0_g1_i1|m.65	14	4 0.07	5 12.	8 15.	6	2	5 0.07	6 4	0 4.	1 0.	2	5 1	3 5	1 5	9 4	8 6	1 0.8	4 Probable zinc-ribbon domain
zf-trcl	PF13451.2	48	TR10348_c0_g1_i1|m.65	14	4 0.07	5 12.	8 15.	6	3	5 0.4	3 2.3e+0	2 1.	7 0.	1	5 1	2 8	1 8	8 7	9 9	0 0.8	4 Probable zinc-ribbon domain
zf-trcl	PF13451.2	48	TR10348_c0_g1_i1|m.65	14	4 0.07	5 12.	8 15.	6	4	5 0.003	4 1.	8 8.	4 0.	1	3 1	6 10	7 12	0 10	5 12	4 0.8	9 Probable zinc-ribbon domain
zf-trcl	PF13451.2	48	TR10348_c0_g1_i1|m.65	14	4 0.07	5 12.	8 15.	6	5	5 0.2	2 1.1e+0	2 2.	6 0.	4 3	2 3	9 13	5 14	2 12	6 14	4 0.7	0 Probable zinc-ribbon domain
zinc-ribbons_6	PF07191.8	67	TR10348_c0_g1_i1|m.65	14	4 0.08	4 12.	7 18.	9	1	4 0.1	4 7	1 3.	3 0.	1	9 2	9 1	5 3	5 1	0 3	9 0.7	4 zinc-ribbons
zinc-ribbons_6	PF07191.8	67	TR10348_c0_g1_i1|m.65	14	4 0.08	4 12.	7 18.	9	2	4 0.09	8 5	1 3.	8 7.	1	2 3	6 2	4 8	7 2	3 9	1 0.6	0 zinc-ribbons
zinc-ribbons_6	PF07191.8	67	TR10348_c0_g1_i1|m.65	14	4 0.08	4 12.	7 18.	9	3	4 0.0003	7 0.1	9 11.	6 3.	3	2 2	7 8	2 11	9 8	1 12	4 0.9	0 zinc-ribbons
zinc-ribbons_6	PF07191.8	67	TR10348_c0_g1_i1|m.65	14	4 0.08	4 12.	7 18.	9	4	4 0.3	8 2e+0	2 1.	9 3.	8	3 2	2 11	1 14	2 11	1 14	4 0.8	4 zinc-ribbons
Elf1	PF05129.9	78	TR10348_c0_g1_i1|m.65	14	4 0.1	8 11.	7 17.	1	1	3 0.0001	1 0.05	8 13.	3 1.	4 1	8 5	8 1	9 6	3	8 7	0 0.7	8 Transcription elongation factor Elf1 li	ke
Elf1	PF05129.9	78	TR10348_c0_g1_i1|m.65	14	4 0.1	8 11.	7 17.	1	2	3 0.03	4 1	8 5.	4 0.	3 4	0 5	8 7	5 9	3 6	2 10	0 0.7	1 Transcription elongation factor Elf1 li	ke
Elf1	PF05129.9	78	TR10348_c0_g1_i1|m.65	14	4 0.1	8 11.	7 17.	1	3	3 0.4	5 2.4e+0	2 1.	7 3.	6 1	4 5	1 10	1 14	2 9	1 14	4 0.6	5 Transcription elongation factor Elf1 li	ke
TFIIS_C	PF01096.14	39	TR10348_c0_g1_i1|m.65	14	4 0.2	3 11.	2 19.	9	1	5 0.2	5 1.3e+0	2 2.	4 0.	1 2	9 3	8 2	3 3	2 2	1 3	3 0.7	3 Transcription factor S-II (TFIIS)
TFIIS_C	PF01096.14	39	TR10348_c0_g1_i1|m.65	14	4 0.2	3 11.	2 19.	9	2	5 0.002	2 1.	2 9.	0 0.	3 2	7 3	9 4	9 6	1 4	7 6	1 0.8	9 Transcription factor S-II (TFIIS)
TFIIS_C	PF01096.14	39	TR10348_c0_g1_i1|m.65	14	4 0.2	3 11.	2 19.	9	3	5 0.08	5 4	5 3.	9 0.	1 2	9 3	6 8	1 8	8 7	6 9	0 0.6	5 Transcription factor S-II (TFIIS)
TFIIS_C	PF01096.14	39	TR10348_c0_g1_i1|m.65	14	4 0.2	3 11.	2 19.	9	4	5 0.02	8 1	4 5.	4 0.	2 2	9 3	8 10	9 11	8 10	7 11	9 0.8	8 Transcription factor S-II (TFIIS)
TFIIS_C	PF01096.14	39	TR10348_c0_g1_i1|m.65	14	4 0.2	3 11.	2 19.	9	5	5 0.3	7 1.9e+0	2 1.	8 0.	9 2	9 3	4 13	7 14	2 13	5 14	4 0.8	1 Transcription factor S-II (TFIIS)
zf-C2HC_2	PF13913.2	25	TR10348_c0_g1_i1|m.65	14	4 0.3	5 10.	7 0.	2	1	6 0.0006	8 0.3	5 10.	7 0.	2	4 2	0 2	4 4	1 2	3 4	4 0.8	7 zinc-finger of a C2HC-type
zf-C2HC_2	PF13913.2	25	TR10348_c0_g1_i1|m.65	14	4 0.3	5 10.	7 0.	2	2	6 1.	8 9.3e+0	2 -0.	2 0.	1	4 1	2 5	2 6	0 4	9 7	1 0.8	0 zinc-finger of a C2HC-type
zf-C2HC_2	PF13913.2	25	TR10348_c0_g1_i1|m.65	14	4 0.3	5 10.	7 0.	2	3	6 0.5	7 3e+0	2 1.	4 0.	6	2	9 8	0 8	7 7	9 8	8 0.8	5 zinc-finger of a C2HC-type
zf-C2HC_2	PF13913.2	25	TR10348_c0_g1_i1|m.65	14	4 0.3	5 10.	7 0.	2	4	6 1.	7 9.1e+0	2 -0.	2 0.	1 1	6 2	3 9	5 10	2 9	3 10	2 0.8	4 zinc-finger of a C2HC-type
zf-C2HC_2	PF13913.2	25	TR10348_c0_g1_i1|m.65	14	4 0.3	5 10.	7 0.	2	5	6 0.5	8 3e+0	2 1.	4 0.	2	4 2	2 11	0 12	9 10	9 13	0 0.7	8 zinc-finger of a C2HC-type
zf-C2HC_2	PF13913.2	25	TR10348_c0_g1_i1|m.65	14	4 0.3	5 10.	7 0.	2	6	6 4.	2 2.2e+0	3 -1.	4 1.	0	4	8 13	8 14	2 13	7 14	3 0.8	1 zinc-finger of a C2HC-type
RRN7	PF11781.4	36	TR10348_c0_g1_i1|m.65	14	4 0.4	7 10.	1 11.	2	1	4 0.005	2 2.	7 7.	6 0.	0	4 1	9 1	8 3	3 1	7 3	7 0.7	9 RNA polymerase I-specific transcription	init	ia	tion	factor Rrn7
RRN7	PF11781.4	36	TR10348_c0_g1_i1|m.65	14	4 0.4	7 10.	1 11.	2	2	4 0.8	8 4.6e+0	2 0.	5 0.	4 2	6 3	2 5	1 5	7 4	4 6	1 0.6	2 RNA polymerase I-specific transcription	init	ia	tion	factor Rrn7
RRN7	PF11781.4	36	TR10348_c0_g1_i1|m.65	14	4 0.4	7 10.	1 11.	2	3	4 0.	5 2.6e+0	2 1.	3 0.	1 1	0 1	6 8	2 8	8 8	0 9	4 0.6	7 RNA polymerase I-specific transcription	init	ia	tion	factor Rrn7
RRN7	PF11781.4	36	TR10348_c0_g1_i1|m.65	14	4 0.4	7 10.	1 11.	2	4	4 0.02	8 1	5 5.	3 0.	1	3 1	8 10	3 11	8 10	2 12	2 0.8	0 RNA polymerase I-specific transcription	init	ia	tion	factor Rrn7
C1_4	PF07975.8	55	TR10348_c0_g1_i1|m.65	14	4 0.7	5 10.	0 20.	5	1	5 0.01	2 6.	2 7.	0 0.	2 2	1 4	9 1	8 4	6	2 4	8 0.7	9 TFIIH C1-like domain
C1_4	PF07975.8	55	TR10348_c0_g1_i1|m.65	14	4 0.7	5 10.	0 20.	5	2	5 0.02	4 1	2 6.	1 2.	4	2 3	5 2	5 6	0 2	4 7	5 0.6	9 TFIIH C1-like domain
C1_4	PF07975.8	55	TR10348_c0_g1_i1|m.65	14	4 0.7	5 10.	0 20.	5	3	5 0.1	7 8	6 3.	4 2.	5	1 4	8 5	2 10	3 5	2 10	6 0.7	0 TFIIH C1-like domain
C1_4	PF07975.8	55	TR10348_c0_g1_i1|m.65	14	4 0.7	5 10.	0 20.	5	4	5 0.003	5 1.	8 8.	7 3.	2	2 4	8 8	3 13	1 8	2 13	3 0.7	1 TFIIH C1-like domain
C1_4	PF07975.8	55	TR10348_c0_g1_i1|m.65	14	4 0.7	5 10.	0 20.	5	5	5 0.08	9 4	7 4.	2 5.	2	1 3	1 11	0 14	2 11	0 14	4 0.7	1 TFIIH C1-like domain
FYVE	PF01363.17	69	TR10348_c0_g1_i1|m.65	14	4 0.8	7 9.	6 18.	6	1	3 0.006	5 3.	4 7.	7 7.	4 1	1 6	7 2	4 9	0 1	7 9	2 0.6	2 FYVE zinc finger
FYVE	PF01363.17	69	TR10348_c0_g1_i1|m.65	14	4 0.8	7 9.	6 18.	6	2	3 0.02	8 1	4 5.	7 2.	9 1	0 4	6 5	1 9	3 4	5 10	7 0.6	9 FYVE zinc finger
FYVE	PF01363.17	69	TR10348_c0_g1_i1|m.65	14	4 0.8	7 9.	6 18.	6	3	3 0.03	4 1	8 5.	4 3.	1 1	0 3	1 10	9 14	2 10	0 14	4 0.6	1 FYVE zinc finger
LIM	PF00412.18	58	TR10348_c0_g1_i1|m.65	14	4 1.	1 9.	4 19.	3	1	3 0.07	3 3	8 4.	5 0.	1 2	7 4	2 2	3 3	9 1	9 5	1 0.7	8 LIM domain
LIM	PF00412.18	58	TR10348_c0_g1_i1|m.65	14	4 1.	1 9.	4 19.	3	2	3 0.01	2 6.	1 7.	0 2.	7	1 4	3 5	3 9	7 5	3 10	7 0.6	7 LIM domain
LIM	PF00412.18	58	TR10348_c0_g1_i1|m.65	14	4 1.	1 9.	4 19.	3	3	3 0.09	9 5	2 4.	0 9.	3	1 4	6 8	3 12	8 8	3 14	4 0.6	9 LIM domain
zinc_ribbon_4	PF13717.2	36	TR10348_c0_g1_i1|m.65	14	4 1.	4 8.	8 19.	5	1	4 0.0	5 2	6 4.	7 2.	7	4 3	4 2	4 5	9 2	2 6	1 0.6	1 zinc-ribbon domain
zinc_ribbon_4	PF13717.2	36	TR10348_c0_g1_i1|m.65	14	4 1.	4 8.	8 19.	5	2	4 0.03	4 1	8 5.	2 0.	2	4 2	0 5	2 6	8 5	0 7	3 0.7	4 zinc-ribbon domain
zinc_ribbon_4	PF13717.2	36	TR10348_c0_g1_i1|m.65	14	4 1.	4 8.	8 19.	5	3	4 0.	1 5	3 3.	7 0.	1	3 1	0 8	1 8	8 7	5 9	1 0.7	3 zinc-ribbon domain
zinc_ribbon_4	PF13717.2	36	TR10348_c0_g1_i1|m.65	14	4 1.	4 8.	8 19.	5	4	4 0.2	3 1.2e+0	2 2.	6 5.	5	4 2	4 11	0 13	0 10	9 14	4 0.7	3 zinc-ribbon domain
Zn_Tnp_IS1595	PF12760.3	46	TR10348_c0_g1_i1|m.65	14	4 1.	4 8.	8 24.	9	1	5 0.1	6 8	6 3.	1 0.	1 3	5 4	4 2	0 2	9	8 3	1 0.7	2 Transposase zinc-ribbon domain
Zn_Tnp_IS1595	PF12760.3	46	TR10348_c0_g1_i1|m.65	14	4 1.	4 8.	8 24.	9	2	5 0.0	1 5.	2 7.	0 4.	1 1	9 4	5 2	3 5	8 1	8 5	9 0.7	5 Transposase zinc-ribbon domain
Zn_Tnp_IS1595	PF12760.3	46	TR10348_c0_g1_i1|m.65	14	4 1.	4 8.	8 24.	9	3	5 0.2	8 1.5e+0	2 2.	3 0.	5 3	6 4	5 7	9 8	8 6	8 8	9 0.7	6 Transposase zinc-ribbon domain
Zn_Tnp_IS1595	PF12760.3	46	TR10348_c0_g1_i1|m.65	14	4 1.	4 8.	8 24.	9	4	5 0.1	2 6	1 3.	6 6.	5 2	1 4	5 8	3 11	6 8	1 11	7 0.6	8 Transposase zinc-ribbon domain
Zn_Tnp_IS1595	PF12760.3	46	TR10348_c0_g1_i1|m.65	14	4 1.	4 8.	8 24.	9	5	5 0.04	3 2	2 5.	0 0.	4 3	3 4	3 13	2 14	2 12	2 14	4 0.7	1 Transposase zinc-ribbon domain
ZZ	PF00569.13	45	TR10348_c0_g1_i1|m.65	14	4 1.	9 8.	2 17.	0	1	4 0.01	1	6 6.	6 3.	1	5 2	7 2	3 4	7 2	0 5	8 0.5	1 Zinc finger, ZZ type
ZZ	PF00569.13	45	TR10348_c0_g1_i1|m.65	14	4 1.	9 8.	2 17.	0	2	4 1.	4 7.5e+0	2 -0.	1 0.	1	6 1	2 8	2 8	8 8	0 9	3 0.7	5 Zinc finger, ZZ type
ZZ	PF00569.13	45	TR10348_c0_g1_i1|m.65	14	4 1.	9 8.	2 17.	0	3	4 0.	5 2.6e+0	2 1.	4 0.	2	5 1	2 10	9 11	6 10	6 12	1 0.7	1 Zinc finger, ZZ type
ZZ	PF00569.13	45	TR10348_c0_g1_i1|m.65	14	4 1.	9 8.	2 17.	0	4	4 0.7	5 3.9e+0	2 0.	8 0.	2	5 1	0 13	7 14	2 13	3 14	4 0.6	9 Zinc finger, ZZ type
zinc_ribbon_5	PF13719.2	37	TR10348_c0_g1_i1|m.65	14	4 3.	6 7.	3 20.	4	1	5 0.2	1 1.1e+0	2 2.	6 0.	2 2	6 3	5 2	3 3	2 1	6 3	4 0.8	0 zinc-ribbon domain
zinc_ribbon_5	PF13719.2	37	TR10348_c0_g1_i1|m.65	14	4 3.	6 7.	3 20.	4	2	5 0.06	9 3	6 4.	2 2.	8	4 3	4 2	4 5	9 2	2 6	2 0.5	7 zinc-ribbon domain
zinc_ribbon_5	PF13719.2	37	TR10348_c0_g1_i1|m.65	14	4 3.	6 7.	3 20.	4	3	5 0.0	3 1	6 5.	3 0.	3	4 2	0 5	2 6	8 5	0 7	3 0.7	5 zinc-ribbon domain
zinc_ribbon_5	PF13719.2	37	TR10348_c0_g1_i1|m.65	14	4 3.	6 7.	3 20.	4	4	5 0.1	1 5	7 3.	5 0.	1	3 1	0 8	1 8	8 7	6 9	1 0.7	7 zinc-ribbon domain
zinc_ribbon_5	PF13719.2	37	TR10348_c0_g1_i1|m.65	14	4 3.	6 7.	3 20.	4	5	5 0.	4 2.1e+0	2 1.	7 5.	9	4 2	4 11	0 13	0 10	9 14	4 0.7	3 zinc-ribbon domain
DUF983	PF06170.8	85	TR10348_c0_g1_i1|m.65	14	4	5 7.	5 7.	7	1	4 0.9	1 4.7e+0	2 1.	1 0.	0 1	0 2	2 2	4 3	6 2	1 3	9 0.8	5 Protein of unknown function (DUF983)
DUF983	PF06170.8	85	TR10348_c0_g1_i1|m.65	14	4	5 7.	5 7.	7	2	4 0.1	7 9	1 3.	4 0.	1	8 2	1 5	0 6	3 4	8 6	6 0.8	3 Protein of unknown function (DUF983)
DUF983	PF06170.8	85	TR10348_c0_g1_i1|m.65	14	4	5 7.	5 7.	7	3	4 0.6	9 3.6e+0	2 1.	5 0.	1 1	0 2	1 8	2 9	3 7	9 9	6 0.8	4 Protein of unknown function (DUF983)
DUF983	PF06170.8	85	TR10348_c0_g1_i1|m.65	14	4	5 7.	5 7.	7	4	4 0.2	9 1.5e+0	2 2.	7 0.	2 1	0 2	1 11	0 12	1 10	7 12	3 0.8	7 Protein of unknown function (DUF983)
Yippee-Mis18	PF03226.10	96	TR10348_c0_g1_i1|m.65	14	4	6 7.	1 15.	0	1	2 0.001	5 0.7	7 9.	9 5.	6	3 6	7 2	3 9	0 2	1 10	0 0.7	8 Yippee zinc-binding/DNA-binding /Mis18,	cent	ro	mere	assembly
Yippee-Mis18	PF03226.10	96	TR10348_c0_g1_i1|m.65	14	4	6 7.	1 15.	0	2	2 0.	4 2.1e+0	2 2.	1 1.	9	3 2	2 10	9 12	7 10	7 14	4 0.7	4 Yippee zinc-binding/DNA-binding /Mis18,	cent	ro	mere	assembly
Zip	PF02535.18	333	TR103503_c0_g1_i1|m.6	1	12 4	.5 6	.2 5	0	1	1 0.00	03 4	.9 6	.1 5	.0 1	02 1	62	14	76	4 1	07 0.	65 ZIP Zinc transporter
RVT_1	PF00078.23	222	TR103505_c0_g1_i1|m.6	4	09 4.4e-	06 26	.2 0	0.1	1	2 1.3e-	09 2.1e-	05 24	.0 0	.1 1	59 2	9	13	73	2	95 0.	79 Reverse transcriptase (RNA-dependent D	NA po	ly	meras	e)
RVT_1	PF00078.23	222	TR103505_c0_g1_i1|m.6	4	09 4.4e-	06 26	.2 0	0.1	2	2 0.0	46 7.5e+	2000-02-01	.7 0	0	19	51 2	02 2	34 1	99 2	48 0.	86 Reverse transcriptase (RNA-dependent D	NA po	ly	meras	e)
zf-C3HC4_3	PF13920.2	50	TR103506_c0_g1_i1|m.6	1	48 0.	36 10	.6 5	0.1	1	2 1	.6 1.3e+	2017-04-04	.0 0	0	38	41	31	34	27	35 0.	71 Zinc finger, C3HC4 type (RING finger)
zf-C3HC4_3	PF13920.2	50	TR103506_c0_g1_i1|m.6	1	48 0.	36 10	.6 5	0.1	2	2 2.4e-	05 0	.2 11	.4 2	0.7	2	27	78 1	5	77 1	06 0.	81 Zinc finger, C3HC4 type (RING finger)
zf-RING_2	PF13639.2	44	TR103506_c0_g1_i1|m.6	1	48 0.	64 10	.2 4	0.8	1	2 0.	17 1.4e+	2000-03-01	.4 0	0.2	30	41	26	34	2	35 0.	59 Ring finger domain
zf-RING_2	PF13639.2	44	TR103506_c0_g1_i1|m.6	1	48 0.	64 10	.2 4	0.8	2	2 3.1e-	05 0.	25 11	.5 0	0.9	2	26	80 1	4	79 1	22 0.	80 Ring finger domain
RVT_1	PF00078.23	222	TR103507_c0_g1_i1|m.6	2	65 0.0	16 14	.6 0	0	1	1 3.6e-	06 0.0	29 13	.7 0	0	2	56 1	87 2	50 1	86 2	60 0.	87 Reverse transcriptase (RNA-dependent D	NA po	ly	meras	e)
SecD-TM1	PF13721.2	103	TR103507_c0_g1_i1|m.6	2	65 0	.1 12	.9 0	0.1	1	1 2.3e-	05 0.	19 12	.1 0	0.1	18	59	95 1	37	86 1	45 0.	85 SecD export protein N-terminal TM regi	on
Exo_endo_phos_2	PF14529.2	119	TR103507_c1_g1_i1|m.6	4	60 1.3e-	05 24	.9 0	0.1	1	1 1e-	08 5.6e-	05 22	.8 0	0.1	2 1	18 1	96 3	46 1	95 3	47 0.	80 Endonuclease-reverse transcriptase
Exo_endo_phos	PF03372.19	239	TR103507_c1_g1_i1|m.6	4	60 0.00	73 16	.1 0	0	1	1 3.5e-	06 0.0	19 14	.7 0	0	2 1	63	95 2	55	94 3	18 0.	67 Endonuclease/Exonuclease/phosphatase f	amily
Chorismate_bind	PF00425.14	258	TR103507_c1_g1_i1|m.6	4	60 0	.2 11	.0 0	0	1	1 5.8e-	05 0.	32 10	.4 0	0	67 1	52 3	38 4	21 3	08 4	38 0.	81 chorismate binding enzyme
rve	PF00665.22	119	TR103508_c0_g1_i1|m.6	1	13 2.3e-	05 24	.5 0	0	1	1 6.1e-	09 3.3e-	05 23	.9 0	0	15	86	43 1	11	31 1	12 0.	88 Integrase core domain
zf-SNAP50_C	PF12251.4	198	TR103508_c0_g1_i1|m.6	1	13 0.0	19 14	.5 0	0.1	1	1 5.7e-	06 0.0	31 13	.8 0	.1 1	28 1	69	9	50	1	55 0.	78 snRNA-activating protein of 50kDa MW C	term	in	al
DDE_3	PF13358.2	146	TR103508_c0_g1_i1|m.6	1	13 0.0	82 12	.6 0	0	1	1 2e-	05 0.	11 12	.1 0	0	28	71	41	84	20 1	10 0.	82 DDE superfamily endonuclease
7tm_1	PF00001.17	268	TR103517_c0_g1_i1|m.6	1	48 4.9e-	14 52	.1 3	0.5	1	1 4.3e-	18 7e-	14 51	.6 3	0.5	1	90	49 1	45	49 1	48 0.	90 7 transmembrane receptor (rhodopsin fa	mily)
RVP	PF00077.16	101	TR103520_c0_g1_i1|m.6	1	47 0.0	01 19	.1 0	0	1	2 1	.6 5.2e+	2017-03-02	.4 0	0	39	54	79	94	65 1	11 0.	57 Retroviral aspartyl protease
RVP	PF00077.16	101	TR103520_c0_g1_i1|m.6	1	47 0.0	01 19	.1 0	0	2	2 7.6e-	07 0.00	25 17	.9 0	0	5	30 1	21 1	46 1	17 1	47 0.	92 Retroviral aspartyl protease
Asp_protease_2	PF13650.2	90	TR103520_c0_g1_i1|m.6	1	47 0.00	29 18	.1 0	0	1	2 2	.2 7.1e+	2017-03-02	.4 0	0	43	45	95	97	66 1	21 0.	53 Aspartyl protease
Asp_protease_2	PF13650.2	90	TR103520_c0_g1_i1|m.6	1	47 0.00	29 18	.1 0	0	2	2 2.1e-	06 0.00	68 16	.9 0	0	2	25 1	24 1	47 1	23 1	47 0.	91 Aspartyl protease
zf-CCHC_2	PF13696.2	21	TR103520_c0_g1_i1|m.6	1	47 0.0	46 13	.4 4	0.2	1	3 1	.2 4e+	2017-03-02	.4 0	0.4	4	7	25	28	25	28 0.	89 Zinc knuckle
zf-CCHC_2	PF13696.2	21	TR103520_c0_g1_i1|m.6	1	47 0.0	46 13	.4 4	0.2	2	3 0.	75 2.4e+	2017-03-01	.7 0	0.7	5	10	34	39	34	39 0.	87 Zinc knuckle
zf-CCHC_2	PF13696.2	21	TR103520_c0_g1_i1|m.6	1	47 0.0	46 13	.4 4	0.2	3	3 1.4e-	05 0.0	46 13	.4 4	0.2	6	20	56	70	55	71 0.	91 Zinc knuckle
gag-asp_proteas	PF13975.2	72	TR103520_c0_g1_i1|m.6	1	47 0.0	66 13	.1 0	0	1	1 3.5e-	05 0.	11 12	.4 0	0	7	33 1	19 1	45 1	15 1	47 0.	89 gag-polyprotein putative aspartyl prot	ease
zf-C2H2_10	PF16588.1	23	TR103520_c0_g1_i1|m.6	1	47 0.	16 11	.6 6	0.5	1	1 0.000	13 0.	42 10	.2 6	0.5	4	22	54	72	53	72 0.	93 C2H2 zinc-finger
RVT_1	PF00078.23	222	TR103533_c0_g1_i1|m.6	1	44 5.5e-	23 81	.5 0	0.1	1	1 8.1e-	27 6.5e-	23 81	.3 0	0.1	59 1	73	7 1	32	2 1	43 0.	92 Reverse transcriptase (RNA-dependent D	NA po	ly	meras	e)
DUF1072	PF06380.7	39	TR103533_c0_g1_i1|m.6	1	44 0.0	39 13	.7 0	0.1	1	1 9.5e-	06 0.0	77 12	.7 0	0.1	10	34	86 1	14	85 1	19 0.	83 Protein of unknown function (DUF1072)
SPACA7	PF15307.2	107	TR103534_c0_g1_i1|m.6	1	22 0.0	38 14	.1 0	0.6	1	2 2e-	05 0.	11 12	.6 0	0	38	94	1	57	1	63 0.	93 Sperm acrosome-associated protein 7
SPACA7	PF15307.2	107	TR103534_c0_g1_i1|m.6	1	22 0.0	38 14	.1 0	0.6	2	2 0	.2 1.1e+	2000-03-01	.2 0	0.1	93 1	2	80	89	68 1	19 0.	52 Sperm acrosome-associated protein 7
Adeno_IVa2	PF02456.11	370	TR103534_c0_g1_i1|m.6	1	22 0.0	54 12	.1 0	0	1	1 1.1e-	05 0.0	62 11	.9 0	0	20	69	28	83	13	94 0.	71 Adenovirus IVa2 protein
DUF4094	PF13334.2	93	TR103534_c0_g1_i1|m.6	1	22 0.	28 11	.6 3	0.6	1	2 9.1e-	05 0.	49 10	.8 0	0.5	68	91	19	42	8	44 0.	84 Domain of unknown function (DUF4094)
DUF4094	PF13334.2	93	TR103534_c0_g1_i1|m.6	1	22 0.	28 11	.6 3	0.6	2	2 0.0	73 4e+	02 1	.5 0	0.1	30	55	76 1	1	61 1	19 0.	58 Domain of unknown function (DUF4094)
RVT_1	PF00078.23	222	TR103537_c0_g1_i1|m.6	2	92 1.5e-	16 60	.4 0	0.2	1	1 1.3e-	20 2.1e-	16 60	.0 0	0.2	1 1	47 1	34 2	91 1	34 2	92 0.	94 Reverse transcriptase (RNA-dependent D	NA po	ly	meras	e)
DUF1446	PF07287.7	351	TR103537_c1_g1_i1|m.6	1	05 0.	14 10	.7 0	0.1	1	1 9.4e-	06 0.	15 10	.6 0	0.1	27	78	2	55	1	70 0.	87 Protein of unknown function (DUF1446)
2-oxoacid_dh	PF00198.19	233	TR103545_c0_g1_i1|m.6	4	59 1.7e-	78 263	.2 0	0.2	1	1 7.6e-	82 2.1e-	78 262	.9 0	0.2	3 2	32 2	26 4	55 2	24 4	56 0.	98 2-oxoacid dehydrogenases acyltransfera	se (c	at	alyti	c domain)
Biotin_lipoyl	PF00364.18	74	TR103545_c0_g1_i1|m.6	4	59 5.6e-	21 74	.0 0	0.1	1	1 3.4e-	24 9.1e-	21 73	.3 0	0.1	2	74	75 1	46	74 1	46 0.	97 Biotin-requiring enzyme
Biotin_lipoyl_2	PF13533.2	50	TR103545_c0_g1_i1|m.6	4	59 0.000	39 20	.1 0	0	1	1 3.4e-	07 0.000	92 18	.9 0	0	2	35 1	15 1	48	98 1	55 0.	93 Biotin-lipoyl like
HlyD_D23	PF16576.1	155	TR103545_c0_g1_i1|m.6	4	59 0.000	49 19	.5 0	0	1	1 3.1e-	07 0.000	83 18	.8 0	0	36	83	94 1	49	69 1	64 0.	86 Barrel-sandwich domain of CusB or HlyD	memb	ra	ne-fu	sion
GCV_H	PF01597.15	122	TR103545_c0_g1_i1|m.6	4	59 0.0	65 13	.0 0	0.2	1	1 4.6e-	05 0.	12 12	.1 0	0.2	39	71	94 1	26	71 1	29 0.	90 Glycine cleavage H-protein
PRCC	PF10253.5	207	TR103545_c0_g1_i1|m.6	4	59 0.	75 10	.4 4	0.2	1	1 0.000	47 1	.3 9	.7 4	0.2	2 1	43 1	43 2	64 1	42 2	86 0.	47 Mitotic checkpoint regulator, MAD2B-in	terac	ti	ng
2-oxoacid_dh	PF00198.19	233	TR103545_c0_g2_i1|m.6	4	65 1.7e-	78 263	.1 0	0.2	1	1 7.9e-	82 2.1e-	78 262	.8 0	0.2	3 2	32 2	32 4	61 2	30 4	62 0.	98 2-oxoacid dehydrogenases acyltransfera	se (c	at	alyti	c domain)
Biotin_lipoyl	PF00364.18	74	TR103545_c0_g2_i1|m.6	4	65 5.7e-	21 74	.0 0	0.1	1	1 3.4e-	24 9.3e-	21 73	.3 0	0.1	2	74	81 1	52	80 1	52 0.	97 Biotin-requiring enzyme
Biotin_lipoyl_2	PF13533.2	50	TR103545_c0_g2_i1|m.6	4	65 0.00	04 20	.0 0	0	1	1 3.5e-	07 0.000	94 18	.9 0	0	2	35 1	21 1	54 1	04 1	61 0.	93 Biotin-lipoyl like
HlyD_D23	PF16576.1	155	TR103545_c0_g2_i1|m.6	4	65 0.00	05 19	.5 0	0	1	1 3.2e-	07 0.000	86 18	.7 0	0	36	83 1	00 1	55	76 1	70 0.	86 Barrel-sandwich domain of CusB or HlyD	memb	ra	ne-fu	sion
GCV_H	PF01597.15	122	TR103545_c0_g2_i1|m.6	4	65 0.0	67 13	.0 0	0.2	1	1 4.6e-	05 0.	13 12	.1 0	0.2	39	71 1	00 1	32	77 1	35 0.	91 Glycine cleavage H-protein
PRCC	PF10253.5	207	TR103545_c0_g2_i1|m.6	4	65 0.	79 10	.4 4	0.2	1	1 0.000	48 1	.3 9	.7 4	0.2	2 1	43 1	49 2	70 1	48 2	92 0.	47 Mitotic checkpoint regulator, MAD2B-in	terac	ti	ng
I-set	PF07679.12	90	TR103547_c0_g1_i1|m.6	1	44 7.6e-	22 77	.0 0	0	1	1 5.4e-	25 9.7e-	22 76	.7 0	0	1	90	34 1	24	34 1	24 0.	98 Immunoglobulin I-set domain
Ig_2	PF13895.2	80	TR103547_c0_g1_i1|m.6	1	44 3.4e-	07 30	.1 0	0	1	1 2.8e-	10 5.1e-	07 29	.6 0	0	6	80	40 1	24	34 1	24 0.	79 Immunoglobulin domain
V-set	PF07686.13	109	TR103547_c0_g1_i1|m.6	1	44 6.7e-	07 29	.3 0	0	1	1 5e-	10 9e-	07 28	.9 0	0	35 1	9	56 1	25	38 1	25 0.	80 Immunoglobulin V-set domain
ig	PF00047.21	87	TR103547_c0_g1_i1|m.6	1	44 2e-	06 27	.7 0	0	1	1 1.6e-	09 2.8e-	06 27	.3 0	0	3	85	40 1	20	39 1	22 0.	85 Immunoglobulin domain
Ig_3	PF13927.2	69	TR103547_c0_g1_i1|m.6	1	44 4.6e-	05 23	.9 0	0	1	1 4.8e-	08 8.7e-	05 23	.0 0	0	2	69	34 1	11	33 1	11 0.	85 Immunoglobulin domain
Izumo-Ig	PF16706.1	92	TR103547_c0_g1_i1|m.6	1	44 0.00	26 17	.6 0	0	1	1 3e-	06 0.00	54 16	.6 0	0	53	84	94 1	25	64 1	30 0.	83 Immunoglobulin domain
Ig_5	PF16681.1	83	TR103547_c0_g1_i1|m.6	1	44 0.0	27 14	.8 0	0	1	1 2.3e-	05 0.0	41 14	.2 0	0	7	70	48 1	22	43 1	28 0.	69 Ig-like domain on T-cell surface glyco	prote	in	CD3	epsilon chain
BiPBP_C	PF06832.8	89	TR103547_c0_g1_i1|m.6	1	44 0.0	27 14	.4 0	0	1	2 4.7e-	05 0.0	85 12	.8 0	0	7	62	29	81	23	86 0.	86 Penicillin-Binding Protein C-terminus	Famil	y
BiPBP_C	PF06832.8	89	TR103547_c0_g1_i1|m.6	1	44 0.0	27 14	.4 0	0	2	2 1	.4 2.5e+	2017-03-01	.6 0	0	69	87 1	01 1	20	93 1	22 0.	77 Penicillin-Binding Protein C-terminus	Famil	y
NEAT	PF05031.8	119	TR103547_c0_g1_i1|m.6	1	44 0.0	87 13	.3 0	0	1	2 0.00	15 2	.6 8	.6 0	0	64 1	0	34	70	4	88 0.	77 Iron Transport-associated domain
NEAT	PF05031.8	119	TR103547_c0_g1_i1|m.6	1	44 0.0	87 13	.3 0	0	2	2 0.0	48	87 3	.7 0	0	51 1	0	90 1	37	71 1	42 0.	64 Iron Transport-associated domain
Toxin_10	PF05431.7	196	TR103547_c0_g1_i1|m.6	1	25 0.	19 11	.1 0	0	1	1 1.5e-	05 0.	25 10	.7 0	0	30	72	14	55	4	65 0.	81 Insecticidal Crystal Toxin, P42
Neur_chan_LBD	PF02931.19	216	TR103554_c0_g1_i1|m.6	4	53 1.3e-	49 168	.4 0	0.9	1	1 2.2e-	53 1.8e-	49 168	.0 0	0.9	2 2	15	50 2	54	49 2	55 0.	93 Neurotransmitter-gated ion-channel lig	and b	in	ding	domain
Neur_chan_memb	PF02932.12	238	TR103554_c0_g1_i1|m.6	4	53 2e-	35 122	.8 9	0.7	1	2 4.7e-	36 3.8e-	32 112	.1 4	0.3	1	93 2	62 3	55 2	62 3	69 0.	92 Neurotransmitter-gated ion-channel tra	nsmem	br	ane r	egion
Neur_chan_memb	PF02932.12	238	TR103554_c0_g1_i1|m.6	4	53 2e-	35 122	.8 9	0.7	2	2 5.8e-	06 0.0	47 13	.6 0	.2 2	16 2	38 4	24 4	46 4	15 4	46 0.	91 Neurotransmitter-gated ion-channel tra	nsmem	br	ane r	egion
RVT_1	PF00078.23	222	TR103556_c0_g1_i1|m.6	7	49 1.3e-	35 122	.8 0	0	1	1 3.6e-	39 2.9e-	35 121	.7 0	0	6 2	22	18 2	60	9 2	60 0.	93 Reverse transcriptase (RNA-dependent D	NA po	ly	meras	e)
VHS	PF00790.15	141	TR103556_c0_g1_i1|m.6	7	49 0.	11 12	.2 0	0	1	1 2.5e-	05 0.	21 11	.3 0	0	5	37 6	40 6	72 6	36 6	83 0.	87 VHS domain
rve	PF00665.22	119	TR103558_c0_g1_i1|m.6	1	28 6e-	13 48	.9 0	0	1	1 9.2e-	17 7.5e-	13 48	.6 0	0	6 1	6	32 1	28	26 1	28 0.	92 Integrase core domain
DDE_3	PF13358.2	146	TR103558_c0_g1_i1|m.6	1	28 8.8e-	05 22	.2 0	0	1	1 1.4e-	08 0.000	12 21	.8 0	0	40 1	21	50 1	27	46 1	28 0.	92 DDE superfamily endonuclease
zf-H2C2	PF09337.6	39	TR10355_c0_g1_i1|m.68	10	1 0.0008	4 19.	4 0.	2	1	1 7.8e-0	8 0.001	3 18.	9 0.	2	5 3	9 1	1 4	5	8 4	5 0.9	5 His(2)-Cys(2) zinc finger
17kDa_Anti_2	PF16998.1	116	TR103568_c0_g1_i1|m.6	1	01 0.	16 11	.7 0	0	1	1 1.4e-	05 0.	23 11	.2 0	0	40	63	21	44	12	48 0.	90 17 kDa outer membrane surface antigen
Exo_endo_phos	PF03372.19	239	TR103585_c0_g1_i1|m.6	2	39 2.9e-	05 23	.9 0	0	1	1 5.2e-	09 4.2e-	05 23	.4 0	0	3 2	11	1 2	22	1 2	34 0.	65 Endonuclease/Exonuclease/phosphatase f	amily
Exo_endo_phos_2	PF14529.2	119	TR103585_c0_g1_i1|m.6	2	39 0.000	84 19	.0 0	0.1	1	1 9.6e-	07 0.00	78 15	.9 0	0.1	2 1	3	98 2	29	97 2	37 0.	72 Endonuclease-reverse transcriptase
NYAP_N	PF15439.2	389	TR10358_c0_g1_i1|m.69	15	9 4.6e-4	7 160.	9 9.	7	1	1 3.2e-5	1 5.2e-4	7 160.	7 9.	7 4	2 17	8 1	6 14	7	3 15	8 0.8	5 Neuronal tyrosine-phosphorylated phosph	oinos	it	ide-3	#NAME?
DOCK_N	PF16172.1	347	TR103593_c0_g1_i1|m.6	4	45 1.3e-1	12 376	.1 0	0.2	1	1 7.6e-1	16 1.5e-1	12 375	.8 0	0.2	2 3	47	53 3	93	52 3	93 0.	95 DOCK N-terminus
DOCK-C2	PF14429.2	171	TR103593_c0_g1_i1|m.6	4	45 4.7e-	13 49	.2 0	0.1	1	3 0.	57 1.2e+	2000-03-01	.9 0	0	98 1	23	51	77	43 1	34 0.	50 C2 domain in Dock180 and Zizimin prote	ins
DOCK-C2	PF14429.2	171	TR103593_c0_g1_i1|m.6	4	45 4.7e-	13 49	.2 0	0.1	2	3 0.	63 1.3e+	2017-03-01	.0 0	.0 1	00 1	18 2	96 3	14 2	70 3	50 0.	71 C2 domain in Dock180 and Zizimin prote	ins
DOCK-C2	PF14429.2	171	TR103593_c0_g1_i1|m.6	4	45 4.7e-	13 49	.2 0	0.1	3	3 3.2e-	15 6.4e-	12 45	.5 0	0	1	48 3	98 4	44 3	98 4	45 0.	95 C2 domain in Dock180 and Zizimin prote	ins
SH3_2	PF07653.13	55	TR103593_c0_g1_i1|m.6	4	45 6.4e-	05 22	.4 0	0	1	2 9.3e-	08 0.000	19 20	.9 0	0	14	52	6	45	1	47 0.	87 Variant SH3 domain
SH3_2	PF07653.13	55	TR103593_c0_g1_i1|m.6	4	45 6.4e-	05 22	.4 0	0	2	2 4	.1 8.3e+	2017-03-03	.6 0	0	16	23 4	07 4	14 4	02 4	14 0.	81 Variant SH3 domain
SH3_9	PF14604.2	49	TR103593_c0_g1_i1|m.6	4	45 0.000	21 20	.9 0	0	1	1 2.5e-	07 0.000	52 19	.7 0	0	12	48	7	45	2	46 0.	88 Variant SH3 domain
SH3_1	PF00018.24	48	TR103593_c0_g1_i1|m.6	4	45 0.000	27 20	.3 0	0	1	1 3.3e-	07 0.000	67 19	.1 0	0	13	47	7	41	1	42 0.	89 SH3 domain
HSCB_C	PF07743.9	75	TR103593_c0_g1_i1|m.6	4	45 0.0	43 14	.1 0	0.3	1	1 0.000	12 0.	25 11	.7 0	0.3	6	42 1	02 1	37	97 1	96 0.	88 HSCB C-terminal oligomerisation domain
FliX	PF10768.5	136	TR103593_c0_g1_i1|m.6	4	45 0.0	71 13	.5 0	0	1	1 7.2e-	05 0.	15 12	.5 0	0	67 1	8	91 1	32	83 1	42 0.	88 Class II flagellar assembly regulator
Hom_end	PF05204.10	110	TR103593_c0_g1_i1|m.6	4	45 0.	12 12	.4 0	0	1	2 6	.1 1.2e+	2017-04-03	.7 0	0	58	98 2	55 2	95 2	54 2	97 0.	63 Homing endonuclease
Hom_end	PF05204.10	110	TR103593_c0_g1_i1|m.6	4	45 0.	12 12	.4 0	0	2	2 0.000	21 0.	43 10	.6 0	0	20	58 3	57 3	92 3	53 3	95 0.	86 Homing endonuclease
RVT_1	PF00078.23	222	TR103594_c0_g2_i1|m.6	1	30 3.1e-	08 33	.2 0	0	1	1 4.4e-	12 3.5e-	08 33	.1 0	0	50 1	51	3 1	5	1 1	14 0.	87 Reverse transcriptase (RNA-dependent D	NA po	ly	meras	e)
DUF3932	PF13068.2	81	TR103594_c0_g2_i1|m.6	1	30 0.0	41 14	.1 0	0.5	1	1 7.6e-	06 0.0	61 13	.5 0	0.5	8	27	48	67	41	76 0.	86 Protein of unknown function (DUF3932)
Sulfate_transp	PF00916.16	381	TR103604_c0_g1_i1|m.7	2	17 4.5e-	31 107	.8 3	0.7	1	1 3.6e-	35 5.8e-	31 107	.4 3	0.7	2	95	84 2	17	83 2	17 0.	98 Sulfate permease family
DUF2321	PF10083.5	156	TR103607_c0_g1_i1|m.7	1	34 0.00	02 20	.9 0	0.5	1	1 4.5e-	08 0.000	24 20	.6 0	0.5	33 1	2	9	77	6	98 0.	86 Uncharacterized protein conserved in b	acter	ia	(DUF	2321)
DZR	PF12773.3	50	TR103607_c0_g1_i1|m.7	1	34 0.0	32 14	.1 5	0	1	1 1.2e-	05 0.0	68 13	.1 5	0	9	49	10	49	7	50 0.	86 Double zinc ribbon
RecO_C	PF02565.11	157	TR103607_c0_g1_i1|m.7	1	34 0.	21 11	.2 1	0.9	1	1 5.8e-	05 0.	31 10	.7 1	0.9	65 1	54	10 1	4	9 1	07 0.	87 Recombination protein O C terminal
Exo_endo_phos_2	PF14529.2	119	TR103615_c0_g1_i1|m.7	1	17 0.000	77 19	.1 0	0.1	1	1 4.8e-	07 0.00	39 16	.9 0	0.1	19 1	2	5 1	12	1 1	17 0.	76 Endonuclease-reverse transcriptase
Exo_endo_phos	PF03372.19	239	TR103615_c0_g1_i1|m.7	1	17 0.	11 12	.2 0	0	1	1 1.8e-	05 0.	15 11	.8 0	.0 1	41 2	18	17 1	13	3 1	16 0.	54 Endonuclease/Exonuclease/phosphatase f	amily
Phage_int_SAM_1	PF02899.13	84	TR10361_c0_g1_i1|m.71	10	1 0.02	5 14.	7 0.	0	1	1 2.4e-0	6 0.03	8 14.	1 0.	0 2	9 7	4	5 4	9	2 5	3 0.7	9 Phage integrase, N-terminal SAM-like do	main
LOR	PF04525.8	187	TR103627_c0_g1_i1|m.7	1	17 0.0	12 15	.1 0	0.2	1	1 9.3e-	07 0.0	15 14	.8 0	0.2	75 1	39	18	81	8	93 0.	82 LURP-one-related
Transposase_20	PF02371.12	87	TR103633_c0_g1_i1|m.7	1	09 0.00	94 16	.1 0	0.1	1	2 2.7e-	06 0.0	22 14	.9 0	0	11	51	10	51	10	68 0.	88 Transposase IS116/IS110/IS902 family
Transposase_20	PF02371.12	87	TR103633_c0_g1_i1|m.7	1	09 0.00	94 16	.1 0	0.1	2	2 0.	43 3.5e+	2017-03-01	.7 0	0	17	38	66	87	61	88 0.	78 Transposase IS116/IS110/IS902 family
UIM	PF02809.16	17	TR103633_c0_g1_i1|m.7	1	09 0.0	91 12	.6 0	0.2	1	1 2e-	05 0.	16 11	.8 0	0.2	4	15	11	22	9	24 0.	92 Ubiquitin interaction motif
Asp_protease_2	PF13650.2	90	TR103637_c0_g1_i1|m.7	1	06 2.1e-	05 25	.0 0	0	1	1 5.1e-	09 2.7e-	05 24	.6 0	0	15	90	3	82	2	82 0.	85 Aspartyl protease
RVP_2	PF08284.7	135	TR103637_c0_g1_i1|m.7	1	06 0.000	47 20	.0 0	0	1	1 1.3e-	07 0.00	07 19	.5 0	0	38 1	30	3 1	0	2 1	05 0.	80 Retroviral aspartyl protease
gag-asp_proteas	PF13975.2	72	TR103637_c0_g1_i1|m.7	1	06 0.0	16 15	.1 0	0	1	1 4.8e-	06 0.0	26 14	.4 0	0	25	63	3	41	3	46 0.	91 gag-polyprotein putative aspartyl prot	ease
BrkDBD	PF09607.6	58	TR103638_c0_g1_i1|m.7	1	50 0.0	68 12	.8 0	0.5	1	2 7.4e-	06 0.	12 12	.0 0	0	38	56	6	24	4	26 0.	88 Brinker DNA-binding domain
BrkDBD	PF09607.6	58	TR103638_c0_g1_i1|m.7	1	50 0.0	68 12	.8 0	0.5	2	2 0.	42 6.8e+	2017-03-03	.2 0	0.1	21	27	68	74	66	75 0.	78 Brinker DNA-binding domain
Zona_pellucida	PF00100.19	234	TR10363_c0_g1_i1|m.72	15	3 1.3e-0	8 34.	8 1.	1	1	1 2.3e-1	2 1.9e-0	8 34.	4 1.	1 18	8 23	3 1	1 6	1	5 6	2 0.8	8 Zona pellucida-like domain
Ada_Zn_binding	PF02805.12	65	TR10363_c0_g1_i1|m.72	15	3 0.3	1 10.	9 3.	0	1	2 2.8e-0	5 0.2	3 11.	4 1.	1 1	8 4	9 4	6 7	7 3	9 8	2 0.8	8 Metal binding domain of Ada
Ada_Zn_binding	PF02805.12	65	TR10363_c0_g1_i1|m.72	15	3 0.3	1 10.	9 3.	0	2	2 0.5	8 4.7e+0	3 -2.	4 0.	0 2	7 3	4 13	6 14	3 13	4 15	0 0.5	3 Metal binding domain of Ada
Zona_pellucida	PF00100.19	234	TR10363_c0_g2_i1|m.72	15	3 1.1e-0	8 35.	1 1.	3	1	1 2.9e-1	2 1.6e-0	8 34.	6 1.	3 18	8 23	3 1	1 6	1	5 6	2 0.8	8 Zona pellucida-like domain
GP3	PF03076.10	160	TR10363_c0_g2_i1|m.72	15	3 0.01	3 15.	4 0.	5	1	1 3.5e-0	6 0.01	9 14.	9 0.	5 4	7 9	9	8 5	8	3 8	8 0.7	1 Equine arteritis virus GP3
Ada_Zn_binding	PF02805.12	65	TR10363_c0_g2_i1|m.72	15	3 0.3	1 10.	9 3.	0	1	2 4.2e-0	5 0.2	3 11.	4 1.	1 1	8 4	9 4	6 7	7 3	9 8	2 0.8	8 Metal binding domain of Ada
Ada_Zn_binding	PF02805.12	65	TR10363_c0_g2_i1|m.72	15	3 0.3	1 10.	9 3.	0	2	2 0.8	7 4.7e+0	3 -2.	4 0.	0 2	7 3	4 13	6 14	3 13	4 15	0 0.5	3 Metal binding domain of Ada
Arfaptin	PF06456.9	229	TR103643_c0_g1_i1|m.7	4	60 3.5e-	81 272	.0 10	0.7	1	1 1.1e-	84 4.6e-	81 271	.6 10	0.7	1 2	29	15 2	42	15 2	42 0.	98 Arfaptin-like domain
ICA69	PF04629.10	255	TR103643_c0_g1_i1|m.7	4	60 1.5e-	36 126	.9 10	0.7	1	3 0	.7 2.8e+	2017-03-01	.8 0	0.3	81	81	61	61	7 1	06 0.	40 Islet cell autoantigen ICA69, C-termin	al do	ma	in
ICA69	PF04629.10	255	TR103643_c0_g1_i1|m.7	4	60 1.5e-	36 126	.9 10	0.7	2	3 0	.8 3.3e+	2017-03-02	.0 0	0.1	25	54	74 1	3	53 1	77 0.	58 Islet cell autoantigen ICA69, C-termin	al do	ma	in
ICA69	PF04629.10	255	TR103643_c0_g1_i1|m.7	4	60 1.5e-	36 126	.9 10	0.7	3	3 3.6e-	40 1.5e-	36 126	.9 10	0.7	84 2	55 2	76 4	59 2	35 4	59 0.	70 Islet cell autoantigen ICA69, C-termin	al do	ma	in
Peptidase_C47	PF05543.9	174	TR103643_c0_g1_i1|m.7	4	60 0.0	19 14	.3 0	0	1	1 8.2e-	06 0.0	33 13	.6 0	0	73 1	40	56 1	24	22 1	48 0.	85 Staphopain peptidase C47
BAR_3	PF16746.1	238	TR103643_c0_g1_i1|m.7	4	60 0.	71 9	.4 9	0.6	1	2 0.0	23	94 2	.4 2	.0 1	28 1	85	21	79	6	84 0.	74 BAR domain of APPL family
BAR_3	PF16746.1	238	TR103643_c0_g1_i1|m.7	4	60 0.	71 9	.4 9	0.6	2	2 4.4e-	05 0.	18 11	.3 1	.0 1	37 2	18 1	72 2	53	92 2	70 0.	83 BAR domain of APPL family
TSC22	PF01166.14	57	TR103646_c0_g1_i1|m.7	1	18 0.	02 15	.1 0	0.1	1	1 9e-	06 0.0	48 13	.8 0	0.1	12	38	62	88	57 1	11 0.	88 TSC-22/dip/bun family
SlyX	PF04102.8	67	TR103646_c0_g1_i1|m.7	1	18 0.0	46 14	.2 1	0.9	1	3 0.	68 3.7e+	2017-03-01	.5 0	0	37	47	8	18	4	39 0.	53 SlyX
SlyX	PF04102.8	67	TR103646_c0_g1_i1|m.7	1	18 0.0	46 14	.2 1	0.9	2	3 9.5e-	06 0.0	51 14	.1 0	0.3	12	56	45	89	36	96 0.	92 SlyX
SlyX	PF04102.8	67	TR103646_c0_g1_i1|m.7	1	18 0.0	46 14	.2 1	0.9	3	3 1	.6 8.9e+	2017-03-02	.7 0	0	13	23 1	06 1	16 1	03 1	18 0.	48 SlyX
Reo_sigmaC	PF04582.8	326	TR103646_c0_g1_i1|m.7	1	18 0.	15 11	.3 3	0	1	1 3e-	05 0.	16 11	.2 3	0	63 1	37	42 1	14	5 1	17 0.	74 Reovirus sigma C capsid protein
DUF4713	PF15831.1	56	TR103670_c0_g1_i1|m.7	1	33 1.4e-	19 70	.1 7	0	1	1 4.8e-	23 1.9e-	19 69	.7 7	0	2	56	46 1	0	45 1	01 0.	98 Domain of unknown function (DUF4713)
TMEM52	PF14979.2	149	TR103670_c0_g1_i1|m.7	1	33 0.0	42 13	.6 1	0	1	1 1.5e-	05 0.0	62 13	.1 1	0	14	60	67 1	14	57 1	26 0.	66 Transmembrane 52
EVC2_like	PF12297.4	430	TR103670_c0_g1_i1|m.7	1	33 0.0	55 12	.0 0	0.1	1	1 1.5e-	05 0.0	61 11	.9 0	0.1	55 1	19	57 1	20	31 1	31 0.	69 Ellis van Creveld protein 2 like prote	in
Use1	PF09753.5	250	TR103670_c0_g1_i1|m.7	1	33 0.	12 11	.9 0	0.8	1	1 4.6e-	05 0.	19 11	.3 0	.8 1	95 2	46	40	91	37	93 0.	86 Membrane fusion protein Use1
CHAD	PF05235.10	212	TR103674_c0_g1_i1|m.7	1	01 0.00	91 15	.8 0	0.3	1	1 7.7e-	07 0.0	12 15	.4 0	0.3	31	68	1	38	1	67 0.	85 CHAD domain
SEA	PF01390.16	102	TR103677_c0_g1_i1|m.7	1	18 0.0	18 15	.0 0	0.1	1	3 1.1e-	06 0.0	18 15	.0 0	0.1	48	93	2	51	1	57 0.	78 SEA domain
SEA	PF01390.16	102	TR103677_c0_g1_i1|m.7	1	18 0.0	18 15	.0 0	0.1	2	3 0.	23 3.7e+	2017-03-02	.1 0	0	86	86	84	84	65 1	00 0.	52 SEA domain
SEA	PF01390.16	102	TR103677_c0_g1_i1|m.7	1	18 0.0	18 15	.0 0	0.1	3	3 0.	15 2.5e+	2017-03-01	.5 0	0.1	3	12 1	08 1	17 1	07 1	18 0.	85 SEA domain
zf-Dof	PF02701.11	59	TR103687_c0_g1_i1|m.7	1	23 0.	35 10	.9 7	0.2	1	3 0.0	29 4.6e+	02 0	.9 0	0	16	35	16	36	3	39 0.	76 Dof domain, zinc finger
zf-Dof	PF02701.11	59	TR103687_c0_g1_i1|m.7	1	23 0.	35 10	.9 7	0.2	2	3 0.	26 4.2e+	2017-03-02	.1 0	0.1	28	32	46	50	40	68 0.	61 Dof domain, zinc finger
zf-Dof	PF02701.11	59	TR103687_c0_g1_i1|m.7	1	23 0.	35 10	.9 7	0.2	3	3 8.3e-	06 0.	13 12	.2 2	0.1	14	46	86 1	18	77 1	22 0.	92 Dof domain, zinc finger
RVT_1	PF00078.23	222	TR103687_c0_g1_i1|m.7	1	06 1.4e-	06 27	.8 0	0	1	1 9.8e-	11 1.6e-	06 27	.7 0	0	49 1	12	39 1	5	24 1	06 0.	90 Reverse transcriptase (RNA-dependent D	NA po	ly	meras	e)
SHQ1	PF04925.11	176	TR103696_c0_g1_i1|m.7	1	24 0.0	18 14	.5 0	0.1	1	1 1.3e-	06 0.0	21 14	.3 0	0.1	28	92	29	93	4	99 0.	89 SHQ1 protein
SUKH-3	PF14433.2	143	TR103698_c0_g1_i1|m.7	1	30 0.0	47 13	.5 0	0	1	1 4.8e-	06 0.0	77 12	.8 0	0	87 1	19	94 1	27	62 1	29 0.	85 SUKH-3 immunity protein
DUF3095	PF11294.4	378	TR103698_c0_g1_i1|m.7	1	22 0.	21 10	.5 0	0	1	1 5.9e-	05 0.	96 8	.3 0	.0 3	01 3	52	37	91	12	98 0.	74 Protein of unknown function (DUF3095)
zf-RRPl_C4	PF17026.1	108	TR10369_c0_g1_i1|m.74	10	2 0.0	2 14.	9 0.	9	1	1 3.3e-0	6 0.02	6 14.	5 0.	9 2	6 8	2 3	4 8	6 3	2 9	5 0.8	7 Putative ribonucleoprotein zinc-finger	pf C4	t	ype
DUF3038	PF11237.4	169	TR10369_c0_g1_i1|m.74	10	2 0.1	2 12.	3 0.	0	1	1 1.8e-0	5 0.1	4 12.	0 0.	0 6	1 14	0 1	2 9	0	6 9	6 0.7	5 Protein of unknown function (DUF3038)
Chorein_N	PF12624.3	116	TR103701_c0_g1_i1|m.7	1	25 4.4e-	32 110	.5 0	0.1	1	1 3.2e-	36 5.2e-	32 110	.3 0	0.1	1 1	13	2 1	13	2 1	16 0.	93 N-terminal region of Chorein or VPS13
VWA	PF00092.24	175	TR103704_c0_g1_i1|m.7	1	80 4.4e-	21 75	.8 0	0.3	1	1 3e-	24 5.4e-	21 75	.5 0	0.3	1 1	56	12 1	75	12 1	79 0.	86 von Willebrand factor type A domain
VWA_3	PF13768.2	155	TR103704_c0_g1_i1|m.7	1	80 2.2e-	17 63	.3 0	0	1	1 1.5e-	20 2.7e-	17 62	.9 0	0	2 1	53	12 1	78	11 1	79 0.	87 von Willebrand factor type A domain
VWA_2	PF13519.2	172	TR103704_c0_g1_i1|m.7	1	80 1.8e-	16 60	.7 0	0.1	1	1 1.2e-	19 2.2e-	16 60	.5 0	0.1	1 1	48	12 1	71	12 1	79 0.	80 von Willebrand factor type A domain
vWA-TerF-like	PF10138.5	200	TR103704_c0_g1_i1|m.7	1	80 7e-	05 22	.9 0	0	1	1 5e-	08 9.1e-	05 22	.5 0	0	3 1	31	12 1	44	10 1	77 0.	61 vWA found in TerF C terminus
CobT_C	PF11775.4	219	TR103704_c0_g1_i1|m.7	1	80 0.000	74 19	.1 0	0.1	1	2 8.9e-	07 0.00	16 18	.0 0	0.1	13	73	11	72	6 1	22 0.	86 Cobalamin biosynthesis protein CobT VW	A dom	ai	n
CobT_C	PF11775.4	219	TR103704_c0_g1_i1|m.7	1	80 0.000	74 19	.1 0	0.1	2	2 1	.3 2.3e+	2017-03-02	.1 0	.0 1	36 1	52 1	16 1	34 1	03 1	47 0.	65 Cobalamin biosynthesis protein CobT VW	A dom	ai	n
VWA_CoxE	PF05762.10	223	TR103704_c0_g1_i1|m.7	1	80 0.00	23 17	.2 0	0.1	1	1 2.4e-	06 0.00	43 16	.3 0	0.1	57 1	47	10 1	6	4 1	28 0.	83 VWA domain containing CoxE-like protei	n
Sec23_trunk	PF04811.11	243	TR103704_c0_g1_i1|m.7	1	80 0.0	16 14	.6 0	0	1	1 1.2e-	05 0.0	22 14	.2 0	0	7	66	14	77	10 1	08 0.	83 Sec23/Sec24 trunk domain
DUF2201	PF09967.5	123	TR103704_c0_g1_i1|m.7	1	80 0.0	39 14	.0 0	0	1	1 3.2e-	05 0.0	58 13	.4 0	0	1	47	13	61	13 1	00 0.	79 VWA-like domain (DUF2201)
Peptidase_S49_N	PF08496.6	153	TR103704_c0_g1_i1|m.7	1	80 0.	08 12	.9 0	0.1	1	2 0.000	11 0	.2 11	.6 0	0	94 1	30	10	46	4	51 0.	92 Peptidase family S49 N-terminal
Peptidase_S49_N	PF08496.6	153	TR103704_c0_g1_i1|m.7	1	80 0.	08 12	.9 0	0.1	2	2 2	.1 3.8e+	2017-03-02	.3 0	0	69	81 1	03 1	15	86 1	19 0.	45 Peptidase family S49 N-terminal
Kelch_6	PF13964.2	50	TR103706_c0_g1_i1|m.7	3	19 6.9e-	25 86	.3 2	0.5	1	6 0.000	25 0.	67 10	.2 0	0	31	47	19	35	16	41 0.	88 Kelch motif
Kelch_6	PF13964.2	50	TR103706_c0_g1_i1|m.7	3	19 6.9e-	25 86	.3 2	0.5	2	6 4.6e-	05 0.	13 12	.5 0	0	5	50	42 1	0	37 1	00 0.	89 Kelch motif
Kelch_6	PF13964.2	50	TR103706_c0_g1_i1|m.7	3	19 6.9e-	25 86	.3 2	0.5	3	6 8.6e-	09 2.3e-	05 24	.3 0	0	1	48	99 1	49	99 1	54 0.	94 Kelch motif
Kelch_6	PF13964.2	50	TR103706_c0_g1_i1|m.7	3	19 6.9e-	25 86	.3 2	0.5	4	6 0.0	02 5	.3 7	.3 0	0	14	43 1	63 1	96 1	51 1	99 0.	83 Kelch motif
Kelch_6	PF13964.2	50	TR103706_c0_g1_i1|m.7	3	19 6.9e-	25 86	.3 2	0.5	5	6 0.	18 4.8e+	02 1	.1 0	0.1	10	40 2	14 2	38 2	05 2	39 0.	65 Kelch motif
Kelch_6	PF13964.2	50	TR103706_c0_g1_i1|m.7	3	19 6.9e-	25 86	.3 2	0.5	6	6 2.2e-	09 5.9e-	06 26	.2 0	0	6	49 2	52 2	95 2	47 2	96 0.	91 Kelch motif
Kelch_1	PF01344.21	46	TR103706_c0_g1_i1|m.7	3	19 5.9e-	23 80	.1 11	0.5	1	6 0.000	19 0.	52 9	.8 0	0.1	30	43	19	32	12	33 0.	91 Kelch motif
Kelch_1	PF01344.21	46	TR103706_c0_g1_i1|m.7	3	19 5.9e-	23 80	.1 11	0.5	2	6 2.6e-	05 0.0	69 12	.6 0	0	9	45	46	96	40	97 0.	89 Kelch motif
Kelch_1	PF01344.21	46	TR103706_c0_g1_i1|m.7	3	19 5.9e-	23 80	.1 11	0.5	3	6 1e-	07 0.000	27 20	.3 0	0	1	45	99 1	47	99 1	48 0.	93 Kelch motif
Kelch_1	PF01344.21	46	TR103706_c0_g1_i1|m.7	3	19 5.9e-	23 80	.1 11	0.5	4	6 0.000	35 0.	96 9	.0 0	0.7	4	42 1	53 1	96 1	51 1	97 0.	82 Kelch motif
Kelch_1	PF01344.21	46	TR103706_c0_g1_i1|m.7	3	19 5.9e-	23 80	.1 11	0.5	5	6 2	.3 6.2e+	2017-03-03	.2 0	0.2	27	39 2	26 2	38 2	24 2	39 0.	79 Kelch motif
Kelch_1	PF01344.21	46	TR103706_c0_g1_i1|m.7	3	19 5.9e-	23 80	.1 11	0.5	6	6 7.8e-	11 2.1e-	07 30	.3 0	0	4	46 2	50 2	93 2	47 2	93 0.	97 Kelch motif
Kelch_2	PF07646.11	49	TR103706_c0_g1_i1|m.7	3	19 2.7e-	12 46	.0 2	0.9	1	5 0	.1 2.8e+	02 1	.6 0	0	34	48	20	34	11	35 0.	87 Kelch motif
Kelch_2	PF07646.11	49	TR103706_c0_g1_i1|m.7	3	19 2.7e-	12 46	.0 2	0.9	2	5 0.	18 5e+	02 0	.8 0	0.4	4	20	41	57	39	88 0.	79 Kelch motif
Kelch_2	PF07646.11	49	TR103706_c0_g1_i1|m.7	3	19 2.7e-	12 46	.0 2	0.9	3	5 3.8e-	05 0	.1 12	.5 0	0	5	49 1	03 1	48	99 1	48 0.	91 Kelch motif
Kelch_2	PF07646.11	49	TR103706_c0_g1_i1|m.7	3	19 2.7e-	12 46	.0 2	0.9	4	5 0.000	46 1	.3 9	.0 0	0	8	45 1	57 1	96 1	53 1	96 0.	94 Kelch motif
Kelch_2	PF07646.11	49	TR103706_c0_g1_i1|m.7	3	19 2.7e-	12 46	.0 2	0.9	5	5 2e-	06 0.00	53 16	.5 0	0	7	49 2	53 2	93 2	49 2	93 0.	94 Kelch motif
Kelch_4	PF13418.2	49	TR103706_c0_g1_i1|m.7	3	19 7.7e-	11 41	.7 0	0	1	5 0.00	28 7	.6 6	.4 0	0	30	46	17	33	16	41 0.	81 Galactose oxidase, central domain
Kelch_4	PF13418.2	49	TR103706_c0_g1_i1|m.7	3	19 7.7e-	11 41	.7 0	0	2	5 0.00	95	26 4	.7 0	0	12	46	48	95	41	98 0.	77 Galactose oxidase, central domain
Kelch_4	PF13418.2	49	TR103706_c0_g1_i1|m.7	3	19 7.7e-	11 41	.7 0	0	3	5 0.00	11 2	.9 7	.8 0	0	2	48 1	00 1	48	99 1	49 0.	85 Galactose oxidase, central domain
Kelch_4	PF13418.2	49	TR103706_c0_g1_i1|m.7	3	19 7.7e-	11 41	.7 0	0	4	5 0.0	52 1.4e+	02 2	.4 0	0	30	44 1	81 1	96 1	77 2	03 0.	83 Galactose oxidase, central domain
Kelch_4	PF13418.2	49	TR103706_c0_g1_i1|m.7	3	19 7.7e-	11 41	.7 0	0	5	5 3.4e-	05 0.0	93 12	.6 0	0	3	48 2	49 2	93 2	47 2	94 0.	93 Galactose oxidase, central domain
Kelch_3	PF13415.2	49	TR103706_c0_g1_i1|m.7	3	19 1.6e-	08 34	.4 0	0	1	5 0.0	25	67 3	.7 0	0	21	37	18	34	16	43 0.	82 Galactose oxidase, central domain
Kelch_3	PF13415.2	49	TR103706_c0_g1_i1|m.7	3	19 1.6e-	08 34	.4 0	0	2	5 0.000	86 2	.3 8	.4 0	0	3	47	50 1	6	48 1	08 0.	82 Galactose oxidase, central domain
Kelch_3	PF13415.2	49	TR103706_c0_g1_i1|m.7	3	19 1.6e-	08 34	.4 0	0	3	5 0.0	64 1.7e+	02 2	.4 0	0	2	32 1	10 1	42 1	10 1	59 0.	66 Galactose oxidase, central domain
Kelch_3	PF13415.2	49	TR103706_c0_g1_i1|m.7	3	19 1.6e-	08 34	.4 0	0	4	5 0.	29 7.8e+	02 0	.4 0	0	4	34 1	63 1	96 1	60 2	06 0.	66 Galactose oxidase, central domain
Kelch_3	PF13415.2	49	TR103706_c0_g1_i1|m.7	3	19 1.6e-	08 34	.4 0	0	5	5 8.7e-	05 0.	24 11	.6 0	0	2	49 2	58 3	04 2	57 3	04 0.	93 Galactose oxidase, central domain
Kelch_5	PF13854.2	42	TR103706_c0_g1_i1|m.7	3	19 0.000	96 18	.9 6	0.7	1	5 0.	13 3.6e+	02 1	.1 0	0	14	22	48	56	41	64 0.	80 Kelch motif
Kelch_5	PF13854.2	42	TR103706_c0_g1_i1|m.7	3	19 0.000	96 18	.9 6	0.7	2	5 2.7e-	05 0.0	74 12	.9 0	0	4	34	99 1	31	98 1	36 0.	86 Kelch motif
Kelch_5	PF13854.2	42	TR103706_c0_g1_i1|m.7	3	19 0.000	96 18	.9 6	0.7	3	5 0.	87 2.4e+	2017-03-01	.5 0	0.1	2	21 1	48 1	67 1	47 1	67 0.	78 Kelch motif
Kelch_5	PF13854.2	42	TR103706_c0_g1_i1|m.7	3	19 0.000	96 18	.9 6	0.7	4	5 1	.8 5e+	2017-03-02	.5 0	0.1	31	41 2	15 2	25 2	14 2	26 0.	80 Kelch motif
Kelch_5	PF13854.2	42	TR103706_c0_g1_i1|m.7	3	19 0.000	96 18	.9 6	0.7	5	5 0.0	8	22 5	.0 0	0.1	6	22 2	49 2	65 2	46 2	81 0.	81 Kelch motif
Galactosyl_T	PF01762.17	195	TR103709_c0_g1_i1|m.7	4	18 2.2e-	47 161	.2 0	0	1	1 7.4e-	51 3e-	47 160	.8 0	0	1 1	93 1	68 3	59 1	68 3	61 0.	96 Galactosyltransferase
Fringe	PF02434.12	252	TR103709_c0_g1_i1|m.7	4	18 1.3e-	05 24	.7 0	0	1	2 0.0	76 3.1e+	02 0	.5 0	0	7	33 1	55 1	80 1	50 1	87 0.	84 Fringe-like
Fringe	PF02434.12	252	TR103709_c0_g1_i1|m.7	4	18 1.3e-	05 24	.7 0	0	2	2 2.9e-	08 0.000	12 21	.5 0	0	86 2	05 2	49 3	63 2	38 3	69 0.	79 Fringe-like
DUF3328	PF11807.4	220	TR103709_c0_g1_i1|m.7	4	18 0.0	58 13	.0 0	0.2	1	2 0.00	51	21 4	.7 0	0	13	78	32	98	19 1	06 0.	68 Domain of unknown function (DUF3328)
DUF3328	PF11807.4	220	TR103709_c0_g1_i1|m.7	4	18 0.0	58 13	.0 0	0.2	2	2 0.00	16 6	.5 6	.3 0	.0 1	76 2	10 1	06 1	40 1	04 1	45 0.	93 Domain of unknown function (DUF3328)
DUF604	PF04646.8	255	TR103709_c0_g1_i1|m.7	4	18 0.	13 11	.5 0	0	1	1 6.2e-	05 0.	25 10	.5 0	0	12	72 3	15 3	71 3	10 3	92 0.	81 Protein of unknown function, DUF604
Molybdop_Fe4S4	PF04879.12	55	TR103709_c0_g1_i1|m.7	1	05 0.0	59 13	.2 1	0	1	1 1e-	05 0.0	84 12	.8 1	0	1	21	58	78	58	91 0.	83 Molybdopterin oxidoreductase Fe4S4 dom	ain
AFOR_C	PF01314.14	382	TR103709_c0_g1_i1|m.7	1	05 0.	16 10	.8 0	0.1	1	1 2e-	05 0.	17 10	.7 0	0.1	54	84	49	79	30	96 0.	74 Aldehyde ferredoxin oxidoreductase, do	mains	2	& 3
RVT_1	PF00078.23	222	TR103727_c0_g1_i1|m.7	3	35 1.1e-	13 51	.1 0	0	1	1 1.4e-	17 2.2e-	13 50	.1 0	.0 1	26 2	9	20 1	11	5 1	42 0.	82 Reverse transcriptase (RNA-dependent D	NA po	ly	meras	e)
RVT_1	PF00078.23	222	TR103727_c0_g1_i1|m.7	2	47 2e-	07 30	.6 0	0	1	1 1.9e-	11 3.2e-	07 30	.0 0	0	3	95 1	06 2	04 1	03 2	25 0.	82 Reverse transcriptase (RNA-dependent D	NA po	ly	meras	e)
GRAM	PF02893.16	69	TR103729_c0_g1_i1|m.7	1	23 3.8e-	16 58	.4 0	0	1	1 3.5e-	20 5.7e-	16 57	.9 0	0	2	67	8	73	7	75 0.	96 GRAM domain
RVT_1	PF00078.23	222	TR103730_c0_g1_i1|m.7	1	49 1.2e-	18 67	.4 0	0	1	1 8.8e-	23 1.4e-	18 67	.1 0	0	93 2	6	5 1	28	2 1	43 0.	93 Reverse transcriptase (RNA-dependent D	NA po	ly	meras	e)
TPR_20	PF14561.2	90	TR103738_c0_g1_i1|m.7	2	70 0.0	11 15	.9 0	0.9	1	4 0.00	31	25 5	.1 0	0	14	45	2	33	1	40 0.	88 Tetratricopeptide repeat
TPR_20	PF14561.2	90	TR103738_c0_g1_i1|m.7	2	70 0.0	11 15	.9 0	0.9	2	4 0.0	36 2.9e+	02 1	.7 0	0	5	30	35	60	31	69 0.	82 Tetratricopeptide repeat
TPR_20	PF14561.2	90	TR103738_c0_g1_i1|m.7	2	70 0.0	11 15	.9 0	0.9	3	4 0.00	21	17 5	.7 0	0.1	6	37 1	45 1	76 1	43 1	99 0.	85 Tetratricopeptide repeat
TPR_20	PF14561.2	90	TR103738_c0_g1_i1|m.7	2	70 0.0	11 15	.9 0	0.9	4	4 1	.1 8.9e+	2017-03-03	.0 0	0	56	69 2	36 2	49 2	30 2	58 0.	68 Tetratricopeptide repeat
TPR_19	PF14559.2	68	TR103738_c0_g1_i1|m.7	2	70 0.	23 11	.9 2	0.4	1	3 0.0	01 8	.2 6	.9 0	0.2	17	37	2	22	2	23 0.	91 Tetratricopeptide repeat
TPR_19	PF14559.2	68	TR103738_c0_g1_i1|m.7	2	70 0.	23 11	.9 2	0.4	2	3 0	.1 8.3e+	02 0	.4 0	0.1	8	36	35	63	32	69 0.	82 Tetratricopeptide repeat
TPR_19	PF14559.2	68	TR103738_c0_g1_i1|m.7	2	70 0.	23 11	.9 2	0.4	3	3 0.	03 2.4e+	02 2	.2 0	0	9	40 1	45 1	76 1	41 1	78 0.	78 Tetratricopeptide repeat
TPR_20	PF14561.2	90	TR103738_c0_g2_i1|m.7	2	70 0.0	11 15	.9 0	0.8	1	4 0.00	31	25 5	.1 0	0	14	45	2	33	1	40 0.	88 Tetratricopeptide repeat
TPR_20	PF14561.2	90	TR103738_c0_g2_i1|m.7	2	70 0.0	11 15	.9 0	0.8	2	4 0.0	37 3e+	02 1	.7 0	0	5	30	35	60	31	69 0.	83 Tetratricopeptide repeat
TPR_20	PF14561.2	90	TR103738_c0_g2_i1|m.7	2	70 0.0	11 15	.9 0	0.8	3	4 0.00	21	17 5	.7 0	0.1	6	37 1	45 1	76 1	43 1	99 0.	85 Tetratricopeptide repeat
TPR_20	PF14561.2	90	TR103738_c0_g2_i1|m.7	2	70 0.0	11 15	.9 0	0.8	4	4 1	.1 8.9e+	2017-03-03	.0 0	0	56	69 2	36 2	49 2	30 2	58 0.	68 Tetratricopeptide repeat
TPR_19	PF14559.2	68	TR103738_c0_g2_i1|m.7	2	70 0.	13 12	.6 2	0.2	1	3 0.0	01 8	.2 6	.9 0	0.2	17	37	2	22	2	23 0.	91 Tetratricopeptide repeat
TPR_19	PF14559.2	68	TR103738_c0_g2_i1|m.7	2	70 0.	13 12	.6 2	0.2	2	3 0.0	65 5.3e+	02 1	.1 0	0	8	36	35	63	32	69 0.	84 Tetratricopeptide repeat
TPR_19	PF14559.2	68	TR103738_c0_g2_i1|m.7	2	70 0.	13 12	.6 2	0.2	3	3 0.	03 2.4e+	02 2	.2 0	0	9	40 1	45 1	76 1	41 1	78 0.	78 Tetratricopeptide repeat
gag-asp_proteas	PF13975.2	72	TR103748_c0_g1_i1|m.7	1	53 9e-	06 25	.5 0	0	1	2 2	.7 8.8e+	2017-03-03	.3 0	0	5	15	33	43	30	44 0.	77 gag-polyprotein putative aspartyl prot	ease
gag-asp_proteas	PF13975.2	72	TR103748_c0_g1_i1|m.7	1	53 9e-	06 25	.5 0	0	2	2 7.7e-	09 2.5e-	05 24	.1 0	0	19	57	53	89	51 1	04 0.	84 gag-polyprotein putative aspartyl prot	ease
Asp_protease_2	PF13650.2	90	TR103748_c0_g1_i1|m.7	1	53 6.4e-	05 23	.4 0	0	1	1 3.4e-	08 0.000	11 22	.7 0	0	8	90	52 1	38	40 1	38 0.	84 Aspartyl protease
Asp_protease	PF09668.6	124	TR103748_c0_g1_i1|m.7	1	53 0.00	54 16	.4 0	0	1	1 2.1e-	06 0.00	69 16	.0 0	0	34 1	21	52 1	44	28 1	47 0.	77 Aspartyl protease
RVP_2	PF08284.7	135	TR103748_c0_g1_i1|m.7	1	53 0.0	28 14	.3 0	0	1	1 1.2e-	05 0.0	39 13	.8 0	0	30 1	20	51 1	46	44 1	53 0.	76 Retroviral aspartyl protease
CarbopepD_reg_2	PF13715.2	88	TR103748_c0_g1_i1|m.7	1	53 0.0	35 14	.2 0	0	1	1 1.9e-	05 0.	06 13	.5 0	0	11	40	92 1	21	88 1	35 0.	86 CarboxypepD_reg-like domain
DUF498	PF04430.10	110	TR103753_c0_g1_i1|m.7	1	46 0.00	92 15	.9 0	0	1	1 2.2e-	06 0.0	18 15	.0 0	0	49	86	8	44	2	53 0.	74 Protein of unknown function (DUF498/DU	F598)
TPP_enzyme_M	PF00205.18	137	TR103753_c0_g1_i1|m.7	1	46 0.0	87 12	.4 0	0	1	1 1.3e-	05 0	.1 12	.2 0	0	7	55	7	56	3 1	15 0.	84 Thiamine pyrophosphate enzyme, central	doma	in
RVT_1	PF00078.23	222	TR103754_c0_g1_i1|m.7	1	23 4.9e-	19 68	.6 0	0	1	1 3.2e-	23 5.2e-	19 68	.5 0	0	75 1	78	1 1	13	1 1	23 0.	94 Reverse transcriptase (RNA-dependent D	NA po	ly	meras	e)
PAS_9	PF13426.2	101	TR103759_c0_g1_i1|m.7	6	59 2.7e-	18 66	.4 0	0	1	3 2.8e-	12 9.2e-	09 35	.8 0	0	11	89 1	48 2	33 1	38 2	42 0.	79 PAS domain
PAS_9	PF13426.2	101	TR103759_c0_g1_i1|m.7	6	59 2.7e-	18 66	.4 0	0	2	3 0.00	01 0.	33 11	.6 0	0	9	79 2	53 3	22 2	45 3	46 0.	78 PAS domain
PAS_9	PF13426.2	101	TR103759_c0_g1_i1|m.7	6	59 2.7e-	18 66	.4 0	0	3	3 9.8e-	06 0.0	32 14	.8 0	0	3	41 3	64 4	07 3	62 4	42 0.	76 PAS domain
PAS	PF00989.20	113	TR103759_c0_g1_i1|m.7	6	59 3e-	14 52	.8 0	0	1	3 1.7e-	11 5.4e-	08 32	.7 0	0	12	99 1	38 2	29 1	29 2	42 0.	78 PAS fold
PAS	PF00989.20	113	TR103759_c0_g1_i1|m.7	6	59 3e-	14 52	.8 0	0	2	3 0.00	12 3	.8 7	.4 0	0	19	52 2	53 2	87 2	37 3	30 0.	83 PAS fold
PAS	PF00989.20	113	TR103759_c0_g1_i1|m.7	6	59 3e-	14 52	.8 0	0	3	3 0.00	05 1	.6 8	.6 0	0	13	51 3	64 4	03 3	59 4	11 0.	76 PAS fold
PAS_8	PF13188.2	67	TR103759_c0_g1_i1|m.7	6	59 2.7e-	08 33	.5 0	0	1	3 2.3e-	07 0.000	75 19	.3 0	0	13	52 1	39 1	80 1	35 1	93 0.	79 PAS domain
PAS_8	PF13188.2	67	TR103759_c0_g1_i1|m.7	6	59 2.7e-	08 33	.5 0	0	2	3 0	.1 3.4e+	02 1	.3 0	0	20	54 2	54 2	87 2	18 2	95 0.	78 PAS domain
PAS_8	PF13188.2	67	TR103759_c0_g1_i1|m.7	6	59 2.7e-	08 33	.5 0	0	3	3 0.000	56 1	.8 8	.5 0	0	30	59 3	82 4	12 3	81 4	19 0.	89 PAS domain
PAS_4	PF08448.6	110	TR103759_c0_g1_i1|m.7	6	59 5.7e-	05 23	.2 0	0	1	3 0.000	14 0.	45 10	.6 0	0	16	55 1	49 1	88 1	37 2	16 0.	81 PAS fold
PAS_4	PF08448.6	110	TR103759_c0_g1_i1|m.7	6	59 5.7e-	05 23	.2 0	0	2	3 0.00	98	32 4	.7 0	0	12	61 2	52 3	02 2	39 3	14 0.	84 PAS fold
PAS_4	PF08448.6	110	TR103759_c0_g1_i1|m.7	6	59 5.7e-	05 23	.2 0	0	3	3 0.	2	63 3	.7 0	0	4	41 3	61 3	99 3	58 4	14 0.	84 PAS fold
PAS_3	PF08447.7	89	TR103759_c0_g1_i1|m.7	6	59 0.00	81 16	.3 0	0	1	2 0.000	19 0.	61 10	.3 0	0	2	25 1	51 1	72 1	50 1	98 0.	85 PAS fold
PAS_3	PF08447.7	89	TR103759_c0_g1_i1|m.7	6	59 0.00	81 16	.3 0	0	2	2 0.0	29	95 3	.2 0	0	10	22 3	84 3	96 3	82 4	15 0.	82 PAS fold
Trypan_glycop	PF00913.15	367	TR103779_c0_g1_i1|m.7	1	55 0.0	91 11	.9 0	0	1	1 6.2e-	06 0	.1 11	.7 0	.0 1	09 1	49	22	62	6	96 0.	87 Trypanosome variant surface glycoprote	in (A	#NAME?	ype)
TIR	PF01582.16	176	TR103782_c0_g1_i1|m.7	1	49 8e-	23 81	.0 0	0.1	1	1 1.8e-	26 1e-	22 80	.7 0	0.1	30 1	59	7 1	23	3 1	39 0.	90 TIR domain
TIR_2	PF13676.2	102	TR103782_c0_g1_i1|m.7	1	49 3.6e-	09 36	.7 0	0	1	1 9.4e-	13 5.1e-	09 36	.3 0	0	27	89	12	79	1	94 0.	79 TIR domain
DUF1863	PF08937.7	130	TR103782_c0_g1_i1|m.7	1	49 0.0	04 17	.3 0	0.3	1	1 1.3e-	06 0.00	68 16	.6 0	0.3	59 1	4	23	72	14 1	33 0.	79 MTH538 TIR-like domain (DUF1863)
RVT_1	PF00078.23	222	TR103786_c0_g1_i1|m.7	1	07 4.8e-	14 52	.3 0	0	1	1 6.8e-	18 5.5e-	14 52	.1 0	0	1	89	9 1	6	9 1	07 0.	93 Reverse transcriptase (RNA-dependent D	NA po	ly	meras	e)
Cas_APE2256	PF09651.6	136	TR103786_c0_g1_i1|m.7	1	07 0.0	68 12	.9 0	0	1	1 1e-	05 0.0	83 12	.6 0	0	14 1	2	9	97	4 1	01 0.	71 CRISPR-associated protein (Cas_APE2256	)
DGCR6	PF07324.7	194	TR103793_c0_g1_i1|m.7	1	35 0.0	11 15	.3 0	0	1	1 8e-	07 0.0	13 15	.0 0	0	16	82	2	72	1 1	23 0.	89 DiGeorge syndrome critical region 6 (D	GCR6)	p	rotei	n
Transposase_22	PF02994.10	351	TR103806_c0_g1_i1|m.7	1	11 5.6e-	09 35	.2 0	0.1	1	1 3.8e-	13 6.1e-	09 35	.1 0	.1 2	40 3	29	3	92	1 1	06 0.	87 L1 transposable element
zf-H2C2_2	PF13465.2	26	TR10380_c0_g1_i1|m.79	10	7 5.2e-0	5 23.	4 7.	4	1	3 0.1	4 7.5e+0	2 0.	8 0.	0	9 1	7 4	4 5	5 3	7 5	7 0.6	5 Zinc-finger double domain
zf-H2C2_2	PF13465.2	26	TR10380_c0_g1_i1|m.79	10	7 5.2e-0	5 23.	4 7.	4	2	3 1.4e-0	7 0.0007	7 19.	7 1.	4	2 2	5 6	5 8	8 6	0 8	9 0.8	2 Zinc-finger double domain
zf-H2C2_2	PF13465.2	26	TR10380_c0_g1_i1|m.79	10	7 5.2e-0	5 23.	4 7.	4	3	3 0.00	9 4	9 4.	5 0.	1	5 1	5 9	6 10	6 9	3 10	7 0.8	8 Zinc-finger double domain
zf-C2H2	PF00096.22	23	TR10380_c0_g1_i1|m.79	10	7 0.000	6 20.	0 4.	6	1	2 0.8	4 4.5e+0	3 -1.	7 0.	2 1	7 2	3 6	2 6	8 6	0 7	0 0.6	0 Zinc finger, C2H2 type
zf-C2H2	PF00096.22	23	TR10380_c0_g1_i1|m.79	10	7 0.000	6 20.	0 4.	6	2	2 1.1e-0	7 0.000	6 20.	0 4.	6	1 2	3 7	8 10	0 7	8 10	0 0.9	9 Zinc finger, C2H2 type
zf-C2H2_4	PF13894.2	24	TR10380_c0_g1_i1|m.79	10	7 0.0	2 15.	6 3.	9	1	3	2 1.1e+0	4 -2.	3 0.	0	5 1	0 3	2 3	5 3	1 4	5 0.5	7 C2H2-type zinc finger
zf-C2H2_4	PF13894.2	24	TR10380_c0_g1_i1|m.79	10	7 0.0	2 15.	6 3.	9	2	3 0.3	3 1.8e+0	3 0.	1 0.	1 1	6 2	3 6	1 6	8 4	7 6	9 0.7	6 C2H2-type zinc finger
zf-C2H2_4	PF13894.2	24	TR10380_c0_g1_i1|m.79	10	7 0.0	2 15.	6 3.	9	3	3 3.6e-0	6 0.0	2 15.	6 3.	9	1 2	3 7	8 10	0 7	8 10	1 0.9	7 C2H2-type zinc finger
zf-H2C2_2	PF13465.2	26	TR10380_c0_g2_i1|m.80	10	7 5.2e-0	5 23.	4 7.	4	1	3 0.1	4 7.5e+0	2 0.	8 0.	0	9 1	7 4	4 5	5 3	7 5	7 0.6	5 Zinc-finger double domain
zf-H2C2_2	PF13465.2	26	TR10380_c0_g2_i1|m.80	10	7 5.2e-0	5 23.	4 7.	4	2	3 1.4e-0	7 0.0007	7 19.	7 1.	4	2 2	5 6	5 8	8 6	0 8	9 0.8	2 Zinc-finger double domain
zf-H2C2_2	PF13465.2	26	TR10380_c0_g2_i1|m.80	10	7 5.2e-0	5 23.	4 7.	4	3	3 0.00	9 4	9 4.	5 0.	1	5 1	5 9	6 10	6 9	3 10	7 0.8	8 Zinc-finger double domain
zf-C2H2	PF00096.22	23	TR10380_c0_g2_i1|m.80	10	7 0.000	6 20.	0 4.	6	1	2 0.8	4 4.5e+0	3 -1.	7 0.	2 1	7 2	3 6	2 6	8 6	0 7	0 0.6	0 Zinc finger, C2H2 type
zf-C2H2	PF00096.22	23	TR10380_c0_g2_i1|m.80	10	7 0.000	6 20.	0 4.	6	2	2 1.1e-0	7 0.000	6 20.	0 4.	6	1 2	3 7	8 10	0 7	8 10	0 0.9	9 Zinc finger, C2H2 type
zf-C2H2_4	PF13894.2	24	TR10380_c0_g2_i1|m.80	10	7 0.0	2 15.	6 3.	9	1	3	2 1.1e+0	4 -2.	3 0.	0	5 1	0 3	2 3	5 3	1 4	5 0.5	7 C2H2-type zinc finger
zf-C2H2_4	PF13894.2	24	TR10380_c0_g2_i1|m.80	10	7 0.0	2 15.	6 3.	9	2	3 0.3	3 1.8e+0	3 0.	1 0.	1 1	6 2	3 6	1 6	8 4	7 6	9 0.7	6 C2H2-type zinc finger
zf-C2H2_4	PF13894.2	24	TR10380_c0_g2_i1|m.80	10	7 0.0	2 15.	6 3.	9	3	3 3.6e-0	6 0.0	2 15.	6 3.	9	1 2	3 7	8 10	0 7	8 10	1 0.9	7 C2H2-type zinc finger
I-set	PF07679.12	90	TR103822_c0_g1_i1|m.8	1	70 4.1e-	16 58	.7 0	0	1	1 2.1e-	19 6.8e-	16 58	.0 0	0	8	90	37 1	19	30 1	19 0.	93 Immunoglobulin I-set domain
fn3	PF00041.17	85	TR103822_c0_g1_i1|m.8	1	70 4.8e-	08 33	.1 2	0.8	1	3 0.	39 1.3e+	2000-03-01	.3 0	0	71	84	1	14	1	15 0.	85 Fibronectin type III domain
fn3	PF00041.17	85	TR103822_c0_g1_i1|m.8	1	70 4.8e-	08 33	.1 2	0.8	2	3 0	.5 1.6e+	2000-03-01	.6 0	0.1	29	77	96 1	6	69 1	17 0.	55 Fibronectin type III domain
fn3	PF00041.17	85	TR103822_c0_g1_i1|m.8	1	70 4.8e-	08 33	.1 2	0.8	3	3 4.3e-	11 1.4e-	07 31	.6 0	0.4	3	43 1	26 1	68 1	24 1	70 0.	89 Fibronectin type III domain
Ig_2	PF13895.2	80	TR103822_c0_g1_i1|m.8	1	70 0.000	18 21	.4 0	0	1	1 8.2e-	08 0.000	27 20	.8 0	0	26	80	56 1	19	47 1	19 0.	86 Immunoglobulin domain
ig	PF00047.21	87	TR103822_c0_g1_i1|m.8	1	70 0.00	35 17	.3 0	0	1	1 1.8e-	06 0.00	59 16	.6 0	0	24	80	56 1	10	39 1	16 0.	90 Immunoglobulin domain
Receptor_2B4	PF11465.4	108	TR103822_c0_g1_i1|m.8	1	70 0.0	24 14	.7 0	0	1	1 1.2e-	05 0.0	39 14	.0 0	0	46 1	8	61 1	21	54 1	21 0.	75 Natural killer cell receptor 2B4
CKAP2_C	PF15297.2	348	TR103834_c0_g1_i1|m.8	1	43 0.0	81 11	.9 0	0.2	1	1 6.3e-	06 0	.1 11	.5 0	0.2	47	70 1	10 1	33	95 1	41 0.	82 Cytoskeleton-associated protein 2 C-te	rminu	s
PRD	PF00874.16	90	TR103837_c0_g1_i1|m.8	1	05 0.0	96 12	.8 0	0.1	1	1 8.7e-	06 0.	14 12	.3 0	0.1	26	77	36	87	35	89 0.	95 PRD domain
PaaX_C	PF08223.7	172	TR103852_c0_g1_i1|m.8	1	04 0.0	98 12	.3 0	0	1	1 6.3e-	06 0	.1 12	.3 0	0	79 1	12	39	72	19	91 0.	79 PaaX-like protein C-terminal domain
DUF1943	PF09172.7	295	TR103853_c0_g1_i1|m.8	1	19 2.9e-	25 88	.9 0	0.3	1	1 1.9e-	29 3.2e-	25 88	.8 0	0.3	1	86	1 1	5	1 1	18 0.	88 Domain of unknown function (DUF1943)
Tet_JBP	PF12851.3	335	TR103854_c0_g1_i1|m.8	1	36 1.1e-	51 176	.0 0	0.6	1	1 1.5e-	55 1.2e-	51 175	.9 0	0.6	62 1	79	3 1	26	1 1	35 0.	93 Oxygenase domain of the 2OGFeDO superf	amily
PocR	PF10114.5	162	TR103854_c0_g1_i1|m.8	1	36 0.	65 9	.6 3	0.6	1	2 0.000	69 5	.6 6	.6 0	0.5	21	59	8	47	3	63 0.	75 Sensory domain found in PocR
PocR	PF10114.5	162	TR103854_c0_g1_i1|m.8	1	36 0.	65 9	.6 3	0.6	2	2 0.00	37	30 4	.2 0	0.1	40	73 1	00 1	33	83 1	35 0.	85 Sensory domain found in PocR
Stathmin	PF00836.15	134	TR103868_c0_g1_i1|m.8	2	23 3e-	07 30	.5 10	0.9	1	1 2.6e-	11 4.3e-	07 30	.0 10	0.9	10	87	63 1	46	54 1	89 0.	79 Stathmin family
RVT_1	PF00078.23	222	TR103879_c0_g1_i1|m.8	1	02 9.2e-	11 41	.5 0	0	1	1 1.3e-	14 1.1e-	10 41	.3 0	.0 1	59 2	22	10	97	2	97 0.	89 Reverse transcriptase (RNA-dependent D	NA po	ly	meras	e)
Rad10	PF03834.10	114	TR103879_c0_g1_i1|m.8	1	02 0.	03 14	.2 0	0.3	1	2 0.0	11	91 3	.0 0	0.1	64	98	16	50	1	56 0.	68 Binding domain of DNA repair protein E	rcc1	(r	ad10/	Swi10)
Rad10	PF03834.10	114	TR103879_c0_g1_i1|m.8	1	02 0.	03 14	.2 0	0.3	2	2 7.8e-	05 0.	63 9	.9 0	0	4	36	59	91	55	98 0.	78 Binding domain of DNA repair protein E	rcc1	(r	ad10/	Swi10)
DUF1599	PF07659.7	61	TR103885_c0_g1_i1|m.8	1	10 0.0	99 13	.0 0	0.2	1	2 0.0	14 2.3e+	02 2	.2 0	0	49	59	12	22	4	23 0.	75 Domain of Unknown Function (DUF1599)
DUF1599	PF07659.7	61	TR103885_c0_g1_i1|m.8	1	10 0.0	99 13	.0 0	0.2	2	2 0.000	14 2	.2 8	.6 0	0	3	42	45	82	44	86 0.	85 Domain of Unknown Function (DUF1599)
PLA2_inh	PF02988.11	83	TR103892_c0_g1_i1|m.8	1	53 0.0	25 15	.1 11	0.2	1	1 4.1e-	06 0.0	67 13	.7 11	0.4	2	83	39 1	23	38 1	23 0.	80 Phospholipase A2 inhibitor
RVT_1	PF00078.23	222	TR103905_c0_g1_i1|m.8	3	04 2.1e-	22 79	.6 0	0	1	1 1.9e-	26 3.1e-	22 79	.1 0	0	76 2	21	1 1	78	1 1	79 0.	95 Reverse transcriptase (RNA-dependent D	NA po	ly	meras	e)
GntP_permease	PF02447.12	441	TR103906_c0_g1_i1|m.8	1	08 1	.4 7	.4 5	0.1	1	1 0.00	01 1	.6 7	.2 5	.1 1	00 1	58	49 1	5	34 1	06 0.	86 GntP family permease
GntP_permease	PF02447.12	441	TR103906_c0_g1_i1|m.8	1	07 1	.6 7	.2 3	0.4	1	1 0.000	12 1	.9 7	.0 3	.4 1	05 1	58	3	54	1	59 0.	90 GntP family permease
RVT_1	PF00078.23	222	TR103912_c0_g1_i1|m.8	1	10 0.000	12 21	.5 0	0	1	1 8.1e-	09 0.000	13 21	.4 0	0	68 1	34	43 1	10	19 1	10 0.	85 Reverse transcriptase (RNA-dependent D	NA po	ly	meras	e)
Pox_M2	PF04887.8	196	TR103915_c0_g1_i1|m.8	1	32 0.0	22 14	.1 0	0.4	1	1 3.7e-	06 0.	03 13	.7 0	0.4	87 1	63	44 1	17	7 1	24 0.	79 Poxvirus M2 protein
KAR	PF15222.2	103	TR103915_c0_g1_i1|m.8	1	32 0.0	58 13	.5 1	0.9	1	2 0.	07 5.7e+	02 0	.7 0	0.3	69	86	8	25	5	40 0.	77 Kidney androgen-regulated
KAR	PF15222.2	103	TR103915_c0_g1_i1|m.8	1	32 0.0	58 13	.5 1	0.9	2	2 2e-	05 0.	16 12	.1 0	0.1	67	99	56	88	31	92 0.	79 Kidney androgen-regulated
RVT_1	PF00078.23	222	TR103924_c0_g1_i1|m.8	1	03 0.0	98 12	.0 0	0	1	1 9.8e-	06 0.	16 11	.3 0	.0 1	85 2	15	3	35	1	42 0.	78 Reverse transcriptase (RNA-dependent D	NA po	ly	meras	e)
RRM_1	PF00076.18	70	TR103951_c0_g1_i1|m.8	1	76 1.9e-	38 130	.0 2	0.8	1	3 5.3e-	12 8.6e-	09 35	.0 0	0.1	38	69	1	32	1	32 0.	96 RNA recognition motif. (a.k.a. RRM, RB	D, or	R	NP do	main)
RRM_1	PF00076.18	70	TR103951_c0_g1_i1|m.8	1	76 1.9e-	38 130	.0 2	0.8	2	3 3.2e-	29 5.1e-	26 90	.1 0	0.2	1	69	57 1	25	57 1	26 0.	98 RNA recognition motif. (a.k.a. RRM, RB	D, or	R	NP do	main)
RRM_1	PF00076.18	70	TR103951_c0_g1_i1|m.8	1	76 1.9e-	38 130	.0 2	0.8	3	3 0.0	26	43 3	.9 0	0	1	16 1	60 1	75 1	60 1	76 0.	93 RNA recognition motif. (a.k.a. RRM, RB	D, or	R	NP do	main)
RRM_6	PF14259.2	66	TR103951_c0_g1_i1|m.8	1	76 8.7e-	23 80	.1 0	0.8	1	3 1.1e-	08 1.8e-	05 24	.6 0	0	36	65	2	32	1	33 0.	95 RNA recognition motif (a.k.a. RRM, RBD	, or	RN	P dom	ain)
RRM_6	PF14259.2	66	TR103951_c0_g1_i1|m.8	1	76 8.7e-	23 80	.1 0	0.8	2	3 5.1e-	17 8.2e-	14 51	.3 0	0.1	1	65	57 1	25	57 1	26 0.	97 RNA recognition motif (a.k.a. RRM, RBD	, or	RN	P dom	ain)
RRM_6	PF14259.2	66	TR103951_c0_g1_i1|m.8	1	76 8.7e-	23 80	.1 0	0.8	3	3 0.	19 3.1e+	02 1	.5 0	0	1	16 1	60 1	75 1	60 1	76 0.	90 RNA recognition motif (a.k.a. RRM, RBD	, or	RN	P dom	ain)
RRM_5	PF13893.2	56	TR103951_c0_g1_i1|m.8	1	76 9.2e-	15 54	.7 0	0.1	1	2 3.6e-	08 5.8e-	05 23	.4 0	0	20	53	1	34	1	35 0.	94 RNA recognition motif. (a.k.a. RRM, RB	D, or	R	NP do	main)
RRM_5	PF13893.2	56	TR103951_c0_g1_i1|m.8	1	76 9.2e-	15 54	.7 0	0.1	2	2 5.6e-	10 9e-	07 29	.1 0	0	2	53	72 1	27	71 1	29 0.	88 RNA recognition motif. (a.k.a. RRM, RB	D, or	R	NP do	main)
Limkain-b1	PF11608.4	88	TR103951_c0_g1_i1|m.8	1	76 9.5e-	05 22	.3 0	0.4	1	2 0.000	48 0.	78 9	.7 0	0	45	65	6	26	1	48 0.	75 Limkain b1
Limkain-b1	PF11608.4	88	TR103951_c0_g1_i1|m.8	1	76 9.5e-	05 22	.3 0	0.4	2	2 0.000	22 0.	35 10	.8 0	0.1	41	77	95 1	31	54 1	42 0.	74 Limkain b1
RRM_occluded	PF16842.1	79	TR103951_c0_g1_i1|m.8	1	76 0.000	34 20	.3 0	0.1	1	3 0.0	26	43 3	.9 0	0	42	74	6	38	3	42 0.	91 Occluded RNA-recognition motif
RRM_occluded	PF16842.1	79	TR103951_c0_g1_i1|m.8	1	76 0.000	34 20	.3 0	0.1	2	3 2.6e-	05 0.0	42 13	.6 0	0	10	74	63 1	31	55 1	33 0.	81 Occluded RNA-recognition motif
RRM_occluded	PF16842.1	79	TR103951_c0_g1_i1|m.8	1	76 0.000	34 20	.3 0	0.1	3	3 2	.9 4.7e+	2017-03-02	.6 0	0	6	19 1	62 1	75 1	60 1	76 0.	81 Occluded RNA-recognition motif
RRM_3	PF08777.7	102	TR103951_c0_g1_i1|m.8	1	76 0.00	04 20	.2 3	0.5	1	2 0.00	51 8	.3 6	.4 0	0.1	40	60	5	25	2	46 0.	82 RNA binding motif
RRM_3	PF08777.7	102	TR103951_c0_g1_i1|m.8	1	76 0.00	04 20	.2 3	0.5	2	2 1.8e-	05 0.	03 14	.2 0	0.9	6	93	59 1	51	56 1	57 0.	74 RNA binding motif
SET_assoc	PF11767.4	66	TR103951_c0_g1_i1|m.8	1	76 0.000	64 19	.2 0	0.7	1	3 0.00	11 1	.8 8	.1 0	0	37	60	6	29	1	34 0.	85 Histone lysine methyltransferase SET a	ssoci	at	ed
SET_assoc	PF11767.4	66	TR103951_c0_g1_i1|m.8	1	76 0.000	64 19	.2 0	0.7	2	3 0.000	67 1	.1 8	.8 0	0	36	62	97 1	24	83 1	27 0.	85 Histone lysine methyltransferase SET a	ssoci	at	ed
SET_assoc	PF11767.4	66	TR103951_c0_g1_i1|m.8	1	76 0.000	64 19	.2 0	0.7	3	3 2	.8 4.5e+	2017-03-02	.7 0	0.1	16	29 1	39 1	52 1	36 1	55 0.	74 Histone lysine methyltransferase SET a	ssoci	at	ed
OB_RNB	PF08206.7	58	TR103951_c0_g1_i1|m.8	1	76 0.00	27 17	.2 1	0.3	1	2 0.00	46 7	.4 6	.2 0	0.3	8	24	2	19	1	49 0.	65 Ribonuclease B OB domain
OB_RNB	PF08206.7	58	TR103951_c0_g1_i1|m.8	1	76 0.00	27 17	.2 1	0.3	2	2 0.000	44 0.	71 9	.5 0	0	5	21	92 1	7	91 1	37 0.	84 Ribonuclease B OB domain
SPOR	PF05036.9	76	TR103951_c0_g1_i1|m.8	1	76 0.0	25 14	.8 0	0.4	1	3 0.0	43	69 3	.8 0	0	50	64	8	22	6	28 0.	83 Sporulation related domain
SPOR	PF05036.9	76	TR103951_c0_g1_i1|m.8	1	76 0.0	25 14	.8 0	0.4	2	3 0.0	47	77 3	.6 0	0	45	61	31	47	31	60 0.	80 Sporulation related domain
SPOR	PF05036.9	76	TR103951_c0_g1_i1|m.8	1	76 0.0	25 14	.8 0	0.4	3	3 0.0	44	72 3	.7 0	0	11	34 1	01 1	24	99 1	39 0.	79 Sporulation related domain
UPF0524	PF15823.1	239	TR103951_c0_g1_i1|m.8	1	76 0.	21 10	.8 0	0.3	1	1 0.000	18 0.	29 10	.4 0	.3 1	16 1	55 1	11 1	50 1	05 1	66 0.	78 UPF0524 of C3orf70
ATP-synt_I	PF03899.11	100	TR103952_c0_g1_i1|m.8	1	03 0.0	37 14	.2 0	0.2	1	1 2.9e-	06 0.0	47 13	.9 0	0.2	23	84	23	84	17	89 0.	80 ATP synthase I chain
CbiG_N	PF11760.4	82	TR103956_c0_g1_i1|m.8	1	07 0.0	13 15	.4 0	0	1	1 1.1e-	06 0.0	17 15	.0 0	0	27	58	59	92	40	98 0.	83 Cobalamin synthesis G N-terminal
LRR_8	PF13855.2	61	TR103957_c0_g1_i1|m.8	1	93 0.000	19 21	.0 0	0.1	1	3 4.9e-	07 0.0	08 15	.8 0	0	11	49	1	39	1	41 0.	93 Leucine rich repeat
LRR_8	PF13855.2	61	TR103957_c0_g1_i1|m.8	1	93 0.000	19 21	.0 0	0.1	2	3 0.00	67 1.1e+	02 2	.5 0	0	28	54	43	66	40	72 0.	71 Leucine rich repeat
LRR_8	PF13855.2	61	TR103957_c0_g1_i1|m.8	1	93 0.000	19 21	.0 0	0.1	3	3 0.	35 5.8e+	2017-03-03	.0 0	0	39	52 1	18 1	30 1	16 1	31 0.	75 Leucine rich repeat
Lipase_GDSL_2	PF13472.2	188	TR103974_c0_g1_i1|m.8	1	65 0.00	72 16	.8 0	0	1	1 6.3e-	07 0.	01 16	.3 0	0	68 1	84	25 1	30	11 1	30 0.	86 GDSL-like Lipase/Acylhydrolase family
CD36	PF01130.17	452	TR103976_c0_g1_i1|m.8	1	23 8.8e-	28 96	.9 1	0.8	1	1 6e-	32 9.7e-	28 96	.8 1	0.8	1 1	10	14 1	22	14 1	23 0.	95 CD36 family
Stn1	PF10451.5	256	TR103978_c0_g1_i1|m.8	1	82 0.	16 10	.8 2	0.3	1	1 3.4e-	05 0.	18 10	.7 1	.6 1	01 1	66	21	82	9 1	05 0.	81 Telomere regulation protein Stn1
V_ATPase_I	PF01496.15	735	TR103978_c0_g1_i1|m.8	1	82 3	.6 5	.4 6	0.9	1	1 0.000	69 3	.7 5	.3 6	0.9	24 1	4	4 1	10	1 1	62 0.	62 V-type ATPase 116kDa subunit family
ATP-synt_E	PF05680.8	90	TR103978_c0_g1_i1|m.8	1	82 5	.5 7	.1 8	0.6	1	3 0.	1	54 3	.9 0	0	46	72	4	29	1	48 0.	76 ATP synthase E chain
ATP-synt_E	PF05680.8	90	TR103978_c0_g1_i1|m.8	1	82 5	.5 7	.1 8	0.6	2	3 0.00	23	12 6	.0 2	0.9	30	72	58 1	1	54 1	18 0.	83 ATP synthase E chain
ATP-synt_E	PF05680.8	90	TR103978_c0_g1_i1|m.8	1	82 5	.5 7	.1 8	0.6	3	3 0.	51 2.8e+	2017-03-01	.6 0	0.1	43	54 1	29 1	40 1	14 1	55 0.	57 ATP synthase E chain
BicD	PF09730.5	719	TR103979_c0_g1_i1|m.8	1	35 8.9e-	42 143	.3 6	0.1	1	1 3.6e-	45 9.8e-	42 143	.2 6	.1 1	83 3	22	1 1	34	1 1	35 0.	95 Microtubule-associated protein Bicauda	l-D
Spc7	PF08317.7	310	TR103979_c0_g1_i1|m.8	1	35 0.00	14 17	.5 5	0.8	1	1 5.9e-	07 0.00	16 17	.3 5	.8 1	79 2	56	56 1	33	45 1	35 0.	92 Spc7 kinetochore protein
ADIP	PF11559.4	152	TR103979_c0_g1_i1|m.8	1	35 0.00	76 16	.2 8	0	1	1 3.4e-	06 0.00	93 15	.9 8	0	73 1	29	75 1	31	55 1	35 0.	87 Afadin- and alpha -actinin-Binding
Mod_r	PF07200.9	146	TR103979_c0_g1_i1|m.8	1	35 0.0	54 13	.5 7	0.9	1	1 2.7e-	05 0.0	72 13	.1 7	0.9	17	81	65 1	31	59 1	35 0.	74 Modifier of rudimentary (Mod(r)) prote	in
IncA	PF04156.10	190	TR103979_c0_g1_i1|m.8	1	35 0.0	63 12	.9 4	0.6	1	1 2.7e-	05 0.0	74 12	.7 4	0.6	87 1	43	75 1	31	52 1	33 0.	91 IncA protein
FliD_N	PF02465.14	97	TR103979_c0_g1_i1|m.8	1	35 0.	26 11	.9 2	0.6	1	1 0.000	13 0.	36 11	.4 2	0.6	6	54	79 1	30	71 1	35 0.	83 Flagellar hook-associated protein 2 N-	termi	nu	s
UDPGP	PF01704.14	413	TR103988_c0_g1_i1|m.8	4	12 2.6e-	61 207	.4 0	0	1	1 5.9e-	65 3.2e-	61 207	.1 0	0	38 3	19	87 3	83	51 3	97 0.	86 UTP--glucose-1-phosphate uridylyltrans	feras	e
NTP_transf_3	PF12804.3	160	TR103988_c0_g1_i1|m.8	4	12 0.000	33 20	.9 0	0.1	1	2	2 1.1e+	2017-04-03	.5 0	.0 1	12 1	18	54	60	40	85 0.	47 MobA-like NTP transferase domain
NTP_transf_3	PF12804.3	160	TR103988_c0_g1_i1|m.8	4	12 0.000	33 20	.9 0	0.1	2	2 1.7e-	07 0.000	89 19	.5 0	0	2	37 1	08 1	48 1	07 1	65 0.	92 MobA-like NTP transferase domain
FrhB_FdhB_C	PF04432.9	155	TR103988_c0_g1_i1|m.8	4	12 0.	12 12	.0 0	0	1	1 4.8e-	05 0.	26 10	.9 0	0	7	61 2	91 3	59 2	90 3	97 0.	81 Coenzyme F420 hydrogenase/dehydrogenas	e, be	ta	subu	nit C terminus
Aldo_ket_red	PF00248.17	292	TR1039_c0_g1_i1|m.865	222	2.8e-40	138.1	0.1	1	1	4.5e-44	3.6e-40	137.8	0.1	2	148	66	213	65	221	0.96	Aldo/keto reductase family
DNA_processg_A	PF02481.11	210	TR1039_c0_g1_i1|m.865	222	0.082	12	0.1	1	2	2.3e-05	0.18	10.9	0.1	90	127	14	51	10	52	0.91	DNA recombination-mediator protein A
DNA_processg_A	PF02481.11	210	TR1039_c0_g1_i1|m.865	222	0.082	12	0.1	2	2	0.55	4500	-3.5	0	128	153	129	154	123	157	0.75	DNA recombination-mediator protein A
Sec16_C	PF12931.3	305	TR104001_c0_g1_i1|m.8	2	08 5.1e-	11 42	.6 0	0	1	1 9.8e-	15 1.6e-	10 41	.0 0	0	3	73 1	05 1	71 1	03 2	03 0.	91 Sec23-binding domain of Sec16
HIP1_clath_bdg	PF16515.1	99	TR104005_c0_g1_i1|m.8	2	70 1.4e-	23 83	.2 11	0.6	1	3 0.0	02 1	.8 9	.1 2	0.7	40	95	72 1	24	65 1	31 0.	83 Clathrin-binding domain of Huntingtin-	inter	ac	ting	protein 1
HIP1_clath_bdg	PF16515.1	99	TR104005_c0_g1_i1|m.8	2	70 1.4e-	23 83	.2 11	0.6	2	3 0.	84 7.6e+	02 0	.7 10	0.8	28	93 1	17 1	81 1	09 1	87 0.	76 Clathrin-binding domain of Huntingtin-	inter	ac	ting	protein 1
HIP1_clath_bdg	PF16515.1	99	TR104005_c0_g1_i1|m.8	2	70 1.4e-	23 83	.2 11	0.6	3	3 1.5e-	26 1.4e-	23 83	.2 11	0.6	1	78 1	91 2	68 1	91 2	70 0.	98 Clathrin-binding domain of Huntingtin-	inter	ac	ting	protein 1
CLZ	PF16526.1	71	TR104005_c0_g1_i1|m.8	2	70 0.0	54 13	.7 1	0.8	1	3 6e-	05 0.0	54 13	.7 1	0.8	22	70	75 1	23	70 1	24 0.	92 C-terminal leucine zipper domain of cy	clic	nu	cleot	ide-gated channels
CLZ	PF16526.1	71	TR104005_c0_g1_i1|m.8	2	70 0.0	54 13	.7 1	0.8	2	3 5	.4 4.8e+	2017-03-02	.2 6	0.1	18	52 1	55 1	89 1	31 1	97 0.	54 C-terminal leucine zipper domain of cy	clic	nu	cleot	ide-gated channels
CLZ	PF16526.1	71	TR104005_c0_g1_i1|m.8	2	70 0.0	54 13	.7 1	0.8	3	3 1	.4 1.3e+	2000-03-01	.3 6	0.1	7	63 1	93 2	49 1	87 2	59 0.	80 C-terminal leucine zipper domain of cy	clic	nu	cleot	ide-gated channels
Pox_A_type_inc	PF04508.8	23	TR104005_c0_g1_i1|m.8	2	70 0.0	69 12	.9 0	0.3	1	3 0.	24 2.2e+	02 1	.8 0	0.4	3	18	86 1	1	86 1	02 0.	82 Viral A-type inclusion protein repeat
Pox_A_type_inc	PF04508.8	23	TR104005_c0_g1_i1|m.8	2	70 0.0	69 12	.9 0	0.3	2	3 7.7e-	05 0.0	69 12	.9 0	0.3	4	19 1	12 1	27 1	12 1	27 0.	93 Viral A-type inclusion protein repeat
Pox_A_type_inc	PF04508.8	23	TR104005_c0_g1_i1|m.8	2	70 0.0	69 12	.9 0	0.3	3	3 2	.1 1.9e+	2017-03-01	.1 0	0.8	1	9 1	44 1	52 1	44 1	58 0.	80 Viral A-type inclusion protein repeat
DUF3584	PF12128.4	1200	TR104005_c0_g1_i1|m.8	2	70 0.	19 9	.1 31	0	1	1 0.000	26 0.	23 8	.8 31	.0 2	88 4	55	92 2	60	74 2	67 0.	86 Protein of unknown function (DUF3584)
HJURP_C	PF12347.4	63	TR104005_c0_g1_i1|m.8	2	70 0.	32 10	.9 2	0.3	1	2 0.000	43 0.	39 10	.6 0	0.1	21	58 1	74 2	08 1	69 2	12 0.	86 Holliday junction regulator protein fa	mily	C-	termi	nal repeat
HJURP_C	PF12347.4	63	TR104005_c0_g1_i1|m.8	2	70 0.	32 10	.9 2	0.3	2	2 8	.4 7.6e+	2017-03-03	.1 0	0.1	28	49 2	30 2	41 2	23 2	48 0.	51 Holliday junction regulator protein fa	mily	C-	termi	nal repeat
DSX_dimer	PF08828.6	60	TR104005_c0_g1_i1|m.8	2	70 0.	37 10	.3 3	0.9	1	2 1	.8 1.7e+	2017-03-01	.4 0	0.2	31	45 1	51 1	65 1	48 1	81 0.	65 Doublesex dimerisation domain
DSX_dimer	PF08828.6	60	TR104005_c0_g1_i1|m.8	2	70 0.	37 10	.3 3	0.9	2	2 0.000	25 0.	22 11	.0 0	0.5	28	56 2	07 2	35 2	04 2	39 0.	87 Doublesex dimerisation domain
Img2	PF05046.10	80	TR104005_c0_g1_i1|m.8	2	70 0.	49 10	.6 3	0.7	1	2	3 2.7e+	2017-03-01	.4 0	0.1	34	46 1	15 1	27	92 1	51 0.	71 Mitochondrial large subunit ribosomal	prote	in	(Img	2)
Img2	PF05046.10	80	TR104005_c0_g1_i1|m.8	2	70 0.	49 10	.6 3	0.7	2	2 0.000	26 0.	24 11	.6 0	0.5	22	59 2	00 2	34 1	93 2	60 0.	81 Mitochondrial large subunit ribosomal	prote	in	(Img	2)
SKA2	PF16740.1	110	TR104005_c0_g1_i1|m.8	2	70 0.	57 9	.8 29	0	1	4 0.00	19 1	.7 8	.3 1	0.9	42	85	88 1	31	77 1	49 0.	89 Spindle and kinetochore-associated pro	tein	2
SKA2	PF16740.1	110	TR104005_c0_g1_i1|m.8	2	70 0.	57 9	.8 29	0	2	4 0	0.1	93 2	.7 3	0.5	50	98 1	42 1	90 1	34 1	93 0.	80 Spindle and kinetochore-associated pro	tein	2
SKA2	PF16740.1	110	TR104005_c0_g1_i1|m.8	2	70 0.	57 9	.8 29	0	3	4 0.00	93 8	.4 6	.1 5	0.7	13	77 1	58 2	28 1	57 2	29 0.	72 Spindle and kinetochore-associated pro	tein	2
SKA2	PF16740.1	110	TR104005_c0_g1_i1|m.8	2	70 0.	57 9	.8 29	0	4	4 0.00	16 1	.4 8	.5 6	0	48	90 2	20 2	62 2	15 2	69 0.	91 Spindle and kinetochore-associated pro	tein	2
TPR_MLP1_2	PF07926.8	129	TR104005_c0_g1_i1|m.8	2	70 0.	78 9	.7 40	0.6	1	2 0.	01 9	.2 6	.2 12	0.1	58 1	17	92 1	58	87 1	65 0.	55 TPR/MLP1/MLP2-like protein
TPR_MLP1_2	PF07926.8	129	TR104005_c0_g1_i1|m.8	2	70 0.	78 9	.7 40	0.6	2	2 0.00	42 3	.8 7	.5 27	0	9 1	22 1	48 2	65 1	47 2	66 0.	91 TPR/MLP1/MLP2-like protein
DUF904	PF06005.8	71	TR104005_c0_g1_i1|m.8	2	70 1	.1 9	.6 40	0	1	3 0.00	27 2	.4 8	.5 4	0.4	13	58	86 1	31	83 1	33 0.	78 Protein of unknown function (DUF904)
DUF904	PF06005.8	71	TR104005_c0_g1_i1|m.8	2	70 1	.1 9	.6 40	0	2	3 0.0	11 9	.6 6	.6 6	0.3	14	49 1	33 1	68 1	29 1	76 0.	80 Protein of unknown function (DUF904)
DUF904	PF06005.8	71	TR104005_c0_g1_i1|m.8	2	70 1	.1 9	.6 40	0	3	3 1	.7 1.5e+	2000-03-01	.5 18	0.4	18	46 1	75 2	17 1	63 2	63 0.	66 Protein of unknown function (DUF904)
Jnk-SapK_ap_N	PF09744.5	156	TR104005_c0_g1_i1|m.8	2	70 1	.3 9	.0 39	0.3	1	2 2.4e-	05 0.0	22 14	.8 23	0.7	38 1	53	86 1	97	85 2	05 0.	93 JNK_SAPK-associated protein-1
Jnk-SapK_ap_N	PF09744.5	156	TR104005_c0_g1_i1|m.8	2	70 1	.3 9	.0 39	0.3	2	2 1	.2 1e+	2000-03-01	.4 8	0.3	56	96 2	16 2	56 1	98 2	68 0.	55 JNK_SAPK-associated protein-1
TMF_TATA_bd	PF12325.4	115	TR104005_c0_g1_i1|m.8	2	70 1	.8 8	.6 35	0.5	1	4 5.7e-	05 0.0	52 13	.6 9	0.7	6	83	78 1	56	73 1	59 0.	82 TATA element modulatory factor 1 TATA	bindi	ng
TMF_TATA_bd	PF12325.4	115	TR104005_c0_g1_i1|m.8	2	70 1	.8 8	.6 35	0.5	2	4 0.00	16 1	.5 8	.9 15	0	12	97 1	09 1	94 1	07 2	02 0.	91 TATA element modulatory factor 1 TATA	bindi	ng
TMF_TATA_bd	PF12325.4	115	TR104005_c0_g1_i1|m.8	2	70 1	.8 8	.6 35	0.5	3	4 0.0	78	71 3	.5 8	0.4	25	81 1	74 2	30 1	59 2	34 0.	83 TATA element modulatory factor 1 TATA	bindi	ng
TMF_TATA_bd	PF12325.4	115	TR104005_c0_g1_i1|m.8	2	70 1	.8 8	.6 35	0.5	4	4 0.	35 3.2e+	02 1	.4 2	0.7	3	33 2	33 2	63 2	31 2	67 0.	85 TATA element modulatory factor 1 TATA	bindi	ng
WD40_alt	PF14077.2	48	TR104005_c0_g1_i1|m.8	2	70 2	.6 7	.8 5	0.2	1	3 4	.8 4.3e+	2017-03-02	.5 0	0.1	36	43	67	74	65	74 0.	82 Alternative WD40 repeat motif
WD40_alt	PF14077.2	48	TR104005_c0_g1_i1|m.8	2	70 2	.6 7	.8 5	0.2	2	3 0.	36 3.3e+	02 1	.1 0	0.1	15	31	88 1	4	85 1	10 0.	82 Alternative WD40 repeat motif
WD40_alt	PF14077.2	48	TR104005_c0_g1_i1|m.8	2	70 2	.6 7	.8 5	0.2	3	3 0.00	39 3	.5 7	.4 0	0.1	13	27 1	11 1	25 1	07 1	32 0.	90 Alternative WD40 repeat motif
DUF972	PF06156.9	102	TR104005_c0_g1_i1|m.8	2	70 3	.2 8	.3 30	0.9	1	3 0.0	27	24 5	.5 9	0	10	59 1	11 1	60	77 1	68 0.	72 Protein of unknown function (DUF972)
DUF972	PF06156.9	102	TR104005_c0_g1_i1|m.8	2	70 3	.2 8	.3 30	0.9	2	3 0.0	03 2	.7 8	.5 7	0.8	5	71 1	58 2	27 1	54 2	32 0.	76 Protein of unknown function (DUF972)
DUF972	PF06156.9	102	TR104005_c0_g1_i1|m.8	2	70 3	.2 8	.3 30	0.9	3	3 0.	25 2.3e+	02 2	.3 4	0.7	3	47 2	19 2	64 2	17 2	67 0.	81 Protein of unknown function (DUF972)
HOOK	PF05622.8	702	TR104005_c0_g1_i1|m.8	2	70 3	.6 5	.5 36	0.4	1	1 0.00	83 7	.5 4	.4 36	.4 2	37 3	97	88 2	53	69 2	66 0.	80 HOOK protein
DUF948	PF06103.7	89	TR104005_c0_g1_i1|m.8	2	70 4	.5 7	.5 9	0.6	1	3 0.0	25	22 5	.2 0	0	34	72	85 1	23	80 1	37 0.	79 Bacterial protein of unknown function	(DUF9	48	)
DUF948	PF06103.7	89	TR104005_c0_g1_i1|m.8	2	70 4	.5 7	.5 9	0.6	2	3 0.0	62	56 3	.9 2	0.9	21	87 1	63 2	29 1	42 2	31 0.	81 Bacterial protein of unknown function	(DUF9	48	)
DUF948	PF06103.7	89	TR104005_c0_g1_i1|m.8	2	70 4	.5 7	.5 9	0.6	3	3 0.	18 1.6e+	02 2	.5 0	0.6	36	71 2	09 2	45 2	06 2	59 0.	70 Bacterial protein of unknown function	(DUF9	48	)
FUSC	PF04632.8	657	TR104005_c0_g1_i1|m.8	2	70 5	.6 5	.2 16	0.8	1	2 0.00	22	2 6	.7 8	.7 2	54 3	30	83 1	69	72 1	92 0.	79 Fusaric acid resistance protein family
FUSC	PF04632.8	657	TR104005_c0_g1_i1|m.8	2	70 5	.6 5	.2 16	0.8	2	2 0.	11 1e+	02 1	.1 7	.1 2	18 3	11 1	53 2	51 1	44 2	62 0.	60 Fusaric acid resistance protein family
ADIP	PF11559.4	152	TR104005_c0_g1_i1|m.8	2	70 8	.2 6	.4 37	0.9	1	2 0.000	28 0.	25 11	.3 19	0.2	49 1	52	81 1	86	77 1	86 0.	83 Afadin- and alpha -actinin-Binding
ADIP	PF11559.4	152	TR104005_c0_g1_i1|m.8	2	70 8	.2 6	.4 37	0.9	2	2 0.	68 6.1e+	02 0	.3 10	0.9	70 1	25 2	09 2	65 1	89 2	67 0.	72 Afadin- and alpha -actinin-Binding
DUF1576	PF07613.7	176	TR104007_c0_g1_i1|m.8	3	47 0.	11 11	.8 0	0.5	1	2 0.000	42 6	.9 6	.0 0	0	7	78 1	78 2	47 1	74 2	87 0.	87 Protein of unknown function (DUF1576)
DUF1576	PF07613.7	176	TR104007_c0_g1_i1|m.8	3	47 0.	11 11	.8 0	0.5	2	2 0.00	17	27 4	.0 0	0.1	92 1	29 3	00 3	33 2	90 3	40 0.	73 Protein of unknown function (DUF1576)
DUF4111	PF13427.2	103	TR104007_c0_g1_i1|m.8	3	37 1.4e-	34 118	.2 0	0	1	1 3.2e-	38 2.6e-	34 117	.3 0	0	1 1	01 2	25 3	27 2	25 3	29 0.	98 Domain of unknown function (DUF4111)
NTP_transf_2	PF01909.19	95	TR104007_c0_g1_i1|m.8	3	37 1.3e-	06 28	.4 0	0	1	2 3.7e-	09 3e-	05 24	.1 0	0	14	81 1	01 1	71	92 1	81 0.	74 Nucleotidyltransferase domain
NTP_transf_2	PF01909.19	95	TR104007_c0_g1_i1|m.8	3	37 1.3e-	06 28	.4 0	0	2	2 0.0	32 2.6e+	02 1	.9 0	0	32	48 2	00 2	25 1	93 2	59 0.	72 Nucleotidyltransferase domain
RVT_1	PF00078.23	222	TR104008_c0_g1_i1|m.8	1	01 6.4e-	05 22	.4 0	0	1	2 7.8e-	09 0.000	13 21	.5 0	.0 1	70 2	22	1	48	1	48 0.	97 Reverse transcriptase (RNA-dependent D	NA po	ly	meras	e)
RVT_1	PF00078.23	222	TR104008_c0_g1_i1|m.8	1	01 6.4e-	05 22	.4 0	0	2	2 0.	15 2.5e+	2017-03-02	.4 0	0	87 1	2	58	72	56	86 0.	64 Reverse transcriptase (RNA-dependent D	NA po	ly	meras	e)
Neur_chan_memb	PF02932.12	238	TR104017_c0_g1_i1|m.8	1	65 1.9e-	13 50	.9 0	0	1	1 4.9e-	17 2e-	13 50	.8 0	0	29 1	44	4 1	19	1 1	60 0.	71 Neurotransmitter-gated ion-channel tra	nsmem	br	ane r	egion
NfeD	PF01957.14	144	TR104017_c0_g1_i1|m.8	1	65 0.0	27 14	.7 0	0.1	1	1 8.3e-	06 0.0	34 14	.4 0	0.1	21 1	5	5	92	1	97 0.	79 NfeD-like C-terminal, partner-binding
Hepatitis_core	PF00906.16	259	TR104017_c0_g1_i1|m.8	1	65 0.0	41 13	.3 0	0	1	1 1.3e-	05 0.0	51 13	.0 0	.0 1	42 2	8	28	94	19 1	19 0.	74 Hepatitis core antigen
DUF267	PF03268.10	360	TR104017_c0_g1_i1|m.8	1	65 0.	19 10	.4 0	0	1	1 6.1e-	05 0.	25 10	.0 0	.0 2	60 3	13	18	72	5	76 0.	78 Caenorhabditis protein of unknown func	tion,	D	UF267
RhoGEF	PF00621.16	180	TR104018_c0_g1_i1|m.8	1	03 4.9e-	11 42	.9 0	0.1	1	1 7.9e-	15 6.4e-	11 42	.5 0	.1 1	18 1	80	3	65	1	65 0.	95 RhoGEF domain
SesA	PF17107.1	122	TR104018_c0_g1_i1|m.8	1	03 0.	02 15	.0 0	0.3	1	1 3e-	06 0.0	25 14	.6 0	0.3	28	78	22	72	18	84 0.	88 N-terminal domain on NACHT_NTPase and	P-loo	p	NTPas	es
P5-ATPase	PF12409.4	125	TR104024_c0_g1_i1|m.8	1	11 2.7e-	28 98	.5 0	0.1	1	1 1.8e-	32 3e-	28 98	.3 0	0.1	2	85	20 1	5	19 1	11 0.	94 P5-type ATPase cation transporter
PRTase_2	PF15609.2	194	TR10402_c0_g1_i1|m.88	10	4 0.1	3 11.	6 0.	7	1	1 9.4e-0	6 0.1	5 11.	4 0.	7 7	5 11	8	3 4	7	1 5	6 0.8	5 Phosphoribosyl transferase
SPRY	PF00622.24	120	TR104030_c0_g1_i1|m.8	2	78 1.3e-	18 67	.1 0	0.1	1	1 3e-	22 2.4e-	18 66	.2 0	0.1	1 1	09 1	53 2	60 1	53 2	66 0.	94 SPRY domain
PRY	PF13765.2	49	TR104030_c0_g1_i1|m.8	2	78 1.2e-	16 59	.9 0	0	1	1 2.6e-	20 2.1e-	16 59	.1 0	0	1	49 1	01 1	49 1	01 1	49 0.	98 SPRY-associated domain
TACI-CRD2	PF09305.6	39	TR104034_c0_g1_i1|m.8	1	62 0.	11 12	.4 2	0.6	1	2 0.00	22	36 4	.4 0	0.2	28	33	15	20	14	23 0.	88 TACI, cysteine-rich domain
TACI-CRD2	PF09305.6	39	TR104034_c0_g1_i1|m.8	1	62 0.	11 12	.4 2	0.6	2	2 0.000	18 2	.9 7	.9 0	0.2	14	35 1	32 1	53 1	30 1	56 0.	90 TACI, cysteine-rich domain
Kinesin_assoc	PF16183.1	181	TR104041_c0_g1_i1|m.8	1	40 9.1e-	42 143	.1 4	0.9	1	2 2.9e-	19 1.5e-	15 57	.6 0	0.2	1	38	41	78	41	80 0.	95 Kinesin-associated
Kinesin_assoc	PF16183.1	181	TR104041_c0_g1_i1|m.8	1	40 9.1e-	42 143	.1 4	0.9	2	2 5.3e-	29 2.9e-	25 89	.3 1	0.2	60 1	23	77 1	40	75 1	40 0.	97 Kinesin-associated
Kinesin	PF00225.19	333	TR104041_c0_g1_i1|m.8	1	40 4.4e-	10 38	.9 0	0	1	1 1.3e-	13 7.3e-	10 38	.1 0	.0 2	98 3	33	2	37	1	37 0.	97 Kinesin motor domain
Rad50_zn_hook	PF04423.10	52	TR104041_c0_g1_i1|m.8	1	40 0.	32 10	.7 2	0.6	1	2 0.000	18 0.	96 9	.2 0	0.1	25	50	39	64	24	66 0.	89 Rad50 zinc hook motif
Rad50_zn_hook	PF04423.10	52	TR104041_c0_g1_i1|m.8	1	40 0.	32 10	.7 2	0.6	2	2 0.0	58 3.2e+	02 1	.1 0	0.5	5	17 1	20 1	32 1	15 1	36 0.	81 Rad50 zinc hook motif
DUF4817	PF16087.1	55	TR10404_c0_g1_i1|m.88	11	5 0.09	4 12.	5 0.	9	1	3 0.1	5 2.4e+0	3 -1.	6 0.	0 3	2 4	4 3	3 4	5 2	4 4	9 0.7	2 Domain of unknown function (DUF4817)
DUF4817	PF16087.1	55	TR10404_c0_g1_i1|m.88	11	5 0.09	4 12.	5 0.	9	2	3 0.0002	1 3.	4 7.	5 0.	2 2	7 5	0 7	0 9	5 6	2 9	6 0.9	0 Domain of unknown function (DUF4817)
DUF4817	PF16087.1	55	TR10404_c0_g1_i1|m.88	11	5 0.09	4 12.	5 0.	9	3	3 0.007	1 1.2e+0	2 2.	6 0.	0 3	4 4	4 10	0 11	0 9	8 11	3 0.8	8 Domain of unknown function (DUF4817)
DUF4817	PF16087.1	55	TR10404_c0_g1_i5|m.89	11	0 0.03	7 13.	8 1.	5	1	4 0.07	8 1.3e+0	3 -0.	7 0.	0 3	2 4	2	6 1	6	2 2	2 0.7	4 Domain of unknown function (DUF4817)
DUF4817	PF16087.1	55	TR10404_c0_g1_i5|m.89	11	0 0.03	7 13.	8 1.	5	2	4 0.07	4 1.2e+0	3 -0.	7 0.	0 2	6 4	4 2	0 4	0 1	7 4	4 0.7	7 Domain of unknown function (DUF4817)
DUF4817	PF16087.1	55	TR10404_c0_g1_i5|m.89	11	0 0.03	7 13.	8 1.	5	3	4 0.0001	9 3.	1 7.	6 0.	2 2	7 5	0 6	5 9	0 5	6 9	1 0.9	0 Domain of unknown function (DUF4817)
DUF4817	PF16087.1	55	TR10404_c0_g1_i5|m.89	11	0 0.03	7 13.	8 1.	5	4	4 0.006	7 1.1e+0	2 2.	7 0.	0 3	4 4	4 9	5 10	5 9	3 10	8 0.8	8 Domain of unknown function (DUF4817)
Exo_endo_phos_2	PF14529.2	119	TR104050_c0_g1_i1|m.8	1	63 5.3e-	05 22	.9 0	0.6	1	1 1.1e-	08 8.7e-	05 22	.2 0	0.6	22 1	18	20 1	39	4 1	40 0.	82 Endonuclease-reverse transcriptase
Carot_N	PF09150.6	151	TR104050_c0_g1_i1|m.8	1	63 0.	12 12	.1 0	0.1	1	1 2.8e-	05 0.	22 11	.2 0	0.1	55 1	3	98 1	46	78 1	55 0.	76 Orange carotenoid protein, N-terminal
Fer4_21	PF14697.2	59	TR104054_c0_g1_i1|m.9	1	51 0.	55 10	.3 7	0.7	1	1 6.2e-	5	1 9	.4 7	0.7	7	52	12	56	9	60 0.	80 4Fe-4S dicluster domain
PPP1R26_N	PF15740.1	871	TR104059_c0_g1_i1|m.9	1	69 0.	01 14	.3 3	0.3	1	1 3.4e-	06 0.0	11 14	.3 3	.3 1	99 2	65	8	76	1 1	06 0.	80 Protein phosphatase 1 regulatory subun	it 26	N	#NAME?	inus
FKBP_N	PF01346.14	121	TR104059_c0_g1_i1|m.9	1	69 0.0	15 15	.5 4	0.7	1	1 7.8e-	06 0.0	25 14	.8 4	0.7	45 1	3	24	82	16	87 0.	89 Domain amino terminal to FKBP-type pep	tidyl	#NAME?	rolyl	isomerase
RF-1	PF00472.16	115	TR104059_c0_g1_i1|m.9	1	69 0.	02 14	.7 4	0.8	1	1 1e-	05 0.0	32 14	.0 4	0.8	57 1	6	25	75	12	83 0.	77 RF-1 domain
AAA_11	PF13086.2	265	TR104059_c0_g1_i1|m.9	1	69 0.0	97 12	.3 3	0.4	1	1 3.2e-	05 0	.1 12	.2 3	0.4	97 1	89	18 1	6	2 1	54 0.	56 AAA domain
DUF1764	PF08576.6	100	TR104059_c0_g1_i1|m.9	1	69 1	.1 10	.0 11	0.6	1	1 0.000	59 1	.9 9	.2 11	0.6	4	56	23	77	21 1	11 0.	64 Eukaryotic protein of unknown function	(DUF	17	64)
RVT_1	PF00078.23	222	TR10405_c0_g1_i1|m.90	32	5 3.8e-3	2 111.	4 0.	1	1	1 3.1e-3	6 5e-3	2 111.	1 0.	1	3 16	9 13	9 32	4 13	7 32	4 0.9	3 Reverse transcriptase (RNA-dependent DN	A pol	ym	erase	)
Exo_endo_phos	PF03372.19	239	TR10405_c2_g1_i1|m.90	40	1 3.9e-0	6 26.	8 0.	2	1	1 2.4e-0	9 9.5e-0	6 25.	5 0.	2	3 23	9	5 25	1	3 25	1 0.5	9 Endonuclease/Exonuclease/phosphatase fa	mily
Exo_endo_phos_2	PF14529.2	119	TR10405_c2_g1_i1|m.90	40	1 3.6e-0	5 23.	4 0.	0	1	1 3.8e-0	8 0.0001	5 21.	4 0.	0	2 11	6 10	3 25	2 10	2 25	5 0.7	5 Endonuclease-reverse transcriptase
DUF4193	PF13834.2	98	TR10405_c2_g1_i1|m.90	40	1 0.04	1 14.	2 1.	0	1	2 2.1e-0	5 0.08	6 13.	2 0.	1 4	7 9	1 24	5 29	3 23	7 30	2 0.7	8 Domain of unknown function (DUF4193)
DUF4193	PF13834.2	98	TR10405_c2_g1_i1|m.90	40	1 0.04	1 14.	2 1.	0	2	2 1.	1 4.5e+0	3 -1.	9 0.	1 1	3 3	2 35	4 37	3 34	5 38	3 0.6	9 Domain of unknown function (DUF4193)
DUF2713	PF10897.4	246	TR10405_c2_g1_i1|m.90	40	1 0.09	2 12.	1 0.	0	1	1 3.4e-0	5 0.1	4 11.	5 0.	0 13	1 21	0 13	2 21	6 12	3 22	8 0.8	5 Protein of unknown function (DUF2713)
Exo_endo_phos_2	PF14529.2	119	TR104066_c0_g1_i1|m.9	2	07 0.0	35 13	.8 0	0	1	1 3.1e-	06 0.	05 13	.3 0	0	3	75	60 1	26	58 1	50 0.	76 Endonuclease-reverse transcriptase
TFIIE_beta	PF02186.11	66	TR104066_c0_g2_i1|m.9	1	01 0.00	41 17	.2 0	0.1	1	2 0.00	22	5 7	.3 0	0	34	53	13	33	4	45 0.	74 TFIIE beta subunit core domain
TFIIE_beta	PF02186.11	66	TR104066_c0_g2_i1|m.9	1	01 0.00	41 17	.2 0	0.1	2	2 0.000	73 1	.7 8	.8 0	0	17	53	43	80	37	92 0.	70 TFIIE beta subunit core domain
MgrB	PF13998.2	29	TR104066_c0_g2_i1|m.9	1	01 0.00	77 16	.0 0	0.4	1	2 0.0	02 4	.7 7	.1 0	0.1	15	28	6	18	5	19 0.	81 MgrB protein
MgrB	PF13998.2	29	TR104066_c0_g2_i1|m.9	1	01 0.00	77 16	.0 0	0.4	2	2 0.0	02 4	.7 7	.1 0	0.1	15	28	53	65	52	66 0.	81 MgrB protein
PWWP	PF00855.13	86	TR104066_c0_g2_i1|m.9	1	01 0.	01 16	.1 0	0.1	1	2 0.00	28 6	.5 7	.1 0	0	40	66	7	33	4	49 0.	79 PWWP domain
PWWP	PF00855.13	86	TR104066_c0_g2_i1|m.9	1	01 0.	01 16	.1 0	0.1	2	2 0.00	19 4	.5 7	.6 0	0.1	40	66	54	80	34	96 0.	81 PWWP domain
XTBD	PF11952.4	85	TR104066_c0_g2_i1|m.9	1	01 0.0	27 14	.1 0	0.2	1	2 0.0	21	48 3	.7 0	0	39	72	2	34	1	41 0.	72 XRN-Two Binding Domain, XTBD
XTBD	PF11952.4	85	TR104066_c0_g2_i1|m.9	1	01 0.0	27 14	.1 0	0.2	2	2 0.000	32 0.	74 9	.5 0	0	26	76	35	85	29	93 0.	77 XRN-Two Binding Domain, XTBD
LRR_8	PF13855.2	61	TR104066_c0_g2_i1|m.9	1	01 0.0	73 12	.7 0	0	1	2 0.00	63	15 5	.3 0	0	38	55	35	52	28	52 0.	83 Leucine rich repeat
LRR_8	PF13855.2	61	TR104066_c0_g2_i1|m.9	1	01 0.0	73 12	.7 0	0	2	2 0.00	63	15 5	.3 0	0	38	55	82	99	75	99 0.	83 Leucine rich repeat
DUF3460	PF11943.4	58	TR104066_c0_g2_i1|m.9	1	01 0.0	87 13	.0 0	0.7	1	2 0.0	7	16 5	.7 0	0.1	10	24	19	33	18	37 0.	91 Protein of unknown function (DUF3460)
DUF3460	PF11943.4	58	TR104066_c0_g2_i1|m.9	1	01 0.0	87 13	.0 0	0.7	2	2 0.0	7	16 5	.7 0	0.1	10	24	66	80	65	84 0.	91 Protein of unknown function (DUF3460)
Na_Ca_ex_C	PF16494.1	127	TR104066_c0_g2_i1|m.9	1	01 0.	17 12	.2 0	0.3	1	2 0.	1	23 5	.3 0	0	68	88	19	39	16	46 0.	87 C-terminal extension of sodium/calcium	exch	an	ger d	omain
Na_Ca_ex_C	PF16494.1	127	TR104066_c0_g2_i1|m.9	1	01 0.	17 12	.2 0	0.3	2	2 0.	1	23 5	.3 0	0	68	88	66	86	63	93 0.	87 C-terminal extension of sodium/calcium	exch	an	ger d	omain
DDE_Tnp_1_6	PF13751.2	125	TR104068_c0_g1_i1|m.9	1	19 0.00	24 17	.9 2	0.5	1	1 1.9e-	07 0.00	31 17	.6 2	0.5	19	54	37	75	22	83 0.	76 Transposase DDE domain
HHV-1_VABD	PF16852.1	42	TR104071_c0_g1_i1|m.9	1	17 1	.3 9	.0 3	0.9	1	2 2.7e-	05 0.	43 10	.5 0	0.6	6	16	26	36	23	40 0.	89 Herpes viral adaptor-to-host cellular	mRNA	bi	nding	domain
HHV-1_VABD	PF16852.1	42	TR104071_c0_g1_i1|m.9	1	17 1	.3 9	.0 3	0.9	2	2 0.	18 2.9e+	2017-03-01	.8 0	0.2	14	22	72	80	57	86 0.	58 Herpes viral adaptor-to-host cellular	mRNA	bi	nding	domain
HHV-1_VABD	PF16852.1	42	TR104071_c0_g2_i1|m.9	2	09 0.00	42 16	.9 6	0.5	1	2 0.00	02 1	.1 9	.2 0	0.7	6	16	26	36	24	40 0.	89 Herpes viral adaptor-to-host cellular	mRNA	bi	nding	domain
HHV-1_VABD	PF16852.1	42	TR104071_c0_g2_i1|m.9	2	09 0.00	42 16	.9 6	0.5	2	2 0.00	02 1	.1 9	.2 0	0.7	6	16 1	38 1	48 1	36 1	52 0.	89 Herpes viral adaptor-to-host cellular	mRNA	bi	nding	domain
DUF1689	PF07954.7	146	TR104071_c0_g2_i1|m.9	2	09 0.0	31 14	.5 0	0	1	2 0.00	18	10 6	.4 0	0	53 1	18	28	92	8	97 0.	68 Protein of unknown function (DUF1689)
DUF1689	PF07954.7	146	TR104071_c0_g2_i1|m.9	2	09 0.0	31 14	.5 0	0	2	2 0.00	18	10 6	.4 0	0	53 1	18 1	40 2	04 1	20 2	09 0.	68 Protein of unknown function (DUF1689)
DUF656	PF04920.8	126	TR104071_c0_g2_i1|m.9	2	09 0.0	47 13	.5 1	0.4	1	2 0.00	15 7	.9 6	.3 0	0.1	64	88	16	40	8	71 0.	87 Family of unknown function (DUF656)
DUF656	PF04920.8	126	TR104071_c0_g2_i1|m.9	2	09 0.0	47 13	.5 1	0.4	2	2 0.00	14 7	.6 6	.3 0	0.1	64	88 1	28 1	52 1	19 1	83 0.	87 Family of unknown function (DUF656)
PTN_MK_C	PF01091.14	65	TR104071_c0_g2_i1|m.9	2	08 2	.9 8	.2 5	0.8	1	2 0.00	28	22 5	.4 0	0.6	18	48	55	85	52	95 0.	82 PTN/MK heparin-binding protein family,	C-te	rm	inal	domain
PTN_MK_C	PF01091.14	65	TR104071_c0_g2_i1|m.9	2	08 2	.9 8	.2 5	0.8	2	2 0.00	26	21 5	.4 0	0.5	18	48 1	67 1	97 1	64 2	06 0.	82 PTN/MK heparin-binding protein family,	C-te	rm	inal	domain
[truncated: 573,294+ more rows]

## Sheet: ORF_Blastp_UniRef90
queryID	subjectId	percIdentity	alnLength	mismatch	gapOpen	queryStart	queryEnd	subjectStart	subjectEnd	eVal	bitScore
TR100015_c0_g1_i1|m.4	sp|Q6WRH9|IGS10_RAT	60	110	44	0	1	110	149	258	7e-41	165
TR100015_c0_g1_i1|m.4	sp|Q6WRI0|IGS10_HUMAN	57.27	110	47	0	1	110	149	258	1e-39	161
TR100015_c0_g1_i1|m.4	sp|Q3V1M1|IGS10_MOUSE	58.18	110	46	0	1	110	149	258	3e-38	157
TR100015_c0_g1_i1|m.4	sp|Q9NR99|MXRA5_HUMAN	51.38	109	53	0	3	111	149	257	5e-35	145
TR100015_c0_g1_i1|m.4	sp|Q8K4Y5|LGI1_RAT	37.35	83	44	1	3	85	113	187	7e-10	62.8
TR100018_c0_g1_i1|m.5	sp|Q6IFW6|K1C10_RAT	62.19	201	75	1	1	200	257	457	8e-52	203
TR100018_c0_g1_i1|m.5	sp|P06394|K1C10_BOVIN	59.8	199	79	1	1	198	239	437	5e-48	190
TR100018_c0_g1_i1|m.5	sp|P02535|K1C10_MOUSE	60.8	199	77	1	1	198	256	454	3e-47	187
TR100018_c0_g1_i1|m.5	sp|P05781|K1C4_XENLA	57.84	204	85	1	1	203	195	398	5e-47	187
TR100018_c0_g1_i1|m.5	sp|Q2M2I5|K1C24_HUMAN	53.73	201	92	1	1	200	254	454	5e-46	184
TR100026_c0_g1_i1|m.6	sp|P10394|POL4_DROME	43.69	103	51	3	1	101	629	726	7e-14	75.9
TR100026_c0_g1_i1|m.6	sp|P20825|POL2_DROME	39.81	103	51	4	1	101	521	614	2e-12	70.9
TR100026_c0_g1_i1|m.6	sp|P04323|POL3_DROME	38.61	101	55	3	1	101	522	615	2e-11	68.2
TR100026_c0_g1_i1|m.6	sp|P0CT40|TF29_SCHPO	33.98	103	66	1	1	101	721	823	1e-09	62
TR100026_c0_g1_i1|m.6	sp|P0CT37|TF24_SCHPO	33.98	103	66	1	1	101	721	823	1e-09	62
TR10002_c0_g1_i1|m.7	sp|A7MC48|SHSA9_XENTR	83.33	126	19	1	1	124	220	345	8e-51	198
TR10002_c0_g1_i1|m.7	sp|B4DS77|SHSA9_HUMAN	63.64	143	33	3	1	124	235	377	7e-39	158
TR10002_c0_g1_i1|m.7	sp|Q9CZN4|SHSA9_MOUSE	61.54	143	36	3	1	124	235	377	3e-37	153
TR10002_c0_g1_i1|m.7	sp|B3DHW5|SHA9B_DANRE	55	120	46	4	1	115	215	331	2e-23	107
TR10002_c0_g1_i1|m.7	sp|Q5BLC7|SHA9A_DANRE	49.18	122	49	5	14	122	214	335	1e-18	91.7
TR10002_c0_g2_i1|m.8	sp|A7MC48|SHSA9_XENTR	82.54	126	20	1	1	124	220	345	2e-50	197
TR10002_c0_g2_i1|m.8	sp|B4DS77|SHSA9_HUMAN	63.64	143	33	3	1	124	235	377	9e-39	158
TR10002_c0_g2_i1|m.8	sp|Q9CZN4|SHSA9_MOUSE	61.54	143	36	3	1	124	235	377	4e-37	152
TR10002_c0_g2_i1|m.8	sp|B3DHW5|SHA9B_DANRE	55.83	120	45	4	1	115	215	331	7e-24	108
TR10002_c0_g2_i1|m.8	sp|Q5BLC7|SHA9A_DANRE	50	122	48	5	14	122	214	335	4e-19	93.2
TR100035_c0_g1_i1|m.10	sp|O88703|HCN2_MOUSE	95.19	104	5	0	1	104	472	575	4e-56	216
TR100035_c0_g1_i1|m.10	sp|Q9UL51|HCN2_HUMAN	95.19	104	5	0	1	104	499	602	4e-56	216
TR100035_c0_g1_i1|m.10	sp|Q9JKA9|HCN2_RAT	95.19	104	5	0	1	104	472	575	4e-56	216
TR100035_c0_g1_i1|m.10	sp|Q9JKA7|HCN4_RAT	90.38	104	10	0	1	104	550	653	2e-54	210
TR100035_c0_g1_i1|m.10	sp|Q9TV66|HCN4_RABIT	90.38	104	10	0	1	104	551	654	2e-54	210
TR10003_c0_g1_i1|m.11	sp|Q9ULB1|NRX1A_HUMAN	87.43	191	10	2	5	181	228	418	4e-93	340
TR10003_c0_g1_i1|m.11	sp|Q9ULB1|NRX1A_HUMAN	27.68	177	99	5	5	171	685	842	4e-11	68.2
TR10003_c0_g1_i1|m.11	sp|Q9ULB1|NRX1A_HUMAN	26.26	198	124	8	1	193	1088	1268	4e-09	61.6
TR10003_c0_g1_i1|m.11	sp|Q9ULB1|NRX1A_HUMAN	29.91	117	76	5	75	189	925	1037	6e-05	48.1
TR10003_c0_g1_i1|m.11	sp|Q9DDD0|NRX1A_CHICK	83.17	202	13	2	1	181	73	274	8e-93	339
TR10003_c0_g1_i1|m.11	sp|Q9DDD0|NRX1A_CHICK	28.81	177	97	5	5	171	541	698	3e-11	68.9
TR10003_c0_g1_i1|m.11	sp|Q9DDD0|NRX1A_CHICK	30.91	110	71	4	75	182	781	887	2e-05	49.3
TR10003_c0_g1_i1|m.11	sp|Q9DDD0|NRX1A_CHICK	26.42	159	96	6	1	155	944	1085	6e-05	47.8
TR10003_c0_g1_i1|m.11	sp|Q9CS84|NRX1A_MOUSE	84.34	198	10	2	5	181	228	425	2e-92	338
TR10003_c0_g1_i1|m.11	sp|Q9CS84|NRX1A_MOUSE	27.93	179	96	6	5	171	692	849	4e-11	68.2
TR10003_c0_g1_i1|m.11	sp|Q9CS84|NRX1A_MOUSE	27.04	159	95	7	1	155	1095	1236	1e-07	56.6
TR10003_c0_g1_i1|m.11	sp|Q9CS84|NRX1A_MOUSE	29.91	117	76	5	75	189	932	1044	5e-05	48.1
TR10003_c0_g1_i1|m.11	sp|A1XQX0|NR1AA_DANRE	81.82	198	15	2	5	181	208	405	4e-90	330
TR10003_c0_g1_i1|m.11	sp|A1XQX0|NR1AA_DANRE	28.49	179	95	6	5	171	674	831	3e-12	72
TR10003_c0_g1_i1|m.11	sp|A1XQX0|NR1AA_DANRE	23.75	160	103	4	1	157	1077	1220	8e-07	53.9
TR10003_c0_g1_i1|m.11	sp|Q63372|NRX1A_RAT	78.04	214	10	3	5	181	228	441	3e-89	327
TR10003_c0_g1_i1|m.11	sp|Q63372|NRX1A_RAT	27.68	177	99	5	5	171	708	865	5e-11	68.2
TR10003_c0_g1_i1|m.11	sp|Q63372|NRX1A_RAT	25.16	159	98	5	1	155	1111	1252	4e-07	55.1
TR10003_c0_g1_i1|m.11	sp|Q63372|NRX1A_RAT	29.91	117	76	5	75	189	948	1060	6e-05	47.8
TR10003_c0_g1_i1|m.12	sp|Q9DDD0|NRX1A_CHICK	96.97	132	4	0	1	132	291	422	1e-74	277
TR10003_c0_g1_i1|m.12	sp|Q9DDD0|NRX1A_CHICK	31.4	86	46	1	46	131	761	833	3e-07	53.9
TR10003_c0_g1_i1|m.12	sp|Q63372|NRX1A_RAT	96.21	132	5	0	1	132	458	589	2e-74	277
TR10003_c0_g1_i1|m.12	sp|Q63372|NRX1A_RAT	31.4	86	46	1	46	131	928	1000	2e-07	54.3
TR10003_c0_g1_i1|m.12	sp|Q9CS84|NRX1A_MOUSE	96.21	132	5	0	1	132	442	573	2e-74	277
TR10003_c0_g1_i1|m.12	sp|Q9CS84|NRX1A_MOUSE	31.4	86	46	1	46	131	912	984	2e-07	54.3
TR10003_c0_g1_i1|m.12	sp|Q9ULB1|NRX1A_HUMAN	96.21	132	5	0	1	132	435	566	2e-74	277
TR10003_c0_g1_i1|m.12	sp|Q9ULB1|NRX1A_HUMAN	31.4	86	46	1	46	131	905	977	2e-07	54.3
TR10003_c0_g1_i1|m.12	sp|Q28146|NRX1A_BOVIN	96.21	132	5	0	1	132	458	589	2e-74	277
TR10003_c0_g1_i1|m.12	sp|Q28146|NRX1A_BOVIN	31.4	86	46	1	46	131	928	1000	2e-07	54.3
TR100040_c0_g1_i1|m.14	sp|P08548|LIN1_NYCCO	29.63	135	90	3	1	130	663	797	6e-08	56.2
TR100040_c0_g1_i1|m.14	sp|O00370|LORF2_HUMAN	26.26	99	69	1	36	130	700	798	9e-06	48.9
TR100045_c0_g1_i1|m.15	sp|P20825|POL2_DROME	48.62	109	56	0	1	109	307	415	7e-24	109
TR100045_c0_g1_i1|m.15	sp|P0CT40|TF29_SCHPO	41.28	109	64	0	1	109	508	616	4e-22	103
TR100045_c0_g1_i1|m.15	sp|P0CT39|TF26_SCHPO	41.28	109	64	0	1	109	508	616	4e-22	103
TR100045_c0_g1_i1|m.15	sp|P0CT38|TF25_SCHPO	41.28	109	64	0	1	109	508	616	4e-22	103
TR100045_c0_g1_i1|m.15	sp|P0CT37|TF24_SCHPO	41.28	109	64	0	1	109	508	616	4e-22	103
TR100098_c0_g1_i1|m.27	sp|P08548|LIN1_NYCCO	38.2	89	55	0	15	103	650	738	2e-10	64.7
TR100098_c0_g1_i1|m.27	sp|O00370|LORF2_HUMAN	37.5	88	55	0	15	102	651	738	1e-08	58.5
TR100098_c0_g1_i1|m.27	sp|P11369|LORF2_MOUSE	35.63	87	56	0	17	103	660	746	2e-08	57.4
TR100138_c0_g1_i1|m.36	sp|A6ZKI3|F127A_HUMAN	35.14	74	48	0	47	120	32	105	4e-07	53.5
TR100138_c0_g1_i1|m.36	sp|Q9BWD3|F127B_HUMAN	35.14	74	48	0	47	120	32	105	6e-07	52.8
TR100138_c0_g1_i1|m.36	sp|Q17RB0|F127C_HUMAN	35.14	74	48	0	47	120	32	105	9e-07	52.4
TR100138_c0_g1_i1|m.36	sp|Q1JQ94|F127_BOVIN	33.78	74	49	0	47	120	32	105	2e-06	51.2
TR100138_c0_g1_i1|m.36	sp|Q6SEH4|LDOC1_PANPA	35.14	74	48	0	47	120	56	129	3e-06	50.4
TR10013_c0_g1_i1|m.37	sp|Q67NG0|KU_SYMTH	41.35	104	58	2	4	104	278	381	1e-05	49.3
TR10013_c0_g2_i1|m.38	sp|Q67NG0|KU_SYMTH	41.35	104	58	2	4	104	278	381	8e-05	47.4
TR100200_c0_g1_i1|m.43	sp|P0CT40|TF29_SCHPO	42.54	134	76	1	4	136	627	760	3e-24	110
TR100200_c0_g1_i1|m.43	sp|P0CT37|TF24_SCHPO	42.54	134	76	1	4	136	627	760	3e-24	110
TR100200_c0_g1_i1|m.43	sp|P0CT35|TF22_SCHPO	42.54	134	76	1	4	136	627	760	3e-24	110
TR100200_c0_g1_i1|m.43	sp|P0CT34|TF21_SCHPO	42.54	134	76	1	4	136	627	760	3e-24	110
TR100200_c0_g1_i1|m.43	sp|P0CT43|TF28_SCHPO	42.54	134	76	1	4	136	627	760	3e-24	110
TR10020_c0_g1_i1|m.44	sp|Q7Z5J8|ANKAR_HUMAN	61.34	119	46	0	1	119	1182	1300	5e-36	149
TR10020_c0_g1_i1|m.44	sp|A2RT91|ANKAR_MOUSE	55.46	119	53	0	1	119	1195	1313	1e-32	138
TR100231_c0_g1_i1|m.51	sp|Q96BR6|ZN669_HUMAN	50.76	132	65	0	1	132	257	388	3e-31	133
TR100231_c0_g1_i1|m.51	sp|Q96BR6|ZN669_HUMAN	50.76	132	65	0	1	132	285	416	1e-29	127
TR100231_c0_g1_i1|m.51	sp|Q96BR6|ZN669_HUMAN	47.58	124	65	0	9	132	237	360	2e-26	117
TR100231_c0_g1_i1|m.51	sp|Q96BR6|ZN669_HUMAN	46.56	131	70	0	1	131	313	443	1e-25	115
TR100231_c0_g1_i1|m.51	sp|Q96BR6|ZN669_HUMAN	45.04	131	67	1	7	132	202	332	2e-23	107
TR100231_c0_g1_i1|m.51	sp|Q96BR6|ZN669_HUMAN	37.62	101	58	1	37	132	176	276	5e-10	63.2
TR100231_c0_g1_i1|m.51	sp|Q06730|ZN33A_HUMAN	52.27	132	63	0	1	132	335	466	6e-30	129
TR100231_c0_g1_i1|m.51	sp|Q06730|ZN33A_HUMAN	50.77	130	64	0	3	132	589	718	2e-27	120
TR100231_c0_g1_i1|m.51	sp|Q06730|ZN33A_HUMAN	47.73	132	69	0	1	132	363	494	7e-26	115
TR100231_c0_g1_i1|m.51	sp|Q06730|ZN33A_HUMAN	50	130	65	0	3	132	561	690	1e-25	115
TR100231_c0_g1_i1|m.51	sp|Q06730|ZN33A_HUMAN	50	132	66	0	1	132	503	634	3e-25	113
TR100231_c0_g1_i1|m.51	sp|Q06730|ZN33A_HUMAN	49.24	132	67	0	1	132	419	550	9e-25	112
TR100231_c0_g1_i1|m.51	sp|Q06730|ZN33A_HUMAN	54.05	111	51	0	22	132	328	438	1e-24	111
TR100231_c0_g1_i1|m.51	sp|Q06730|ZN33A_HUMAN	46.21	132	71	0	1	132	447	578	2e-24	110
TR100231_c0_g1_i1|m.51	sp|Q06730|ZN33A_HUMAN	48.48	132	68	0	1	132	475	606	3e-24	110
TR100231_c0_g1_i1|m.51	sp|Q06730|ZN33A_HUMAN	47.73	132	69	0	1	132	391	522	3e-23	107
TR100231_c0_g1_i1|m.51	sp|Q06730|ZN33A_HUMAN	46.97	132	70	0	1	132	531	662	5e-23	106
TR100231_c0_g1_i1|m.51	sp|Q06730|ZN33A_HUMAN	47.33	131	69	0	1	131	643	773	9e-23	105
TR100231_c0_g1_i1|m.51	sp|Q06730|ZN33A_HUMAN	45.45	132	72	0	1	132	615	746	4e-22	103
TR100231_c0_g1_i1|m.51	sp|Q06730|ZN33A_HUMAN	49.55	111	56	0	22	132	300	410	2e-19	94
TR100231_c0_g1_i1|m.51	sp|Q06730|ZN33A_HUMAN	41.22	131	77	0	1	131	671	801	7e-16	82.4
TR100231_c0_g1_i1|m.51	sp|Q06730|ZN33A_HUMAN	36.72	128	77	2	6	132	258	382	1e-09	61.6
TR100231_c0_g1_i1|m.51	sp|P51523|ZNF84_HUMAN	52.27	132	63	0	1	132	522	653	8e-30	128
TR100231_c0_g1_i1|m.51	sp|P51523|ZNF84_HUMAN	51.52	132	64	0	1	132	466	597	5e-29	125
TR100231_c0_g1_i1|m.51	sp|P51523|ZNF84_HUMAN	50.76	132	65	0	1	132	578	709	3e-27	120
TR100231_c0_g1_i1|m.51	sp|P51523|ZNF84_HUMAN	50	132	66	0	1	132	438	569	3e-27	120
TR100231_c0_g1_i1|m.51	sp|P51523|ZNF84_HUMAN	51.52	132	64	0	1	132	606	737	4e-27	119
TR100231_c0_g1_i1|m.51	sp|P51523|ZNF84_HUMAN	50.76	132	65	0	1	132	382	513	6e-27	119
TR100231_c0_g1_i1|m.51	sp|P51523|ZNF84_HUMAN	49.24	132	67	0	1	132	298	429	1e-26	117
TR100231_c0_g1_i1|m.51	sp|P51523|ZNF84_HUMAN	51.61	124	60	0	9	132	502	625	5e-26	116
TR100231_c0_g1_i1|m.51	sp|P51523|ZNF84_HUMAN	50	132	66	0	1	132	410	541	5e-26	116
TR100231_c0_g1_i1|m.51	sp|P51523|ZNF84_HUMAN	50	132	66	0	1	132	270	401	2e-25	114
TR100231_c0_g1_i1|m.51	sp|P51523|ZNF84_HUMAN	48.48	132	68	0	1	132	550	681	2e-25	114
TR100231_c0_g1_i1|m.51	sp|P51523|ZNF84_HUMAN	47.73	132	69	0	1	132	242	373	5e-25	112
TR100231_c0_g1_i1|m.51	sp|P51523|ZNF84_HUMAN	47.73	132	69	0	1	132	354	485	5e-25	112
TR100231_c0_g1_i1|m.51	sp|P51523|ZNF84_HUMAN	48.09	131	68	0	2	132	327	457	4e-24	109
TR100231_c0_g1_i1|m.51	sp|P51523|ZNF84_HUMAN	47.58	124	65	0	9	132	222	345	3e-22	103
TR100231_c0_g1_i1|m.51	sp|P51523|ZNF84_HUMAN	43.18	132	74	1	1	132	187	317	8e-19	92
TR100231_c0_g1_i1|m.51	sp|Q9BY31|ZN717_HUMAN	55.3	132	59	0	1	132	755	886	9e-30	128
TR100231_c0_g1_i1|m.51	sp|Q9BY31|ZN717_HUMAN	50.76	132	65	0	1	132	339	470	4e-28	123
TR100231_c0_g1_i1|m.51	sp|Q9BY31|ZN717_HUMAN	50.76	132	65	0	1	132	507	638	1e-27	121
TR100231_c0_g1_i1|m.51	sp|Q9BY31|ZN717_HUMAN	50.76	132	65	0	1	132	423	554	1e-27	121
TR100231_c0_g1_i1|m.51	sp|Q9BY31|ZN717_HUMAN	50.76	132	65	0	1	132	367	498	5e-27	119
TR100231_c0_g1_i1|m.51	sp|Q9BY31|ZN717_HUMAN	50	132	66	0	1	132	395	526	2e-26	117
TR100231_c0_g1_i1|m.51	sp|Q9BY31|ZN717_HUMAN	51.59	126	61	0	7	132	733	858	2e-26	117
TR100231_c0_g1_i1|m.51	sp|Q9BY31|ZN717_HUMAN	48.48	132	68	0	1	132	479	610	2e-25	114
TR100231_c0_g1_i1|m.51	sp|Q9BY31|ZN717_HUMAN	51.59	126	61	0	7	132	457	582	2e-25	114
TR100231_c0_g1_i1|m.51	sp|Q9BY31|ZN717_HUMAN	49.23	130	66	0	3	132	313	442	5e-25	112
TR100231_c0_g1_i1|m.51	sp|Q9BY31|ZN717_HUMAN	47.62	126	66	0	7	132	289	414	8e-23	105
TR100231_c0_g1_i1|m.51	sp|Q9BY31|ZN717_HUMAN	46.83	126	67	0	7	132	261	386	3e-22	103
TR100231_c0_g1_i1|m.51	sp|Q9BY31|ZN717_HUMAN	45.04	131	69	1	1	131	535	662	5e-21	99.8
TR100231_c0_g1_i1|m.51	sp|Q9BY31|ZN717_HUMAN	32.39	176	61	3	12	132	602	774	3e-10	63.9
TR100231_c0_g1_i1|m.51	sp|Q9BY31|ZN717_HUMAN	28.81	177	80	2	2	132	182	358	8e-08	55.8
TR100231_c0_g1_i1|m.51	sp|Q5TYW1|ZN658_HUMAN	48.48	132	68	0	1	132	525	656	2e-29	127
TR100231_c0_g1_i1|m.51	sp|Q5TYW1|ZN658_HUMAN	50.76	132	65	0	1	132	581	712	7e-29	125
TR100231_c0_g1_i1|m.51	sp|Q5TYW1|ZN658_HUMAN	47.73	132	69	0	1	132	609	740	8e-29	125
TR100231_c0_g1_i1|m.51	sp|Q5TYW1|ZN658_HUMAN	52.76	127	60	0	6	132	502	628	9e-28	122
TR100231_c0_g1_i1|m.51	sp|Q5TYW1|ZN658_HUMAN	46.97	132	70	0	1	132	553	684	1e-27	121
TR100231_c0_g1_i1|m.51	sp|Q5TYW1|ZN658_HUMAN	48.85	131	67	0	2	132	666	796	6e-27	119
TR100231_c0_g1_i1|m.51	sp|Q5TYW1|ZN658_HUMAN	47.73	132	69	0	1	132	889	1020	7e-27	119
TR100231_c0_g1_i1|m.51	sp|Q5TYW1|ZN658_HUMAN	49.62	131	66	0	2	132	638	768	7e-27	119
TR100231_c0_g1_i1|m.51	sp|Q5TYW1|ZN658_HUMAN	46.97	132	70	0	1	132	805	936	2e-26	117
TR100231_c0_g1_i1|m.51	sp|Q5TYW1|ZN658_HUMAN	48.48	132	68	0	1	132	833	964	3e-26	117
TR100231_c0_g1_i1|m.51	sp|Q5TYW1|ZN658_HUMAN	48.48	132	68	0	1	132	749	880	4e-26	116
TR100231_c0_g1_i1|m.51	sp|Q5TYW1|ZN658_HUMAN	49.24	132	67	0	1	132	777	908	8e-26	115
TR100231_c0_g1_i1|m.51	sp|Q5TYW1|ZN658_HUMAN	50	132	66	0	1	132	721	852	3e-25	113
TR100231_c0_g1_i1|m.51	sp|Q5TYW1|ZN658_HUMAN	47.73	132	69	0	1	132	861	992	1e-24	112
TR100231_c0_g1_i1|m.51	sp|Q5TYW1|ZN658_HUMAN	47.37	133	69	1	1	132	917	1049	1e-24	111
TR100231_c0_g1_i1|m.51	sp|Q5TYW1|ZN658_HUMAN	47.73	132	69	0	1	132	693	824	5e-24	109
TR100231_c0_g1_i1|m.51	sp|Q5TYW1|ZN658_HUMAN	31.87	182	74	1	1	132	391	572	1e-13	75.5
TR100231_c0_g1_i1|m.51	sp|Q5TYW1|ZN658_HUMAN	36.3	135	83	1	1	132	332	466	2e-10	64.7
TR100231_c0_g1_i1|m.51	sp|Q5TYW1|ZN658_HUMAN	31.03	174	67	2	12	132	371	544	1e-09	62
TR100231_c0_g1_i1|m.51	sp|Q5TYW1|ZN658_HUMAN	34.43	122	77	1	14	132	289	410	3e-06	50.4
TR100231_c0_g1_i1|m.51	sp|Q5TYW1|ZN658_HUMAN	29.85	134	91	1	2	132	305	438	5e-06	49.7
TR100233_c0_g1_i1|m.53	sp|P11369|LORF2_MOUSE	38.28	128	67	6	6	124	518	642	5e-12	69.7
TR100233_c0_g1_i1|m.53	sp|O00370|LORF2_HUMAN	33.61	122	74	3	6	121	511	631	1e-10	64.7
TR100233_c0_g1_i1|m.53	sp|P08548|LIN1_NYCCO	29.46	129	85	3	6	128	510	638	3e-08	57
TR100233_c0_g1_i1|m.53	sp|P14381|YTX2_XENLA	32.5	120	76	4	6	121	507	625	2e-07	54.3
TR100318_c0_g1_i1|m.60	sp|Q641I1|F135B_XENLA	91.6	119	10	0	1	119	1239	1357	2e-60	230
TR100318_c0_g1_i1|m.60	sp|Q49AJ0|F135B_HUMAN	90.76	119	11	0	1	119	1269	1387	2e-59	227
TR100318_c0_g1_i1|m.60	sp|Q9DAI6|F135B_MOUSE	90.76	119	11	0	1	119	1266	1384	4e-59	226
TR100318_c0_g1_i1|m.60	sp|Q5RA75|F135A_PONAB	73.95	119	31	0	1	119	958	1076	9e-49	191
TR100318_c0_g1_i1|m.60	sp|Q9P2D6|F135A_HUMAN	73.11	119	32	0	1	119	1378	1496	5e-48	189
TR100320_c0_g1_i1|m.61	sp|Q99JH7|CSTN3_MOUSE	83.5	103	17	0	1	103	239	341	2e-50	197
TR100320_c0_g1_i1|m.61	sp|Q8R553|CSTN3_RAT	83.5	103	17	0	1	103	239	341	2e-50	197
TR100320_c0_g1_i1|m.61	sp|Q5R9Q9|CSTN3_PONAB	83.5	103	17	0	1	103	239	341	3e-50	196
TR100320_c0_g1_i1|m.61	sp|Q9BQT9|CSTN3_HUMAN	83.5	103	17	0	1	103	239	341	3e-50	196
TR100320_c0_g1_i1|m.61	sp|Q0VCN6|CSTN3_BOVIN	83.5	103	17	0	1	103	239	341	8e-50	195
TR100336_c0_g1_i1|m.67	sp|Q8IVB5|LIX1L_HUMAN	67.32	153	18	1	1	121	185	337	2e-52	204
TR100336_c0_g1_i1|m.67	sp|Q5PQQ7|LIX1L_RAT	67.32	153	18	1	1	121	186	338	5e-52	202
TR100336_c0_g1_i1|m.67	sp|Q8BQ89|LIX1L_MOUSE	67.32	153	18	1	1	121	185	337	6e-52	202
TR100336_c0_g1_i1|m.67	sp|Q8N485|LIX1_HUMAN	54.05	111	51	0	3	113	149	259	3e-31	133
TR100336_c0_g1_i1|m.67	sp|Q8UVV7|LIX1_CHICK	54.05	111	51	0	3	113	149	259	8e-31	132
TR100344_c0_g1_i1|m.69	sp|Q8BLI0|ATL1_MOUSE	86.49	111	15	0	1	111	384	494	5e-54	209
TR100344_c0_g1_i1|m.69	sp|Q8BLI0|ATL1_MOUSE	40	80	46	2	2	80	712	790	3e-08	57
TR100344_c0_g1_i1|m.69	sp|Q8BLI0|ATL1_MOUSE	28.7	108	71	3	2	103	1537	1644	1e-05	48.9
TR100344_c0_g1_i1|m.69	sp|Q8BLI0|ATL1_MOUSE	28.7	115	46	2	2	80	616	730	4e-05	47
TR100344_c0_g1_i1|m.69	sp|Q8BLI0|ATL1_MOUSE	40	80	38	5	5	80	1482	1555	7e-05	45.8
TR100344_c0_g1_i1|m.69	sp|Q8N6G6|ATL1_HUMAN	85.59	111	16	0	1	111	384	494	4e-53	206
TR100344_c0_g1_i1|m.69	sp|Q8N6G6|ATL1_HUMAN	38.75	80	47	2	2	80	737	815	1e-08	58.5
TR100344_c0_g1_i1|m.69	sp|Q8N6G6|ATL1_HUMAN	38.27	81	48	2	2	80	675	755	2e-08	57.8
TR100344_c0_g1_i1|m.69	sp|Q8N6G6|ATL1_HUMAN	39.51	81	44	3	2	80	616	693	4e-08	56.6
TR100344_c0_g1_i1|m.69	sp|Q8N6G6|ATL1_HUMAN	28.7	108	71	3	2	103	1554	1661	8e-06	49.3
TR100344_c0_g1_i1|m.69	sp|P82987|ATL3_HUMAN	67.57	111	36	0	1	111	426	536	5e-40	162
TR100344_c0_g1_i1|m.69	sp|P82987|ATL3_HUMAN	34.45	119	64	6	2	111	1433	1546	1e-07	55.5
TR100344_c0_g1_i1|m.69	sp|P82987|ATL3_HUMAN	40	80	46	2	2	80	768	846	1e-07	55.1
TR100344_c0_g1_i1|m.69	sp|P82987|ATL3_HUMAN	41.25	80	41	4	2	80	712	786	1e-06	52
TR100344_c0_g1_i1|m.69	sp|P82987|ATL3_HUMAN	36.59	82	47	3	2	81	653	731	3e-05	47
TR100344_c0_g1_i1|m.69	sp|O95428|PPN_HUMAN	42.86	112	60	3	1	109	370	480	2e-17	87.4
TR100344_c0_g1_i1|m.69	sp|O95428|PPN_HUMAN	36.78	87	47	2	2	85	313	394	4e-08	56.6
TR100344_c0_g1_i1|m.69	sp|O95428|PPN_HUMAN	29.57	115	70	4	1	110	431	539	3e-05	47.4
TR100344_c0_g1_i1|m.69	sp|Q9EPX2|PPN_MOUSE	41.12	107	60	2	1	104	371	477	5e-16	83.2
TR100344_c0_g1_i1|m.69	sp|Q9EPX2|PPN_MOUSE	38.04	92	47	3	2	90	314	398	2e-08	57.8
TR100344_c0_g1_i1|m.69	sp|Q9EPX2|PPN_MOUSE	36.05	86	44	3	1	80	432	512	5e-07	53.1
TR100345_c0_g1_i1|m.71	sp|Q14517|FAT1_HUMAN	50	112	56	0	1	112	1456	1567	1e-27	121
TR100345_c0_g1_i1|m.71	sp|Q14517|FAT1_HUMAN	35.24	105	58	5	11	112	1153	1250	6e-08	56.2
TR100345_c0_g1_i1|m.71	sp|Q14517|FAT1_HUMAN	31.03	116	71	3	1	112	822	932	3e-07	53.5
TR100345_c0_g1_i1|m.71	sp|Q14517|FAT1_HUMAN	32.11	109	69	2	1	107	3230	3335	9e-07	52.4
TR100345_c0_g1_i1|m.71	sp|Q14517|FAT1_HUMAN	26.96	115	81	2	1	112	2809	2923	1e-06	52
TR100345_c0_g1_i1|m.71	sp|Q14517|FAT1_HUMAN	32.08	106	67	2	9	112	725	827	1e-06	51.6
TR100345_c0_g1_i1|m.71	sp|Q14517|FAT1_HUMAN	30.09	113	78	1	1	112	2283	2395	2e-06	51.2
TR100345_c0_g1_i1|m.71	sp|Q14517|FAT1_HUMAN	31.73	104	63	3	6	107	3028	3125	2e-06	50.8
TR100345_c0_g1_i1|m.71	sp|Q14517|FAT1_HUMAN	34.29	105	62	3	6	107	3130	3230	1e-05	48.5
TR100345_c0_g1_i1|m.71	sp|Q14517|FAT1_HUMAN	31.19	109	71	3	1	107	463	569	2e-05	47.4
TR100345_c0_g1_i1|m.71	sp|Q14517|FAT1_HUMAN	29.91	107	74	1	1	107	3335	3440	5e-05	46.6
TR100345_c0_g1_i1|m.71	sp|Q9NYQ8|FAT2_HUMAN	53.1	113	52	1	1	112	1448	1560	2e-27	121
TR100345_c0_g1_i1|m.71	sp|Q9NYQ8|FAT2_HUMAN	38.1	105	57	4	6	108	3016	3114	2e-08	58.2
TR100345_c0_g1_i1|m.71	sp|Q9NYQ8|FAT2_HUMAN	28.04	107	74	1	1	107	3218	3321	4e-07	53.1
TR100345_c0_g1_i1|m.71	sp|Q9NYQ8|FAT2_HUMAN	31.58	114	73	2	1	112	3321	3431	5e-07	53.1
TR100345_c0_g1_i1|m.71	sp|Q9NYQ8|FAT2_HUMAN	30.28	109	72	4	1	107	458	564	5e-07	53.1
TR100345_c0_g1_i1|m.71	sp|Q9NYQ8|FAT2_HUMAN	30.77	104	67	2	6	107	1142	1242	7e-07	52.8
TR100345_c0_g1_i1|m.71	sp|Q9NYQ8|FAT2_HUMAN	33.33	114	67	4	1	112	2171	2277	1e-06	51.6
TR100345_c0_g1_i1|m.71	sp|Q9NYQ8|FAT2_HUMAN	30.53	95	61	2	20	112	1786	1877	3e-06	50.8
TR100345_c0_g1_i1|m.71	sp|Q9NYQ8|FAT2_HUMAN	30.91	110	73	2	6	112	2802	2911	4e-06	50.4
TR100345_c0_g1_i1|m.71	sp|Q9NYQ8|FAT2_HUMAN	29.36	109	72	2	1	107	1555	1660	1e-05	48.5
TR100345_c0_g1_i1|m.71	sp|Q9NYQ8|FAT2_HUMAN	30.28	109	72	2	1	107	2691	2797	2e-05	47.4
TR100345_c0_g1_i1|m.71	sp|Q9NYQ8|FAT2_HUMAN	26.55	113	82	1	1	112	2272	2384	3e-05	47.4
TR100345_c0_g1_i1|m.71	sp|Q9NYQ8|FAT2_HUMAN	32.69	104	63	4	6	106	1037	1136	5e-05	46.6
TR100345_c0_g1_i1|m.71	sp|Q9NYQ8|FAT2_HUMAN	33	100	62	2	10	107	724	820	7e-05	45.8
TR100345_c0_g1_i1|m.71	sp|Q5F226|FAT2_MOUSE	49.56	113	56	1	1	112	1448	1560	2e-23	107
TR100345_c0_g1_i1|m.71	sp|Q5F226|FAT2_MOUSE	36.89	103	58	3	12	112	1780	1877	1e-09	62
TR100345_c0_g1_i1|m.71	sp|Q5F226|FAT2_MOUSE	37.14	105	58	3	6	108	3018	3116	7e-09	59.3
TR100345_c0_g1_i1|m.71	sp|Q5F226|FAT2_MOUSE	36.61	112	70	1	1	112	3323	3433	1e-08	58.5
TR100345_c0_g1_i1|m.71	sp|Q5F226|FAT2_MOUSE	29.91	107	74	1	1	107	1555	1660	7e-08	55.8
TR100345_c0_g1_i1|m.71	sp|Q5F226|FAT2_MOUSE	34.21	114	66	4	1	112	2171	2277	8e-07	52.4
TR100345_c0_g1_i1|m.71	sp|Q5F226|FAT2_MOUSE	30.91	110	73	2	6	112	2804	2913	9e-06	48.9
TR100345_c0_g1_i1|m.71	sp|Q5F226|FAT2_MOUSE	30.28	109	72	4	1	107	458	564	9e-06	48.9
TR100345_c0_g1_i1|m.71	sp|Q5F226|FAT2_MOUSE	33.33	108	63	4	6	109	825	927	2e-05	48.1
TR100345_c0_g1_i1|m.71	sp|Q5F226|FAT2_MOUSE	32.69	104	65	2	6	107	1142	1242	3e-05	47
TR100345_c0_g1_i1|m.71	sp|Q5F226|FAT2_MOUSE	33.67	98	60	2	12	107	726	820	3e-05	47
TR100345_c0_g1_i1|m.71	sp|O88277|FAT2_RAT	49.56	113	56	1	1	112	1448	1560	2e-23	107
TR100345_c0_g1_i1|m.71	sp|O88277|FAT2_RAT	36.89	103	58	3	12	112	1780	1877	1e-09	62
TR100345_c0_g1_i1|m.71	sp|O88277|FAT2_RAT	37.14	105	58	3	6	108	3018	3116	1e-08	58.5
TR100345_c0_g1_i1|m.71	sp|O88277|FAT2_RAT	35.71	112	71	1	1	112	3323	3433	6e-08	56.2
TR100345_c0_g1_i1|m.71	sp|O88277|FAT2_RAT	34.21	114	66	4	1	112	2171	2277	1e-06	52
TR100345_c0_g1_i1|m.71	sp|O88277|FAT2_RAT	33.65	104	64	2	6	107	1142	1242	1e-06	52
TR100345_c0_g1_i1|m.71	sp|O88277|FAT2_RAT	28.04	107	76	1	1	107	1555	1660	3e-06	50.4
TR100345_c0_g1_i1|m.71	sp|O88277|FAT2_RAT	33.67	98	60	2	12	107	726	820	6e-06	49.7
TR100345_c0_g1_i1|m.71	sp|O88277|FAT2_RAT	30.91	110	73	2	6	112	2804	2913	1e-05	48.5
TR100345_c0_g1_i1|m.71	sp|O88277|FAT2_RAT	31.82	110	70	3	1	107	2692	2799	1e-05	48.5
TR100345_c0_g1_i1|m.71	sp|O88277|FAT2_RAT	30.28	109	72	4	1	107	458	564	1e-05	48.5
TR100345_c0_g1_i1|m.71	sp|O88277|FAT2_RAT	27.78	108	77	1	1	107	2272	2379	8e-05	45.8
TR100345_c0_g1_i1|m.71	sp|O88277|FAT2_RAT	32.41	108	64	4	6	109	825	927	8e-05	45.8
TR100345_c0_g1_i1|m.71	sp|Q8R508|FAT3_RAT	43.75	112	63	0	1	112	1459	1570	1e-22	104
TR100345_c0_g1_i1|m.71	sp|Q8R508|FAT3_RAT	33.03	109	68	2	1	107	3235	3340	2e-09	60.8
TR100345_c0_g1_i1|m.71	sp|Q8R508|FAT3_RAT	30.09	113	78	1	1	112	2286	2398	2e-07	54.3
TR100345_c0_g1_i1|m.71	sp|Q8R508|FAT3_RAT	37.61	109	60	3	6	112	3033	3135	3e-07	53.9
TR100345_c0_g1_i1|m.71	sp|Q8R508|FAT3_RAT	32.5	120	63	4	1	107	1768	1882	3e-06	50.4
TR100345_c0_g1_i1|m.71	sp|Q8R508|FAT3_RAT	27.59	116	78	3	1	112	2599	2712	3e-05	47
TR100345_c0_g1_i1|m.71	sp|Q8R508|FAT3_RAT	29.82	114	74	3	1	112	2495	2604	4e-05	47
TR100345_c0_g1_i1|m.71	sp|Q8R508|FAT3_RAT	29.52	105	69	2	10	112	734	835	4e-05	46.6
TR10034_c0_g1_i1|m.73	sp|Q9H792|PEAK1_HUMAN	52.31	130	56	1	1	124	1599	1728	1e-35	148
TR10034_c0_g1_i1|m.73	sp|Q69Z38|PEAK1_MOUSE	50.77	130	58	1	1	124	1588	1717	8e-34	142
TR10034_c0_g1_i1|m.73	sp|Q571I4|SG223_MOUSE	49.63	135	64	1	1	131	1034	1168	3e-32	136
TR10034_c0_g1_i1|m.73	sp|Q86YV5|SG223_HUMAN	50.37	135	63	2	1	131	1261	1395	8e-32	135
TR10034_c0_g1_i1|m.73	sp|Q6ZS72|CS035_HUMAN	46.91	81	39	3	55	132	385	464	2e-09	61.6
TR100356_c0_g1_i1|m.75	sp|P16884|NFH_RAT	69.77	129	39	0	1	129	330	458	1e-37	155
TR100356_c0_g1_i1|m.75	sp|P19246|NFH_MOUSE	68.99	129	40	0	1	129	332	460	2e-36	150
TR100356_c0_g1_i1|m.75	sp|P12036|NFH_HUMAN	69.35	124	38	0	1	124	334	457	1e-33	141
TR100356_c0_g1_i1|m.75	sp|P08552|NFM_PIG	59.17	120	45	2	1	120	334	449	6e-25	112
TR100356_c0_g1_i1|m.75	sp|O77788|NFM_BOVIN	58.02	131	49	3	1	129	333	459	1e-24	111
TR10035_c0_g1_i1|m.78	sp|Q505G4|LDOCL_MOUSE	37.08	89	48	2	43	123	73	161	1e-05	48.5
TR10035_c0_g1_i1|m.78	sp|Q6ICC9|LDOCL_HUMAN	35.96	89	49	2	43	123	73	161	4e-05	46.6
TR10035_c0_g1_i1|m.78	sp|Q7TPY9|LDOC1_MOUSE	38.98	59	36	0	64	122	54	112	4e-05	46.6
TR100424_c0_g1_i1|m.88	sp|Q09575|YRD6_CAEEL	37.86	103	63	1	1	102	895	997	5e-11	66.6
TR100424_c0_g1_i1|m.88	sp|P26809|POL_MLVFF	35.24	105	65	3	1	103	966	1069	2e-06	51.2
TR100424_c0_g1_i1|m.88	sp|P26810|POL_MLVF5	35.24	105	65	3	1	103	966	1069	2e-06	51.2
TR100424_c0_g1_i1|m.88	sp|P26808|POL_MLVFP	35.24	105	65	3	1	103	966	1069	2e-06	51.2
TR100424_c0_g1_i1|m.88	sp|P03356|POL_MLVAV	35.24	105	65	3	1	103	961	1064	3e-06	50.4
TR100456_c0_g1_i1|m.91	sp|P46821|MAP1B_HUMAN	100	118	0	0	1	118	275	392	1e-65	247
TR100456_c0_g1_i1|m.91	sp|P14873|MAP1B_MOUSE	97.46	118	3	0	1	118	275	392	6e-64	242
TR100456_c0_g1_i1|m.91	sp|P15205|MAP1B_RAT	97.46	118	2	1	1	118	275	391	2e-62	237
TR100456_c0_g1_i1|m.91	sp|P14400|ENP1_TORCA	82.05	117	21	0	1	117	280	396	7e-53	205
TR100456_c0_g1_i1|m.91	sp|P14401|ENP2_TORCA	79.49	117	24	0	1	117	48	164	2e-51	200
TR100509_c0_g1_i1|m.96	sp|Q9EQC7|FSTL3_MOUSE	72.73	99	27	0	2	100	57	155	1e-31	135
TR100509_c0_g1_i1|m.96	sp|Q1LZB9|FSTL3_BOVIN	74.49	98	25	0	3	100	60	157	2e-31	134
TR100509_c0_g1_i1|m.96	sp|O95633|FSTL3_HUMAN	75.51	98	24	0	3	100	60	157	3e-31	133
TR100509_c0_g1_i1|m.96	sp|Q99PW7|FSTL3_RAT	70.71	99	29	0	2	100	57	155	2e-30	130
TR100509_c0_g1_i1|m.96	sp|Q9YHV4|FSTA_DANRE	49.02	102	49	3	2	100	56	157	6e-16	82.8
TR100521_c0_g1_i1|m.98	sp|P08548|LIN1_NYCCO	23.28	116	86	1	9	121	686	801	5e-05	46.6
TR100533_c0_g1_i1|m.101	sp|Q03274|PO22_POPJA	33.11	148	95	1	94	241	41	184	2e-13	76.3
TR100533_c0_g1_i1|m.101	sp|P08548|LIN1_NYCCO	29.11	237	141	7	17	235	407	634	2e-13	76.3
TR100533_c0_g1_i1|m.101	sp|P11369|LORF2_MOUSE	31.02	187	111	5	58	235	465	642	7e-13	74.7
TR100533_c0_g1_i1|m.101	sp|P21328|RTJK_DROME	27.84	194	131	3	21	213	414	599	3e-12	72.4
TR100533_c0_g1_i1|m.101	sp|Q9NBX4|RTXE_DROME	31.25	144	96	3	69	210	452	594	8e-12	71.2
TR100540_c0_g1_i1|m.102	sp|Q7LHG5|YI31B_YEAST	40.7	86	43	2	63	141	598	682	1e-10	65.1
TR100540_c0_g1_i1|m.102	sp|Q99315|YG31B_YEAST	40.7	86	43	2	63	141	572	656	1e-10	65.1
TR100540_c0_g1_i1|m.102	sp|Q86TG7|PEG10_HUMAN	30.5	141	83	2	1	126	447	587	2e-09	60.8
TR100540_c0_g1_i1|m.102	sp|P0CT43|TF28_SCHPO	34	100	65	1	43	141	373	472	4e-09	60.1
TR100540_c0_g1_i1|m.102	sp|P0CT42|TF27_SCHPO	34	100	65	1	43	141	373	472	4e-09	60.1
TR100553_c0_g1_i1|m.105	sp|Q92608|DOCK2_HUMAN	58.97	156	63	1	1	156	661	815	4e-49	193
TR100553_c0_g1_i1|m.105	sp|Q8C3J5|DOCK2_MOUSE	58.33	156	64	1	1	156	661	815	1e-48	191
TR100553_c0_g1_i1|m.105	sp|Q8BUR4|DOCK1_MOUSE	51.63	153	73	1	1	153	663	814	2e-38	157
TR100553_c0_g1_i1|m.105	sp|Q14185|DOCK1_HUMAN	50.33	153	75	1	1	153	663	814	4e-37	153
TR100553_c0_g1_i1|m.105	sp|Q9H7D0|DOCK5_HUMAN	43.95	157	86	2	1	156	681	836	8e-32	135
TR100601_c0_g1_i1|m.114	sp|Q9C0I9|LRC27_HUMAN	49.23	65	33	0	1	65	148	212	9e-07	52.4
TR100645_c0_g1_i1|m.120	sp|Q9NBX4|RTXE_DROME	40.96	83	49	0	20	102	512	594	2e-09	61.2
TR100645_c0_g1_i1|m.120	sp|P21329|RTJK_DROFU	32.67	101	68	0	12	112	506	606	2e-06	51.2
TR100645_c0_g1_i1|m.120	sp|P21328|RTJK_DROME	29.25	106	75	0	7	112	501	606	2e-05	48.1
TR100652_c0_g1_i1|m.121	sp|Q3MHW6|MOT1_BOVIN	61.76	136	52	0	31	166	1	136	7e-46	182
TR100652_c0_g1_i1|m.121	sp|O70451|MOT2_MOUSE	67.74	124	40	0	43	166	14	137	8e-46	182
TR100652_c0_g1_i1|m.121	sp|P53986|MOT1_MOUSE	62.5	136	51	0	31	166	1	136	8e-46	182
TR100652_c0_g1_i1|m.121	sp|Q03064|MOT1_CRILO	62.5	136	51	0	31	166	1	136	8e-46	182
TR100652_c0_g1_i1|m.121	sp|P53985|MOT1_HUMAN	63.97	136	49	0	31	166	1	136	1e-45	182
TR100670_c0_g1_i1|m.125	sp|Q05996|ZP2_HUMAN	33.33	114	72	2	7	120	154	263	5e-10	63.2
TR100670_c0_g1_i1|m.125	sp|O77726|ZP2_MACRA	32.46	114	73	2	7	120	154	263	9e-10	62.4
TR100670_c0_g1_i1|m.125	sp|P47984|ZP2_FELCA	30.09	113	74	3	7	119	154	261	1e-06	52
TR100670_c0_g1_i1|m.125	sp|Q9BH10|ZP2_BOVIN	30.36	112	73	3	7	118	150	256	4e-06	50.1
TR100670_c0_g1_i1|m.125	sp|P42099|ZP2_PIG	30.77	117	71	5	7	119	151	261	2e-05	47.8
TR100702_c0_g1_i1|m.129	sp|Q8TE60|ATS18_HUMAN	72.34	94	26	0	10	103	1127	1220	3e-36	149
TR100702_c0_g1_i1|m.129	sp|Q8TE60|ATS18_HUMAN	39.19	74	36	2	1	65	1047	1120	2e-07	54.7
TR100702_c0_g1_i1|m.129	sp|Q4VC17|ATS18_MOUSE	69.47	95	29	0	10	104	1125	1219	2e-35	147
TR100702_c0_g1_i1|m.129	sp|Q4VC17|ATS18_MOUSE	43.66	71	31	3	1	62	1047	1117	8e-08	55.8
TR100702_c0_g1_i1|m.129	sp|Q8TE57|ATS16_HUMAN	63.54	96	34	1	10	105	1130	1224	8e-32	135
TR100702_c0_g1_i1|m.129	sp|Q8TE57|ATS16_HUMAN	41.38	58	27	2	10	61	931	987	4e-05	47
TR100702_c0_g1_i1|m.129	sp|Q69Z28|ATS16_MOUSE	56.25	96	41	1	10	105	1128	1222	6e-28	122
TR100702_c0_g1_i1|m.129	sp|Q69Z28|ATS16_MOUSE	41.1	73	34	3	1	64	1044	1116	2e-06	51.2
TR100702_c0_g1_i1|m.129	sp|Q69Z28|ATS16_MOUSE	41.38	58	27	2	10	61	929	985	2e-05	47.8
TR100702_c0_g1_i1|m.129	sp|Q86TH1|ATL2_HUMAN	38	100	59	2	2	100	849	946	5e-11	66.2
TR100711_c0_g1_i1|m.131	sp|D3ZE55|PCDH8_RAT	71.3	108	29	1	1	106	457	564	7e-38	155
TR100711_c0_g1_i1|m.131	sp|D3ZE55|PCDH8_RAT	37.97	79	48	1	1	78	205	283	1e-07	55.5
TR100711_c0_g1_i1|m.131	sp|Q7TSK3|PCDH8_MOUSE	70.37	108	30	1	1	106	457	564	2e-37	154
TR100711_c0_g1_i1|m.131	sp|Q7TSK3|PCDH8_MOUSE	37.97	79	48	1	1	78	205	283	1e-07	55.5
TR100711_c0_g1_i1|m.131	sp|O95206|PCDH8_HUMAN	68.52	108	32	1	1	106	457	564	2e-36	150
TR100711_c0_g1_i1|m.131	sp|O95206|PCDH8_HUMAN	37.97	79	48	1	1	78	205	283	1e-07	55.5
TR100711_c0_g1_i1|m.131	sp|Q9HCL0|PCD18_HUMAN	53.77	106	49	0	1	106	425	530	7e-30	129
TR100711_c0_g1_i1|m.131	sp|Q9HCL0|PCD18_HUMAN	39.74	78	47	0	1	78	206	283	1e-09	61.6
TR100711_c0_g1_i1|m.131	sp|Q8VHR0|PCD18_MOUSE	53.77	106	49	0	1	106	425	530	3e-29	127
TR100711_c0_g1_i1|m.131	sp|Q8VHR0|PCD18_MOUSE	37.18	78	49	0	1	78	206	283	3e-09	60.5
TR100722_c0_g1_i1|m.133	sp|P09914|IFIT1_HUMAN	100	109	0	0	1	109	370	478	2e-52	204
TR100722_c0_g1_i1|m.133	sp|Q4R5F5|IFIT1_MACFA	88.99	109	12	0	1	109	370	478	8e-42	168
TR100722_c0_g1_i1|m.133	sp|Q5T764|IFT1B_HUMAN	51.55	97	47	0	5	101	374	470	5e-20	96.3
TR100722_c0_g1_i1|m.133	sp|Q13325|IFIT5_HUMAN	50	102	49	1	3	104	370	469	2e-19	94.4
TR100722_c0_g1_i1|m.133	sp|Q64282|IFIT1_MOUSE	45	100	55	0	1	100	359	458	3e-15	80.5
TR100830_c0_g1_i1|m.155	sp|P52287|GBB3_RAT	89.29	112	12	0	1	112	229	340	4e-54	209
TR100830_c0_g1_i1|m.155	sp|P52287|GBB3_RAT	25.93	108	78	1	5	112	149	254	0.0001	45.4
TR100830_c0_g1_i1|m.155	sp|P16520|GBB3_HUMAN	89.29	112	12	0	1	112	229	340	1e-53	208
TR100830_c0_g1_i1|m.155	sp|P79147|GBB3_CANFA	88.39	112	13	0	1	112	229	340	3e-53	206
TR100830_c0_g1_i1|m.155	sp|Q61011|GBB3_MOUSE	87.5	112	14	0	1	112	229	340	4e-53	206
TR100830_c0_g1_i1|m.155	sp|Q61011|GBB3_MOUSE	25.93	108	78	1	5	112	149	254	0.0001	45.4
TR100830_c0_g1_i1|m.155	sp|Q6TMK6|GBB1_CRIGR	83.04	112	19	0	1	112	229	340	8e-51	198
TR100835_c0_g1_i1|m.156	sp|Q86TG7|PEG10_HUMAN	29.61	152	90	5	5	144	261	407	6e-08	56.2
TR100835_c0_g1_i1|m.156	sp|Q7TN75|PEG10_MOUSE	27.08	144	96	3	8	144	317	458	6e-06	49.7
TR100863_c0_g1_i1|m.159	sp|P08548|LIN1_NYCCO	42.35	85	49	0	1	85	597	681	2e-15	81.3
TR100863_c0_g1_i1|m.159	sp|P11369|LORF2_MOUSE	41.18	85	50	0	1	85	605	689	6e-15	79.3
TR100863_c0_g1_i1|m.159	sp|O00370|LORF2_HUMAN	40	85	51	0	1	85	598	682	8e-15	79
TR100863_c0_g1_i1|m.159	sp|P14381|YTX2_XENLA	34.88	86	56	0	1	86	592	677	2e-11	67.4
TR100863_c0_g1_i1|m.159	sp|Q05118|PO23_POPJA	40	85	51	0	1	85	27	111	5e-11	66.6
TR100880_c0_g1_i1|m.161	sp|Q5VV43|K0319_HUMAN	69.44	108	32	1	1	107	952	1059	5e-40	162
TR100880_c0_g1_i1|m.161	sp|P0CI71|K0319_RAT	61.68	107	40	1	1	106	961	1067	8e-28	122
TR100880_c0_g1_i1|m.161	sp|Q5SZV5|K0319_MOUSE	61.32	106	40	1	1	105	961	1066	4e-25	113
TR100880_c0_g1_i1|m.161	sp|Q5RFR6|K319L_PONAB	47.71	109	53	3	1	107	926	1032	7e-20	95.9
TR100880_c0_g1_i1|m.161	sp|Q8IZA0|K319L_HUMAN	47.71	109	53	3	1	107	926	1032	1e-18	91.3
TR100881_c0_g1_i1|m.163	sp|Q9NBX4|RTXE_DROME	30.21	96	67	0	2	97	499	594	2e-05	47.4
TR100904_c0_g1_i1|m.167	sp|P0C091|FREM3_HUMAN	57.89	209	68	2	1	189	428	636	1e-60	232
TR100904_c0_g1_i1|m.167	sp|P0C091|FREM3_HUMAN	32.82	131	82	2	50	177	1237	1364	2e-11	68.6
TR100904_c0_g1_i1|m.167	sp|Q6NVD0|FREM2_MOUSE	57.98	188	68	4	1	177	427	614	8e-53	206
TR100904_c0_g1_i1|m.167	sp|Q6NVD0|FREM2_MOUSE	35.65	115	71	1	58	172	1234	1345	1e-12	73.2
TR100904_c0_g1_i1|m.167	sp|Q6NVD0|FREM2_MOUSE	27.07	181	115	7	1	167	1051	1228	5e-05	47.4
TR100904_c0_g1_i1|m.167	sp|Q5SZK8|FREM2_HUMAN	57.98	188	68	4	1	177	434	621	2e-51	201
TR100904_c0_g1_i1|m.167	sp|Q5SZK8|FREM2_HUMAN	35.85	106	65	1	71	176	1258	1360	1e-11	69.7
TR100904_c0_g1_i1|m.167	sp|Q5SZK8|FREM2_HUMAN	29.07	172	113	5	11	175	834	1003	1e-07	56.2
TR100904_c0_g1_i1|m.167	sp|Q5SZK8|FREM2_HUMAN	33.33	99	63	3	66	162	1482	1579	0.0001	46.6
TR100904_c0_g1_i1|m.167	sp|Q5H8B9|FREM3_MOUSE	48.33	209	88	2	1	189	420	628	5e-47	187
TR100904_c0_g1_i1|m.167	sp|Q5H8B9|FREM3_MOUSE	32.2	118	76	2	50	163	1226	1343	2e-09	62.4
TR100904_c0_g1_i1|m.167	sp|Q9GV77|FREM2_LYTVA	56.91	181	74	2	2	182	408	584	6e-47	186
TR100904_c0_g1_i1|m.167	sp|Q9GV77|FREM2_LYTVA	33.06	121	65	2	59	163	1187	1307	8e-08	57
TR100904_c0_g1_i1|m.167	sp|Q9GV77|FREM2_LYTVA	31.19	109	57	2	66	156	1550	1658	1e-05	49.7
TR100904_c0_g1_i1|m.167	sp|Q9GV77|FREM2_LYTVA	35.24	105	58	3	66	160	598	702	3e-05	48.5
TR100904_c0_g1_i1|m.167	sp|Q9GV77|FREM2_LYTVA	28.75	160	104	5	6	157	785	942	3e-05	48.5
TR10091_c0_g1_i1|m.172	sp|Q22328|LEV9_CAEEL	31.4	258	147	10	15	258	3	244	3e-22	106
TR10091_c0_g1_i1|m.172	sp|Q22328|LEV9_CAEEL	26.98	215	148	6	57	265	100	311	6e-13	75.5
TR10091_c0_g1_i1|m.172	sp|Q22328|LEV9_CAEEL	27.6	192	124	6	76	265	190	368	8e-10	65.1
TR10091_c0_g1_i1|m.172	sp|P17690|APOH_BOVIN	26.97	267	172	7	77	334	82	334	2e-21	103
TR10091_c0_g1_i1|m.172	sp|P17690|APOH_BOVIN	24.32	259	173	9	74	325	18	260	1e-08	61.2
TR10091_c0_g1_i1|m.172	sp|P33703|APOH_CANFA	27.44	266	172	7	77	334	82	334	3e-21	103
TR10091_c0_g1_i1|m.172	sp|P33703|APOH_CANFA	26.18	191	128	6	76	261	20	202	5e-09	62.4
TR10091_c0_g1_i1|m.172	sp|P26644|APOH_RAT	29.77	215	147	4	122	334	74	286	3e-21	102
TR10091_c0_g1_i1|m.172	sp|P26644|APOH_RAT	31.21	141	86	4	126	261	20	154	5e-12	72.4
TR10091_c0_g1_i1|m.172	sp|Q95LB0|APOH_PANTR	26.14	264	178	6	77	334	82	334	3e-20	99.8
TR10091_c0_g1_i1|m.172	sp|Q95LB0|APOH_PANTR	26.67	195	126	6	74	261	18	202	2e-10	67
TR100928_c0_g1_i1|m.176	sp|Q86TG7|PEG10_HUMAN	27.08	96	70	0	1	96	97	192	1e-07	55.1
TR100928_c0_g1_i1|m.176	sp|Q7TN75|PEG10_MOUSE	29.17	96	68	0	1	96	152	247	5e-07	53.1
TR100928_c0_g1_i1|m.176	sp|Q52QI2|RTL1_BOVIN	25.27	91	68	0	4	94	206	296	2e-06	51.2
TR100928_c0_g1_i1|m.176	sp|A6ZKI3|F127A_HUMAN	38.78	49	30	0	14	62	57	105	6e-05	46.2
TR10092_c0_g1_i1|m.177	sp|Q63HR2|TNS2_HUMAN	64.72	309	103	2	51	353	24	332	7e-110	397
TR10092_c0_g1_i1|m.177	sp|Q8CGB6|TNS2_MOUSE	63.75	309	106	2	51	353	24	332	3e-109	395
TR10092_c0_g1_i1|m.177	sp|Q04205|TENS_CHICK	56.13	253	100	2	106	353	22	268	2e-72	272
TR10092_c0_g1_i1|m.177	sp|Q9HBL0|TENS1_HUMAN	61.97	213	76	1	146	353	2	214	1e-69	264
TR10092_c0_g1_i1|m.177	sp|Q9GLM4|TENS1_BOVIN	60.56	213	79	1	146	353	2	214	7e-68	257
TR100940_c0_g1_i1|m.179	sp|Q99250|SCN2A_HUMAN	87.79	131	16	0	1	131	1536	1666	7e-61	231
TR100940_c0_g1_i1|m.179	sp|Q99250|SCN2A_HUMAN	33.33	132	79	2	1	131	764	887	2e-10	64.3
TR100940_c0_g1_i1|m.179	sp|P04775|SCN2A_RAT	87.02	131	17	0	1	131	1536	1666	2e-60	230
TR100940_c0_g1_i1|m.179	sp|P04775|SCN2A_RAT	33.33	132	79	2	1	131	764	887	2e-10	64.3
TR100940_c0_g1_i1|m.179	sp|P08104|SCN3A_RAT	87.79	131	16	0	1	131	1482	1612	2e-59	227
TR100940_c0_g1_i1|m.179	sp|P08104|SCN3A_RAT	33.33	132	79	2	1	131	716	839	1e-10	65.1
TR100940_c0_g1_i1|m.179	sp|Q9WTU3|SCN8A_MOUSE	86.92	130	17	0	2	131	1526	1655	1e-58	224
TR100940_c0_g1_i1|m.179	sp|Q9WTU3|SCN8A_MOUSE	34.85	132	77	2	1	131	756	879	4e-11	66.6
TR100940_c0_g1_i1|m.179	sp|O88420|SCN8A_RAT	86.92	130	17	0	2	131	1526	1655	1e-58	224
TR100940_c0_g1_i1|m.179	sp|O88420|SCN8A_RAT	34.85	132	77	2	1	131	756	879	3e-11	67
TR100960_c0_g1_i1|m.181	sp|Q92104|CP11B_LITCT	75.45	110	27	0	1	110	245	354	1e-44	177
TR100960_c0_g1_i1|m.181	sp|P19099|C11B2_HUMAN	56.36	110	48	0	1	110	228	337	3e-30	130
TR100960_c0_g1_i1|m.181	sp|P15150|C11B1_BOVIN	54.55	110	50	0	1	110	228	337	5e-30	129
TR100960_c0_g1_i1|m.181	sp|Q29527|C11B1_PAPHU	56.36	110	48	0	1	110	228	337	9e-30	128
TR100960_c0_g1_i1|m.181	sp|P15538|C11B1_HUMAN	55.45	110	49	0	1	110	228	337	3e-29	126
TR100965_c0_g1_i1|m.185	sp|Q9ULJ6|ZMIZ1_HUMAN	61.11	108	37	1	1	103	944	1051	2e-19	94.7
TR100965_c0_g1_i1|m.185	sp|Q6P1E1|ZMIZ1_MOUSE	62.26	106	37	1	1	103	951	1056	3e-19	93.6
TR100965_c0_g1_i1|m.185	sp|Q8CIE2|ZMIZ2_MOUSE	48.51	101	51	1	3	103	805	904	1e-11	68.6
TR100965_c0_g1_i1|m.185	sp|Q8NF64|ZMIZ2_HUMAN	46.53	101	53	1	3	103	805	904	8e-10	62.4
TR100981_c0_g1_i1|m.187	sp|Q9ERU9|RBP2_MOUSE	82.41	108	19	0	1	108	5	112	2e-45	181
TR100981_c0_g1_i1|m.187	sp|P49792|RBP2_HUMAN	76.85	108	25	0	1	108	5	112	5e-43	172
TR100981_c0_g1_i1|m.187	sp|H2QII6|RBP2_PANTR	75.93	108	26	0	1	108	5	112	2e-42	171
TR100981_c0_g1_i1|m.187	sp|O14715|RGPD8_HUMAN	73.15	108	29	0	1	108	5	112	1e-39	161
TR100981_c0_g1_i1|m.187	sp|Q99666|RGPD5_HUMAN	73.15	108	29	0	1	108	5	112	1e-39	161
TR1009_c0_g1_i1|m.190	sp|Q80TE4|SI1L2_MOUSE	59.73	221	71	6	1	208	386	601	2e-62	238
TR1009_c0_g1_i1|m.190	sp|Q5JCS6|SI1L2_RAT	59.28	221	72	6	1	208	386	601	1e-61	236
TR1009_c0_g1_i1|m.190	sp|Q9P2F8|SI1L2_HUMAN	58.37	221	74	6	1	208	385	600	2e-61	234
TR1009_c0_g1_i1|m.190	sp|Q8C0T5|SI1L1_MOUSE	54.17	216	90	5	1	208	390	604	1e-58	225
TR1009_c0_g1_i1|m.190	sp|O43166|SI1L1_HUMAN	52.78	216	93	5	1	208	390	604	5e-58	223
TR101001_c0_g1_i1|m.192	sp|O08792|COE2_MOUSE	86.29	124	15	2	1	122	406	529	1e-41	168
TR101001_c0_g1_i1|m.192	sp|Q08DL5|COE2_BOVIN	86.29	124	15	2	1	122	406	529	1e-41	168
TR101001_c0_g1_i1|m.192	sp|Q9HAK2|COE2_HUMAN	85.48	124	16	2	1	122	406	529	2e-41	167
TR101001_c0_g1_i1|m.192	sp|B7ZRJ4|COE2A_XENLA	83.87	124	17	3	1	122	407	529	4e-39	159
TR101001_c0_g1_i1|m.192	sp|Q6P4K7|COE2_XENTR	86.79	106	11	3	1	104	407	511	2e-38	157
TR10100_c0_g1_i1|m.195	sp|O77715|ADA2B_DIDVI	61.84	76	29	0	76	151	303	378	8e-21	99.4
TR10100_c0_g1_i1|m.195	sp|O19091|ADA2B_TALEU	61.33	75	29	0	77	151	319	393	9e-21	99
TR10100_c0_g1_i1|m.195	sp|Q60475|ADA2B_CAVPO	62.67	75	28	0	77	151	328	402	2e-20	97.8
TR10100_c0_g1_i1|m.195	sp|O19012|ADA2B_ERIEU	60	75	30	0	77	151	313	387	4e-20	97.1
TR10100_c0_g1_i1|m.195	sp|Q90WY5|ADA2B_DANRE	61.11	72	27	1	81	151	393	464	6e-20	96.3
TR101045_c0_g1_i1|m.202	sp|P0CT40|TF29_SCHPO	41.79	67	39	0	1	67	1080	1146	5e-09	59.7
TR101045_c0_g1_i1|m.202	sp|P0CT43|TF28_SCHPO	41.79	67	39	0	1	67	1080	1146	5e-09	59.7
TR101045_c0_g1_i1|m.202	sp|P0CT42|TF27_SCHPO	41.79	67	39	0	1	67	1080	1146	5e-09	59.7
TR101045_c0_g1_i1|m.202	sp|P0CT39|TF26_SCHPO	41.79	67	39	0	1	67	1080	1146	5e-09	59.7
TR101045_c0_g1_i1|m.202	sp|P0CT41|TF212_SCHPO	41.79	67	39	0	1	67	1080	1146	5e-09	59.7
TR10106_c0_g1_i1|m.206	sp|Q13443|ADAM9_HUMAN	50	106	35	3	1	97	685	781	7e-21	99.4
TR10106_c0_g1_i1|m.206	sp|Q61072|ADAM9_MOUSE	43.75	128	40	5	1	99	685	809	2e-17	88.2
TR101089_c0_g1_i1|m.211	sp|Q9BSK1|ZN577_HUMAN	50.45	111	53	1	1	111	234	342	1e-24	111
TR101089_c0_g1_i1|m.211	sp|Q9BSK1|ZN577_HUMAN	45.95	111	58	1	1	111	262	370	4e-20	96.7
TR101089_c0_g1_i1|m.211	sp|Q9BSK1|ZN577_HUMAN	46	100	52	1	11	110	160	257	6e-19	92.8
TR101089_c0_g1_i1|m.211	sp|Q9BSK1|ZN577_HUMAN	43.14	102	56	1	11	112	188	287	3e-18	90.5
TR101089_c0_g1_i1|m.211	sp|Q9BSK1|ZN577_HUMAN	43.43	99	54	1	13	111	134	230	1e-14	78.2
TR101089_c0_g1_i1|m.211	sp|Q9BSK1|ZN577_HUMAN	37.61	109	65	2	1	109	290	395	3e-12	70.5
TR101089_c0_g1_i1|m.211	sp|Q96RE9|ZN300_HUMAN	51.35	111	52	1	1	111	317	425	2e-24	110
TR101089_c0_g1_i1|m.211	sp|Q96RE9|ZN300_HUMAN	53.47	101	45	1	11	111	271	369	9e-24	108
TR101089_c0_g1_i1|m.211	sp|Q96RE9|ZN300_HUMAN	53.33	105	47	1	7	111	463	565	1e-23	108
TR101089_c0_g1_i1|m.211	sp|Q96RE9|ZN300_HUMAN	48.21	112	56	1	1	112	401	510	2e-23	107
TR101089_c0_g1_i1|m.211	sp|Q96RE9|ZN300_HUMAN	50	110	53	1	1	110	485	592	1e-22	105
TR101089_c0_g1_i1|m.211	sp|Q96RE9|ZN300_HUMAN	48.65	111	55	1	1	111	345	453	1e-22	104
TR101089_c0_g1_i1|m.211	sp|Q96RE9|ZN300_HUMAN	50.91	110	52	1	1	110	429	536	1e-22	104
TR101089_c0_g1_i1|m.211	sp|Q96RE9|ZN300_HUMAN	48.65	111	55	1	1	111	289	397	3e-22	103
TR101089_c0_g1_i1|m.211	sp|Q96RE9|ZN300_HUMAN	42.42	99	55	1	13	111	245	341	9e-16	82
TR101089_c0_g1_i1|m.211	sp|Q96RE9|ZN300_HUMAN	52.5	80	36	1	11	90	523	600	4e-15	80.1
TR101089_c0_g1_i1|m.211	sp|Q96RE9|ZN300_HUMAN	33.78	74	49	0	38	111	240	313	2e-06	51.2
TR101089_c0_g1_i1|m.211	sp|Q2M218|ZN630_HUMAN	56.44	101	42	1	11	111	461	559	4e-24	110
TR101089_c0_g1_i1|m.211	sp|Q2M218|ZN630_HUMAN	52.25	111	51	1	1	111	423	531	9e-24	108
TR101089_c0_g1_i1|m.211	sp|Q2M218|ZN630_HUMAN	52.25	111	51	1	1	111	479	587	2e-23	107
TR101089_c0_g1_i1|m.211	sp|Q2M218|ZN630_HUMAN	51.4	107	50	1	5	111	259	363	1e-22	105
TR101089_c0_g1_i1|m.211	sp|Q2M218|ZN630_HUMAN	48.18	110	55	1	1	110	367	474	4e-21	100
TR101089_c0_g1_i1|m.211	sp|Q2M218|ZN630_HUMAN	44.64	112	60	1	1	112	339	448	3e-20	97.1
TR101089_c0_g1_i1|m.211	sp|Q2M218|ZN630_HUMAN	45.05	111	59	1	1	111	311	419	8e-19	92.4
TR101089_c0_g1_i1|m.211	sp|Q2M218|ZN630_HUMAN	42.34	111	62	1	1	111	507	615	3e-15	80.5
TR101089_c0_g1_i1|m.211	sp|Q2M218|ZN630_HUMAN	37.11	97	59	1	12	108	238	332	8e-14	75.9
TR101089_c0_g1_i1|m.211	sp|Q2M218|ZN630_HUMAN	41.89	74	43	0	38	111	234	307	5e-09	59.7
TR101089_c0_g1_i1|m.211	sp|Q2M218|ZN630_HUMAN	29.9	97	66	1	1	97	563	657	6e-06	49.7
TR101089_c0_g1_i1|m.211	sp|Q6P560|ZN182_MOUSE	53.15	111	50	1	1	111	395	503	9e-24	108
TR101089_c0_g1_i1|m.211	sp|Q6P560|ZN182_MOUSE	48.65	111	55	1	1	111	507	615	2e-22	104
TR101089_c0_g1_i1|m.211	sp|Q6P560|ZN182_MOUSE	52.48	101	46	1	11	111	377	475	3e-22	103
TR101089_c0_g1_i1|m.211	sp|Q6P560|ZN182_MOUSE	52.88	104	47	1	7	110	345	446	2e-21	101
TR101089_c0_g1_i1|m.211	sp|Q6P560|ZN182_MOUSE	47.75	111	56	1	1	111	227	335	2e-21	100
TR101089_c0_g1_i1|m.211	sp|Q6P560|ZN182_MOUSE	47.75	111	56	1	1	111	451	559	2e-20	98.2
TR101089_c0_g1_i1|m.211	sp|Q6P560|ZN182_MOUSE	45.95	111	58	1	1	111	311	419	2e-19	94.4
TR101089_c0_g1_i1|m.211	sp|Q6P560|ZN182_MOUSE	50	96	46	1	16	111	214	307	1e-18	91.7
TR101089_c0_g1_i1|m.211	sp|Q6P560|ZN182_MOUSE	42.34	111	62	1	1	111	255	363	7e-18	89.4
TR101089_c0_g1_i1|m.211	sp|Q6P560|ZN182_MOUSE	59.7	67	27	0	45	111	213	279	4e-14	76.6
TR101089_c0_g1_i1|m.211	sp|Q6P560|ZN182_MOUSE	45.16	93	49	1	1	93	535	625	5e-13	72.8
TR101089_c0_g1_i1|m.211	sp|Q8BQC8|RBAK_MOUSE	50.91	110	52	1	1	110	556	663	1e-23	108
TR101089_c0_g1_i1|m.211	sp|Q8BQC8|RBAK_MOUSE	49.09	110	54	1	1	110	278	385	5e-21	99.8
TR101089_c0_g1_i1|m.211	sp|Q8BQC8|RBAK_MOUSE	48.18	110	55	1	1	110	334	441	6e-20	95.9
TR101089_c0_g1_i1|m.211	sp|Q8BQC8|RBAK_MOUSE	46.85	111	57	1	1	111	306	414	6e-20	95.9
TR101089_c0_g1_i1|m.211	sp|Q8BQC8|RBAK_MOUSE	46.3	108	56	1	1	108	584	689	3e-19	93.6
TR101089_c0_g1_i1|m.211	sp|Q8BQC8|RBAK_MOUSE	41.44	111	63	1	1	111	362	470	9e-17	85.5
TR101089_c0_g1_i1|m.211	sp|Q8BQC8|RBAK_MOUSE	46.15	104	54	2	7	110	506	607	7e-16	82.4
TR101089_c0_g1_i1|m.211	sp|Q8BQC8|RBAK_MOUSE	39.22	102	60	1	1	102	390	489	2e-14	77.4
TR101089_c0_g1_i1|m.211	sp|Q8BQC8|RBAK_MOUSE	43.82	89	48	1	1	89	612	698	3e-13	73.6
TR101089_c0_g1_i1|m.211	sp|Q8BQC8|RBAK_MOUSE	37.27	110	67	1	1	110	222	329	1e-12	72
TR101089_c0_g1_i1|m.211	sp|Q8BQC8|RBAK_MOUSE	33.58	134	65	2	1	110	446	579	8e-11	65.9
TR10108_c0_g1_i1|m.212	sp|Q8TDX6|CGAT1_HUMAN	63.08	130	47	1	1	130	182	310	1e-44	177
TR10108_c0_g1_i1|m.212	sp|Q8BJQ9|CGAT1_MOUSE	62.31	130	48	1	1	130	180	308	3e-44	176
TR10108_c0_g1_i1|m.212	sp|Q8C1F4|CGAT2_MOUSE	59.63	109	44	0	23	131	212	320	5e-33	139
TR10108_c0_g1_i1|m.212	sp|Q8N6G5|CGAT2_HUMAN	57.8	109	46	0	23	131	212	320	3e-32	136
TR101101_c0_g1_i1|m.215	sp|P31795|POL_MLVRK	42.16	102	57	2	2	102	348	448	1e-13	74.7
TR101101_c0_g1_i1|m.215	sp|P11227|POL_MLVRD	42.16	102	57	2	2	102	963	1063	2e-13	74.3
TR101101_c0_g1_i1|m.215	sp|P03355|POL_MLVMS	41.18	102	58	2	2	102	1502	1602	2e-12	71.2
TR101101_c0_g1_i1|m.215	sp|P26808|POL_MLVFP	40.2	102	59	2	2	102	968	1068	3e-12	70.5
TR101101_c0_g1_i1|m.215	sp|P08361|POL_MLVCB	41.18	102	58	2	2	102	49	149	4e-12	70.1
TR101105_c0_g1_i1|m.216	sp|P31792|POL_FENV1	37.1	124	73	2	1	119	341	464	5e-13	72.8
TR101105_c0_g1_i1|m.216	sp|P10272|POL_BAEVM	37.1	124	73	2	1	119	484	607	9e-13	72
TR101105_c0_g1_i1|m.216	sp|P03355|POL_MLVMS	34.68	124	76	2	1	119	1025	1148	2e-12	70.9
TR101105_c0_g1_i1|m.216	sp|P26808|POL_MLVFP	34.68	124	76	2	1	119	491	614	4e-12	70.1
TR101105_c0_g1_i1|m.216	sp|P26809|POL_MLVFF	34.68	124	76	2	1	119	491	614	4e-12	70.1
TR101127_c0_g1_i1|m.220	sp|P03355|POL_MLVMS	27.03	111	76	2	1	106	1374	1484	2e-05	47.8
TR101127_c0_g1_i1|m.220	sp|P03356|POL_MLVAV	28.83	111	74	2	1	106	835	945	2e-05	47.8
TR101127_c0_g1_i1|m.220	sp|P31795|POL_MLVRK	28.83	111	74	2	1	106	220	330	2e-05	47.8
TR101127_c0_g1_i1|m.220	sp|P11227|POL_MLVRD	28.83	111	74	2	1	106	835	945	2e-05	47.4
TR10116_c0_g1_i1|m.226	sp|B0LPN4|RYR2_RAT	87.29	118	15	0	1	118	3525	3642	1e-57	221
TR10116_c0_g1_i1|m.226	sp|Q92736|RYR2_HUMAN	78.46	130	16	1	1	118	3535	3664	6e-54	209
TR10116_c0_g1_i1|m.226	sp|E9Q401|RYR2_MOUSE	78.46	130	16	1	1	118	3534	3663	6e-54	209
TR10116_c0_g1_i1|m.226	sp|P30957|RYR2_RABIT	78.46	130	16	1	1	118	3536	3665	6e-54	209
TR10116_c0_g1_i1|m.226	sp|A2AGL3|RYR3_MOUSE	67.83	115	36	1	5	118	3432	3546	4e-38	156
TR1011_c0_g1_i1|m.231	sp|P62907|RL10A_RAT	100	156	0	0	1	156	30	185	7e-71	265
TR1011_c0_g1_i1|m.231	sp|P62906|RL10A_HUMAN	100	156	0	0	1	156	30	185	7e-71	265
TR1011_c0_g1_i1|m.231	sp|Q5E9E6|RL10A_BOVIN	100	156	0	0	1	156	30	185	7e-71	265
TR1011_c0_g1_i1|m.231	sp|P53026|RL10A_MOUSE	99.36	156	1	0	1	156	30	185	3e-70	263
TR1011_c0_g1_i1|m.231	sp|Q4R5P3|RL10A_MACFA	98.72	156	2	0	1	156	30	185	4e-70	263
TR10120_c0_g2_i1|m.234	sp|P08548|LIN1_NYCCO	29.69	128	84	2	13	139	190	312	2e-10	64.3
TR10120_c0_g2_i1|m.234	sp|O00370|LORF2_HUMAN	31.65	139	82	3	13	139	191	328	1e-09	62
TR10120_c0_g2_i1|m.234	sp|P11369|LORF2_MOUSE	28.57	112	79	1	12	122	197	308	1e-07	55.5
TR101235_c0_g1_i1|m.236	sp|P04843|RPN1_HUMAN	100	107	0	0	1	107	132	238	1e-56	218
TR101235_c0_g1_i1|m.236	sp|Q5RFB6|RPN1_PONAB	99.07	107	1	0	1	107	132	238	9e-56	214
TR101235_c0_g1_i1|m.236	sp|Q4R4T0|RPN1_MACFA	99.07	107	1	0	1	107	132	238	9e-56	214
TR101235_c0_g1_i1|m.236	sp|Q91YQ5|RPN1_MOUSE	96.26	107	4	0	1	107	133	239	2e-54	210
TR101235_c0_g1_i1|m.236	sp|P07153|RPN1_RAT	94.39	107	6	0	1	107	130	236	3e-54	209
TR101280_c0_g1_i1|m.240	sp|P33173|KIF1A_MOUSE	90	160	16	0	3	162	524	683	2e-79	294
TR101280_c0_g1_i1|m.240	sp|Q12756|KIF1A_HUMAN	88.75	160	18	0	3	162	524	683	1e-78	291
TR101280_c0_g1_i1|m.240	sp|O60333|KIF1B_HUMAN	75.32	158	39	0	3	160	564	721	2e-64	244
TR101280_c0_g1_i1|m.240	sp|Q60575|KIF1B_MOUSE	75.32	158	39	0	3	160	564	721	4e-64	243
TR101280_c0_g1_i1|m.240	sp|O88658|KIF1B_RAT	74.05	158	41	0	3	160	564	721	2e-63	241
TR101291_c0_g1_i1|m.242	sp|P14381|YTX2_XENLA	34.62	78	47	1	27	100	601	678	2e-06	51.2
TR101315_c0_g1_i1|m.244	sp|Q75NT5|AHRR_RAT	42.59	54	29	1	1	54	535	586	0.0001	45.4
TR101340_c0_g1_i1|m.247	sp|P17717|UDB17_MOUSE	52.94	51	20	1	53	99	7	57	4e-08	57
TR101340_c0_g1_i1|m.247	sp|P08542|UDB17_RAT	50.98	51	21	1	53	99	7	57	1e-07	55.5
TR101340_c0_g1_i1|m.247	sp|P19488|UDB37_RAT	51.22	41	20	0	59	99	17	57	7e-07	52.8
TR101340_c0_g1_i1|m.247	sp|O19103|UDB16_RABIT	50	42	21	0	58	99	9	50	7e-07	52.8
TR101340_c0_g1_i1|m.247	sp|P06133|UD2B4_HUMAN	51.02	49	23	1	51	98	8	56	2e-06	51.2
TR10139_c0_g1_i1|m.257	sp|A4UGR9|XIRP2_HUMAN	66.67	111	36	1	1	110	335	445	3e-32	136
TR10139_c0_g1_i1|m.257	sp|A4UGR9|XIRP2_HUMAN	35.35	99	59	3	8	105	894	988	3e-06	50.8
TR10139_c0_g1_i1|m.257	sp|A4UGR9|XIRP2_HUMAN	32.74	113	66	3	2	110	997	1103	3e-05	47.4
TR10139_c0_g1_i1|m.257	sp|Q4U4S6|XIRP2_MOUSE	63.06	111	40	1	1	110	281	391	1e-30	131
TR10139_c0_g1_i1|m.257	sp|Q4U4S6|XIRP2_MOUSE	35.23	88	50	2	27	110	966	1050	6e-06	49.3
TR10139_c0_g1_i1|m.257	sp|Q4U4S6|XIRP2_MOUSE	35.71	98	60	2	8	105	841	935	1e-05	48.5
TR10139_c0_g1_i1|m.257	sp|Q71LX6|XIRP2_RAT	64.86	111	38	1	1	110	279	389	2e-30	130
TR10139_c0_g1_i1|m.257	sp|Q71LX6|XIRP2_RAT	37.5	88	48	2	27	110	964	1048	2e-06	51.2
TR10139_c0_g1_i1|m.257	sp|Q71LX6|XIRP2_RAT	34.69	98	61	2	8	105	839	933	4e-05	47
TR10139_c0_g1_i1|m.257	sp|Q91957|XIRP1_CHICK	54.9	51	19	1	58	108	103	149	2e-06	51.6
TR10139_c0_g2_i1|m.258	sp|A4UGR9|XIRP2_HUMAN	66.67	75	24	1	29	102	371	445	2e-20	97.8
TR10139_c0_g2_i1|m.258	sp|Q4U4S6|XIRP2_MOUSE	65.33	75	25	1	29	102	317	391	5e-20	96.3
TR10139_c0_g2_i1|m.258	sp|Q71LX6|XIRP2_RAT	66.67	75	24	1	29	102	315	389	5e-20	96.3
TR10139_c0_g2_i1|m.258	sp|Q91957|XIRP1_CHICK	54.9	51	19	1	50	100	103	149	1e-06	51.6
TR10144_c0_g1_i1|m.266	sp|Q5R7R7|THSD1_PONAB	51.4	107	48	2	1	107	527	629	6e-18	89.4
TR10144_c0_g1_i1|m.266	sp|Q9NS62|THSD1_HUMAN	51.4	107	48	2	1	107	526	628	8e-18	89
TR10144_c0_g1_i1|m.266	sp|Q9JM61|THSD1_MOUSE	52.34	107	47	2	1	107	525	627	1e-17	88.2
TR10144_c0_g1_i1|m.266	sp|Q5BIR3|THSD1_BOVIN	45.13	113	54	2	1	107	526	636	3e-12	70.5
TR10144_c0_g2_i1|m.267	sp|Q5R7R7|THSD1_PONAB	52.34	107	47	2	1	107	527	629	1e-18	91.7
TR10144_c0_g2_i1|m.267	sp|Q9NS62|THSD1_HUMAN	52.34	107	47	2	1	107	526	628	2e-18	90.9
TR10144_c0_g2_i1|m.267	sp|Q9JM61|THSD1_MOUSE	53.27	107	46	2	1	107	525	627	4e-18	90.1
TR10144_c0_g2_i1|m.267	sp|Q5BIR3|THSD1_BOVIN	46.02	113	53	2	1	107	526	636	7e-13	72.4
TR101474_c0_g1_i1|m.272	sp|P10394|POL4_DROME	37.61	109	66	2	1	108	551	658	1e-13	75.1
TR101474_c0_g1_i1|m.272	sp|P20825|POL2_DROME	32.11	109	61	3	4	107	445	545	3e-11	67
TR101474_c0_g1_i1|m.272	sp|P04323|POL3_DROME	31.78	107	66	2	4	108	446	547	5e-11	66.6
TR101474_c0_g1_i1|m.272	sp|P0CT43|TF28_SCHPO	33.33	108	71	1	1	107	643	750	7e-11	65.9
TR101474_c0_g1_i1|m.272	sp|P0CT42|TF27_SCHPO	33.33	108	71	1	1	107	643	750	7e-11	65.9
TR101484_c0_g1_i1|m.273	sp|Q4QQM5|FA73A_MOUSE	62	100	37	1	1	99	12	111	2e-22	103
TR101484_c0_g1_i1|m.273	sp|Q6NRB7|FA73A_XENLA	55.56	99	42	2	2	99	8	105	5e-20	96.3
TR101484_c0_g1_i1|m.273	sp|Q8NAN2|FA73A_HUMAN	58	100	41	1	1	99	44	143	3e-17	87
TR101506_c0_g1_i1|m.275	sp|O00370|LORF2_HUMAN	34.48	116	75	1	2	116	524	639	9e-13	72
TR101506_c0_g1_i1|m.275	sp|P08548|LIN1_NYCCO	31.25	112	76	1	6	116	527	638	2e-11	68.2
TR101506_c0_g1_i1|m.275	sp|P11369|LORF2_MOUSE	31.4	121	74	2	4	119	533	649	2e-10	63.9
TR101506_c0_g1_i1|m.275	sp|P14381|YTX2_XENLA	35.63	87	56	0	5	91	522	608	4e-06	50.4
TR101525_c0_g1_i1|m.279	sp|O15034|RIMB2_HUMAN	65.52	87	30	0	31	117	852	938	5e-28	122
TR101525_c0_g1_i1|m.279	sp|O15034|RIMB2_HUMAN	51.39	72	31	2	33	104	958	1025	1e-11	68.2
TR101525_c0_g1_i1|m.279	sp|O15034|RIMB2_HUMAN	42.25	71	35	4	30	98	170	236	3e-06	50.4
TR101525_c0_g1_i1|m.279	sp|Q8QFX1|RIMB2_CHICK	56.64	113	48	1	26	137	1120	1232	5e-28	122
TR101525_c0_g1_i1|m.279	sp|Q8QFX1|RIMB2_CHICK	51.39	72	31	2	33	104	1231	1298	2e-11	67.8
TR101525_c0_g1_i1|m.279	sp|Q8QFX1|RIMB2_CHICK	40.85	71	36	4	30	98	189	255	5e-06	49.7
TR101525_c0_g1_i1|m.279	sp|O95153|RIMB1_HUMAN	61.46	96	33	1	29	120	1623	1718	8e-28	122
TR101525_c0_g1_i1|m.279	sp|O95153|RIMB1_HUMAN	54.1	61	27	1	30	90	1767	1826	4e-11	67
TR101525_c0_g1_i1|m.279	sp|O95153|RIMB1_HUMAN	36.36	66	37	3	30	93	656	718	8e-05	45.8
TR101525_c0_g1_i1|m.279	sp|Q7TNF8|RIMB1_MOUSE	63.33	90	33	0	31	120	1620	1709	1e-27	122
TR101525_c0_g1_i1|m.279	sp|Q7TNF8|RIMB1_MOUSE	55.17	58	25	1	33	90	1761	1817	1e-10	65.1
TR101525_c0_g1_i1|m.279	sp|Q7TNF8|RIMB1_MOUSE	36.36	66	37	3	30	93	652	714	0.0001	45.4
TR101525_c0_g1_i1|m.279	sp|Q9JIR0|RIMB1_RAT	66.25	80	27	0	31	110	1621	1700	2e-27	121
TR101525_c0_g1_i1|m.279	sp|Q9JIR0|RIMB1_RAT	55.17	58	25	1	33	90	1762	1818	1e-10	65.1
TR101525_c0_g1_i1|m.279	sp|Q9JIR0|RIMB1_RAT	36.36	66	37	3	30	93	654	716	8e-05	45.8
TR101539_c0_g1_i1|m.282	sp|P14381|YTX2_XENLA	32.22	90	61	0	2	91	616	705	6e-09	59.7
TR101539_c0_g1_i1|m.282	sp|P11369|LORF2_MOUSE	32.94	85	57	0	6	90	633	717	7e-08	55.8
TR101539_c0_g1_i1|m.282	sp|O00370|LORF2_HUMAN	32.94	85	57	0	6	90	626	710	1e-07	55.1
TR101539_c0_g1_i1|m.282	sp|P08548|LIN1_NYCCO	33.71	89	58	1	6	94	625	712	4e-07	53.5
TR101539_c0_g1_i1|m.282	sp|Q03278|PO21_NASVI	33.33	81	48	2	6	86	485	559	2e-05	48.1
TR10156_c0_g1_i1|m.286	sp|P0CT40|TF29_SCHPO	40.43	94	56	0	7	100	594	687	3e-17	87
TR10156_c0_g1_i1|m.286	sp|P0CT43|TF28_SCHPO	40.43	94	56	0	7	100	594	687	3e-17	87
TR10156_c0_g1_i1|m.286	sp|P0CT42|TF27_SCHPO	40.43	94	56	0	7	100	594	687	3e-17	87
TR10156_c0_g1_i1|m.286	sp|P0CT39|TF26_SCHPO	40.43	94	56	0	7	100	594	687	3e-17	87
TR10156_c0_g1_i1|m.286	sp|P0CT41|TF212_SCHPO	40.43	94	56	0	7	100	594	687	3e-17	87
TR10156_c0_g2_i1|m.287	sp|P0CT40|TF29_SCHPO	39.89	178	107	0	7	184	594	771	2e-35	148
TR10156_c0_g2_i1|m.287	sp|P0CT37|TF24_SCHPO	39.89	178	107	0	7	184	594	771	2e-35	148
TR10156_c0_g2_i1|m.287	sp|P0CT35|TF22_SCHPO	39.89	178	107	0	7	184	594	771	2e-35	148
TR10156_c0_g2_i1|m.287	sp|P0CT34|TF21_SCHPO	39.89	178	107	0	7	184	594	771	2e-35	148
TR10156_c0_g2_i1|m.287	sp|P0CT43|TF28_SCHPO	39.89	178	107	0	7	184	594	771	2e-35	148
TR101571_c0_g1_i1|m.288	sp|Q5R469|PUF60_PONAB	97.03	101	3	0	1	101	384	484	6e-36	149
TR101571_c0_g1_i1|m.288	sp|Q2HJG2|PUF60_BOVIN	98.02	101	2	0	1	101	356	456	6e-35	145
TR101571_c0_g1_i1|m.288	sp|Q9UHX1|PUF60_HUMAN	98.02	101	2	0	1	101	385	485	9e-35	145
TR101571_c0_g1_i1|m.288	sp|Q9WV25|PUF60_RAT	98.02	101	2	0	1	101	390	490	1e-34	145
TR101571_c0_g1_i1|m.288	sp|Q3UEB3|PUF60_MOUSE	98.02	101	2	0	1	101	390	490	1e-34	145
TR10158_c0_g1_i1|m.292	sp|Q8TEH3|DEN1A_HUMAN	87.35	340	41	1	14	351	1	340	1e-173	608
TR10158_c0_g1_i1|m.292	sp|Q68F67|DEN1A_XENLA	83.78	339	55	0	14	352	1	339	2e-171	601
TR10158_c0_g1_i1|m.292	sp|Q8K382|DEN1A_MOUSE	87.35	340	41	1	14	351	1	340	3e-171	601
TR10158_c0_g1_i1|m.292	sp|Q3U1T9|DEN1B_MOUSE	66.3	359	101	1	14	352	1	359	2e-141	502
TR10158_c0_g1_i1|m.292	sp|Q6P3S1|DEN1B_HUMAN	66.02	359	102	1	14	352	1	359	3e-140	498
TR101626_c0_g1_i1|m.294	sp|Q9NZQ8|TRPM5_HUMAN	57.75	142	59	1	1	141	391	532	5e-47	186
TR101626_c0_g1_i1|m.294	sp|Q9JJH7|TRPM5_MOUSE	57.86	140	54	2	1	139	394	529	9e-44	175
TR101626_c0_g1_i1|m.294	sp|Q7TN37|TRPM4_MOUSE	26.58	158	98	4	1	151	437	583	3e-07	53.9
TR101626_c0_g1_i1|m.294	sp|Q9ESQ5|TRPM4_RAT	27.67	159	93	6	1	151	437	581	7e-07	52.8
TR101626_c0_g1_i1|m.294	sp|A8DYE2|TRPCG_DROME	25.15	171	93	5	1	150	541	697	6e-06	49.7
TR101655_c0_g1_i1|m.299	sp|Q5R6L5|CAND1_PONAB	100	118	0	0	1	118	711	828	2e-61	233
TR101655_c0_g1_i1|m.299	sp|Q6ZQ38|CAND1_MOUSE	100	118	0	0	1	118	711	828	2e-61	233
TR101655_c0_g1_i1|m.299	sp|P97536|CAND1_RAT	100	118	0	0	1	118	711	828	2e-61	233
TR101655_c0_g1_i1|m.299	sp|Q86VP6|CAND1_HUMAN	100	118	0	0	1	118	711	828	2e-61	233
TR101655_c0_g1_i1|m.299	sp|A7MBJ5|CAND1_BOVIN	100	118	0	0	1	118	711	828	2e-61	233
TR101676_c0_g1_i1|m.303	sp|Q99315|YG31B_YEAST	31.82	110	71	2	5	112	587	694	3e-08	57
TR101676_c0_g1_i1|m.303	sp|Q7LHG5|YI31B_YEAST	31.82	110	71	2	5	112	613	720	3e-08	57
TR101676_c0_g1_i1|m.303	sp|Q8I7P9|POL5_DROME	27.52	109	74	2	7	112	120	226	4e-08	57
TR101676_c0_g1_i1|m.303	sp|Q09575|YRD6_CAEEL	32.76	116	73	4	1	114	431	543	6e-08	56.2
TR101676_c0_g1_i1|m.303	sp|P10401|POLY_DROME	32.43	111	67	3	9	114	180	287	9e-08	55.5
TR101740_c0_g1_i1|m.319	sp|P47871|GLR_HUMAN	48.06	129	65	2	9	136	22	149	2e-33	140
TR101740_c0_g1_i1|m.319	sp|Q61606|GLR_MOUSE	48.82	127	59	2	13	136	27	150	8e-33	138
TR101740_c0_g1_i1|m.319	sp|P30082|GLR_RAT	48.03	127	60	2	13	136	27	150	2e-32	137
TR101740_c0_g1_i1|m.319	sp|P43220|GLP1R_HUMAN	45.38	130	67	3	16	143	32	159	1e-26	118
TR101740_c0_g1_i1|m.319	sp|P32301|GLP1R_RAT	44.78	134	62	4	16	143	32	159	7e-26	115
TR101744_c0_g1_i1|m.320	sp|Q91035|SHH_CHICK	96.58	117	4	0	1	117	30	146	1e-65	248
TR101744_c0_g1_i1|m.320	sp|Q62226|SHH_MOUSE	95.73	117	5	0	1	117	28	144	8e-64	241
TR101744_c0_g1_i1|m.320	sp|Q15465|SHH_HUMAN	94.87	117	6	0	1	117	27	143	3e-63	239
TR101744_c0_g1_i1|m.320	sp|Q63673|SHH_RAT	94.87	117	6	0	1	117	28	144	7e-63	238
TR101744_c0_g1_i1|m.320	sp|Q92000|SHH_XENLA	93.16	117	8	0	1	117	28	144	9e-63	238
TR101752_c0_g1_i1|m.323	sp|Q17QS6|ASB5_BOVIN	75.4	126	31	0	1	126	204	329	5e-50	195
TR101752_c0_g1_i1|m.323	sp|Q862Z2|ASB5_RABIT	73.81	126	33	0	1	126	204	329	9e-50	195
TR101752_c0_g1_i1|m.323	sp|Q9D1A4|ASB5_MOUSE	73.02	126	34	0	1	126	204	329	3e-49	193
TR101752_c0_g1_i1|m.323	sp|Q8WWX0|ASB5_HUMAN	71.43	126	36	0	1	126	204	329	2e-47	187
TR101752_c0_g1_i1|m.323	sp|Q3SZE4|ASB11_BOVIN	51.59	126	60	1	1	126	199	323	7e-29	125
TR10179_c0_g1_i1|m.338	sp|Q63622|DLG2_RAT	90.75	346	32	0	1	346	507	852	0	653
TR10179_c0_g1_i1|m.338	sp|Q91XM9|DLG2_MOUSE	90.75	346	32	0	1	346	507	852	0	652
TR10179_c0_g1_i1|m.338	sp|Q15700|DLG2_HUMAN	82.69	364	45	1	1	346	507	870	2e-172	605
TR10179_c0_g1_i1|m.338	sp|Q5PYH7|DLG2_DANRE	79.3	372	51	2	1	346	510	881	2e-165	582
TR10179_c0_g1_i1|m.338	sp|Q92796|DLG3_HUMAN	76.88	346	80	0	1	346	472	817	2e-153	541
TR101804_c0_g1_i1|m.339	sp|Q8IX30|SCUB3_HUMAN	76.6	141	32	1	1	140	282	422	4e-54	209
TR101804_c0_g1_i1|m.339	sp|Q8IX30|SCUB3_HUMAN	43.22	118	62	3	3	117	38	153	1e-15	81.6
TR101804_c0_g1_i1|m.339	sp|Q8IX30|SCUB3_HUMAN	39.34	122	67	4	1	115	76	197	2e-13	74.3
TR101804_c0_g1_i1|m.339	sp|Q8IX30|SCUB3_HUMAN	33.33	120	76	3	4	121	205	322	8e-12	68.9
TR101804_c0_g1_i1|m.339	sp|Q8IX30|SCUB3_HUMAN	34.4	125	77	4	4	126	165	286	4e-11	66.6
TR101804_c0_g1_i1|m.339	sp|Q8IX30|SCUB3_HUMAN	39.8	98	54	3	33	126	25	121	1e-09	61.6
TR101804_c0_g1_i1|m.339	sp|Q66PY1|SCUB3_MOUSE	75.89	141	33	1	1	140	282	422	1e-53	208
TR101804_c0_g1_i1|m.339	sp|Q66PY1|SCUB3_MOUSE	43.22	118	62	3	3	117	38	153	1e-15	81.6
TR101804_c0_g1_i1|m.339	sp|Q66PY1|SCUB3_MOUSE	39.34	122	67	4	1	115	76	197	2e-13	74.3
TR101804_c0_g1_i1|m.339	sp|Q66PY1|SCUB3_MOUSE	33.33	120	76	3	4	121	205	322	8e-12	68.9
TR101804_c0_g1_i1|m.339	sp|Q66PY1|SCUB3_MOUSE	33.6	125	78	4	4	126	165	286	6e-11	65.9
TR101804_c0_g1_i1|m.339	sp|Q66PY1|SCUB3_MOUSE	39.8	98	54	3	33	126	25	121	1e-09	62
TR101804_c0_g1_i1|m.339	sp|Q6NZL8|SCUB1_MOUSE	68.84	138	42	1	2	138	318	455	5e-47	186
TR101804_c0_g1_i1|m.339	sp|Q6NZL8|SCUB1_MOUSE	47.79	113	53	3	8	116	47	157	9e-18	89
TR101804_c0_g1_i1|m.339	sp|Q6NZL8|SCUB1_MOUSE	36.13	119	69	3	4	115	84	202	5e-12	69.7
TR101804_c0_g1_i1|m.339	sp|Q6NZL8|SCUB1_MOUSE	29.73	148	74	2	4	121	210	357	9e-11	65.5
TR101804_c0_g1_i1|m.339	sp|Q6NZL8|SCUB1_MOUSE	42.11	95	49	3	37	126	33	126	4e-10	63.5
TR101804_c0_g1_i1|m.339	sp|Q6NZL8|SCUB1_MOUSE	31.4	121	76	3	3	117	124	243	5e-08	56.6
TR101804_c0_g1_i1|m.339	sp|Q6NZL8|SCUB1_MOUSE	28.29	152	76	5	6	126	172	321	1e-07	55.5
TR101804_c0_g1_i1|m.339	sp|Q8IWY4|SCUB1_HUMAN	70.5	139	38	2	2	138	288	425	2e-46	184
TR101804_c0_g1_i1|m.339	sp|Q8IWY4|SCUB1_HUMAN	46.9	113	54	3	8	116	47	157	4e-17	86.7
TR101804_c0_g1_i1|m.339	sp|Q8IWY4|SCUB1_HUMAN	35	120	74	3	4	121	210	327	7e-12	69.3
TR101804_c0_g1_i1|m.339	sp|Q8IWY4|SCUB1_HUMAN	36.13	119	69	3	4	115	84	202	9e-12	68.9
TR101804_c0_g1_i1|m.339	sp|Q8IWY4|SCUB1_HUMAN	42.11	95	49	3	37	126	33	126	5e-10	63.2
TR101804_c0_g1_i1|m.339	sp|Q8IWY4|SCUB1_HUMAN	31.71	123	79	4	6	126	172	291	1e-09	61.6
TR101804_c0_g1_i1|m.339	sp|Q5G872|SCUB2_DANRE	66.42	137	46	0	2	138	312	448	2e-45	180
TR101804_c0_g1_i1|m.339	sp|Q5G872|SCUB2_DANRE	47.32	112	54	3	8	116	42	151	1e-17	88.6
TR101804_c0_g1_i1|m.339	sp|Q5G872|SCUB2_DANRE	37.5	120	68	3	4	116	78	197	2e-13	74.3
TR101804_c0_g1_i1|m.339	sp|Q5G872|SCUB2_DANRE	31.85	135	85	3	3	131	118	251	1e-10	65.5
TR101804_c0_g1_i1|m.339	sp|Q5G872|SCUB2_DANRE	30.41	148	73	3	4	121	204	351	4e-10	63.5
TR101804_c0_g1_i1|m.339	sp|Q5G872|SCUB2_DANRE	41.25	80	45	2	48	126	42	120	2e-08	58.2
TR101804_c0_g1_i1|m.339	sp|Q5G872|SCUB2_DANRE	26.97	152	78	5	6	126	166	315	6e-06	49.7
TR10181_c0_g1_i1|m.341	sp|F1PT61|MYH16_CANFA	65.78	561	191	1	1	561	1370	1929	1e-147	523
TR10181_c0_g1_i1|m.341	sp|F1PT61|MYH16_CANFA	20.97	515	397	4	2	511	1174	1683	4e-16	86.7
TR10181_c0_g1_i1|m.341	sp|F1PT61|MYH16_CANFA	21.89	530	371	6	5	527	896	1389	1e-11	72
TR10181_c0_g1_i1|m.341	sp|F1PT61|MYH16_CANFA	19.41	572	426	4	12	548	987	1558	6e-11	69.7
TR10181_c0_g1_i1|m.341	sp|F1PT61|MYH16_CANFA	20.99	548	391	7	4	512	1063	1607	3e-09	63.9
TR10181_c0_g1_i1|m.341	sp|F1PT61|MYH16_CANFA	20.95	420	309	6	150	546	866	1285	2e-06	54.3
TR10181_c0_g1_i1|m.341	sp|P13533|MYH6_HUMAN	57.25	552	236	0	1	552	1376	1927	7e-127	454
TR10181_c0_g1_i1|m.341	sp|P13533|MYH6_HUMAN	20.08	518	409	3	2	515	1180	1696	8e-16	85.9
TR10181_c0_g1_i1|m.341	sp|P13533|MYH6_HUMAN	21.63	356	277	2	3	357	1575	1929	3e-10	67.4
TR10181_c0_g1_i1|m.341	sp|P13533|MYH6_HUMAN	18.63	526	426	2	12	536	993	1517	2e-08	61.6
TR10181_c0_g1_i1|m.341	sp|P13533|MYH6_HUMAN	20.56	569	413	7	13	546	882	1446	6e-08	59.7
TR10181_c0_g1_i1|m.341	sp|P13533|MYH6_HUMAN	21.66	471	350	5	86	547	843	1303	1e-05	52
TR10181_c0_g1_i1|m.341	sp|P12883|MYH7_HUMAN	56.27	558	244	0	1	558	1374	1931	1e-126	454
TR10181_c0_g1_i1|m.341	sp|P12883|MYH7_HUMAN	19.69	518	411	3	2	515	1178	1694	6e-15	83.2
TR10181_c0_g1_i1|m.341	sp|P12883|MYH7_HUMAN	21.77	519	378	5	12	530	991	1481	6e-11	69.7
TR10181_c0_g1_i1|m.341	sp|P12883|MYH7_HUMAN	20.39	569	414	8	13	546	880	1444	4e-09	63.9
TR10181_c0_g1_i1|m.341	sp|P12883|MYH7_HUMAN	22.27	449	330	5	108	547	863	1301	1e-06	55.5
TR10181_c0_g1_i1|m.341	sp|P02564|MYH7_RAT	56.09	558	245	0	1	558	1374	1931	3e-126	452
TR10181_c0_g1_i1|m.341	sp|P02564|MYH7_RAT	19.5	518	412	3	2	515	1178	1694	6e-15	82.8
TR10181_c0_g1_i1|m.341	sp|P02564|MYH7_RAT	20.62	519	384	4	12	530	991	1481	4e-10	67
TR10181_c0_g1_i1|m.341	sp|P02564|MYH7_RAT	20.39	569	414	8	13	546	880	1444	6e-09	63.2
TR10181_c0_g1_i1|m.341	sp|P02564|MYH7_RAT	21.6	449	333	5	108	547	863	1301	1e-05	52.4
TR10181_c0_g1_i1|m.341	sp|Q91Z83|MYH7_MOUSE	56.27	558	244	0	1	558	1374	1931	7e-126	451
TR10181_c0_g1_i1|m.341	sp|Q91Z83|MYH7_MOUSE	19.5	518	412	3	2	515	1178	1694	6e-15	83.2
TR10181_c0_g1_i1|m.341	sp|Q91Z83|MYH7_MOUSE	21.58	519	379	5	12	530	991	1481	1e-10	68.6
TR10181_c0_g1_i1|m.341	sp|Q91Z83|MYH7_MOUSE	20.39	569	414	8	13	546	880	1444	7e-09	63.2
TR10181_c0_g1_i1|m.341	sp|Q91Z83|MYH7_MOUSE	20.87	412	316	4	127	532	847	1254	6e-05	49.7
TR101833_c0_g1_i1|m.344	sp|Q8N4X5|AF1L2_HUMAN	30.15	136	88	4	14	149	1	129	1e-06	52
TR101833_c0_g1_i1|m.344	sp|Q17R10|AF1L2_BOVIN	29.41	136	89	2	14	149	1	129	3e-06	50.8
TR101833_c0_g1_i1|m.344	sp|Q5DTU0|AF1L2_MOUSE	30.43	138	89	4	14	151	1	131	6e-06	50.1
TR10186_c0_g1_i1|m.352	sp|Q8R151|ZNFX1_MOUSE	46.79	389	152	6	1	388	400	734	2e-84	313
TR10186_c0_g1_i1|m.352	sp|Q9P2E3|ZNFX1_HUMAN	47.81	366	136	6	1	365	407	718	4e-83	308
TR10186_c0_g1_i1|m.352	sp|O74465|HRR1_SCHPO	41.35	133	63	6	246	376	372	491	1e-16	88.2
TR10186_c0_g1_i1|m.352	sp|O74465|HRR1_SCHPO	34.62	130	78	3	20	146	217	342	6e-16	85.5
TR10186_c0_g1_i1|m.352	sp|Q09820|RENT1_SCHPO	39.62	106	58	3	245	348	392	493	3e-10	67
TR10186_c0_g1_i1|m.352	sp|Q92900|RENT1_HUMAN	34.35	131	72	5	246	374	482	600	1e-08	61.2
TR101881_c0_g1_i1|m.355	sp|P08548|LIN1_NYCCO	27.74	137	90	5	1	131	652	785	4e-08	56.6
TR101881_c0_g1_i1|m.355	sp|P11369|LORF2_MOUSE	25.37	134	97	1	1	131	660	793	2e-06	50.8
TR101881_c0_g1_i1|m.355	sp|O00370|LORF2_HUMAN	24.64	138	95	3	1	132	653	787	3e-05	47
TR101881_c0_g1_i1|m.355	sp|P14381|YTX2_XENLA	48.15	54	26	2	3	55	649	701	4e-05	47
TR10188_c0_g1_i1|m.356	sp|P10394|POL4_DROME	41.32	121	68	1	1	121	621	738	2e-21	102
TR10188_c0_g1_i1|m.356	sp|P20825|POL2_DROME	37.75	151	82	4	1	149	513	653	2e-19	95.1
TR10188_c0_g1_i1|m.356	sp|Q8I7P9|POL5_DROME	40.34	119	67	2	1	118	440	555	3e-19	94.7
TR10188_c0_g1_i1|m.356	sp|P04323|POL3_DROME	38.84	121	67	3	1	121	514	627	2e-18	92.4
TR10188_c0_g1_i1|m.356	sp|P10401|POLY_DROME	40.65	123	65	5	1	122	500	615	2e-16	85.5
TR101907_c0_g1_i1|m.358	sp|Q149B8|PERM1_MOUSE	76.6	47	11	0	42	88	742	788	7e-16	82.4
TR101907_c0_g1_i1|m.358	sp|A5D7L8|PERM1_BOVIN	57.53	73	26	3	25	96	819	887	5e-15	79.7
TR101907_c0_g1_i1|m.358	sp|Q5SV97|PERM1_HUMAN	57.81	64	26	1	25	88	714	776	6e-14	76.3
TR101917_c0_g1_i1|m.360	sp|O94915|FRYL_HUMAN	95.73	117	5	0	1	117	895	1011	1e-54	211
TR101917_c0_g1_i1|m.360	sp|Q5TBA9|FRY_HUMAN	65.81	117	40	0	1	117	945	1061	4e-30	130
TR101917_c0_g1_i1|m.360	sp|E9Q8I9|FRY_MOUSE	65.81	117	40	0	1	117	945	1061	5e-30	129
TR101917_c0_g1_i1|m.360	sp|Q9VT28|FRY_DROME	42.06	107	61	1	11	117	1278	1383	2e-12	70.9
TR101953_c0_g1_i1|m.366	sp|O73700|CAC1D_CHICK	76.6	94	22	0	12	105	16	109	3e-37	153
TR101953_c0_g1_i1|m.366	sp|Q99244|CAC1D_MESAU	67.65	102	30	1	4	105	15	113	2e-33	140
TR101953_c0_g1_i1|m.366	sp|Q01668|CAC1D_HUMAN	72.63	95	23	1	11	105	23	114	2e-32	137
TR101953_c0_g1_i1|m.366	sp|P27732|CAC1D_RAT	67.65	102	30	1	4	105	16	114	2e-32	137
TR101953_c0_g1_i1|m.366	sp|Q99246|CAC1D_MOUSE	69	100	28	1	6	105	18	114	4e-32	136
TR10195_c0_g1_i1|m.367	sp|Q9JIQ8|TMPS2_MOUSE	59.13	115	47	0	8	122	375	489	2e-36	150
TR10195_c0_g1_i1|m.367	sp|O15393|TMPS2_HUMAN	59.83	117	46	1	7	122	375	491	5e-36	149
TR10195_c0_g1_i1|m.367	sp|Q8K1T0|TMPS3_MOUSE	54.1	122	56	0	1	122	329	450	2e-32	137
TR10195_c0_g1_i1|m.367	sp|P57727|TMPS3_HUMAN	54.47	123	55	1	1	122	329	451	3e-31	133
TR10195_c0_g1_i1|m.367	sp|Q5U405|TMPSD_MOUSE	52.68	112	52	1	10	120	424	535	2e-27	121
TR10198_c0_g1_i1|m.370	sp|A2A935|PRD16_MOUSE	74.21	159	37	2	1	155	191	349	2e-64	244
TR10198_c0_g1_i1|m.370	sp|A2A935|PRD16_MOUSE	27.08	144	93	3	20	152	290	432	5e-08	57
TR10198_c0_g1_i1|m.370	sp|A2A935|PRD16_MOUSE	36.51	63	39	1	88	149	951	1013	3e-06	51.2
TR10198_c0_g1_i1|m.370	sp|Q9HAZ2|PRD16_HUMAN	73.42	158	39	2	1	155	191	348	1e-63	241
TR10198_c0_g1_i1|m.370	sp|Q9HAZ2|PRD16_HUMAN	27.08	144	93	3	20	152	289	431	4e-08	57.4
TR10198_c0_g1_i1|m.370	sp|Q9HAZ2|PRD16_HUMAN	36.51	63	39	1	88	149	951	1013	2e-06	51.6
TR10198_c0_g1_i1|m.370	sp|B7ZRU9|EVI1A_XENLA	55.8	138	55	1	20	151	1	138	3e-38	157
TR10198_c0_g1_i1|m.370	sp|B7ZRU9|EVI1A_XENLA	26.36	129	82	3	36	152	99	226	9e-07	52.8
TR10198_c0_g1_i1|m.370	sp|B7ZRU9|EVI1A_XENLA	36.51	63	39	1	88	149	734	796	8e-06	49.7
TR10198_c0_g1_i1|m.370	sp|Q03112|EVI1_HUMAN	54.93	142	58	2	20	155	1	142	5e-38	156
TR10198_c0_g1_i1|m.370	sp|Q03112|EVI1_HUMAN	26.56	128	82	3	36	152	99	225	6e-07	53.5
TR10198_c0_g1_i1|m.370	sp|Q03112|EVI1_HUMAN	36.51	63	39	1	88	149	733	795	1e-05	49.3
TR10198_c0_g1_i1|m.370	sp|B7ZRM8|EVI1B_XENLA	54.35	138	57	1	20	151	1	138	2e-37	154
TR10198_c0_g1_i1|m.370	sp|B7ZRM8|EVI1B_XENLA	25.58	129	83	3	36	152	99	226	3e-06	51.2
TR10198_c0_g1_i1|m.370	sp|B7ZRM8|EVI1B_XENLA	36.51	63	39	1	88	149	731	793	1e-05	49.3
TR10198_c0_g1_i1|m.370	sp|B7ZRM8|EVI1B_XENLA	29.17	120	75	4	42	151	77	196	2e-05	48.9
TR102039_c0_g1_i1|m.384	sp|P10394|POL4_DROME	36.63	101	64	0	1	101	577	677	5e-13	73.2
TR102039_c0_g1_i1|m.384	sp|P0CT40|TF29_SCHPO	35.29	102	65	1	1	101	669	770	6e-11	66.2
TR102039_c0_g1_i1|m.384	sp|P0CT43|TF28_SCHPO	35.29	102	65	1	1	101	669	770	6e-11	66.2
TR102039_c0_g1_i1|m.384	sp|P0CT42|TF27_SCHPO	35.29	102	65	1	1	101	669	770	6e-11	66.2
TR102039_c0_g1_i1|m.384	sp|P0CT39|TF26_SCHPO	35.29	102	65	1	1	101	669	770	6e-11	66.2
TR102303_c0_g1_i1|m.421	sp|P23198|CBX3_MOUSE	34.69	49	32	0	87	135	28	76	5e-05	47
TR102303_c0_g1_i1|m.421	sp|Q5R6X7|CBX3_PONAB	34.69	49	32	0	87	135	28	76	5e-05	47
TR102303_c0_g1_i1|m.421	sp|Q13185|CBX3_HUMAN	34.69	49	32	0	87	135	28	76	5e-05	47
TR10230_c0_g2_i1|m.423	sp|P0CT40|TF29_SCHPO	44.9	98	48	2	1	92	743	840	1e-17	88.6
TR10230_c0_g2_i1|m.423	sp|P0CT37|TF24_SCHPO	44.9	98	48	2	1	92	743	840	1e-17	88.6
TR10230_c0_g2_i1|m.423	sp|P0CT35|TF22_SCHPO	44.9	98	48	2	1	92	743	840	1e-17	88.6
TR10230_c0_g2_i1|m.423	sp|P0CT34|TF21_SCHPO	44.9	98	48	2	1	92	743	840	1e-17	88.6
TR10230_c0_g2_i1|m.423	sp|P0CT43|TF28_SCHPO	44.9	98	48	2	1	92	743	840	1e-17	88.6
TR10231_c0_g1_i1|m.426	sp|P10272|POL_BAEVM	47.62	63	32	1	25	87	1102	1163	5e-11	66.2
TR10231_c0_g1_i1|m.426	sp|P31792|POL_FENV1	48.39	62	31	1	25	86	959	1019	3e-10	63.9
TR10231_c0_g1_i1|m.426	sp|P26808|POL_MLVFP	38.46	78	47	1	16	93	1106	1182	2e-09	61.2
TR10231_c0_g1_i1|m.426	sp|P31795|POL_MLVRK	48.44	64	28	2	29	92	499	557	2e-09	61.2
TR10231_c0_g1_i1|m.426	sp|P11227|POL_MLVRD	48.44	64	28	2	29	92	1114	1172	2e-09	61.2
TR102373_c0_g1_i1|m.433	sp|Q09575|YRD6_CAEEL	31.78	107	72	1	1	107	554	659	6e-12	69.3
TR102373_c0_g1_i1|m.433	sp|P0CT39|TF26_SCHPO	32.63	95	62	1	5	97	527	621	3e-09	60.1
TR102373_c0_g1_i1|m.433	sp|P0CT38|TF25_SCHPO	32.63	95	62	1	5	97	527	621	3e-09	60.1
TR102373_c0_g1_i1|m.433	sp|P0CT36|TF23_SCHPO	32.63	95	62	1	5	97	527	621	3e-09	60.1
TR102373_c0_g1_i1|m.433	sp|P0CT41|TF212_SCHPO	32.63	95	62	1	5	97	527	621	3e-09	60.1
TR102400_c0_g1_i1|m.443	sp|O00370|LORF2_HUMAN	36.67	120	76	0	1	120	428	547	2e-16	84.7
TR102400_c0_g1_i1|m.443	sp|P08548|LIN1_NYCCO	35	120	78	0	1	120	427	546	5e-16	82.8
TR102400_c0_g1_i1|m.443	sp|P11369|LORF2_MOUSE	32.5	120	81	0	1	120	435	554	1e-12	71.6
TR102400_c0_g1_i1|m.443	sp|P14381|YTX2_XENLA	29.66	118	80	2	3	120	428	542	4e-08	56.6
TR10241_c0_g1_i1|m.447	sp|A1E2V0|BIRC3_CANFA	48.28	116	56	3	1	112	280	395	5e-27	119
TR10241_c0_g1_i1|m.447	sp|A1E2V0|BIRC3_CANFA	41.18	68	40	0	1	68	54	121	2e-08	57.4
TR10241_c0_g1_i1|m.447	sp|A1E2V0|BIRC3_CANFA	44.19	43	24	0	1	43	193	235	1e-05	48.5
TR10241_c0_g1_i1|m.447	sp|Q90660|BIR_CHICK	48.28	116	56	2	1	112	287	402	3e-26	116
TR10241_c0_g1_i1|m.447	sp|O08863|BIRC3_MOUSE	50.43	115	54	3	1	112	278	392	6e-26	115
TR10241_c0_g1_i1|m.447	sp|O08863|BIRC3_MOUSE	50	46	23	0	1	46	52	97	3e-07	54.3
TR10241_c0_g1_i1|m.447	sp|O08863|BIRC3_MOUSE	46.51	43	23	0	1	43	191	233	1e-06	52
TR10241_c0_g1_i1|m.447	sp|Q13490|BIRC2_HUMAN	46.55	116	58	3	1	112	294	409	5e-25	112
TR10241_c0_g1_i1|m.447	sp|Q13490|BIRC2_HUMAN	48.84	43	22	0	1	43	71	113	1e-07	54.7
TR10241_c0_g1_i1|m.447	sp|Q13490|BIRC2_HUMAN	46.51	43	23	0	1	43	208	250	2e-06	51.6
TR10241_c0_g1_i1|m.447	sp|Q62210|BIRC2_MOUSE	47.86	117	56	3	1	112	287	403	9e-25	112
TR10241_c0_g1_i1|m.447	sp|Q62210|BIRC2_MOUSE	47.83	46	24	0	1	46	71	116	3e-07	53.9
TR10241_c0_g1_i1|m.447	sp|Q62210|BIRC2_MOUSE	46.51	43	23	0	1	43	201	243	2e-06	51.2
TR102599_c0_g1_i1|m.482	sp|Q8IVL1|NAV2_HUMAN	69.03	113	31	2	1	111	1157	1267	2e-27	120
TR102599_c0_g1_i1|m.482	sp|Q8IVL0|NAV3_HUMAN	58.62	116	40	3	1	110	1078	1191	3e-19	94
TR102599_c0_g1_i1|m.482	sp|Q80TN7|NAV3_MOUSE	58.62	116	40	3	1	110	1081	1194	7e-19	92.4
TR102599_c0_g1_i1|m.482	sp|Q8NEY1|NAV1_HUMAN	40.37	109	57	3	10	111	622	729	3e-07	53.9
TR102599_c0_g1_i1|m.482	sp|Q5TZ18|NAV3_DANRE	52.86	70	28	2	1	65	1040	1109	6e-07	52.8
TR1025_c0_g1_i1|m.486	sp|Q91WV7|SLC31_MOUSE	51.83	355	162	5	13	365	338	685	2e-105	382
TR1025_c0_g1_i1|m.486	sp|Q07837|SLC31_HUMAN	51.69	354	163	5	13	365	339	685	5e-102	371
TR1025_c0_g1_i1|m.486	sp|Q64319|SLC31_RAT	50.99	355	165	5	13	365	336	683	6e-102	370
TR1025_c0_g1_i1|m.486	sp|P07190|MAL1_DROME	37.68	276	155	8	22	286	260	529	3e-39	162
TR1025_c0_g1_i1|m.486	sp|O16098|MAL1_DROVI	32.94	340	210	10	6	331	295	630	1e-38	160
TR1025_c0_g2_i1|m.487	sp|Q91WV7|SLC31_MOUSE	44.83	116	62	2	2	115	570	685	2e-24	110
TR1025_c0_g2_i1|m.487	sp|Q07837|SLC31_HUMAN	43.48	115	64	1	2	115	571	685	3e-22	103
TR1025_c0_g2_i1|m.487	sp|Q64319|SLC31_RAT	42.24	116	65	2	2	115	568	683	8e-22	102
TR102679_c0_g1_i1|m.494	sp|Q64287|IRF4_MOUSE	72.8	125	34	0	1	125	229	353	3e-53	206
TR102679_c0_g1_i1|m.494	sp|Q15306|IRF4_HUMAN	71.2	125	36	0	1	125	229	353	3e-51	200
TR102679_c0_g1_i1|m.494	sp|Q90871|IRF8_CHICK	38.06	134	73	4	2	125	185	318	1e-16	84.7
TR102679_c0_g1_i1|m.494	sp|Q02556|IRF8_HUMAN	35.07	134	77	2	2	125	183	316	1e-13	74.7
TR102679_c0_g1_i1|m.494	sp|P23611|IRF8_MOUSE	34.85	132	78	2	2	125	183	314	1e-12	71.6
TR10269_c1_g1_i1|m.498	sp|Q5T7N2|LITD1_HUMAN	25.52	239	141	6	35	240	541	775	3e-07	55.8
TR10269_c1_g1_i1|m.498	sp|Q9UN81|LORF1_HUMAN	23.49	149	112	2	94	240	84	232	9e-05	47.4
TR10270_c0_g2_i1|m.503	sp|P14381|YTX2_XENLA	40.7	86	51	0	24	109	588	673	2e-14	77.4
TR10270_c0_g2_i1|m.503	sp|O00370|LORF2_HUMAN	42.5	80	46	0	26	105	596	675	1e-12	71.6
TR10270_c0_g2_i1|m.503	sp|P11369|LORF2_MOUSE	43.75	80	45	0	26	105	603	682	2e-12	70.9
TR10270_c0_g2_i1|m.503	sp|P08548|LIN1_NYCCO	38.1	84	51	1	22	105	592	674	2e-12	70.9
TR10270_c0_g2_i1|m.503	sp|Q03274|PO22_POPJA	31.03	87	59	1	26	111	139	225	3e-06	50.8
TR102739_c0_g1_i1|m.507	sp|P11369|LORF2_MOUSE	33.33	102	66	1	1	100	529	630	7e-09	59.3
TR102739_c0_g1_i1|m.507	sp|P08548|LIN1_NYCCO	31.68	101	67	1	1	99	521	621	3e-08	57.4
TR102739_c0_g1_i1|m.507	sp|O00370|LORF2_HUMAN	30.69	101	68	1	1	99	522	622	1e-07	55.1
TR10276_c0_g1_i1|m.515	sp|Q9JIZ9|PLS3_MOUSE	33.82	136	72	5	4	121	70	205	5e-16	82.8
TR10276_c0_g1_i1|m.515	sp|Q9NRY6|PLS3_HUMAN	35.04	137	69	5	4	121	69	204	8e-16	82.4
TR10276_c0_g1_i1|m.515	sp|A0PG75|PLS5_HUMAN	36.03	136	67	6	4	119	49	184	1e-15	81.6
TR10276_c0_g1_i1|m.515	sp|Q3ZBG9|PLS2_BOVIN	35.88	131	66	4	9	121	79	209	1e-14	78.2
TR10276_c0_g1_i1|m.515	sp|Q6QBQ4|PLS3_RAT	34.33	134	68	5	7	121	73	205	1e-14	78.2
TR10276_c0_g2_i1|m.516	sp|A0PG75|PLS5_HUMAN	36.03	136	67	6	4	119	49	184	6e-16	82.8
TR10276_c0_g2_i1|m.516	sp|Q9JIZ9|PLS3_MOUSE	33.82	136	72	5	4	121	70	205	2e-15	81.3
TR10276_c0_g2_i1|m.516	sp|Q3ZBG9|PLS2_BOVIN	35.88	131	66	4	9	121	79	209	5e-15	79.7
TR10276_c0_g2_i1|m.516	sp|P58195|PLS1_RAT	33.85	130	68	3	10	121	115	244	6e-15	79.7
TR10276_c0_g2_i1|m.516	sp|Q9NRY6|PLS3_HUMAN	34.31	137	70	5	4	121	69	204	6e-15	79.3
TR102785_c0_g1_i1|m.518	sp|Q6ICC9|LDOCL_HUMAN	30.3	99	63	1	9	107	85	177	2e-07	54.3
TR102785_c0_g1_i1|m.518	sp|Q505G4|LDOCL_MOUSE	30.95	84	58	0	24	107	94	177	3e-07	54.3
TR102785_c0_g1_i1|m.518	sp|Q86TG7|PEG10_HUMAN	32.05	78	53	0	31	108	82	159	3e-07	53.5
TR102785_c0_g1_i1|m.518	sp|Q52QI2|RTL1_BOVIN	27.85	79	57	0	32	110	189	267	1e-06	51.6
TR102785_c0_g1_i1|m.518	sp|Q7TN75|PEG10_MOUSE	32.05	78	53	0	31	108	137	214	8e-06	49.3
TR102795_c0_g1_i1|m.520	sp|P07988|PSPB_HUMAN	98.72	156	2	0	1	156	69	224	2e-80	298
TR102795_c0_g1_i1|m.520	sp|P50405|PSPB_MOUSE	69.23	156	40	1	1	156	68	215	5e-53	206
TR102795_c0_g1_i1|m.520	sp|P22355|PSPB_RAT	68.59	156	41	1	1	156	67	214	1e-51	202
TR102795_c0_g1_i1|m.520	sp|P17129|PSPB_CANFA	69.23	156	35	2	1	156	62	204	8e-51	199
TR102795_c0_g1_i1|m.520	sp|P15285|PSPB_RABIT	65.38	156	37	2	1	156	70	208	5e-44	176
TR102809_c0_g1_i1|m.521	sp|P31792|POL_FENV1	36.27	102	60	2	1	101	390	487	2e-08	57.4
TR102809_c0_g1_i1|m.521	sp|P10272|POL_BAEVM	33.33	102	63	2	1	101	533	630	1e-06	51.6
TR102809_c0_g1_i1|m.521	sp|O92815|POL_WDSV	29.59	98	64	2	5	101	1125	1218	3e-06	50.4
TR102809_c0_g1_i1|m.521	sp|Q2F7J0|POL_XMRV4	32.04	103	62	4	1	101	1072	1168	7e-06	49.3
TR102809_c0_g1_i1|m.521	sp|Q2F7J3|POL_XMRV3	32.04	103	62	4	1	101	1072	1168	8e-06	48.9
TR102832_c0_g1_i1|m.532	sp|Q9H9E1|ANRA2_HUMAN	92.96	142	10	0	1	142	46	187	4e-72	269
TR102832_c0_g1_i1|m.532	sp|Q99PE2|ANRA2_MOUSE	92.25	142	11	0	1	142	45	186	5e-72	269
TR102832_c0_g1_i1|m.532	sp|Q2KI79|ANRA2_BOVIN	92.96	142	10	0	1	142	46	187	5e-72	269
TR102832_c0_g1_i1|m.532	sp|O14593|RFXK_HUMAN	48.24	85	37	3	59	142	51	129	2e-13	74.3
TR102832_c0_g1_i1|m.532	sp|Q9Z205|RFXK_MOUSE	49.33	75	27	1	79	142	64	138	6e-12	69.3
TR102864_c0_g1_i1|m.536	sp|P10073|ZSC22_HUMAN	54.87	113	51	0	1	113	313	425	5e-27	119
TR102864_c0_g1_i1|m.536	sp|P10073|ZSC22_HUMAN	50.45	111	55	0	1	111	341	451	2e-23	107
TR102864_c0_g1_i1|m.536	sp|P10073|ZSC22_HUMAN	48.21	112	58	0	2	113	286	397	7e-23	105
TR102864_c0_g1_i1|m.536	sp|P10073|ZSC22_HUMAN	47.75	111	58	0	1	111	369	479	9e-22	102
TR102864_c0_g1_i1|m.536	sp|P10073|ZSC22_HUMAN	48.15	108	56	0	6	113	262	369	2e-21	101
TR102864_c0_g1_i1|m.536	sp|P10073|ZSC22_HUMAN	51.11	90	44	0	1	90	397	486	3e-17	87
TR102864_c0_g1_i1|m.536	sp|Q6ECI4|ZN470_HUMAN	55.45	110	49	0	2	111	471	580	2e-25	114
TR102864_c0_g1_i1|m.536	sp|Q6ECI4|ZN470_HUMAN	53.64	110	51	0	2	111	246	355	2e-24	111
TR102864_c0_g1_i1|m.536	sp|Q6ECI4|ZN470_HUMAN	54.29	105	48	0	2	106	443	547	8e-24	108
TR102864_c0_g1_i1|m.536	sp|Q6ECI4|ZN470_HUMAN	54.81	104	47	0	2	105	499	602	2e-23	107
TR102864_c0_g1_i1|m.536	sp|Q6ECI4|ZN470_HUMAN	50.44	113	56	0	1	113	273	385	5e-23	106
TR102864_c0_g1_i1|m.536	sp|Q6ECI4|ZN470_HUMAN	53.77	106	49	0	1	106	526	631	6e-23	105
TR102864_c0_g1_i1|m.536	sp|Q6ECI4|ZN470_HUMAN	51.85	108	52	0	1	108	582	689	3e-22	103
TR102864_c0_g1_i1|m.536	sp|Q6ECI4|ZN470_HUMAN	51.89	106	51	0	1	106	554	659	9e-22	102
TR102864_c0_g1_i1|m.536	sp|Q6ECI4|ZN470_HUMAN	49.06	106	54	0	1	106	217	322	5e-21	99.4
TR102864_c0_g1_i1|m.536	sp|Q6ECI4|ZN470_HUMAN	46.9	113	60	0	1	113	414	526	9e-21	98.6
TR102864_c0_g1_i1|m.536	sp|Q6ECI4|ZN470_HUMAN	44.86	107	58	1	1	106	301	407	4e-19	93.2
TR102864_c0_g1_i1|m.536	sp|Q6ECI4|ZN470_HUMAN	49.06	106	53	1	2	106	358	463	7e-19	92.4
TR102864_c0_g1_i1|m.536	sp|Q6ECI4|ZN470_HUMAN	46.43	112	59	1	1	111	329	440	1e-18	91.7
TR102864_c0_g1_i1|m.536	sp|Q6ECI4|ZN470_HUMAN	46.23	106	57	0	6	111	391	496	6e-18	89.4
TR102864_c0_g1_i1|m.536	sp|Q6ECI4|ZN470_HUMAN	50	92	46	0	2	93	611	702	6e-17	85.9
TR102864_c0_g1_i1|m.536	sp|Q6ECI4|ZN470_HUMAN	45.74	94	51	0	18	111	206	299	3e-14	77
TR102864_c0_g1_i1|m.536	sp|Q6ECI4|ZN470_HUMAN	37.18	78	49	0	36	113	196	273	6e-06	49.7
TR102864_c0_g1_i1|m.536	sp|Q08DG8|ZN135_BOVIN	59.05	105	43	0	2	106	427	531	8e-25	112
TR102864_c0_g1_i1|m.536	sp|Q08DG8|ZN135_BOVIN	50.44	113	56	0	1	113	398	510	2e-23	107
TR102864_c0_g1_i1|m.536	sp|Q08DG8|ZN135_BOVIN	52.25	111	53	0	1	111	314	424	3e-22	103
TR102864_c0_g1_i1|m.536	sp|Q08DG8|ZN135_BOVIN	50.44	113	56	0	1	113	342	454	6e-22	102
TR102864_c0_g1_i1|m.536	sp|Q08DG8|ZN135_BOVIN	53.21	109	51	0	1	109	538	646	7e-22	102
TR102864_c0_g1_i1|m.536	sp|Q08DG8|ZN135_BOVIN	48.67	113	58	0	1	113	370	482	9e-22	102
TR102864_c0_g1_i1|m.536	sp|Q08DG8|ZN135_BOVIN	55.66	106	47	0	1	106	286	391	1e-21	102
TR102864_c0_g1_i1|m.536	sp|Q08DG8|ZN135_BOVIN	48.67	113	58	0	1	113	258	370	2e-21	101
TR102864_c0_g1_i1|m.536	sp|Q08DG8|ZN135_BOVIN	52.43	103	49	0	1	103	482	584	1e-20	98.2
TR102864_c0_g1_i1|m.536	sp|Q08DG8|ZN135_BOVIN	50.47	107	53	0	2	108	231	337	7e-20	95.9
TR102864_c0_g1_i1|m.536	sp|Q08DG8|ZN135_BOVIN	48.57	105	54	0	1	105	510	614	7e-19	92.4
TR102864_c0_g1_i1|m.536	sp|Q08DG8|ZN135_BOVIN	49.02	102	52	0	2	103	203	304	2e-18	91.3
TR102864_c0_g1_i1|m.536	sp|Q08DG8|ZN135_BOVIN	54.95	91	41	0	2	92	567	657	1e-16	84.7
TR102864_c0_g1_i1|m.536	sp|Q08DG8|ZN135_BOVIN	48.81	84	43	0	22	105	195	278	2e-13	74.3
TR102864_c0_g1_i1|m.536	sp|Q08DG8|ZN135_BOVIN	43.75	64	36	0	1	64	594	657	7e-09	59.3
TR102864_c0_g1_i1|m.536	sp|Q08DG8|ZN135_BOVIN	45.31	64	35	0	50	113	195	258	5e-05	46.2
TR102864_c0_g1_i1|m.536	sp|P51523|ZNF84_HUMAN	56.76	111	48	0	1	111	616	726	1e-24	111
TR102864_c0_g1_i1|m.536	sp|P51523|ZNF84_HUMAN	54.95	111	50	0	1	111	476	586	2e-23	107
TR102864_c0_g1_i1|m.536	sp|P51523|ZNF84_HUMAN	55.66	106	47	0	1	106	392	497	8e-23	105
TR102864_c0_g1_i1|m.536	sp|P51523|ZNF84_HUMAN	52.73	110	52	0	2	111	561	670	1e-22	105
TR102864_c0_g1_i1|m.536	sp|P51523|ZNF84_HUMAN	53.64	110	51	0	2	111	589	698	2e-22	103
TR102864_c0_g1_i1|m.536	sp|P51523|ZNF84_HUMAN	53.64	110	51	0	2	111	533	642	3e-22	103
TR102864_c0_g1_i1|m.536	sp|P51523|ZNF84_HUMAN	53.57	112	52	0	2	113	505	616	5e-22	102
TR102864_c0_g1_i1|m.536	sp|P51523|ZNF84_HUMAN	50	110	55	0	2	111	253	362	2e-20	97.4
TR102864_c0_g1_i1|m.536	sp|P51523|ZNF84_HUMAN	49.09	110	56	0	2	111	337	446	6e-20	95.9
TR102864_c0_g1_i1|m.536	sp|P51523|ZNF84_HUMAN	50	110	55	0	2	111	309	418	8e-20	95.5
TR102864_c0_g1_i1|m.536	sp|P51523|ZNF84_HUMAN	50	110	55	0	2	111	449	558	1e-19	95.1
TR102864_c0_g1_i1|m.536	sp|P51523|ZNF84_HUMAN	47.32	112	59	0	2	113	365	476	1e-19	95.1
TR102864_c0_g1_i1|m.536	sp|P51523|ZNF84_HUMAN	48.18	110	57	0	2	111	421	530	1e-18	92
TR102864_c0_g1_i1|m.536	sp|P51523|ZNF84_HUMAN	47.32	112	59	0	2	113	281	392	2e-18	90.9
TR102864_c0_g1_i1|m.536	sp|P51523|ZNF84_HUMAN	47.75	111	58	0	1	111	224	334	1e-17	88.2
TR102864_c0_g1_i1|m.536	sp|P51523|ZNF84_HUMAN	49.46	93	47	0	2	94	645	737	3e-15	80.1
TR102864_c0_g1_i1|m.536	sp|P51523|ZNF84_HUMAN	44.12	102	57	0	10	111	205	306	2e-14	78.2
TR102864_c0_g1_i1|m.536	sp|P51523|ZNF84_HUMAN	35.92	103	65	1	9	111	177	278	2e-08	57.8
TR102864_c0_g1_i1|m.536	sp|Q9BX82|ZN471_HUMAN	59.26	108	44	0	2	109	477	584	2e-24	110
TR102864_c0_g1_i1|m.536	sp|Q9BX82|ZN471_HUMAN	54.87	113	51	0	1	113	448	560	3e-23	107
TR102864_c0_g1_i1|m.536	sp|Q9BX82|ZN471_HUMAN	50.89	112	55	0	2	113	224	335	3e-22	103
TR102864_c0_g1_i1|m.536	sp|Q9BX82|ZN471_HUMAN	51.79	112	54	0	2	113	421	532	9e-22	102
TR102864_c0_g1_i1|m.536	sp|Q9BX82|ZN471_HUMAN	48.67	113	58	0	1	113	251	363	1e-21	101
TR102864_c0_g1_i1|m.536	sp|Q9BX82|ZN471_HUMAN	53.64	110	51	0	2	111	393	502	1e-20	98.2
TR102864_c0_g1_i1|m.536	sp|Q9BX82|ZN471_HUMAN	49.04	104	53	0	2	105	505	608	2e-20	97.4
TR102864_c0_g1_i1|m.536	sp|Q9BX82|ZN471_HUMAN	51.43	105	51	0	1	105	195	299	4e-20	96.7
TR102864_c0_g1_i1|m.536	sp|Q9BX82|ZN471_HUMAN	50	110	54	1	1	109	307	416	4e-19	93.2
TR102864_c0_g1_i1|m.536	sp|Q9BX82|ZN471_HUMAN	51.58	95	46	0	1	95	532	626	2e-17	87.8
TR102864_c0_g1_i1|m.536	sp|Q9BX82|ZN471_HUMAN	46	100	54	0	6	105	369	468	3e-15	80.5
TR102864_c0_g1_i1|m.536	sp|Q9BX82|ZN471_HUMAN	43.62	94	53	0	18	111	184	277	4e-12	70.1
TR102864_c0_g1_i1|m.536	sp|Q9BX82|ZN471_HUMAN	40	70	42	0	36	105	174	243	5e-06	49.7
TR10287_c0_g1_i1|m.538	sp|Q6PF47|SPS1_XENLA	97.45	392	10	0	1	392	1	392	0	800
TR10287_c0_g1_i1|m.538	sp|Q0VC82|SPS1_BOVIN	97.45	392	10	0	1	392	1	392	0	800
TR10287_c0_g1_i1|m.538	sp|Q5RF87|SPS1_PONAB	97.45	392	10	0	1	392	1	392	0	800
TR10287_c0_g1_i1|m.538	sp|P49903|SPS1_HUMAN	97.45	392	10	0	1	392	1	392	0	800
TR10287_c0_g1_i1|m.538	sp|Q6GL12|SPS1_XENTR	96.94	392	12	0	1	392	1	392	0	798
TR102925_c0_g1_i1|m.539	sp|Q61010|DTX1_MOUSE	91.18	102	9	0	1	102	36	137	2e-54	210
TR102925_c0_g1_i1|m.539	sp|Q86Y01|DTX1_HUMAN	91.18	102	9	0	1	102	36	137	3e-54	210
TR102925_c0_g1_i1|m.539	sp|Q8AW93|DTX1_XENLA	80.39	102	20	0	1	102	35	136	7e-49	192
TR102925_c0_g1_i1|m.539	sp|Q9Y2E6|DTX4_HUMAN	75.96	104	23	1	1	102	18	121	1e-44	178
TR102925_c0_g1_i1|m.539	sp|Q6PDK8|DTX4_MOUSE	75.96	104	23	1	1	102	18	121	2e-44	177
TR102957_c0_g1_i1|m.543	sp|P01871|IGHM_HUMAN	100	101	0	0	1	101	101	201	6e-51	199
TR102957_c0_g1_i1|m.543	sp|P04220|MUCB_HUMAN	96.94	98	3	0	4	101	42	139	4e-48	189
TR102957_c0_g1_i1|m.543	sp|P01874|IGHM_CANFA	69.61	102	27	2	1	101	100	198	8e-35	145
TR102957_c0_g1_i1|m.543	sp|P04221|MUCM_RABIT	65.69	102	34	1	1	101	103	204	3e-32	136
TR102957_c0_g1_i1|m.543	sp|P04221|MUCM_RABIT	32.29	96	63	2	6	101	329	422	8e-06	49.3
TR102957_c0_g1_i1|m.543	sp|P03988|IGHM_RABIT	65.69	102	34	1	1	101	103	204	5e-32	136
TR102957_c0_g1_i1|m.543	sp|P03988|IGHM_RABIT	32.29	96	63	2	6	101	329	422	9e-06	48.9
TR1029_c0_g1_i1|m.549	sp|Q14CX7|NAA25_HUMAN	76.44	972	229	0	10	981	1	972	0	1504
TR1029_c0_g1_i1|m.549	sp|Q8BWZ3|NAA25_MOUSE	74.79	972	245	0	10	981	1	972	0	1476
TR1029_c0_g1_i1|m.549	sp|Q6QI44|NAA25_RAT	75.57	925	226	0	10	934	1	925	0	1451
TR1029_c0_g1_i1|m.549	sp|Q9VDQ7|NAA25_DROME	37.38	709	414	12	21	721	13	699	3e-117	424
TR1029_c0_g1_i1|m.549	sp|Q17DK2|NAA25_AEDAE	34.73	694	428	9	23	712	12	684	2e-113	410
TR103010_c0_g1_i1|m.552	sp|Q9HAU8|RNPL1_HUMAN	98.11	106	2	0	1	106	236	341	7e-49	192
TR103010_c0_g1_i1|m.552	sp|Q9H4A4|AMPB_HUMAN	51.89	106	49	1	1	106	439	542	1e-23	108
TR103010_c0_g1_i1|m.552	sp|O09175|AMPB_RAT	48.11	106	53	1	1	106	439	542	1e-21	101
TR103010_c0_g1_i1|m.552	sp|Q8VCT3|AMPB_MOUSE	48.6	107	51	2	1	106	439	542	1e-21	101
TR103119_c0_g1_i1|m.561	sp|P0CT40|TF29_SCHPO	38.21	123	76	0	2	124	594	716	4e-17	86.7
TR103119_c0_g1_i1|m.561	sp|P0CT43|TF28_SCHPO	38.21	123	76	0	2	124	594	716	4e-17	86.7
TR103119_c0_g1_i1|m.561	sp|P0CT42|TF27_SCHPO	38.21	123	76	0	2	124	594	716	4e-17	86.7
TR103119_c0_g1_i1|m.561	sp|P0CT39|TF26_SCHPO	38.21	123	76	0	2	124	594	716	4e-17	86.7
TR103119_c0_g1_i1|m.561	sp|P0CT41|TF212_SCHPO	38.21	123	76	0	2	124	594	716	4e-17	86.7
TR10313_c0_g1_i1|m.565	sp|P0CT40|TF29_SCHPO	39.19	74	45	0	4	77	1071	1144	9e-10	62
TR10313_c0_g1_i1|m.565	sp|P0CT37|TF24_SCHPO	39.19	74	45	0	4	77	1071	1144	9e-10	62
TR10313_c0_g1_i1|m.565	sp|P0CT35|TF22_SCHPO	39.19	74	45	0	4	77	1071	1144	9e-10	62
TR10313_c0_g1_i1|m.565	sp|P0CT34|TF21_SCHPO	39.19	74	45	0	4	77	1071	1144	9e-10	62
TR10313_c0_g1_i1|m.565	sp|P0CT43|TF28_SCHPO	39.19	74	45	0	4	77	1071	1144	9e-10	62
TR103141_c0_g1_i1|m.566	sp|Q86XR5|PRIMA_HUMAN	72.13	61	14	2	39	98	81	139	1e-16	84.7
TR103141_c0_g1_i1|m.566	sp|Q810F0|PRIMA_MOUSE	70.49	61	15	2	39	98	81	139	7e-15	79.3
TR103141_c0_g1_i1|m.566	sp|D3ZZP4|PRIMA_RAT	68.85	61	16	2	39	98	81	139	2e-14	77.4
TR10314_c0_g1_i1|m.567	sp|Q96PX6|CC85A_HUMAN	66.5	406	112	7	4	385	16	421	3e-111	402
TR10314_c0_g1_i1|m.567	sp|Q5SP85|CC85A_MOUSE	66.17	399	118	7	2	385	17	413	6e-109	394
TR10314_c0_g1_i1|m.567	sp|Q0V989|CC85C_XENTR	65.61	189	62	2	16	204	11	196	2e-50	199
TR10314_c0_g1_i1|m.567	sp|Q4V872|CC85C_XENLA	65.61	189	62	2	16	204	11	196	6e-50	198
TR10314_c0_g1_i1|m.567	sp|Q0P485|C85CA_DANRE	61.34	194	73	1	16	209	11	202	1e-48	194
TR10314_c0_g2_i1|m.568	sp|Q96PX6|CC85A_HUMAN	71.05	304	77	5	4	296	16	319	6e-91	333
TR10314_c0_g2_i1|m.568	sp|Q96PX6|CC85A_HUMAN	46.15	65	35	0	207	271	307	371	1e-05	50.8
TR10314_c0_g2_i1|m.568	sp|Q5SP85|CC85A_MOUSE	70.67	300	81	5	2	296	17	314	5e-89	327
TR10314_c0_g2_i1|m.568	sp|Q5SP85|CC85A_MOUSE	46.15	65	35	0	207	271	302	366	1e-05	50.8
TR10314_c0_g2_i1|m.568	sp|Q0V989|CC85C_XENTR	65.61	189	62	2	16	204	11	196	2e-50	199
TR10314_c0_g2_i1|m.568	sp|Q4V872|CC85C_XENLA	65.61	189	62	2	16	204	11	196	8e-50	197
TR10314_c0_g2_i1|m.568	sp|Q6DHL7|C85CB_DANRE	59.69	196	77	1	14	209	6	199	2e-48	193
TR103190_c0_g1_i1|m.575	sp|P01876|IGHA1_HUMAN	100	101	0	0	1	101	212	312	2e-48	190
TR103190_c0_g1_i1|m.575	sp|P20758|IGHA1_GORGO	99.01	101	1	0	1	101	212	312	3e-48	189
TR103190_c0_g1_i1|m.575	sp|P01877|IGHA2_HUMAN	97.03	101	3	0	1	101	199	299	2e-47	187
TR103190_c0_g1_i1|m.575	sp|P01878|IGHA_MOUSE	62.63	99	36	1	4	101	205	303	1e-28	124
TR103190_c0_g1_i1|m.575	sp|P01879|IGHA_RABIT	64.29	98	34	1	4	101	162	258	1e-27	121
TR103269_c0_g1_i1|m.584	sp|Q8IWN7|RP1L1_HUMAN	80.37	107	18	1	1	104	1266	1372	1e-14	78.2
TR103304_c0_g1_i1|m.588	sp|Q8NCH0|CHSTE_HUMAN	100	107	0	0	1	107	89	195	5e-56	215
TR103304_c0_g1_i1|m.588	sp|Q80V53|CHSTE_MOUSE	91.59	107	9	0	1	107	89	195	2e-52	204
TR103304_c0_g1_i1|m.588	sp|Q805E5|CHSTE_DANRE	65.31	98	34	0	9	106	86	183	1e-34	144
TR103304_c0_g1_i1|m.588	sp|Q9NRB3|CHSTC_HUMAN	45.45	77	32	3	15	85	117	189	8e-09	58.9
TR103304_c0_g1_i1|m.588	sp|Q5XHM7|CHSTC_XENLA	42.31	78	36	2	13	85	121	194	1e-08	58.5
TR103324_c0_g1_i1|m.589	sp|A6BLY7|K1C28_MOUSE	65.42	107	36	1	2	108	87	192	1e-31	134
TR103324_c0_g1_i1|m.589	sp|Q7Z3Y7|K1C28_HUMAN	65.42	107	36	1	2	108	89	194	2e-31	134
TR103324_c0_g1_i1|m.589	sp|Q148H6|K1C28_BOVIN	64.49	107	37	1	2	108	89	194	3e-31	133
TR103324_c0_g1_i1|m.589	sp|A5A6N2|K1C25_PANTR	62.62	107	39	1	2	108	82	187	1e-30	131
TR103324_c0_g1_i1|m.589	sp|Q7Z3Z0|K1C25_HUMAN	62.62	107	39	1	2	108	82	187	2e-30	131
TR10336_c0_g1_i1|m.592	sp|Q761X5|UNC5C_RAT	82.35	119	19	2	2	119	814	931	2e-53	207
TR10336_c0_g1_i1|m.592	sp|O08747|UNC5C_MOUSE	82.35	119	19	2	2	119	814	931	2e-53	207
TR10336_c0_g1_i1|m.592	sp|O95185|UNC5C_HUMAN	81.51	119	20	2	2	119	814	931	7e-53	205
TR10336_c0_g1_i1|m.592	sp|Q7T2Z5|UNC5C_CHICK	80.67	119	21	2	2	119	814	931	3e-52	203
TR10336_c0_g1_i1|m.592	sp|Q8IZJ1|UNC5B_HUMAN	59.65	114	46	0	2	115	827	940	2e-34	144
TR103384_c0_g1_i1|m.601	sp|Q8CIG9|FBXL8_MOUSE	38.89	180	105	3	6	182	6	183	4e-26	117
TR103384_c0_g1_i1|m.601	sp|Q08DG4|FBXL8_BOVIN	39.25	186	106	4	1	182	1	183	8e-24	110
TR103384_c0_g1_i1|m.601	sp|Q96CD0|FBXL8_HUMAN	38.38	185	109	2	1	182	1	183	1e-21	102
TR103389_c0_g1_i1|m.604	sp|Q8HY12|CLC4M_HYLLA	24.65	361	216	14	163	487	55	395	3e-11	70.5
TR103389_c0_g1_i1|m.604	sp|Q8HY11|CLC4M_SYMSY	23.26	374	244	12	152	483	43	415	4e-11	70.1
TR103389_c0_g1_i1|m.604	sp|Q95LC6|CD209_MACNE	23.55	310	193	10	215	491	66	364	7e-11	69.3
TR103389_c0_g1_i1|m.604	sp|Q9H2X3|CLC4M_HUMAN	24.06	320	213	12	155	459	52	356	1e-10	68.9
TR103389_c0_g1_i1|m.604	sp|Q8HY00|CD209_PONPY	23.85	369	243	11	146	488	29	385	2e-10	67.4
TR103408_c0_g1_i1|m.610	sp|Q8N6M6|AMPO_HUMAN	61.79	212	81	0	1	212	343	554	4e-74	277
TR103408_c0_g1_i1|m.610	sp|P69527|AMPO_RAT	61.21	214	81	2	1	212	340	553	9e-73	273
TR103408_c0_g1_i1|m.610	sp|Q8BXQ6|AMPO_MOUSE	59.53	215	84	3	1	212	341	555	6e-71	266
TR103408_c0_g1_i1|m.610	sp|Q8VCT3|AMPB_MOUSE	31.09	119	81	1	49	167	238	355	3e-14	78.6
TR103408_c0_g1_i1|m.610	sp|O09175|AMPB_RAT	29.81	161	102	3	49	207	238	389	7e-14	77.4
TR103408_c0_g2_i1|m.612	sp|Q8N6M6|AMPO_HUMAN	61.7	342	131	0	1	342	343	684	2e-125	448
TR103408_c0_g2_i1|m.612	sp|P69527|AMPO_RAT	59.04	354	141	3	1	352	340	691	4e-119	428
TR103408_c0_g2_i1|m.612	sp|Q8BXQ6|AMPO_MOUSE	59.13	345	136	4	1	342	341	683	4e-118	424
TR103408_c0_g2_i1|m.612	sp|Q8VCT3|AMPB_MOUSE	29.23	284	167	8	49	323	238	496	3e-25	116
TR103408_c0_g2_i1|m.612	sp|O09175|AMPB_RAT	29.23	284	167	8	49	323	238	496	4e-25	115
TR103422_c0_g1_i1|m.618	sp|A6NKG5|RTL1_HUMAN	37.84	74	46	0	53	126	197	270	1e-09	62
TR103422_c0_g1_i1|m.618	sp|Q52QI2|RTL1_BOVIN	32.88	73	49	0	54	126	184	256	6e-08	56.2
TR103422_c0_g1_i1|m.618	sp|Q7TPY9|LDOC1_MOUSE	32.93	82	52	1	45	126	43	121	2e-06	51.6
TR103422_c0_g1_i1|m.618	sp|Q1JQ94|F127_BOVIN	32.86	70	47	0	57	126	28	97	7e-06	49.3
TR103422_c0_g1_i1|m.618	sp|A6ZKI3|F127A_HUMAN	32.86	70	47	0	57	126	28	97	1e-05	48.1
TR103439_c0_g1_i1|m.625	sp|Q7LHG5|YI31B_YEAST	38.92	185	113	0	234	418	660	844	2e-34	147
TR103439_c0_g1_i1|m.625	sp|Q99315|YG31B_YEAST	38.92	185	113	0	234	418	634	818	2e-34	147
TR103439_c0_g1_i1|m.625	sp|Q09575|YRD6_CAEEL	30.77	377	244	13	49	419	300	665	8e-34	145
TR103439_c0_g1_i1|m.625	sp|P0CT40|TF29_SCHPO	32.3	226	147	3	195	418	415	636	2e-31	137
TR103439_c0_g1_i1|m.625	sp|P0CT39|TF26_SCHPO	32.3	226	147	3	195	418	415	636	2e-31	137
TR103441_c0_g1_i1|m.628	sp|Q63398|COE1_RAT	85.54	166	24	0	1	166	409	574	1e-59	228
TR103441_c0_g1_i1|m.628	sp|Q07802|COE1_MOUSE	85.54	166	24	0	1	166	416	581	1e-59	228
TR103441_c0_g1_i1|m.628	sp|Q9UH73|COE1_HUMAN	85.54	166	24	0	1	166	416	581	1e-59	228
TR103441_c0_g1_i1|m.628	sp|O73742|COE3_XENLA	71.26	174	46	3	1	170	418	591	4e-56	217
TR103441_c0_g1_i1|m.628	sp|O08791|COE3_MOUSE	69.94	173	48	3	1	169	417	589	2e-54	211
TR10344_c0_g1_i1|m.631	sp|Q5M875|DHB13_RAT	59.3	285	116	0	16	300	16	300	7e-103	373
TR10344_c0_g1_i1|m.631	sp|Q7Z5P4|DHB13_HUMAN	59.86	279	112	0	16	294	16	294	1e-102	372
TR10344_c0_g1_i1|m.631	sp|Q8VCR2|DHB13_MOUSE	61.62	271	104	0	1	271	1	271	6e-102	370
TR10344_c0_g1_i1|m.631	sp|Q6AYS8|DHB11_RAT	59.29	280	114	0	19	298	19	298	3e-98	358
[truncated: 350,343+ more rows]
