# Supplementary material for: A de novo reference transcriptome for Bolitoglossa vallecula, an Andean mountain salamander in Colombia
Source: Data Brief. 2020 Feb 11;29:105256. doi: 10.1016/j.dib.2020.105256 (PMC7038590; doi:10.1016/j.dib.2020.105256)
Supplement: Supp table 6 — Summary table of the RBH-blast hits (%identity) of the sequences from the B. vallecula reference transcriptome against different vertebrate and microorganism databases. The hits were assigned to specific categories, including: bacterial contaminants, biota conserved, eukaryote conserved, eukaryote contaminant, fungal contaminant, mitoribosomal contaminant, ophisthokonta conserved, sacropterygii conserved, teleost conserved, urodela conserved, lineage specific, vertebrate conserved, zoonotic virus. [file mmc7.xlsx]

## Sheet: screen
TRANSCRIPT	virusQ	virusT	bactQ	bactT	protistQ	protistT	fungiQ	fungiT	chytridQ	chytridT	riboQ	riboT	dmeQ	dmeT	dreQ	dreT	latchaQ	latchaT	ggaQ	ggaT	anocarQ	anocarT	mmuQ	mmuT	hsaQ	hsaT	xtrQ	xtrT	boliQ	boliT	newtQ	newtT	axoQ	axoT	source	clade
Boli_vallecula_TR100629_c0_g1_i1	0	0	96.3	78.6	0	0	0	0	0	0	0	0	0	0	0	0	0	0	0	0	0	0	0	0	0	0	0	0	0	0	0	0	0	0	EXOGENOUS	BACTERIAL_CONTAMINANT
Boli_vallecula_TR100746_c0_g1_i1	0	0	187	186	0	0	0	0	0	0	0	0	0	0	0	0	0	0	0	0	0	0	0	0	0	0	0	0	0	0	0	0	0	0	EXOGENOUS	BACTERIAL_CONTAMINANT
Boli_vallecula_TR101112_c0_g1_i1	0	0	164	171	0	0	0	0	0	0	0	0	0	0	0	0	0	0	0	0	0	0	0	0	0	0	0	0	0	0	0	0	0	0	EXOGENOUS	BACTERIAL_CONTAMINANT
Boli_vallecula_TR102127_c0_g1_i1	0	0	94.7	58.5	0	0	0	0	0	0	0	0	0	0	0	0	0	0	0	0	0	0	0	0	0	0	0	0	0	0	0	0	0	0	EXOGENOUS	BACTERIAL_CONTAMINANT
Boli_vallecula_TR10238_c0_g1_i1	0	0	189	179	74.3	0	0	0	0	0	0	0	0	0	0	0	0	0	0	0	0	0	0	0	0	0	0	0	0	0	0	0	0	0	EXOGENOUS	BACTERIAL_CONTAMINANT
Boli_vallecula_TR103291_c0_g1_i1	0	0	150	130	0	0	0	0	0	0	0	0	0	0	0	0	0	0	0	0	0	0	0	0	0	0	0	0	0	0	0	0	0	0	EXOGENOUS	BACTERIAL_CONTAMINANT
Boli_vallecula_TR105674_c0_g1_i1	0	0	147	144	0	0	0	0	0	0	0	0	0	0	0	0	0	0	0	0	0	0	0	0	0	0	0	0	0	0	0	0	0	0	EXOGENOUS	BACTERIAL_CONTAMINANT
Boli_vallecula_TR118275_c0_g1_i1	0	0	114	111	0	0	0	0	0	0	0	0	0	0	0	0	0	0	0	0	0	0	0	0	0	0	0	0	0	0	0	0	0	0	EXOGENOUS	BACTERIAL_CONTAMINANT
Boli_vallecula_TR123610_c0_g1_i1	0	0	265	253	0	0	0	0	0	0	0	0	0	0	0	0	0	0	0	0	0	0	0	0	0	0	0	0	0	0	0	0	0	0	EXOGENOUS	BACTERIAL_CONTAMINANT
Boli_vallecula_TR134389_c0_g1_i1	0	0	263	256	0	0	0	0	0	0	0	0	0	0	0	0	0	0	0	0	0	0	0	0	0	0	0	0	0	0	0	0	0	0	EXOGENOUS	BACTERIAL_CONTAMINANT
Boli_vallecula_TR136164_c0_g1_i1	0	0	167	167	0	0	0	0	0	0	0	0	0	0	0	0	0	0	0	0	0	0	0	0	0	0	0	0	0	0	0	0	0	0	EXOGENOUS	BACTERIAL_CONTAMINANT
Boli_vallecula_TR141494_c0_g1_i1	0	0	211	205	0	0	0	0	0	0	0	0	0	0	0	0	0	0	0	0	0	0	0	0	0	0	0	0	0	0	0	0	0	0	EXOGENOUS	BACTERIAL_CONTAMINANT
Boli_vallecula_TR144619_c0_g1_i1	0	0	181	192	0	0	0	0	0	0	0	0	0	0	0	0	0	0	0	0	0	0	0	0	0	0	0	0	0	0	0	0	0	0	EXOGENOUS	BACTERIAL_CONTAMINANT
Boli_vallecula_TR145682_c0_g1_i1	0	0	150	131	0	0	0	0	0	0	0	0	0	0	0	0	0	0	0	0	0	0	0	0	0	0	0	0	0	0	0	0	0	0	EXOGENOUS	BACTERIAL_CONTAMINANT
Boli_vallecula_TR149326_c0_g1_i1	0	0	172	144	0	0	0	0	0	0	0	0	0	0	0	0	0	0	0	0	0	0	0	0	0	0	0	0	0	0	0	0	0	0	EXOGENOUS	BACTERIAL_CONTAMINANT
Boli_vallecula_TR152711_c0_g1_i1	0	0	193	159	0	0	0	0	0	0	0	0	0	0	0	0	0	0	0	0	0	0	0	0	0	0	0	0	0	0	0	0	0	0	EXOGENOUS	BACTERIAL_CONTAMINANT
Boli_vallecula_TR19863_c1_g1_i2	81.6	0	85.1	58.9	81.6	0	0	0	0	0	0	0	0	0	0	0	0	0	0	0	0	0	0	0	0	0	0	0	0	0	0	0	0	0	EXOGENOUS	BACTERIAL_CONTAMINANT
Boli_vallecula_TR21283_c7_g1_i3	0	0	65.9	0	148	0	63.9	63.9	0	0	0	0	0	0	0	0	0	0	0	0	0	0	0	0	0	0	0	0	0	0	0	0	0	0	EXOGENOUS	BACTERIAL_CONTAMINANT
Boli_vallecula_TR22059_c9_g2_i1	0	0	98.6	0	79.7	0	59.3	59.3	0	0	0	0	0	0	0	0	0	0	0	0	0	0	0	0	0	0	0	0	0	0	0	0	0	0	EXOGENOUS	BACTERIAL_CONTAMINANT
Boli_vallecula_TR22581_c0_g3_i1	0	0	78.2	68.2	0	0	0	0	0	0	0	0	0	0	0	0	0	0	0	0	0	0	0	0	0	0	0	0	0	0	0	0	0	0	EXOGENOUS	BACTERIAL_CONTAMINANT
Boli_vallecula_TR23483_c6_g1_i4	0	0	84.3	0	98.2	0	71.6	71.6	0	0	0	0	0	0	0	0	0	0	0	0	0	0	0	0	0	0	0	0	0	0	0	0	0	0	EXOGENOUS	BACTERIAL_CONTAMINANT
Boli_vallecula_TR24964_c0_g1_i2	79.7	0	63.2	0	70.1	0	0	0	0	0	0	0	0	0	0	0	0	0	0	0	0	0	0	0	0	0	0	0	0	0	0	0	0	0	EXOGENOUS	BACTERIAL_CONTAMINANT
Boli_vallecula_TR25272_c5_g1_i12	0	0	58.5	0	183	0	201	201	533	0	0	0	0	0	0	0	0	0	0	0	0	0	0	0	0	0	0	0	0	0	0	0	0	0	EXOGENOUS	BACTERIAL_CONTAMINANT
Boli_vallecula_TR25887_c1_g2_i1	0	0	251	0	0	0	0	0	0	0	0	0	0	0	0	0	0	0	0	0	0	0	0	0	0	0	0	0	0	0	0	0	0	0	EXOGENOUS	BACTERIAL_CONTAMINANT
Boli_vallecula_TR26261_c6_g2_i14	0	0	97.4	62.4	0	0	0	0	0	0	0	0	0	0	0	0	0	0	0	0	0	0	0	0	0	0	0	0	0	0	0	0	0	0	EXOGENOUS	BACTERIAL_CONTAMINANT
Boli_vallecula_TR26294_c1_g2_i2	0	0	118	62	101	0	0	0	0	0	0	0	0	0	0	0	0	0	0	0	0	0	0	0	0	0	0	0	0	0	0	0	0	0	EXOGENOUS	BACTERIAL_CONTAMINANT
Boli_vallecula_TR26294_c1_g2_i3	0	0	119	62	103	0	0	0	0	0	0	0	0	0	0	0	0	0	0	0	0	0	0	0	0	0	0	0	0	0	0	0	0	0	EXOGENOUS	BACTERIAL_CONTAMINANT
Boli_vallecula_TR33248_c0_g1_i1	0	0	91.3	82.8	0	0	0	0	0	0	0	0	0	0	0	0	0	0	0	0	0	0	0	0	0	0	0	0	0	0	0	0	0	0	EXOGENOUS	BACTERIAL_CONTAMINANT
Boli_vallecula_TR35983_c0_g1_i1	0	0	148	100	0	0	0	0	0	0	0	0	0	0	0	0	0	0	0	0	0	0	0	0	0	0	0	0	0	0	0	0	0	0	EXOGENOUS	BACTERIAL_CONTAMINANT
Boli_vallecula_TR37442_c0_g1_i1	0	0	128	127	0	0	0	0	0	0	0	0	0	0	0	0	0	0	0	0	0	0	0	0	0	0	0	0	0	0	0	0	0	0	EXOGENOUS	BACTERIAL_CONTAMINANT
Boli_vallecula_TR50057_c0_g1_i1	0	0	58.9	0	0	0	0	0	0	0	0	0	0	0	0	0	0	0	0	0	0	0	0	0	0	0	0	0	0	0	0	0	0	0	EXOGENOUS	BACTERIAL_CONTAMINANT
Boli_vallecula_TR50057_c0_g1_i2	0	0	57.4	0	0	0	0	0	0	0	0	0	0	0	0	0	0	0	0	0	0	0	0	0	0	0	0	0	0	0	0	0	0	0	EXOGENOUS	BACTERIAL_CONTAMINANT
Boli_vallecula_TR51097_c1_g1_i1	0	0	159	145	0	0	0	0	0	0	0	0	0	0	0	0	0	0	0	0	0	0	0	0	0	0	0	0	0	0	0	0	0	0	EXOGENOUS	BACTERIAL_CONTAMINANT
Boli_vallecula_TR53800_c0_g1_i2	0	0	97.4	75.5	97.4	0	0	0	0	0	0	0	0	0	0	0	0	0	0	0	0	0	0	0	0	0	0	0	0	0	0	0	0	0	EXOGENOUS	BACTERIAL_CONTAMINANT
Boli_vallecula_TR59956_c0_g1_i11	64.3	0	99	0	67	0	0	0	79.8	0	0	0	0	0	0	0	0	0	0	0	0	0	0	0	0	0	0	0	0	0	0	0	0	0	EXOGENOUS	BACTERIAL_CONTAMINANT
Boli_vallecula_TR59956_c0_g1_i6	64.3	0	99	0	67	0	0	0	79.8	0	0	0	0	0	0	0	0	0	0	0	0	0	0	0	0	0	0	0	0	0	0	0	0	0	EXOGENOUS	BACTERIAL_CONTAMINANT
Boli_vallecula_TR59956_c0_g1_i7	77.4	0	95.5	0	78.6	0	0	0	89.7	0	0	0	0	0	0	0	0	0	0	0	0	0	0	0	0	0	0	0	0	0	0	0	0	0	EXOGENOUS	BACTERIAL_CONTAMINANT
Boli_vallecula_TR63574_c1_g5_i2	0	0	163	158	176	0	0	0	0	0	0	0	0	0	0	0	0	0	0	0	0	0	0	0	0	0	0	0	0	0	0	0	0	0	EXOGENOUS	BACTERIAL_CONTAMINANT
Boli_vallecula_TR63869_c1_g1_i2	0	0	122	116	0	0	0	0	0	0	0	0	0	0	0	0	0	0	0	0	0	0	0	0	0	0	0	0	0	0	0	0	0	0	EXOGENOUS	BACTERIAL_CONTAMINANT
Boli_vallecula_TR63869_c4_g1_i1	0	0	61.2	50.8	0	0	0	0	0	0	0	0	0	0	0	0	0	0	0	0	0	0	0	0	0	0	0	0	0	0	0	0	0	0	EXOGENOUS	BACTERIAL_CONTAMINANT
Boli_vallecula_TR64148_c0_g1_i4	0	0	388	0	370	0	0	0	0	0	0	0	0	0	0	0	0	0	0	0	0	0	0	0	0	0	0	0	0	0	0	0	0	0	EXOGENOUS	BACTERIAL_CONTAMINANT
Boli_vallecula_TR64608_c1_g3_i2	0	0	0	50.1	0	0	0	0	0	0	0	0	0	0	0	0	0	0	0	0	0	0	0	0	0	0	0	0	0	0	0	0	0	0	EXOGENOUS	BACTERIAL_CONTAMINANT
Boli_vallecula_TR76499_c0_g1_i1	0	0	95.1	80.5	0	0	0	0	0	0	0	0	0	0	0	0	0	0	0	0	0	0	0	0	0	0	0	0	0	0	0	0	0	0	EXOGENOUS	BACTERIAL_CONTAMINANT
Boli_vallecula_TR77397_c0_g1_i1	0	0	165	166	0	0	0	0	0	0	0	0	0	0	0	0	0	0	0	0	0	0	0	0	0	0	0	0	0	0	0	0	0	0	EXOGENOUS	BACTERIAL_CONTAMINANT
Boli_vallecula_TR78313_c0_g1_i1	0	0	144	135	0	0	0	0	0	0	0	0	0	0	0	0	0	0	0	0	0	0	0	0	0	0	0	0	0	0	0	0	0	0	EXOGENOUS	BACTERIAL_CONTAMINANT
Boli_vallecula_TR85336_c0_g1_i1	0	0	97.1	64.7	0	0	0	0	0	0	0	0	0	0	0	0	0	0	0	0	0	0	0	0	0	0	0	0	0	0	0	0	0	0	EXOGENOUS	BACTERIAL_CONTAMINANT
Boli_vallecula_TR86095_c0_g1_i1	0	0	136	124	0	0	0	0	0	0	0	0	0	0	0	0	0	0	0	0	0	0	0	0	0	0	0	0	0	0	0	0	0	0	EXOGENOUS	BACTERIAL_CONTAMINANT
Boli_vallecula_TR86131_c0_g1_i1	0	0	139	0	134	0	0	0	0	0	0	0	0	0	0	0	0	0	0	0	0	0	0	0	0	0	0	0	0	0	0	0	0	0	EXOGENOUS	BACTERIAL_CONTAMINANT
Boli_vallecula_TR86685_c0_g1_i1	0	0	69.7	72.8	0	0	0	0	0	0	0	0	0	0	0	0	0	0	0	0	0	0	0	0	0	0	0	0	0	0	0	0	0	0	EXOGENOUS	BACTERIAL_CONTAMINANT
Boli_vallecula_TR87902_c0_g1_i1	0	0	132	115	0	0	0	0	0	0	0	0	0	0	0	0	0	0	0	0	0	0	0	0	0	0	0	0	0	0	0	0	0	0	EXOGENOUS	BACTERIAL_CONTAMINANT
Boli_vallecula_TR89264_c0_g1_i1	0	0	246	224	0	0	0	0	0	0	0	0	0	0	0	0	0	0	0	0	0	0	0	0	0	0	0	0	0	0	0	0	0	0	EXOGENOUS	BACTERIAL_CONTAMINANT
Boli_vallecula_TR92978_c0_g1_i1	0	0	172	102	0	0	0	0	0	0	0	0	0	0	0	0	0	0	0	0	0	0	0	0	0	0	0	0	0	0	0	0	0	0	EXOGENOUS	BACTERIAL_CONTAMINANT
Boli_vallecula_TR93915_c0_g1_i1	0	0	118	104	0	0	0	0	0	0	0	0	0	0	0	0	0	0	0	0	0	0	0	0	0	0	0	0	0	0	0	0	0	0	EXOGENOUS	BACTERIAL_CONTAMINANT
Boli_vallecula_TR95006_c0_g1_i1	0	0	199	185	0	0	0	0	0	0	0	0	0	0	0	0	0	0	0	0	0	0	0	0	0	0	0	0	0	0	0	0	0	0	EXOGENOUS	BACTERIAL_CONTAMINANT
Boli_vallecula_TR95951_c0_g1_i1	0	0	192	190	0	0	0	0	0	0	0	0	0	0	0	0	0	0	0	0	0	0	0	0	0	0	0	0	0	0	0	0	0	0	EXOGENOUS	BACTERIAL_CONTAMINANT
Boli_vallecula_TR98571_c0_g1_i1	0	0	182	171	0	0	0	0	0	0	0	0	0	0	0	0	0	0	0	0	0	0	0	0	0	0	0	0	0	0	0	0	0	0	EXOGENOUS	BACTERIAL_CONTAMINANT
Boli_vallecula_TR64608_c2_g1_i2	0	0	93.2	0	79.7	0	0	0	0	0	0	0	0	0	0	0	0	0	0	0	0	0	0	0	0	0	0	0	0	0	0	0	0	55.1	EXOGENOUS	BACTERIAL_CONTAMINANT
Boli_vallecula_TR26265_c0_g1_i10	50.1	0	52.8	0	0	0	0	0	0	0	0	0	0	0	0	0	0	0	0	0	0	0	0	0	0	0	0	0	0	0	0	0	0	79	EXOGENOUS	BACTERIAL_CONTAMINANT
Boli_vallecula_TR26265_c0_g1_i3	50.1	0	52.8	0	0	0	0	0	0	0	0	0	0	0	0	0	0	0	0	0	0	0	0	0	0	0	0	0	0	0	0	0	0	79	EXOGENOUS	BACTERIAL_CONTAMINANT
Boli_vallecula_TR26265_c0_g1_i9	50.1	0	52.8	0	0	0	0	0	0	0	0	0	0	0	0	0	0	0	0	0	0	0	0	0	0	0	0	0	0	0	0	0	0	79	EXOGENOUS	BACTERIAL_CONTAMINANT
Boli_vallecula_TR24165_c1_g3_i3	99	0	99.8	0	97.8	0	0	0	0	0	0	0	0	0	0	0	0	0	0	0	0	0	0	0	0	0	0	0	0	0	0	0	0	87.2	EXOGENOUS	BACTERIAL_CONTAMINANT
Boli_vallecula_TR63616_c0_g4_i2	0	0	325	0	290	0	0	0	0	0	0	0	0	0	0	0	0	0	0	0	0	0	0	0	0	0	0	0	0	0	0	0	0	102	EXOGENOUS	BACTERIAL_CONTAMINANT
Boli_vallecula_TR63063_c4_g2_i2	0	0	67.8	0	98.6	0	0	0	0	0	0	0	0	0	0	0	0	0	0	0	0	0	0	0	0	0	0	0	0	0	0	0	0	124	EXOGENOUS	BACTERIAL_CONTAMINANT
Boli_vallecula_TR64710_c1_g2_i1	0	0	62.4	0	63.5	0	0	0	0	0	0	0	0	0	0	0	0	0	0	0	0	0	0	0	0	0	0	0	0	0	0	0	0	331	EXOGENOUS	BACTERIAL_CONTAMINANT
Boli_vallecula_TR10040_c0_g1_i1	0	0	80.9	78.6	0	0	0	0	0	0	0	0	0	0	0	0	0	0	0	0	0	0	0	0	0	0	0	0	87.7	186	0	0	0	0	DEEP_CONSERVATION	BIOTA_CONSERVED
Boli_vallecula_TR100713_c0_g1_i1	0	0	176	142	0	0	0	0	0	0	0	0	0	0	0	0	0	0	0	0	0	0	0	0	0	0	0	0	91.8	0	0	0	0	0	DEEP_CONSERVATION	BIOTA_CONSERVED
Boli_vallecula_TR100761_c0_g1_i1	0	0	57.8	0	66.2	0	0	0	0	0	0	0	0	0	0	0	0	0	0	0	0	0	0	0	0	0	0	0	97.3	99.6	0	0	0	0	DEEP_CONSERVATION	BIOTA_CONSERVED
Boli_vallecula_TR10103_c0_g2_i1	0	0	96.3	53.9	0	0	0	0	0	0	0	0	0	0	0	0	0	0	0	0	0	0	0	0	0	0	0	0	0	207	0	0	0	0	DEEP_CONSERVATION	BIOTA_CONSERVED
Boli_vallecula_TR101069_c0_g1_i1	0	0	167	119	0	0	0	0	0	0	0	0	0	0	0	0	0	0	0	0	0	0	0	0	0	0	0	0	94.1	172	0	0	0	0	DEEP_CONSERVATION	BIOTA_CONSERVED
Boli_vallecula_TR101457_c0_g1_i1	0	0	61.2	0	70.5	0	0	0	0	0	0	0	0	0	0	0	0	0	0	0	0	0	0	0	0	0	0	0	90.4	105	0	0	0	0	DEEP_CONSERVATION	BIOTA_CONSERVED
Boli_vallecula_TR101612_c0_g1_i1	0	0	83.2	0	122	0	0	0	0	0	0	0	0	0	0	0	0	0	0	0	0	0	0	0	0	0	0	0	0	164	0	0	0	0	DEEP_CONSERVATION	BIOTA_CONSERVED
Boli_vallecula_TR101708_c0_g1_i1	0	0	84.7	0	0	0	0	0	0	0	0	0	0	0	0	0	0	0	0	109	0	93.2	0	0	0	0	0	0	0	0	0	0	0	0	DEEP_CONSERVATION	BIOTA_CONSERVED
Boli_vallecula_TR101797_c0_g1_i1	137	0	124	0	158	0	0	0	56	0	0	0	0	0	0	0	0	0	0	0	0	0	0	0	0	0	0	0	68.4	71.9	0	0	0	0	DEEP_CONSERVATION	BIOTA_CONSERVED
Boli_vallecula_TR10195_c0_g1_i1	0	0	112	0	0	0	0	0	0	0	0	0	0	0	0	0	0	0	0	0	0	0	0	0	0	0	0	0	158	464	0	0	0	0	DEEP_CONSERVATION	BIOTA_CONSERVED
Boli_vallecula_TR102103_c0_g1_i1	52.8	0	51.6	0	54.3	0	0	0	0	0	0	0	0	0	0	0	0	0	0	0	0	0	0	0	0	0	0	0	69.3	194	0	0	0	0	DEEP_CONSERVATION	BIOTA_CONSERVED
Boli_vallecula_TR102801_c0_g1_i1	0	0	165	160	119	0	0	0	0	0	0	0	0	0	0	0	0	0	0	0	0	0	0	0	0	0	0	0	96.7	145	0	0	0	0	DEEP_CONSERVATION	BIOTA_CONSERVED
Boli_vallecula_TR103132_c0_g1_i1	0	0	148	135	53.9	0	0	0	0	0	0	0	0	0	0	0	0	0	0	0	0	0	0	0	0	0	0	0	0	163	0	0	0	0	DEEP_CONSERVATION	BIOTA_CONSERVED
Boli_vallecula_TR103180_c0_g1_i1	0	0	58.5	0	0	0	0	0	0	0	0	0	0	0	0	0	0	0	0	0	0	0	0	0	0	0	0	0	98.7	73.8	0	0	0	0	DEEP_CONSERVATION	BIOTA_CONSERVED
Boli_vallecula_TR103191_c0_g1_i1	0	0	188	169	87.4	0	0	0	0	0	0	0	0	0	0	0	0	0	0	0	0	0	0	0	0	0	0	0	56.5	107	0	0	0	0	DEEP_CONSERVATION	BIOTA_CONSERVED
Boli_vallecula_TR103207_c0_g1_i1	0	0	76.6	0	60.8	0	0	0	0	0	0	0	0	0	0	0	0	0	0	0	0	0	0	0	0	0	0	0	94.1	151	0	0	0	0	DEEP_CONSERVATION	BIOTA_CONSERVED
Boli_vallecula_TR103283_c0_g1_i1	0	0	103	93.2	0	0	0	0	0	0	0	0	0	0	0	0	0	0	0	0	0	0	0	0	0	0	0	0	52.8	83.1	0	0	0	0	DEEP_CONSERVATION	BIOTA_CONSERVED
Boli_vallecula_TR10348_c0_g1_i1	0	0	52	0	77	0	0	0	0	0	0	0	0	0	0	0	0	0	0	0	0	0	0	0	0	0	0	0	0	484	0	0	0	0	DEEP_CONSERVATION	BIOTA_CONSERVED
Boli_vallecula_TR1039_c0_g1_i1	0	0	222	0	187	0	0	0	0	0	0	0	0	0	0	0	0	0	0	291	0	0	0	0	0	270	0	0	79.4	308	0	0	0	0	DEEP_CONSERVATION	BIOTA_CONSERVED
Boli_vallecula_TR10437_c0_g2_i1	0	0	118	0	94.4	0	0	0	0	0	0	0	0	0	0	0	0	0	0	0	0	0	0	62	0	0	0	0	0	180	0	0	0	0	DEEP_CONSERVATION	BIOTA_CONSERVED
Boli_vallecula_TR105110_c0_g1_i1	0	0	65.1	0	72.8	0	0	0	0	0	0	0	0	0	0	0	0	0	0	0	0	0	0	0	0	0	0	0	85.8	230	0	0	0	0	DEEP_CONSERVATION	BIOTA_CONSERVED
Boli_vallecula_TR10513_c0_g1_i1	87	0	56.6	0	93.6	0	0	0	0	0	0	0	0	0	0	0	0	0	0	0	0	0	0	0	0	0	0	0	94.5	145	0	0	0	0	DEEP_CONSERVATION	BIOTA_CONSERVED
Boli_vallecula_TR105194_c0_g1_i1	51.6	0	92.4	0	97.4	0	0	0	0	0	0	0	0	0	0	0	0	0	0	0	0	0	0	106	0	0	0	0	0	420	0	0	0	0	DEEP_CONSERVATION	BIOTA_CONSERVED
Boli_vallecula_TR105194_c0_g2_i1	51.6	0	92.4	0	97.4	0	0	0	0	0	0	0	0	0	0	0	0	0	0	0	0	0	0	106	0	0	0	0	0	417	0	0	0	0	DEEP_CONSERVATION	BIOTA_CONSERVED
Boli_vallecula_TR105357_c0_g1_i1	72.8	0	94.4	0	94.7	0	0	0	0	0	0	0	0	0	0	0	0	0	0	0	0	0	0	0	0	0	0	0	90.4	426	0	0	0	0	DEEP_CONSERVATION	BIOTA_CONSERVED
Boli_vallecula_TR105467_c0_g1_i1	0	0	53.9	0	0	0	0	0	0	0	0	0	0	0	0	0	0	0	0	0	0	0	0	0	0	0	0	0	74.8	74.8	0	0	0	0	DEEP_CONSERVATION	BIOTA_CONSERVED
Boli_vallecula_TR105472_c0_g1_i1	76.3	0	82.8	0	78.2	0	0	0	67.9	0	0	0	0	0	0	0	0	0	0	0	0	0	0	0	0	0	0	0	95	659	0	0	0	0	DEEP_CONSERVATION	BIOTA_CONSERVED
Boli_vallecula_TR105561_c0_g1_i1	0	0	0	51.6	0	0	0	0	0	0	0	0	0	0	0	105	0	306	0	0	0	354	0	0	0	380	0	0	67	509	0	0	0	0	DEEP_CONSERVATION	BIOTA_CONSERVED
Boli_vallecula_TR105561_c0_g2_i1	0	0	0	52	0	0	0	0	0	0	0	0	0	0	0	106	0	482	0	0	0	497	0	447	0	462	0	0	0	918	0	0	0	0	DEEP_CONSERVATION	BIOTA_CONSERVED
Boli_vallecula_TR105873_c0_g1_i1	63.2	0	60.8	0	53.5	0	0	0	0	0	0	0	0	0	0	662	0	806	0	876	0	818	0	775	0	785	0	0	0	1031	0	0	0	0	DEEP_CONSERVATION	BIOTA_CONSERVED
Boli_vallecula_TR106308_c0_g1_i1	57.4	0	54.3	0	55.5	0	0	0	0	0	0	0	0	0	0	0	0	0	0	0	0	0	0	0	0	0	0	0	73.5	68	0	0	0	0	DEEP_CONSERVATION	BIOTA_CONSERVED
Boli_vallecula_TR106766_c0_g1_i1	0	0	85.5	0	0	0	0	0	0	0	0	0	0	0	0	0	0	0	0	0	0	0	0	0	0	0	0	0	78	237	0	0	0	0	DEEP_CONSERVATION	BIOTA_CONSERVED
Boli_vallecula_TR107725_c0_g1_i1	0	0	166	126	0	0	0	0	0	0	0	0	0	0	0	0	0	0	0	0	0	0	0	0	0	0	0	0	63.4	436	0	0	0	0	DEEP_CONSERVATION	BIOTA_CONSERVED
Boli_vallecula_TR10819_c0_g1_i1	0	0	86.3	84.3	76.3	0	0	0	0	0	0	0	0	0	0	0	0	0	0	108	0	0	0	61.6	0	110	0	0	0	114	0	0	0	0	DEEP_CONSERVATION	BIOTA_CONSERVED
Boli_vallecula_TR108478_c0_g1_i1	0	0	160	156	0	0	0	0	0	0	0	0	0	0	0	0	0	0	0	0	0	0	0	0	0	0	0	0	99.1	99.1	0	0	0	0	DEEP_CONSERVATION	BIOTA_CONSERVED
Boli_vallecula_TR108510_c0_g1_i1	0	0	143	126	0	0	0	0	0	0	0	0	0	0	0	0	0	0	0	0	0	0	0	0	0	0	0	0	96.4	96.4	0	0	0	0	DEEP_CONSERVATION	BIOTA_CONSERVED
Boli_vallecula_TR108607_c0_g1_i1	52.8	0	57	0	55.5	0	0	0	0	0	0	0	0	0	0	0	0	0	0	0	0	0	0	0	0	0	0	0	88.1	276	0	0	0	0	DEEP_CONSERVATION	BIOTA_CONSERVED
Boli_vallecula_TR10863_c0_g1_i1	0	0	93.2	0	98.2	0	0	0	0	0	0	0	0	0	0	0	0	0	0	0	0	0	0	0	0	0	0	0	97.7	285	0	0	0	0	DEEP_CONSERVATION	BIOTA_CONSERVED
Boli_vallecula_TR109143_c0_g1_i1	0	0	57.4	0	0	0	0	0	0	0	0	0	0	0	0	0	0	0	0	0	0	0	0	0	0	0	0	0	96.8	525	0	0	0	0	DEEP_CONSERVATION	BIOTA_CONSERVED
Boli_vallecula_TR109356_c0_g1_i1	0	0	172	166	0	0	0	0	0	0	0	0	0	0	0	0	0	0	0	0	0	0	0	0	0	0	0	0	95.9	166	0	0	0	0	DEEP_CONSERVATION	BIOTA_CONSERVED
Boli_vallecula_TR109680_c0_g1_i1	72.8	0	70.5	0	65.9	0	0	0	0	0	0	0	0	0	0	0	0	0	0	0	0	0	0	0	0	0	0	0	73.9	98.2	0	0	0	0	DEEP_CONSERVATION	BIOTA_CONSERVED
Boli_vallecula_TR109868_c0_g1_i1	53.9	0	55.8	0	55.5	0	0	0	0	0	0	0	0	0	0	0	0	0	0	0	0	0	0	0	0	0	0	0	193	985	0	0	0	0	DEEP_CONSERVATION	BIOTA_CONSERVED
Boli_vallecula_TR109885_c0_g1_i1	0	0	201	176	0	0	0	0	0	0	0	0	0	0	0	0	0	0	0	0	0	0	0	0	0	0	0	0	96.4	226	0	0	0	0	DEEP_CONSERVATION	BIOTA_CONSERVED
Boli_vallecula_TR110230_c0_g1_i1	0	0	203	169	0	0	0	0	0	0	0	0	0	0	0	0	0	0	0	0	0	0	0	0	0	0	0	0	0	123	0	0	0	0	DEEP_CONSERVATION	BIOTA_CONSERVED
Boli_vallecula_TR110240_c0_g1_i1	0	0	198	198	0	0	0	0	0	0	0	0	0	0	0	0	0	0	0	0	0	0	0	0	0	0	0	0	87.7	216	0	0	0	0	DEEP_CONSERVATION	BIOTA_CONSERVED
Boli_vallecula_TR110272_c0_g1_i1	0	0	98.6	85.9	84.7	0	0	0	0	0	0	0	0	0	0	0	0	0	0	0	0	0	0	0	0	0	0	0	68.4	190	0	0	0	0	DEEP_CONSERVATION	BIOTA_CONSERVED
Boli_vallecula_TR110543_c0_g1_i1	88.2	0	60.8	0	92	0	0	0	0	0	0	0	0	0	0	0	0	0	0	0	0	0	0	0	0	0	0	0	63.8	678	0	0	0	0	DEEP_CONSERVATION	BIOTA_CONSERVED
Boli_vallecula_TR110834_c0_g1_i1	0	0	218	0	221	0	0	0	141	0	0	0	0	0	0	0	0	0	0	0	0	0	0	0	0	0	0	0	733	1154	0	0	0	0	DEEP_CONSERVATION	BIOTA_CONSERVED
Boli_vallecula_TR11123_c0_g1_i1	0	0	114	0	93.2	0	0	0	0	0	0	0	0	0	0	0	0	0	0	0	0	0	0	0	0	0	0	0	75.3	484	0	0	0	0	DEEP_CONSERVATION	BIOTA_CONSERVED
Boli_vallecula_TR11151_c0_g1_i1	0	0	54.7	0	0	0	0	0	0	0	0	0	0	0	0	0	0	0	0	0	0	0	0	0	0	0	0	0	56.1	0	0	0	0	0	DEEP_CONSERVATION	BIOTA_CONSERVED
Boli_vallecula_TR112477_c0_g1_i1	0	0	85.5	88.2	86.3	0	70.5	70.5	0	0	0	0	0	0	0	119	0	120	0	134	0	0	0	156	0	165	0	0	94.1	238	0	0	0	0	DEEP_CONSERVATION	BIOTA_CONSERVED
Boli_vallecula_TR113122_c0_g1_i1	0	0	88.6	0	0	0	0	0	54	0	0	0	0	0	0	0	0	0	0	0	0	0	0	0	0	0	0	0	58.8	995	0	0	0	0	DEEP_CONSERVATION	BIOTA_CONSERVED
Boli_vallecula_TR113234_c0_g1_i1	0	0	299	260	0	0	0	0	0	0	0	0	0	0	0	0	0	0	0	0	0	0	0	0	0	0	0	0	97.7	315	0	0	0	0	DEEP_CONSERVATION	BIOTA_CONSERVED
Boli_vallecula_TR113301_c0_g1_i1	0	0	84.3	75.1	0	0	0	0	0	0	0	0	0	0	0	0	0	0	0	0	0	0	0	0	0	0	0	0	86.8	325	0	0	0	0	DEEP_CONSERVATION	BIOTA_CONSERVED
Boli_vallecula_TR113397_c0_g1_i1	0	0	0	66.2	0	0	0	0	0	0	0	0	0	0	0	266	0	259	0	264	0	244	0	240	0	257	0	0	0	442	0	0	0	0	DEEP_CONSERVATION	BIOTA_CONSERVED
Boli_vallecula_TR113585_c0_g1_i1	0	0	50.1	0	69.3	0	0	0	0	0	0	0	0	0	0	0	0	0	0	0	0	0	0	0	0	0	0	0	55	335	0	0	0	0	DEEP_CONSERVATION	BIOTA_CONSERVED
Boli_vallecula_TR113608_c0_g1_i1	63.9	0	77.4	0	64.3	0	0	0	0	0	0	0	0	0	0	0	0	0	0	0	0	0	0	0	0	0	0	0	98.7	319	0	0	0	0	DEEP_CONSERVATION	BIOTA_CONSERVED
Boli_vallecula_TR114726_c0_g1_i1	0	0	91.3	71.6	0	0	0	0	0	0	0	0	0	0	0	0	0	0	0	0	0	0	0	0	0	0	0	0	75.3	95.6	0	0	0	0	DEEP_CONSERVATION	BIOTA_CONSERVED
Boli_vallecula_TR114819_c0_g1_i1	0	0	56.6	0	0	0	0	0	0	0	0	0	0	0	0	0	0	0	0	0	0	0	0	55.5	0	55.5	0	0	89.5	307	0	0	0	0	DEEP_CONSERVATION	BIOTA_CONSERVED
Boli_vallecula_TR115118_c0_g1_i1	0	0	65.9	0	75.1	0	0	0	0	0	0	0	0	0	0	0	0	0	0	0	0	0	0	0	0	0	0	0	0	187	0	0	0	0	DEEP_CONSERVATION	BIOTA_CONSERVED
Boli_vallecula_TR115122_c0_g1_i1	0	0	168	165	0	0	0	0	0	0	0	0	0	0	0	0	0	0	0	0	0	0	0	0	0	0	0	0	64.3	230	0	0	0	0	DEEP_CONSERVATION	BIOTA_CONSERVED
Boli_vallecula_TR115600_c0_g1_i1	0	0	94.4	0	0	0	0	0	0	0	0	0	0	0	0	0	0	0	0	0	0	0	0	0	0	0	0	0	91.3	190	0	0	0	0	DEEP_CONSERVATION	BIOTA_CONSERVED
Boli_vallecula_TR116035_c0_g1_i1	0	0	140	0	0	0	0	0	0	0	168	0	0	0	0	0	0	0	0	0	0	0	0	0	0	0	0	0	91.7	221	0	0	0	0	DEEP_CONSERVATION	BIOTA_CONSERVED
Boli_vallecula_TR116121_c0_g1_i1	0	0	160	160	0	0	0	0	0	0	0	0	0	0	0	0	0	0	0	0	0	0	0	0	0	0	0	0	69.8	609	0	0	0	0	DEEP_CONSERVATION	BIOTA_CONSERVED
Boli_vallecula_TR116353_c0_g1_i1	0	0	111	108	89.4	0	0	0	0	0	0	0	0	0	0	0	0	0	0	140	0	124	0	0	0	131	0	0	54.7	2753	0	0	0	0	DEEP_CONSERVATION	BIOTA_CONSERVED
Boli_vallecula_TR116483_c0_g1_i1	0	0	155	140	80.9	0	0	0	0	0	0	0	0	0	0	0	0	0	0	0	0	0	0	0	0	0	0	0	0	67.9	0	0	0	0	DEEP_CONSERVATION	BIOTA_CONSERVED
Boli_vallecula_TR117100_c0_g1_i1	0	0	156	155	0	0	0	0	0	0	0	0	0	0	0	0	0	0	0	0	0	0	0	0	0	0	0	0	0	2139	0	0	0	0	DEEP_CONSERVATION	BIOTA_CONSERVED
Boli_vallecula_TR117299_c0_g1_i1	0	0	206	0	0	0	0	0	0	0	0	0	0	0	0	0	0	0	0	0	0	0	0	0	0	0	0	0	0	208	0	0	0	0	DEEP_CONSERVATION	BIOTA_CONSERVED
Boli_vallecula_TR117345_c0_g1_i1	0	0	236	237	119	0	117	117	0	0	0	0	0	0	0	0	0	0	0	0	0	0	0	0	0	0	0	0	132	192	0	0	0	0	DEEP_CONSERVATION	BIOTA_CONSERVED
Boli_vallecula_TR117535_c0_g1_i1	0	0	159	155	0	0	0	0	0	0	0	0	0	0	0	0	0	0	0	0	0	0	0	0	0	0	0	0	71.2	910	0	0	0	0	DEEP_CONSERVATION	BIOTA_CONSERVED
Boli_vallecula_TR117609_c0_g1_i1	0	0	52.8	0	0	0	0	0	0	0	0	0	0	0	0	0	0	0	0	0	0	0	0	0	0	0	0	0	52.8	212	0	0	0	0	DEEP_CONSERVATION	BIOTA_CONSERVED
Boli_vallecula_TR11785_c1_g1_i1	0	0	72	55.1	0	0	0	0	0	0	0	0	0	0	0	116	0	110	0	0	0	0	0	0	0	90.5	0	0	0	115	0	0	0	0	DEEP_CONSERVATION	BIOTA_CONSERVED
Boli_vallecula_TR118100_c0_g1_i1	50.4	0	50.4	0	52.8	0	0	0	0	0	0	0	0	0	0	0	0	0	0	0	0	0	0	0	0	0	0	0	99.1	706	0	0	0	0	DEEP_CONSERVATION	BIOTA_CONSERVED
Boli_vallecula_TR118142_c0_g1_i1	0	0	83.6	0	97.4	0	0	0	0	0	0	0	0	0	0	0	0	0	0	0	0	0	0	84.3	0	257	0	0	99.1	215	0	0	0	0	DEEP_CONSERVATION	BIOTA_CONSERVED
Boli_vallecula_TR119023_c0_g1_i1	83.2	0	96.3	0	87	0	0	0	0	0	0	0	0	0	0	0	0	0	0	0	0	0	0	0	0	0	0	0	88.6	767	0	0	0	0	DEEP_CONSERVATION	BIOTA_CONSERVED
Boli_vallecula_TR119207_c0_g1_i1	0	0	169	164	0	0	0	0	0	0	0	0	0	0	0	0	0	0	0	0	0	0	0	0	0	0	0	0	0	379	0	0	0	0	DEEP_CONSERVATION	BIOTA_CONSERVED
Boli_vallecula_TR119312_c0_g1_i1	0	0	55.5	0	0	0	0	0	0	0	0	0	0	0	0	0	0	0	0	0	0	0	0	0	0	0	0	0	60.2	323	0	0	0	0	DEEP_CONSERVATION	BIOTA_CONSERVED
Boli_vallecula_TR119399_c0_g1_i1	0	0	62	0	0	0	0	0	0	0	0	0	0	0	0	0	0	0	0	0	0	0	0	0	0	0	0	0	87.2	7081	0	0	0	0	DEEP_CONSERVATION	BIOTA_CONSERVED
Boli_vallecula_TR119575_c0_g1_i1	0	0	167	150	0	0	0	0	0	0	0	0	0	0	0	0	0	0	0	0	0	0	0	0	0	0	0	0	96.8	896	0	0	0	0	DEEP_CONSERVATION	BIOTA_CONSERVED
Boli_vallecula_TR119639_c0_g1_i1	0	0	110	86.3	0	0	0	0	0	0	0	0	0	0	0	0	0	0	0	0	0	0	0	0	0	0	0	0	54.7	3063	0	0	0	0	DEEP_CONSERVATION	BIOTA_CONSERVED
Boli_vallecula_TR119789_c0_g1_i1	0	0	187	179	0	0	0	0	0	0	0	0	0	0	0	0	0	0	0	0	0	0	0	0	0	0	0	0	72.5	2236	0	0	0	0	DEEP_CONSERVATION	BIOTA_CONSERVED
Boli_vallecula_TR119997_c0_g1_i1	52	0	55.8	0	54.7	0	0	0	0	0	0	0	0	0	0	0	0	0	0	0	0	0	0	0	0	0	0	0	60.6	852	0	0	0	0	DEEP_CONSERVATION	BIOTA_CONSERVED
Boli_vallecula_TR120167_c0_g1_i1	0	0	57.4	0	59.7	0	0	0	0	0	0	0	0	0	0	0	0	0	0	0	0	0	0	0	0	0	0	0	85.8	99.1	0	0	0	0	DEEP_CONSERVATION	BIOTA_CONSERVED
Boli_vallecula_TR12027_c0_g1_i1	0	0	80.1	0	97.8	0	50.1	50.1	0	0	0	0	0	0	0	0	0	0	0	0	0	0	0	0	0	0	0	0	0	235	0	0	0	0	DEEP_CONSERVATION	BIOTA_CONSERVED
Boli_vallecula_TR120406_c0_g1_i1	59.7	0	79.7	0	95.9	0	0	0	0	0	0	0	0	0	0	0	0	0	0	0	0	0	0	0	0	0	0	0	59.3	229	0	0	0	0	DEEP_CONSERVATION	BIOTA_CONSERVED
Boli_vallecula_TR12051_c0_g1_i1	0	0	159	88.6	157	0	0	0	0	0	0	0	0	0	0	0	0	0	0	0	0	0	0	0	0	0	0	0	84	285	0	0	0	0	DEEP_CONSERVATION	BIOTA_CONSERVED
Boli_vallecula_TR120544_c0_g1_i1	54.7	0	58.9	0	58.9	0	0	0	0	0	0	0	0	0	0	0	0	0	0	0	0	0	0	0	0	0	0	0	58.8	605	0	0	0	0	DEEP_CONSERVATION	BIOTA_CONSERVED
Boli_vallecula_TR120755_c0_g1_i1	0	0	69.7	0	60.5	0	0	0	0	0	0	0	0	0	0	0	0	143	0	0	0	0	0	0	0	0	0	0	0	3162	0	0	0	0	DEEP_CONSERVATION	BIOTA_CONSERVED
Boli_vallecula_TR120870_c0_g1_i1	0	0	209	167	0	0	0	0	0	0	0	0	0	0	0	0	0	0	0	0	0	0	0	0	0	0	0	0	0	58	0	0	0	0	DEEP_CONSERVATION	BIOTA_CONSERVED
Boli_vallecula_TR120918_c0_g1_i1	0	0	174	60.5	92.4	0	0	0	0	0	0	0	0	0	0	0	0	0	0	0	0	0	0	0	0	0	0	0	60.6	2024	0	0	0	0	DEEP_CONSERVATION	BIOTA_CONSERVED
Boli_vallecula_TR122108_c0_g1_i1	0	0	95.5	92.8	0	0	0	0	0	0	0	0	0	0	0	0	0	0	0	0	0	0	0	0	0	0	0	0	68.4	394	0	0	0	0	DEEP_CONSERVATION	BIOTA_CONSERVED
Boli_vallecula_TR12250_c0_g1_i1	0	0	76.3	0	61.2	0	0	0	0	0	0	0	0	0	0	0	0	0	0	0	0	0	0	0	0	0	0	0	95.5	281	0	0	0	0	DEEP_CONSERVATION	BIOTA_CONSERVED
Boli_vallecula_TR122556_c0_g1_i1	0	0	94	72.4	0	0	0	0	0	0	0	0	0	0	0	0	0	0	0	134	0	139	0	145	0	0	0	0	96.4	3485	0	0	0	0	DEEP_CONSERVATION	BIOTA_CONSERVED
Boli_vallecula_TR123618_c0_g1_i1	0	0	211	201	0	0	0	0	0	0	0	0	0	0	0	0	0	0	0	0	0	0	0	0	0	0	0	0	0	4389	0	0	0	0	DEEP_CONSERVATION	BIOTA_CONSERVED
Boli_vallecula_TR123620_c0_g1_i1	0	0	68.2	0	89.7	0	0	0	0	0	0	0	0	0	0	0	0	0	0	0	0	0	0	0	0	0	0	0	55.6	1986	0	0	0	0	DEEP_CONSERVATION	BIOTA_CONSERVED
Boli_vallecula_TR123856_c0_g1_i1	0	0	51.2	0	0	0	0	0	0	0	0	0	0	0	0	0	0	0	0	0	0	0	0	0	0	0	0	0	97.3	1659	0	0	0	0	DEEP_CONSERVATION	BIOTA_CONSERVED
Boli_vallecula_TR124057_c0_g1_i1	67.8	0	73.6	0	72.4	0	0	0	0	0	0	0	0	0	0	0	0	0	0	0	0	0	0	0	0	0	0	0	65.2	260	0	0	0	0	DEEP_CONSERVATION	BIOTA_CONSERVED
Boli_vallecula_TR124422_c0_g1_i1	98.2	0	99.8	0	79	0	0	0	0	0	0	0	0	0	0	0	0	0	0	0	0	0	0	0	0	0	0	0	58.3	2085	0	0	0	0	DEEP_CONSERVATION	BIOTA_CONSERVED
Boli_vallecula_TR124744_c0_g1_i1	68.2	0	80.1	0	62.4	0	0	0	0	0	0	0	0	0	0	0	0	0	0	0	0	0	0	0	0	0	0	0	64.8	1503	0	0	0	0	DEEP_CONSERVATION	BIOTA_CONSERVED
Boli_vallecula_TR125197_c0_g1_i1	0	0	60.1	0	0	0	0	0	0	0	0	0	0	0	0	0	0	0	0	0	0	0	0	62	0	80.9	0	0	62.5	1723	0	0	0	0	DEEP_CONSERVATION	BIOTA_CONSERVED
Boli_vallecula_TR125279_c0_g1_i1	86.3	88.6	163	167	0	0	0	0	0	0	0	0	0	88.6	0	0	0	0	0	0	0	0	0	0	0	0	0	0	0	5021	0	0	0	0	DEEP_CONSERVATION	BIOTA_CONSERVED
Boli_vallecula_TR125294_c0_g1_i1	0	0	175	176	0	0	0	0	0	0	0	0	0	0	0	0	0	0	0	0	0	0	0	0	0	0	0	0	0	3630	0	0	0	0	DEEP_CONSERVATION	BIOTA_CONSERVED
Boli_vallecula_TR12550_c0_g1_i1	0	0	0	61.6	0	0	0	0	0	0	0	0	0	0	0	0	0	113	0	0	0	0	0	132	0	0	0	0	0	253	0	0	0	0	DEEP_CONSERVATION	BIOTA_CONSERVED
Boli_vallecula_TR125535_c0_g1_i1	0	0	160	145	0	0	0	0	0	0	0	0	0	0	0	0	0	0	0	0	0	0	0	0	0	0	0	0	2311	7412	0	0	0	0	DEEP_CONSERVATION	BIOTA_CONSERVED
Boli_vallecula_TR125603_c0_g1_i1	0	0	65.5	0	0	0	0	0	0	0	0	0	0	0	0	0	0	0	0	0	0	0	0	0	0	0	0	0	69.3	650	0	0	0	0	DEEP_CONSERVATION	BIOTA_CONSERVED
Boli_vallecula_TR125806_c0_g1_i1	0	0	202	174	196	0	0	0	0	0	0	0	0	0	0	0	0	0	0	0	0	0	0	0	0	0	0	0	97.7	2650	0	0	0	0	DEEP_CONSERVATION	BIOTA_CONSERVED
Boli_vallecula_TR126860_c0_g1_i1	52.8	0	52.8	0	52.4	0	0	0	0	0	0	0	0	0	0	0	0	0	0	0	0	0	0	0	0	0	0	0	64.8	480	0	0	0	0	DEEP_CONSERVATION	BIOTA_CONSERVED
Boli_vallecula_TR127001_c0_g1_i1	0	0	52.8	52.4	119	0	0	0	0	0	0	0	0	0	0	172	0	166	0	164	0	166	0	167	0	169	0	0	0	258	0	0	0	0	DEEP_CONSERVATION	BIOTA_CONSERVED
Boli_vallecula_TR127031_c0_g1_i1	0	0	54.3	0	0	0	0	0	0	0	0	0	0	0	0	0	0	0	0	0	0	0	0	0	0	0	0	0	77.6	3309	0	0	0	0	DEEP_CONSERVATION	BIOTA_CONSERVED
Boli_vallecula_TR127316_c0_g1_i1	0	0	57	0	0	0	0	0	0	0	0	0	0	0	0	0	0	0	0	0	0	0	0	0	0	0	0	0	55.1	2173	0	0	0	0	DEEP_CONSERVATION	BIOTA_CONSERVED
Boli_vallecula_TR127496_c0_g1_i1	0	0	168	147	0	0	0	0	0	0	0	0	0	0	0	0	0	0	0	0	0	0	0	0	0	0	0	0	64.3	1384	0	0	0	0	DEEP_CONSERVATION	BIOTA_CONSERVED
Boli_vallecula_TR127624_c0_g1_i1	0	0	176	166	0	0	0	0	0	0	0	0	0	0	0	0	0	0	0	0	0	0	0	0	0	0	0	0	58.3	735	0	0	0	0	DEEP_CONSERVATION	BIOTA_CONSERVED
Boli_vallecula_TR127780_c0_g1_i1	0	0	164	155	0	0	0	0	0	0	0	0	0	0	0	0	0	0	0	0	0	0	0	0	0	0	0	0	98.2	317	0	0	0	0	DEEP_CONSERVATION	BIOTA_CONSERVED
Boli_vallecula_TR12778_c0_g1_i1	64.7	0	68.6	0	55.1	0	0	0	0	0	0	0	0	0	0	0	0	0	0	0	0	0	0	0	0	0	0	0	75.8	64.3	0	0	0	0	DEEP_CONSERVATION	BIOTA_CONSERVED
Boli_vallecula_TR128801_c0_g1_i1	0	0	55.8	0	57	0	0	0	0	0	0	0	0	0	0	0	0	0	0	0	0	0	0	0	0	0	0	0	85.8	4161	0	0	0	0	DEEP_CONSERVATION	BIOTA_CONSERVED
Boli_vallecula_TR12881_c0_g1_i1	80.1	0	86.7	0	85.1	0	0	0	0	0	0	0	0	0	0	0	0	0	0	0	0	0	0	0	0	0	0	0	92.7	91.3	0	0	0	0	DEEP_CONSERVATION	BIOTA_CONSERVED
Boli_vallecula_TR129015_c0_g1_i1	0	0	77.4	0	0	0	0	0	0	0	0	0	0	0	0	0	0	0	0	0	0	0	0	0	0	0	0	0	78	2440	0	0	0	0	DEEP_CONSERVATION	BIOTA_CONSERVED
Boli_vallecula_TR12903_c0_g1_i1	77.4	0	85.1	0	70.1	0	0	0	0	0	0	0	0	0	0	0	0	0	0	0	0	0	0	0	0	0	0	0	54.7	892	0	0	0	0	DEEP_CONSERVATION	BIOTA_CONSERVED
Boli_vallecula_TR129332_c0_g1_i1	0	0	167	151	0	0	0	0	0	0	0	0	0	0	0	0	0	0	0	0	0	0	0	0	0	0	0	0	79.4	79.4	0	0	0	0	DEEP_CONSERVATION	BIOTA_CONSERVED
Boli_vallecula_TR12942_c0_g1_i1	0	0	50.8	0	0	0	0	0	0	0	0	0	0	0	0	0	0	0	0	0	0	0	0	0	0	0	0	0	55.1	83.8	0	0	0	0	DEEP_CONSERVATION	BIOTA_CONSERVED
Boli_vallecula_TR12944_c0_g1_i1	0	0	68.9	0	0	0	0	0	0	0	0	0	0	0	0	0	0	0	0	0	0	0	0	0	0	0	0	0	73.9	696	0	0	0	0	DEEP_CONSERVATION	BIOTA_CONSERVED
Boli_vallecula_TR129574_c0_g1_i1	50.1	0	68.6	0	67	0	0	0	54	0	0	0	0	0	0	0	0	0	0	0	0	0	0	0	0	0	0	0	59.7	1142	0	0	0	0	DEEP_CONSERVATION	BIOTA_CONSERVED
Boli_vallecula_TR129786_c0_g1_i1	55.5	0	80.5	0	95.5	0	0	0	0	0	0	0	0	0	0	0	0	0	0	0	0	0	0	0	0	0	0	0	98.7	4676	0	0	0	0	DEEP_CONSERVATION	BIOTA_CONSERVED
Boli_vallecula_TR130096_c0_g1_i1	0	0	70.1	0	98.2	0	0	0	0	0	0	0	0	0	0	0	0	0	0	0	0	0	0	0	0	0	0	0	91.3	198	0	0	0	0	DEEP_CONSERVATION	BIOTA_CONSERVED
Boli_vallecula_TR130538_c0_g1_i1	54.3	0	59.7	0	63.2	0	0	0	0	0	0	0	0	0	0	0	0	0	0	0	0	0	0	0	0	0	0	0	304	375	0	0	0	0	DEEP_CONSERVATION	BIOTA_CONSERVED
Boli_vallecula_TR13073_c1_g1_i1	88.6	0	115	0	164	0	0	0	83.8	0	0	0	0	0	0	0	0	0	0	0	0	0	0	0	0	0	0	0	0	279	0	0	0	0	DEEP_CONSERVATION	BIOTA_CONSERVED
Boli_vallecula_TR130893_c0_g1_i1	0	0	60.5	0	81.6	0	0	0	0	0	0	0	0	0	0	0	0	0	0	0	0	0	0	0	0	0	0	0	97.3	176	0	0	0	0	DEEP_CONSERVATION	BIOTA_CONSERVED
Boli_vallecula_TR130936_c0_g1_i1	63.9	68.2	68.2	67.8	78.6	0	79.3	79.3	0	0	0	0	0	68.2	0	72	0	87	0	87	0	87	0	87	0	87	0	0	67.5	67.5	0	0	0	0	DEEP_CONSERVATION	BIOTA_CONSERVED
Boli_vallecula_TR131099_c0_g1_i1	0	0	86.3	89	0	0	0	0	0	0	0	0	0	0	0	0	0	0	0	0	0	0	0	0	0	0	0	0	83.1	69.2	0	0	0	0	DEEP_CONSERVATION	BIOTA_CONSERVED
Boli_vallecula_TR13141_c1_g1_i1	64.3	0	68.9	60.1	62	0	0	0	0	0	0	0	0	0	0	0	0	0	0	0	0	0	0	0	0	0	0	0	0	299	0	0	0	0	DEEP_CONSERVATION	BIOTA_CONSERVED
Boli_vallecula_TR131737_c0_g1_i1	0	0	80.1	0	81.3	0	0	0	0	0	0	0	0	0	0	0	0	0	0	0	0	0	0	0	0	0	0	0	95.5	331	0	0	0	0	DEEP_CONSERVATION	BIOTA_CONSERVED
Boli_vallecula_TR131795_c0_g1_i1	0	0	71.6	73.2	0	0	0	0	0	0	0	0	0	0	0	0	0	0	0	0	0	0	0	0	0	0	0	0	95	90.9	0	0	0	0	DEEP_CONSERVATION	BIOTA_CONSERVED
Boli_vallecula_TR131887_c0_g1_i1	0	0	205	205	97.1	0	97.8	97.8	0	0	0	0	0	0	0	0	0	0	0	0	0	0	0	0	0	0	0	0	55.6	103	0	0	0	0	DEEP_CONSERVATION	BIOTA_CONSERVED
Boli_vallecula_TR132217_c0_g1_i1	0	0	55.1	0	59.7	0	0	0	0	0	0	0	0	0	0	0	0	0	0	0	0	0	0	0	0	0	0	0	84.5	90.4	0	0	0	0	DEEP_CONSERVATION	BIOTA_CONSERVED
Boli_vallecula_TR132390_c0_g1_i1	0	0	0	95.9	0	0	0	0	0	0	117	0	0	0	0	124	0	130	0	120	0	128	0	140	0	165	0	0	96.4	349	0	0	0	0	DEEP_CONSERVATION	BIOTA_CONSERVED
Boli_vallecula_TR132565_c0_g1_i1	0	0	0	81.3	0	0	0	0	0	0	0	0	0	0	0	185	0	0	0	172	0	144	0	0	0	0	0	0	0	337	0	0	0	0	DEEP_CONSERVATION	BIOTA_CONSERVED
Boli_vallecula_TR132806_c0_g1_i1	0	0	120	117	0	0	0	0	0	0	0	0	0	0	0	0	0	0	0	0	0	0	0	0	0	0	0	0	61.6	174	0	0	0	0	DEEP_CONSERVATION	BIOTA_CONSERVED
Boli_vallecula_TR133135_c0_g1_i1	0	0	170	167	0	0	0	0	0	0	0	0	0	0	0	0	0	0	0	0	0	0	0	0	0	0	0	0	57.9	91.7	0	0	0	0	DEEP_CONSERVATION	BIOTA_CONSERVED
Boli_vallecula_TR133476_c0_g1_i1	0	0	67.4	0	0	0	0	0	0	0	0	0	0	0	0	139	0	0	0	144	0	141	0	148	0	145	0	0	80.3	214	0	0	0	0	DEEP_CONSERVATION	BIOTA_CONSERVED
Boli_vallecula_TR133538_c0_g1_i1	0	0	52	0	0	0	0	0	0	0	0	0	0	0	0	0	0	0	0	0	0	0	0	0	0	0	0	0	0	163	0	0	0	0	DEEP_CONSERVATION	BIOTA_CONSERVED
Boli_vallecula_TR134072_c0_g1_i1	0	0	67.8	52.4	0	0	0	0	0	0	0	0	0	0	0	0	0	0	0	0	0	0	0	0	0	0	0	0	58.8	115	0	0	0	0	DEEP_CONSERVATION	BIOTA_CONSERVED
Boli_vallecula_TR134195_c0_g1_i1	0	0	180	167	0	0	0	0	0	0	0	0	0	0	0	0	0	0	0	0	0	0	0	0	0	0	0	0	91.3	0	0	0	0	0	DEEP_CONSERVATION	BIOTA_CONSERVED
Boli_vallecula_TR134848_c0_g1_i1	0	0	58.5	0	0	0	0	0	0	0	0	0	0	0	0	0	0	0	0	0	0	0	0	0	0	0	0	0	0	278	0	0	0	0	DEEP_CONSERVATION	BIOTA_CONSERVED
Boli_vallecula_TR13507_c0_g1_i1	81.6	0	97.8	0	99.8	0	0	0	0	0	0	0	0	0	0	0	0	0	0	0	0	0	0	0	0	0	0	0	97	173	0	0	0	0	DEEP_CONSERVATION	BIOTA_CONSERVED
Boli_vallecula_TR135316_c0_g1_i1	0	0	209	192	0	0	0	0	0	0	0	0	0	0	0	0	0	0	0	0	0	0	0	0	0	0	0	0	91.3	120	0	0	0	0	DEEP_CONSERVATION	BIOTA_CONSERVED
Boli_vallecula_TR13565_c1_g1_i1	0	0	75.9	0	91.3	0	72	72	0	0	0	0	0	0	0	0	0	0	0	0	0	0	0	0	0	0	0	0	0	139	0	0	0	0	DEEP_CONSERVATION	BIOTA_CONSERVED
Boli_vallecula_TR13565_c1_g1_i2	0	0	74.7	0	88.2	0	71.6	71.6	0	0	0	0	0	0	0	0	0	0	0	0	0	0	0	0	0	0	0	0	0	112	0	0	0	0	DEEP_CONSERVATION	BIOTA_CONSERVED
Boli_vallecula_TR135739_c0_g1_i1	0	0	181	174	0	0	0	0	0	0	0	0	0	0	0	0	0	0	0	0	0	0	0	0	0	0	0	0	95.5	0	0	0	0	0	DEEP_CONSERVATION	BIOTA_CONSERVED
Boli_vallecula_TR13616_c0_g1_i1	0	0	136	0	140	0	0	0	0	0	0	0	0	0	0	94.4	0	0	0	0	0	0	0	0	0	0	0	0	95.5	496	0	0	0	0	DEEP_CONSERVATION	BIOTA_CONSERVED
Boli_vallecula_TR136437_c0_g1_i1	54.3	0	60.1	0	62.8	0	0	0	0	0	0	0	0	0	0	0	0	0	0	0	0	0	0	0	0	0	0	0	73.9	109	0	0	0	0	DEEP_CONSERVATION	BIOTA_CONSERVED
Boli_vallecula_TR13643_c0_g1_i1	0	0	0	52.4	0	0	0	0	0	0	0	0	0	0	0	627	0	656	0	542	0	311	0	0	0	0	0	0	0	1205	0	0	0	0	DEEP_CONSERVATION	BIOTA_CONSERVED
Boli_vallecula_TR137263_c0_g1_i1	0	0	144	124	0	0	0	0	0	0	0	0	0	0	0	0	0	0	0	0	0	0	0	0	0	0	0	0	93.6	83.1	0	0	0	0	DEEP_CONSERVATION	BIOTA_CONSERVED
Boli_vallecula_TR137456_c0_g1_i1	54.3	0	57	0	0	0	0	0	52	0	0	0	0	0	0	0	0	0	0	0	0	0	0	230	0	423	0	0	93.2	496	0	0	0	0	DEEP_CONSERVATION	BIOTA_CONSERVED
Boli_vallecula_TR137833_c0_g1_i1	0	0	150	146	0	0	0	0	0	0	0	0	0	0	0	0	0	0	0	0	0	0	0	0	0	0	0	0	61.6	0	0	0	0	0	DEEP_CONSERVATION	BIOTA_CONSERVED
Boli_vallecula_TR137849_c0_g1_i1	0	0	52	0	0	0	0	0	0	0	0	0	0	0	0	0	0	0	0	0	0	0	0	0	0	0	0	0	0	114	0	0	0	0	DEEP_CONSERVATION	BIOTA_CONSERVED
Boli_vallecula_TR138212_c0_g1_i1	0	0	268	224	0	0	0	0	0	0	0	0	0	0	0	0	0	0	0	0	0	0	0	0	0	0	0	0	82.2	331	0	0	0	0	DEEP_CONSERVATION	BIOTA_CONSERVED
Boli_vallecula_TR138487_c0_g1_i1	0	0	181	173	0	0	0	0	0	0	0	0	0	0	0	0	0	0	0	0	0	0	0	0	0	0	0	0	52.8	0	0	0	0	0	DEEP_CONSERVATION	BIOTA_CONSERVED
Boli_vallecula_TR138781_c0_g1_i1	0	0	119	0	0	0	0	0	0	0	0	0	0	0	0	0	0	0	0	0	0	0	0	0	0	0	0	0	261	196	0	0	0	0	DEEP_CONSERVATION	BIOTA_CONSERVED
Boli_vallecula_TR14000_c0_g1_i2	59.3	0	65.5	0	51.2	0	0	0	0	0	0	0	0	0	0	0	0	0	0	0	0	0	0	0	0	0	0	0	0	129	0	0	0	0	DEEP_CONSERVATION	BIOTA_CONSERVED
Boli_vallecula_TR140074_c0_g1_i1	0	0	92.4	0	0	0	0	0	0	0	0	0	0	0	0	0	0	109	0	0	0	0	0	108	0	0	0	0	0	0	0	0	0	0	DEEP_CONSERVATION	BIOTA_CONSERVED
Boli_vallecula_TR140456_c0_g1_i1	0	0	193	174	0	0	0	0	0	0	0	0	0	0	0	0	0	0	0	0	0	0	0	0	0	0	0	0	51.9	51.9	0	0	0	0	DEEP_CONSERVATION	BIOTA_CONSERVED
Boli_vallecula_TR14115_c0_g1_i1	0	0	58.2	0	64.3	0	0	0	0	0	0	0	0	0	0	0	0	0	0	0	0	0	0	0	0	0	0	0	0	785	0	0	0	0	DEEP_CONSERVATION	BIOTA_CONSERVED
Boli_vallecula_TR14194_c0_g1_i1	0	0	367	364	403	0	0	0	0	0	0	0	0	0	0	534	0	579	0	578	0	597	0	567	0	577	0	0	0	826	0	0	0	0	DEEP_CONSERVATION	BIOTA_CONSERVED
Boli_vallecula_TR14197_c1_g1_i1	0	0	89.4	0	90.5	0	0	0	0	0	0	0	0	0	0	57	0	0	0	0	0	0	0	50.1	0	0	0	0	0	61.9	0	0	0	0	DEEP_CONSERVATION	BIOTA_CONSERVED
Boli_vallecula_TR142056_c0_g1_i1	0	0	202	144	0	0	0	0	0	0	0	0	0	0	0	0	0	0	0	0	0	0	0	0	0	0	0	0	51	0	0	0	0	0	DEEP_CONSERVATION	BIOTA_CONSERVED
Boli_vallecula_TR142740_c0_g1_i1	0	0	91.3	50.8	0	0	0	0	0	0	0	0	0	0	0	0	0	0	0	0	0	0	0	0	0	0	0	0	85.4	213	0	0	0	0	DEEP_CONSERVATION	BIOTA_CONSERVED
Boli_vallecula_TR142751_c0_g1_i1	0	0	109	106	90.1	0	0	0	0	0	0	0	0	0	0	134	0	146	0	149	0	149	0	135	0	135	0	0	76.2	231	0	0	0	0	DEEP_CONSERVATION	BIOTA_CONSERVED
Boli_vallecula_TR143610_c0_g1_i1	0	0	251	226	0	0	0	0	0	0	0	0	0	0	0	0	0	0	0	0	0	0	0	0	0	0	0	0	81.6	81.8	0	0	0	0	DEEP_CONSERVATION	BIOTA_CONSERVED
Boli_vallecula_TR143762_c0_g1_i1	97.4	52.4	99	0	96.3	0	0	0	0	0	0	0	0	52.4	0	0	0	0	0	0	0	0	0	93.2	0	0	0	0	87.2	0	0	0	0	0	DEEP_CONSERVATION	BIOTA_CONSERVED
Boli_vallecula_TR1440_c0_g1_i1	0	0	0	52	0	0	0	0	0	0	0	0	0	0	0	0	0	0	0	0	0	0	0	0	0	186	0	0	0	288	0	0	0	0	DEEP_CONSERVATION	BIOTA_CONSERVED
Boli_vallecula_TR1440_c0_g2_i1	0	0	0	52	0	0	0	0	0	0	0	0	0	0	0	0	0	0	0	0	0	0	0	0	0	184	0	0	0	288	0	0	0	0	DEEP_CONSERVATION	BIOTA_CONSERVED
Boli_vallecula_TR14413_c0_g1_i1	0	0	52.8	0	0	0	0	0	0	0	0	0	0	0	0	0	0	0	0	0	0	0	0	0	0	0	0	0	71.2	109	0	0	0	0	DEEP_CONSERVATION	BIOTA_CONSERVED
Boli_vallecula_TR144256_c0_g1_i1	0	0	95.1	93.2	0	0	0	0	0	0	0	0	0	0	0	0	0	0	0	0	0	0	0	0	0	0	0	0	59.7	0	0	0	0	0	DEEP_CONSERVATION	BIOTA_CONSERVED
Boli_vallecula_TR14471_c0_g2_i1	57.8	0	58.9	0	85.9	0	0	0	0	0	0	0	0	0	0	0	0	0	0	0	0	0	0	0	0	0	0	0	0	169	0	0	0	0	DEEP_CONSERVATION	BIOTA_CONSERVED
Boli_vallecula_TR14471_c0_g3_i1	0	0	97.4	0	95.1	0	0	0	0	0	0	0	0	0	0	0	0	0	0	0	0	0	0	0	0	0	0	0	0	770	0	0	0	0	DEEP_CONSERVATION	BIOTA_CONSERVED
Boli_vallecula_TR144778_c0_g1_i1	0	0	82	0	97.8	0	0	0	0	0	0	0	0	0	0	0	0	0	0	0	0	70.9	0	0	0	0	0	0	0	203	0	0	0	0	DEEP_CONSERVATION	BIOTA_CONSERVED
Boli_vallecula_TR144984_c0_g1_i1	0	0	130	133	0	0	0	0	0	0	0	0	0	0	0	0	0	0	0	0	0	0	0	0	0	0	0	0	77.6	87.1	0	0	0	0	DEEP_CONSERVATION	BIOTA_CONSERVED
Boli_vallecula_TR145043_c0_g1_i1	0	0	154	147	0	0	0	0	0	0	0	0	0	0	0	0	0	0	0	0	0	0	0	0	0	0	0	0	95.9	96.8	0	0	0	0	DEEP_CONSERVATION	BIOTA_CONSERVED
Boli_vallecula_TR14610_c0_g1_i1	57.8	0	58.5	0	59.7	0	0	0	0	0	0	0	0	0	0	0	0	0	0	0	0	0	0	0	0	0	0	0	90.9	341	0	0	0	0	DEEP_CONSERVATION	BIOTA_CONSERVED
Boli_vallecula_TR146353_c0_g1_i1	52.4	0	63.2	0	77.4	0	0	0	0	0	0	0	0	0	0	0	0	0	0	0	0	0	0	0	0	0	0	0	84	328	0	0	0	0	DEEP_CONSERVATION	BIOTA_CONSERVED
Boli_vallecula_TR146363_c0_g1_i1	0	0	80.5	0	0	0	0	0	0	0	0	0	0	0	0	0	0	0	0	0	0	0	0	0	0	0	0	0	78.5	492	0	0	0	0	DEEP_CONSERVATION	BIOTA_CONSERVED
Boli_vallecula_TR14682_c2_g1_i1	0	0	87.4	89.7	0	0	0	0	0	0	0	0	0	0	0	154	0	0	0	151	0	152	0	0	0	102	0	0	0	0	0	0	0	0	DEEP_CONSERVATION	BIOTA_CONSERVED
Boli_vallecula_TR147387_c0_g1_i1	0	0	92.8	0	0	0	0	0	0	0	0	0	0	0	0	0	0	0	0	0	0	0	0	0	0	0	0	0	92.7	150	0	0	0	0	DEEP_CONSERVATION	BIOTA_CONSERVED
Boli_vallecula_TR147528_c0_g1_i1	0	0	56.2	0	0	0	0	0	0	0	0	0	0	0	0	0	0	0	0	0	0	0	0	0	0	0	0	0	83.1	363	0	0	0	0	DEEP_CONSERVATION	BIOTA_CONSERVED
Boli_vallecula_TR147983_c0_g1_i1	50.1	0	52.8	0	52	0	0	0	0	0	0	0	0	0	0	0	0	0	0	0	0	0	0	0	0	0	0	0	63	87.7	0	0	0	0	DEEP_CONSERVATION	BIOTA_CONSERVED
Boli_vallecula_TR148017_c0_g1_i1	0	0	53.1	0	0	0	0	0	0	0	0	0	0	0	0	0	0	0	0	0	0	0	0	0	0	93.6	0	0	0	238	0	0	0	0	DEEP_CONSERVATION	BIOTA_CONSERVED
Boli_vallecula_TR148342_c0_g1_i1	0	0	138	115	106	0	123	123	63.9	0	127	0	0	0	0	0	0	0	0	0	0	0	0	0	0	0	0	0	0	193	0	0	0	0	DEEP_CONSERVATION	BIOTA_CONSERVED
Boli_vallecula_TR148960_c0_g1_i1	0	0	135	0	126	0	0	0	0	0	0	0	0	0	0	0	0	0	0	0	0	0	0	0	0	0	0	0	95.9	101	0	0	0	0	DEEP_CONSERVATION	BIOTA_CONSERVED
Boli_vallecula_TR149632_c0_g1_i1	0	0	222	215	0	0	0	0	0	0	0	0	0	0	0	0	0	0	0	0	0	0	0	0	0	0	0	0	73	168	0	0	0	0	DEEP_CONSERVATION	BIOTA_CONSERVED
Boli_vallecula_TR149844_c0_g1_i1	0	0	80.9	59.3	0	0	0	0	0	0	0	0	0	0	0	84	0	0	0	0	0	0	0	56.2	0	129	0	0	86.8	0	0	0	0	0	DEEP_CONSERVATION	BIOTA_CONSERVED
Boli_vallecula_TR149933_c0_g1_i1	0	0	0	55.5	52.8	0	0	0	0	0	0	0	0	0	0	158	0	190	0	187	0	162	0	179	0	175	0	0	95.9	272	0	0	0	0	DEEP_CONSERVATION	BIOTA_CONSERVED
Boli_vallecula_TR150072_c0_g1_i1	0	0	160	146	0	0	0	0	0	0	0	0	0	0	0	0	0	0	0	0	0	0	0	0	0	0	0	0	86.8	97.3	0	0	0	0	DEEP_CONSERVATION	BIOTA_CONSERVED
Boli_vallecula_TR150360_c0_g1_i1	0	0	167	156	0	0	0	0	0	0	0	0	0	0	0	0	0	0	0	0	0	0	0	0	0	0	0	0	0	488	0	0	0	0	DEEP_CONSERVATION	BIOTA_CONSERVED
Boli_vallecula_TR150836_c0_g1_i1	52	0	55.8	0	58.2	0	0	0	0	0	0	0	0	0	0	0	0	0	0	0	0	0	0	0	0	0	0	0	79	601	0	0	0	0	DEEP_CONSERVATION	BIOTA_CONSERVED
Boli_vallecula_TR150910_c0_g1_i1	0	0	152	139	0	0	0	0	0	0	0	0	0	0	0	0	0	0	0	0	0	0	0	0	0	0	0	0	95.5	0	0	0	0	0	DEEP_CONSERVATION	BIOTA_CONSERVED
Boli_vallecula_TR151363_c0_g1_i1	0	0	148	133	0	0	0	0	0	0	0	0	0	0	0	0	0	0	0	0	0	0	0	0	0	0	0	0	0	60	0	0	0	0	DEEP_CONSERVATION	BIOTA_CONSERVED
Boli_vallecula_TR15144_c0_g1_i1	0	0	377	365	405	0	360	360	0	0	0	0	0	0	0	490	0	536	0	538	0	538	0	509	0	520	0	0	90.9	877	0	0	0	0	DEEP_CONSERVATION	BIOTA_CONSERVED
Boli_vallecula_TR15144_c1_g1_i1	0	0	0	55.1	0	0	0	0	0	0	0	0	0	0	0	134	0	158	0	170	0	165	0	154	0	166	0	0	0	736	0	0	0	0	DEEP_CONSERVATION	BIOTA_CONSERVED
Boli_vallecula_TR151755_c0_g1_i1	83.6	81.3	88.2	118	0	0	0	0	0	0	0	0	0	81.3	0	0	0	0	0	0	0	0	0	0	0	0	0	0	0	0	0	0	0	0	DEEP_CONSERVATION	BIOTA_CONSERVED
Boli_vallecula_TR151797_c0_g1_i1	0	0	200	192	0	0	0	0	0	0	0	0	0	0	0	0	0	0	0	0	0	0	0	0	0	0	0	0	0	54	0	0	0	0	DEEP_CONSERVATION	BIOTA_CONSERVED
Boli_vallecula_TR151864_c0_g1_i1	0	0	52	0	0	0	0	0	0	0	0	0	0	0	0	0	0	0	0	0	0	0	0	0	0	0	0	0	83.5	89	0	0	0	0	DEEP_CONSERVATION	BIOTA_CONSERVED
Boli_vallecula_TR151897_c0_g1_i1	0	0	82.8	74.3	0	0	0	0	0	0	0	0	0	0	0	0	0	0	0	0	0	0	0	0	0	0	0	0	91.8	192	0	0	0	0	DEEP_CONSERVATION	BIOTA_CONSERVED
Boli_vallecula_TR15193_c0_g1_i1	80.5	0	91.7	57.4	0	0	0	0	0	0	0	0	0	0	0	0	0	0	0	0	0	0	0	0	0	0	0	0	98.7	367	0	0	0	0	DEEP_CONSERVATION	BIOTA_CONSERVED
Boli_vallecula_TR152635_c0_g1_i1	0	0	80.9	0	0	0	0	0	0	0	0	0	0	0	0	0	0	0	0	0	0	0	0	0	0	0	0	0	1590	1590	0	0	0	0	DEEP_CONSERVATION	BIOTA_CONSERVED
Boli_vallecula_TR152652_c0_g1_i1	0	0	152	149	0	0	0	0	0	0	0	0	0	0	0	0	0	0	0	0	0	0	0	0	0	0	0	0	58.3	109	0	0	0	0	DEEP_CONSERVATION	BIOTA_CONSERVED
Boli_vallecula_TR15335_c0_g1_i1	99.8	0	97.1	0	99.4	0	0	0	0	0	0	0	0	0	0	0	0	0	0	0	0	0	0	0	0	0	0	0	98.7	337	0	0	0	0	DEEP_CONSERVATION	BIOTA_CONSERVED
Boli_vallecula_TR15727_c0_g1_i1	0	0	92.8	0	99.8	0	64.7	64.7	0	0	0	0	0	0	0	0	0	0	0	0	0	0	0	0	0	0	0	0	64.8	150	0	0	0	0	DEEP_CONSERVATION	BIOTA_CONSERVED
Boli_vallecula_TR15752_c0_g1_i1	72.4	0	72.8	0	0	0	0	0	0	0	0	0	0	0	0	0	0	0	0	0	0	0	0	0	0	0	0	0	71.2	155	0	0	0	0	DEEP_CONSERVATION	BIOTA_CONSERVED
Boli_vallecula_TR15775_c0_g2_i1	0	0	122	0	121	0	0	0	0	0	0	0	0	0	0	0	0	0	0	0	0	0	0	0	0	0	0	0	72.1	232	0	0	0	0	DEEP_CONSERVATION	BIOTA_CONSERVED
Boli_vallecula_TR15839_c0_g1_i1	0	0	91.3	0	99.8	0	0	0	0	0	0	0	0	0	0	0	0	0	0	0	0	0	0	0	0	0	0	0	253	253	0	0	0	0	DEEP_CONSERVATION	BIOTA_CONSERVED
Boli_vallecula_TR15896_c0_g1_i1	0	0	59.7	0	65.5	0	0	0	0	0	0	0	0	0	0	0	0	0	0	0	0	0	0	0	0	0	0	0	78.5	130	0	0	0	0	DEEP_CONSERVATION	BIOTA_CONSERVED
Boli_vallecula_TR16005_c0_g1_i1	0	0	55.1	55.8	0	0	0	0	0	0	0	0	0	0	0	0	0	0	0	0	0	0	0	0	0	0	0	0	99.3	138	0	0	0	0	DEEP_CONSERVATION	BIOTA_CONSERVED
Boli_vallecula_TR16005_c0_g3_i1	0	0	50.4	52	0	0	0	0	0	0	0	0	0	0	0	0	0	0	0	0	0	0	0	0	0	0	0	0	0	219	0	0	0	0	DEEP_CONSERVATION	BIOTA_CONSERVED
Boli_vallecula_TR16165_c0_g1_i1	0	0	51.2	0	0	0	0	0	0	0	0	0	0	0	0	0	0	0	0	0	0	0	0	0	0	0	0	0	55.1	450	0	0	0	0	DEEP_CONSERVATION	BIOTA_CONSERVED
Boli_vallecula_TR16291_c0_g1_i1	0	0	71.2	0	96.3	0	67.4	67.4	0	0	0	0	0	0	0	0	0	0	0	0	0	0	0	0	0	0	0	0	64.8	188	0	0	0	0	DEEP_CONSERVATION	BIOTA_CONSERVED
Boli_vallecula_TR16333_c0_g1_i1	0	0	92	0	97.8	0	0	0	0	0	0	0	0	0	0	96.3	0	111	0	117	0	105	0	119	0	121	0	0	89	638	0	0	0	0	DEEP_CONSERVATION	BIOTA_CONSERVED
Boli_vallecula_TR16333_c0_g1_i2	0	0	87	0	99	0	0	0	0	0	0	0	0	0	0	96.3	0	111	0	117	0	105	0	119	0	121	0	0	0	647	0	0	0	0	DEEP_CONSERVATION	BIOTA_CONSERVED
Boli_vallecula_TR16429_c0_g1_i1	90.1	0	99.4	60.8	0	0	57.4	57.4	0	0	0	0	0	0	0	0	0	0	0	0	0	0	0	0	0	0	0	0	0	161	0	0	0	0	DEEP_CONSERVATION	BIOTA_CONSERVED
Boli_vallecula_TR16641_c0_g1_i1	82.4	0	98.2	0	84.7	0	0	0	0	0	0	0	0	0	0	0	0	0	0	0	0	0	0	0	0	0	0	0	99.6	121	0	0	0	0	DEEP_CONSERVATION	BIOTA_CONSERVED
Boli_vallecula_TR16641_c0_g1_i2	99.4	0	61.2	0	99.8	0	54.7	54.7	0	0	0	0	0	0	0	0	0	0	0	0	0	0	0	0	0	0	0	0	0	114	0	0	0	0	DEEP_CONSERVATION	BIOTA_CONSERVED
Boli_vallecula_TR16651_c0_g1_i1	0	0	83.2	0	99.4	0	0	0	0	0	0	0	0	0	0	0	0	0	0	0	0	0	0	0	0	0	0	0	89	264	0	0	0	0	DEEP_CONSERVATION	BIOTA_CONSERVED
Boli_vallecula_TR16924_c0_g1_i1	0	0	157	56.2	0	0	0	0	0	0	0	0	0	0	0	0	0	0	0	0	0	0	0	0	0	0	0	0	97.7	372	0	0	0	0	DEEP_CONSERVATION	BIOTA_CONSERVED
Boli_vallecula_TR16924_c0_g2_i1	0	54.7	0	52.4	0	0	0	0	0	0	0	0	0	54.7	0	0	0	0	0	0	0	0	0	0	0	0	0	0	97.7	566	0	0	0	0	DEEP_CONSERVATION	BIOTA_CONSERVED
Boli_vallecula_TR16924_c0_g3_i1	0	52.4	181	53.1	0	0	0	0	0	0	0	0	0	52.4	0	0	0	0	0	0	0	0	0	0	0	0	0	0	0	318	0	0	0	0	DEEP_CONSERVATION	BIOTA_CONSERVED
Boli_vallecula_TR17296_c0_g1_i1	60.8	0	57	0	57.4	0	0	0	0	0	0	0	0	0	0	0	0	0	0	0	0	0	0	0	0	0	0	0	73	432	0	0	0	0	DEEP_CONSERVATION	BIOTA_CONSERVED
Boli_vallecula_TR17504_c1_g1_i1	58.9	0	60.8	0	60.1	0	0	0	0	0	0	0	0	0	0	0	0	0	0	0	0	0	0	0	0	0	0	0	98.7	438	0	0	0	0	DEEP_CONSERVATION	BIOTA_CONSERVED
Boli_vallecula_TR17632_c0_g1_i1	0	0	66.6	0	0	0	68.2	68.2	0	0	0	0	0	0	0	102	0	955	0	0	0	0	0	0	0	0	0	0	76.7	2663	0	0	0	0	DEEP_CONSERVATION	BIOTA_CONSERVED
Boli_vallecula_TR17676_c0_g1_i1	0	0	74.7	0	66.6	0	0	0	0	0	0	0	0	0	0	78.6	0	0	0	0	0	0	0	103	0	0	0	0	70.3	290	0	0	0	0	DEEP_CONSERVATION	BIOTA_CONSERVED
Boli_vallecula_TR17696_c1_g1_i1	0	0	56.2	53.5	69.7	0	0	0	0	0	0	0	0	0	0	129	0	138	0	0	0	148	0	0	0	135	0	0	57	57	0	0	0	0	DEEP_CONSERVATION	BIOTA_CONSERVED
Boli_vallecula_TR17789_c0_g1_i1	0	0	0	56.6	0	0	0	0	0	0	0	0	0	0	0	396	0	420	0	394	0	194	0	426	0	421	0	0	92.7	930	0	0	0	0	DEEP_CONSERVATION	BIOTA_CONSERVED
Boli_vallecula_TR17837_c0_g1_i1	0	0	99	53.9	0	0	0	0	0	0	0	0	0	0	0	0	0	0	0	0	0	0	0	0	0	0	0	0	0	75.8	0	0	0	0	DEEP_CONSERVATION	BIOTA_CONSERVED
Boli_vallecula_TR17926_c0_g1_i1	0	0	0	72.4	0	0	0	0	0	0	0	0	0	0	0	942	0	931	0	1000	0	115	0	982	0	985	0	0	54.7	2167	0	0	0	0	DEEP_CONSERVATION	BIOTA_CONSERVED
Boli_vallecula_TR17926_c0_g1_i2	0	0	0	72.4	0	0	0	0	0	0	0	0	0	0	0	491	0	464	0	516	0	115	0	511	0	516	0	0	0	1352	0	0	0	0	DEEP_CONSERVATION	BIOTA_CONSERVED
Boli_vallecula_TR18323_c0_g1_i2	0	0	57.8	0	0	0	0	0	0	0	0	0	0	0	0	308	0	315	0	147	0	216	0	312	0	309	0	0	0	0	0	0	0	0	DEEP_CONSERVATION	BIOTA_CONSERVED
Boli_vallecula_TR18323_c0_g1_i7	50.1	0	57.8	0	0	0	0	0	0	0	0	0	0	0	0	304	0	313	0	145	0	73.9	0	306	0	303	0	0	0	693	0	0	0	0	DEEP_CONSERVATION	BIOTA_CONSERVED
Boli_vallecula_TR18375_c0_g1_i1	0	0	144	0	145	0	0	0	0	0	0	0	0	0	0	0	0	0	0	0	0	0	0	0	0	0	0	0	91.3	109	0	0	0	0	DEEP_CONSERVATION	BIOTA_CONSERVED
Boli_vallecula_TR18681_c0_g2_i1	55.1	0	0	59.3	60.5	0	0	0	0	0	0	0	0	0	0	303	0	399	0	404	0	400	0	365	0	377	0	0	0	1910	0	0	0	0	DEEP_CONSERVATION	BIOTA_CONSERVED
Boli_vallecula_TR18721_c0_g1_i1	0	0	52	0	52.8	0	0	0	0	0	0	0	0	0	0	50.8	0	0	0	0	0	0	0	0	0	0	0	0	0	0	0	0	0	0	DEEP_CONSERVATION	BIOTA_CONSERVED
Boli_vallecula_TR18721_c0_g2_i1	0	0	52	0	52.8	0	0	0	0	0	0	0	0	0	0	50.8	0	0	0	0	0	0	0	0	0	0	0	0	0	0	0	0	0	0	DEEP_CONSERVATION	BIOTA_CONSERVED
Boli_vallecula_TR18744_c0_g1_i1	0	0	57.4	0	96.7	0	0	0	0	0	0	0	0	0	0	60.1	0	0	0	0	0	0	0	0	0	0	0	0	98.7	199	0	0	0	0	DEEP_CONSERVATION	BIOTA_CONSERVED
Boli_vallecula_TR18744_c0_g1_i3	0	0	57.4	0	94.7	0	0	0	0	0	0	0	0	0	0	0	0	0	0	0	0	0	0	0	0	0	0	0	0	229	0	0	0	0	DEEP_CONSERVATION	BIOTA_CONSERVED
Boli_vallecula_TR18852_c0_g1_i1	0	0	99.8	0	92.8	0	0	0	0	0	0	0	0	0	0	272	0	406	0	483	0	442	0	456	0	455	0	0	67	787	0	0	0	0	DEEP_CONSERVATION	BIOTA_CONSERVED
Boli_vallecula_TR18914_c0_g1_i1	0	0	0	111	0	0	0	0	0	0	0	0	0	0	0	0	0	0	0	0	0	0	0	231	0	0	0	0	63.8	495	0	0	0	0	DEEP_CONSERVATION	BIOTA_CONSERVED
Boli_vallecula_TR19361_c0_g1_i1	0	0	0	51.6	0	0	0	0	0	0	0	0	0	0	0	711	0	837	0	652	0	818	0	690	0	695	0	0	0	2535	0	0	0	0	DEEP_CONSERVATION	BIOTA_CONSERVED
Boli_vallecula_TR19441_c0_g2_i2	0	0	87.4	59.7	95.9	0	0	0	0	0	0	0	0	0	0	0	0	0	0	0	0	0	0	0	0	0	0	0	0	330	0	0	0	0	DEEP_CONSERVATION	BIOTA_CONSERVED
Boli_vallecula_TR19448_c0_g1_i1	0	0	93.2	127	0	0	0	0	0	0	0	0	0	0	0	0	0	0	0	0	0	0	0	0	0	0	0	0	0	87.7	0	0	0	0	DEEP_CONSERVATION	BIOTA_CONSERVED
Boli_vallecula_TR19448_c0_g1_i2	0	0	124	114	0	0	0	0	0	0	0	0	0	0	0	0	0	0	0	0	0	0	0	0	0	0	0	0	0	130	0	0	0	0	DEEP_CONSERVATION	BIOTA_CONSERVED
Boli_vallecula_TR19448_c0_g1_i3	0	0	129	114	0	0	0	0	0	0	0	0	0	0	0	0	0	0	0	0	0	0	0	0	0	0	0	0	0	129	0	0	0	0	DEEP_CONSERVATION	BIOTA_CONSERVED
Boli_vallecula_TR19448_c0_g1_i4	0	0	94.4	127	0	0	0	0	0	0	0	0	0	0	0	0	0	0	0	0	0	0	0	0	0	0	0	0	0	130	0	0	0	0	DEEP_CONSERVATION	BIOTA_CONSERVED
Boli_vallecula_TR19480_c0_g1_i1	0	0	0	80.5	0	0	0	0	0	0	0	0	0	0	0	456	0	474	0	500	0	338	0	487	0	485	0	0	98.9	559	0	0	0	0	DEEP_CONSERVATION	BIOTA_CONSERVED
Boli_vallecula_TR19651_c0_g1_i1	0	0	69.3	0	88.6	0	0	0	0	0	0	0	0	0	0	0	0	0	0	0	0	0	0	0	0	0	0	0	302	530	0	0	0	0	DEEP_CONSERVATION	BIOTA_CONSERVED
Boli_vallecula_TR19719_c0_g1_i1	0	0	69.7	0	85.5	0	0	0	0	0	0	0	0	0	0	0	0	0	0	0	0	0	0	0	0	0	0	0	87.2	97.6	0	0	0	0	DEEP_CONSERVATION	BIOTA_CONSERVED
Boli_vallecula_TR19762_c0_g1_i3	0	0	290	282	0	0	0	0	0	0	0	0	0	0	0	0	0	394	0	0	0	376	0	343	0	350	0	0	0	826	0	0	0	0	DEEP_CONSERVATION	BIOTA_CONSERVED
Boli_vallecula_TR19762_c0_g1_i4	0	0	0	144	0	0	0	0	0	0	0	0	0	0	0	0	0	543	0	0	0	505	0	474	0	482	0	0	0	1236	0	0	0	0	DEEP_CONSERVATION	BIOTA_CONSERVED
Boli_vallecula_TR19762_c0_g1_i6	0	0	0	144	0	0	0	0	0	0	0	0	0	0	0	0	0	543	0	0	0	505	0	474	0	482	0	0	0	1236	0	0	0	0	DEEP_CONSERVATION	BIOTA_CONSERVED
Boli_vallecula_TR19762_c0_g1_i8	0	0	0	144	0	0	0	0	0	0	0	0	0	0	0	0	0	540	0	0	0	504	0	473	0	481	0	0	0	1292	0	0	0	0	DEEP_CONSERVATION	BIOTA_CONSERVED
Boli_vallecula_TR19785_c0_g1_i1	0	0	64.7	0	0	0	0	0	0	0	0	0	0	0	0	394	0	503	0	464	0	434	0	399	0	421	0	0	303	1168	0	0	0	0	DEEP_CONSERVATION	BIOTA_CONSERVED
Boli_vallecula_TR19859_c0_g1_i2	0	0	438	421	0	0	0	0	0	0	0	0	0	0	0	827	0	822	0	850	0	847	0	810	0	810	0	0	0	1275	0	0	0	0	DEEP_CONSERVATION	BIOTA_CONSERVED
Boli_vallecula_TR19863_c0_g1_i1	94.7	88.2	138	60.5	91.7	0	58.2	58.2	0	0	0	0	0	88.2	0	0	0	0	0	0	0	0	0	0	0	0	0	0	98.7	119	0	0	0	0	DEEP_CONSERVATION	BIOTA_CONSERVED
Boli_vallecula_TR19863_c0_g1_i2	87	85.9	87.8	80.9	82.8	0	0	0	0	0	0	0	0	85.9	0	0	0	0	0	0	0	0	0	0	0	0	0	0	0	0	0	0	0	0	DEEP_CONSERVATION	BIOTA_CONSERVED
Boli_vallecula_TR19863_c0_g1_i3	75.1	85.1	176	90.5	137	0	0	0	0	0	0	0	0	85.1	0	0	0	0	0	0	0	0	0	0	0	0	0	0	0	58.3	0	0	0	0	DEEP_CONSERVATION	BIOTA_CONSERVED
Boli_vallecula_TR19863_c0_g1_i4	75.1	99.4	176	104	137	0	55.5	55.5	0	0	0	0	0	99.4	0	0	0	0	0	0	0	0	0	0	0	0	0	0	0	58.3	0	0	0	0	DEEP_CONSERVATION	BIOTA_CONSERVED
Boli_vallecula_TR19863_c0_g1_i5	98.2	57.8	91.3	79	92.8	0	61.2	61.2	0	0	0	0	0	57.8	0	0	0	0	0	0	0	0	0	0	0	0	0	0	0	51	0	0	0	0	DEEP_CONSERVATION	BIOTA_CONSERVED
Boli_vallecula_TR19927_c0_g1_i1	0	0	117	113	139	0	0	0	0	0	0	0	0	0	0	145	0	169	0	0	0	0	0	129	0	125	0	0	183	183	0	0	0	0	DEEP_CONSERVATION	BIOTA_CONSERVED
Boli_vallecula_TR19927_c0_g1_i2	0	0	117	114	139	0	0	0	0	0	0	0	0	0	0	150	0	173	0	0	0	0	0	131	0	125	0	0	0	50.1	0	0	0	0	DEEP_CONSERVATION	BIOTA_CONSERVED
Boli_vallecula_TR19979_c0_g1_i1	0	0	0	55.1	0	0	0	0	0	0	0	0	0	0	0	0	0	368	0	0	0	283	0	0	0	282	0	0	0	1132	0	0	0	0	DEEP_CONSERVATION	BIOTA_CONSERVED
Boli_vallecula_TR20065_c0_g1_i1	0	0	65.1	0	0	0	0	0	0	0	0	0	0	0	0	313	0	405	0	0	0	393	0	399	0	397	0	0	66.1	1283	0	0	0	0	DEEP_CONSERVATION	BIOTA_CONSERVED
Boli_vallecula_TR20094_c0_g2_i1	0	0	124	0	0	0	0	0	0	0	0	0	0	0	0	231	0	241	0	243	0	0	0	221	0	222	0	0	0	0	0	0	0	0	DEEP_CONSERVATION	BIOTA_CONSERVED
Boli_vallecula_TR20094_c0_g2_i2	0	0	209	0	0	0	0	0	0	0	0	0	0	0	0	385	0	393	0	402	0	0	0	390	0	392	0	0	0	583	0	0	0	0	DEEP_CONSERVATION	BIOTA_CONSERVED
Boli_vallecula_TR20094_c0_g2_i3	0	0	93.2	68.6	0	0	0	0	0	0	0	0	0	0	0	163	0	160	0	170	0	0	0	181	0	182	0	0	0	641	0	0	0	0	DEEP_CONSERVATION	BIOTA_CONSERVED
Boli_vallecula_TR20108_c0_g1_i2	0	0	119	0	218	0	0	0	81.8	0	0	0	0	0	0	0	0	0	0	0	0	0	0	0	0	0	0	0	0	308	0	0	0	0	DEEP_CONSERVATION	BIOTA_CONSERVED
Boli_vallecula_TR20292_c0_g1_i1	0	0	0	62.4	0	0	0	0	0	0	0	0	0	0	0	227	0	763	0	744	0	290	0	672	0	686	0	0	57	801	0	0	0	0	DEEP_CONSERVATION	BIOTA_CONSERVED
Boli_vallecula_TR20429_c0_g1_i1	77	0	81.6	0	68.9	0	0	0	0	0	0	0	0	0	0	0	0	0	0	365	0	69.3	0	352	0	354	0	0	68.9	623	0	0	0	0	DEEP_CONSERVATION	BIOTA_CONSERVED
Boli_vallecula_TR20429_c0_g1_i2	77	0	81.6	0	68.9	0	0	0	0	0	0	0	0	0	0	0	0	0	0	339	0	69.3	0	331	0	337	0	0	0	725	0	0	0	0	DEEP_CONSERVATION	BIOTA_CONSERVED
Boli_vallecula_TR20504_c0_g1_i8	0	0	91.3	0	95.5	0	0	0	0	0	0	0	0	0	0	0	0	0	0	0	0	0	0	0	0	0	0	0	0	691	0	0	0	0	DEEP_CONSERVATION	BIOTA_CONSERVED
Boli_vallecula_TR20566_c0_g1_i2	63.5	0	66.2	0	66.6	0	0	0	60	0	0	0	0	0	0	0	0	0	0	0	0	0	0	0	0	0	0	0	0	265	0	0	0	0	DEEP_CONSERVATION	BIOTA_CONSERVED
Boli_vallecula_TR20617_c0_g1_i1	74.7	0	88.2	0	92	0	0	0	60	0	0	0	0	0	0	984	0	1126	0	1187	0	1168	0	1176	0	1184	0	0	693	1853	0	0	0	0	DEEP_CONSERVATION	BIOTA_CONSERVED
Boli_vallecula_TR20617_c0_g1_i2	74.7	0	88.2	0	92	0	0	0	60	0	0	0	0	0	0	605	0	658	0	694	0	709	0	697	0	711	0	0	0	1332	0	0	0	0	DEEP_CONSERVATION	BIOTA_CONSERVED
Boli_vallecula_TR20736_c1_g1_i8	53.5	0	56.2	0	0	0	0	0	65.9	0	0	0	0	0	0	0	0	0	0	0	0	0	0	0	0	0	0	0	0	56.1	0	0	0	0	DEEP_CONSERVATION	BIOTA_CONSERVED
Boli_vallecula_TR20886_c0_g1_i1	0	0	153	157	131	0	107	107	0	0	0	0	0	0	0	201	0	218	0	202	0	202	0	206	0	216	0	0	0	432	0	0	0	0	DEEP_CONSERVATION	BIOTA_CONSERVED
Boli_vallecula_TR20886_c0_g1_i2	0	0	0	221	0	0	0	0	0	0	0	0	0	0	0	617	0	684	0	663	0	682	0	648	0	667	0	0	0	1209	0	0	0	0	DEEP_CONSERVATION	BIOTA_CONSERVED
Boli_vallecula_TR20886_c0_g1_i3	0	0	146	157	124	0	107	107	0	0	0	0	0	0	0	420	0	469	0	467	0	484	0	449	0	462	0	0	0	835	0	0	0	0	DEEP_CONSERVATION	BIOTA_CONSERVED
Boli_vallecula_TR21133_c0_g2_i2	0	0	99.4	99.4	92	0	68.9	68.9	0	0	0	0	0	0	0	0	0	147	0	150	0	143	0	151	0	148	0	0	0	394	0	0	0	0	DEEP_CONSERVATION	BIOTA_CONSERVED
Boli_vallecula_TR21133_c0_g2_i3	0	0	252	246	0	0	0	0	0	0	0	0	0	0	0	68.9	0	365	0	362	0	359	0	379	0	365	0	0	0	874	0	0	0	0	DEEP_CONSERVATION	BIOTA_CONSERVED
Boli_vallecula_TR21133_c0_g2_i4	0	0	182	174	163	0	0	0	0	0	0	0	0	0	0	65.5	0	247	0	256	0	250	0	260	0	253	0	0	0	568	0	0	0	0	DEEP_CONSERVATION	BIOTA_CONSERVED
Boli_vallecula_TR21168_c1_g1_i1	0	0	53.1	0	63.5	0	0	0	0	0	0	0	0	0	0	0	0	0	0	0	0	0	0	0	0	0	0	0	0	396	0	0	0	0	DEEP_CONSERVATION	BIOTA_CONSERVED
Boli_vallecula_TR21168_c1_g1_i3	53.1	0	60.1	0	65.5	0	0	0	0	0	0	0	0	0	0	0	0	0	0	0	0	0	0	0	0	0	0	0	0	137	0	0	0	0	DEEP_CONSERVATION	BIOTA_CONSERVED
Boli_vallecula_TR21168_c1_g1_i4	0	0	68.2	0	68.9	0	0	0	0	0	0	0	0	0	0	0	0	0	0	0	0	0	0	0	0	0	0	0	0	228	0	0	0	0	DEEP_CONSERVATION	BIOTA_CONSERVED
Boli_vallecula_TR21246_c1_g1_i1	54.7	0	60.1	0	0	0	0	0	0	0	0	0	0	0	0	391	0	530	0	783	0	779	0	769	0	770	0	0	0	1343	0	0	0	0	DEEP_CONSERVATION	BIOTA_CONSERVED
Boli_vallecula_TR21246_c1_g1_i2	0	0	76.3	0	0	0	0	0	0	0	0	0	0	0	0	208	0	525	0	647	0	636	0	599	0	581	0	0	0	1122	0	0	0	0	DEEP_CONSERVATION	BIOTA_CONSERVED
Boli_vallecula_TR21283_c5_g1_i2	0	0	98.6	0	95.9	0	0	0	0	0	0	0	0	0	0	0	0	0	0	0	0	68.6	0	0	0	0	0	0	0	211	0	0	0	0	DEEP_CONSERVATION	BIOTA_CONSERVED
Boli_vallecula_TR21283_c6_g3_i3	0	0	123	0	128	0	0	0	0	0	0	0	0	0	0	85.9	0	0	0	0	0	0	0	0	0	0	0	0	0	402	0	0	0	0	DEEP_CONSERVATION	BIOTA_CONSERVED
Boli_vallecula_TR21365_c5_g3_i4	0	0	184	0	0	0	0	0	0	0	0	0	0	0	0	0	0	806	0	473	0	676	0	0	0	695	0	0	0	1023	0	0	0	0	DEEP_CONSERVATION	BIOTA_CONSERVED
Boli_vallecula_TR21456_c0_g1_i1	0	0	68.9	67	69.3	0	0	0	0	0	0	0	0	0	0	83.2	0	103	0	102	0	106	0	100	0	102	0	0	87.7	218	0	0	0	0	DEEP_CONSERVATION	BIOTA_CONSERVED
Boli_vallecula_TR21503_c0_g2_i2	0	0	64.3	0	0	0	0	0	0	0	0	0	0	0	0	98.2	0	430	0	501	0	493	0	446	0	448	0	0	0	2122	0	0	0	0	DEEP_CONSERVATION	BIOTA_CONSERVED
Boli_vallecula_TR21545_c0_g1_i1	0	0	55.8	0	57	0	0	0	0	0	0	0	0	0	0	0	0	0	0	0	0	0	0	0	0	0	0	0	73.5	509	0	0	0	0	DEEP_CONSERVATION	BIOTA_CONSERVED
Boli_vallecula_TR21554_c1_g1_i1	0	0	96.7	109	106	0	99.8	99.8	0	0	0	0	0	0	0	184	0	0	0	189	0	190	0	187	0	189	0	0	0	311	0	0	0	0	DEEP_CONSERVATION	BIOTA_CONSERVED
Boli_vallecula_TR21624_c3_g1_i1	0	0	79.7	0	97.4	0	0	0	0	0	0	0	0	0	0	0	0	0	0	0	0	0	0	0	0	0	0	0	0	137	0	0	0	0	DEEP_CONSERVATION	BIOTA_CONSERVED
Boli_vallecula_TR21624_c3_g1_i2	0	0	68.2	0	131	0	70.5	70.5	0	0	0	0	0	0	0	0	0	0	0	0	0	0	0	0	0	0	0	0	0	184	0	0	0	0	DEEP_CONSERVATION	BIOTA_CONSERVED
Boli_vallecula_TR21656_c0_g1_i3	84	127	72.8	129	505	0	257	257	83.8	0	0	0	0	127	0	53.1	0	0	0	266	0	0	0	347	0	0	0	0	0	441	0	0	0	0	DEEP_CONSERVATION	BIOTA_CONSERVED
Boli_vallecula_TR21804_c0_g1_i2	0	0	0	73.2	60.5	0	0	0	0	0	0	0	0	0	0	261	0	298	0	315	0	210	0	293	0	313	0	0	0	667	0	0	0	0	DEEP_CONSERVATION	BIOTA_CONSERVED
Boli_vallecula_TR21819_c0_g1_i1	0	0	0	51.6	0	0	0	0	0	0	0	0	0	0	0	0	0	261	0	857	0	0	0	0	0	123	0	0	0	1029	0	0	0	0	DEEP_CONSERVATION	BIOTA_CONSERVED
Boli_vallecula_TR21819_c0_g1_i2	0	0	0	51.2	0	0	0	0	0	0	0	0	0	0	0	0	0	261	0	894	0	0	0	0	0	123	0	0	0	1982	0	0	0	0	DEEP_CONSERVATION	BIOTA_CONSERVED
Boli_vallecula_TR21876_c0_g1_i1	53.1	0	52	0	53.9	0	0	0	0	0	0	0	0	0	0	0	0	0	0	0	0	0	0	0	0	0	0	0	94.5	369	0	0	0	0	DEEP_CONSERVATION	BIOTA_CONSERVED
Boli_vallecula_TR21884_c0_g1_i1	0	0	0	73.2	0	0	58.5	58.5	0	0	0	0	0	0	0	496	0	382	0	655	0	770	0	405	0	416	0	0	0	1913	0	0	0	0	DEEP_CONSERVATION	BIOTA_CONSERVED
Boli_vallecula_TR22036_c0_g2_i1	99.4	54.7	96.3	58.2	90.5	0	0	0	0	0	0	0	0	54.7	0	0	0	0	0	0	0	0	0	0	0	0	0	0	89.5	89.5	0	0	0	0	DEEP_CONSERVATION	BIOTA_CONSERVED
Boli_vallecula_TR22059_c10_g1_i1	0	0	124	0	94.7	0	0	0	0	0	0	0	0	0	0	0	0	0	0	0	0	0	0	0	0	0	0	0	0	556	0	0	0	0	DEEP_CONSERVATION	BIOTA_CONSERVED
Boli_vallecula_TR22166_c0_g1_i1	66.2	0	74.7	0	0	0	0	0	0	0	0	0	0	0	0	214	0	403	0	469	0	0	0	203	0	474	0	0	51.9	0	0	0	0	0	DEEP_CONSERVATION	BIOTA_CONSERVED
Boli_vallecula_TR22179_c3_g2_i2	0	0	0	53.5	150	0	0	0	0	0	0	0	0	0	0	0	0	0	0	0	0	0	0	0	0	124	0	0	0	82.2	0	0	0	0	DEEP_CONSERVATION	BIOTA_CONSERVED
Boli_vallecula_TR22227_c6_g1_i3	0	0	55.5	0	89.4	0	0	0	0	0	0	0	0	0	0	0	0	0	0	0	0	0	0	0	0	0	0	0	0	790	0	0	0	0	DEEP_CONSERVATION	BIOTA_CONSERVED
Boli_vallecula_TR22255_c3_g11_i2	0	0	99.8	0	98.2	0	75.9	75.9	0	0	0	0	0	0	0	0	0	0	0	0	0	0	0	0	0	0	0	0	0	156	0	0	0	0	DEEP_CONSERVATION	BIOTA_CONSERVED
Boli_vallecula_TR22255_c3_g11_i3	0	0	96.7	0	99	0	75.9	75.9	0	0	0	0	0	0	0	0	0	0	0	0	0	0	0	0	0	0	0	0	0	151	0	0	0	0	DEEP_CONSERVATION	BIOTA_CONSERVED
Boli_vallecula_TR22255_c3_g4_i1	0	0	63.5	0	99.8	0	62.8	62.8	0	0	0	0	0	0	0	0	0	0	0	0	0	0	0	0	0	0	0	0	0	168	0	0	0	0	DEEP_CONSERVATION	BIOTA_CONSERVED
Boli_vallecula_TR22255_c3_g6_i2	0	0	90.9	0	98.6	0	0	0	0	0	0	0	0	0	0	0	0	0	0	0	0	0	0	0	0	0	0	0	0	171	0	0	0	0	DEEP_CONSERVATION	BIOTA_CONSERVED
Boli_vallecula_TR22255_c3_g9_i10	0	0	82	0	94.4	0	0	0	0	0	0	0	0	0	0	0	0	0	0	0	0	0	0	59.7	0	0	0	0	0	0	0	0	0	0	DEEP_CONSERVATION	BIOTA_CONSERVED
Boli_vallecula_TR22255_c3_g9_i11	0	0	92.4	0	92.8	0	0	0	0	0	0	0	0	0	0	0	0	0	0	0	0	0	0	56.2	0	0	0	0	0	0	0	0	0	0	DEEP_CONSERVATION	BIOTA_CONSERVED
Boli_vallecula_TR22255_c3_g9_i14	0	0	119	0	97.4	0	0	0	0	0	0	0	0	0	0	75.9	0	0	0	0	0	0	0	97.4	0	0	0	0	0	182	0	0	0	0	DEEP_CONSERVATION	BIOTA_CONSERVED
Boli_vallecula_TR22255_c3_g9_i3	0	0	69.3	0	71.2	0	0	0	0	0	0	0	0	0	0	0	0	0	0	0	0	0	0	0	0	109	0	0	0	232	0	0	0	0	DEEP_CONSERVATION	BIOTA_CONSERVED
Boli_vallecula_TR22255_c3_g9_i4	0	0	108	0	148	0	0	0	0	0	0	0	0	0	0	101	0	0	0	0	0	0	0	0	0	112	0	0	0	239	0	0	0	0	DEEP_CONSERVATION	BIOTA_CONSERVED
Boli_vallecula_TR22255_c3_g9_i8	0	0	91.3	0	95.5	0	0	0	0	0	0	0	0	0	0	81.3	0	0	0	0	0	0	0	60.5	0	0	0	0	0	233	0	0	0	0	DEEP_CONSERVATION	BIOTA_CONSERVED
Boli_vallecula_TR22325_c0_g1_i1	0	0	87	87.4	180	0	0	0	0	0	0	0	0	0	0	0	0	194	0	0	0	0	0	0	0	0	0	0	59.3	206	0	0	0	0	DEEP_CONSERVATION	BIOTA_CONSERVED
Boli_vallecula_TR22325_c0_g1_i4	0	0	86.7	86.7	180	0	155	155	0	0	0	0	0	0	0	0	0	193	0	0	0	0	0	0	0	0	0	0	0	200	0	0	0	0	DEEP_CONSERVATION	BIOTA_CONSERVED
Boli_vallecula_TR22357_c0_g2_i1	0	0	362	360	391	0	0	0	0	0	0	0	0	0	0	0	0	0	0	487	0	314	0	533	0	521	0	0	172	440	0	0	0	0	DEEP_CONSERVATION	BIOTA_CONSERVED
Boli_vallecula_TR22357_c0_g2_i3	0	0	362	360	391	0	0	0	0	0	0	0	0	0	0	517	0	0	0	487	0	314	0	533	0	547	0	0	0	440	0	0	0	0	DEEP_CONSERVATION	BIOTA_CONSERVED
Boli_vallecula_TR22374_c0_g2_i1	53.5	0	59.3	0	0	0	0	0	0	0	0	0	0	0	0	0	0	0	0	0	0	0	0	0	0	0	0	0	87.7	594	0	0	0	0	DEEP_CONSERVATION	BIOTA_CONSERVED
Boli_vallecula_TR22548_c8_g5_i1	0	0	80.1	0	91.3	0	0	0	0	0	0	0	0	0	0	64.3	0	0	0	0	0	0	0	0	0	0	0	0	0	228	0	0	0	0	DEEP_CONSERVATION	BIOTA_CONSERVED
Boli_vallecula_TR22581_c0_g1_i10	0	0	83.6	109	0	0	0	0	0	0	0	0	0	0	0	0	0	0	0	0	0	0	0	0	0	0	0	0	0	59.3	0	0	0	0	DEEP_CONSERVATION	BIOTA_CONSERVED
Boli_vallecula_TR22581_c0_g1_i12	0	0	80.5	110	0	0	0	0	0	0	0	0	0	0	0	0	0	0	0	0	0	0	0	0	0	0	0	0	0	99.1	0	0	0	0	DEEP_CONSERVATION	BIOTA_CONSERVED
Boli_vallecula_TR22581_c0_g1_i8	0	0	84	108	0	0	0	0	0	0	0	0	0	0	0	0	0	0	0	0	0	0	0	0	0	0	0	0	0	96.8	0	0	0	0	DEEP_CONSERVATION	BIOTA_CONSERVED
Boli_vallecula_TR22772_c0_g1_i1	0	0	50.1	0	0	0	0	0	0	0	0	0	0	0	0	0	0	0	0	0	0	0	0	0	0	0	0	0	99.1	297	0	0	0	0	DEEP_CONSERVATION	BIOTA_CONSERVED
Boli_vallecula_TR22889_c1_g7_i2	0	0	323	74.7	324	0	238	238	0	0	0	0	0	0	0	0	0	374	0	455	0	0	0	0	0	0	0	0	0	611	0	0	0	0	DEEP_CONSERVATION	BIOTA_CONSERVED
Boli_vallecula_TR22911_c1_g1_i1	0	0	173	180	0	0	0	0	0	0	0	0	0	0	0	227	0	283	0	270	0	279	0	267	0	274	0	0	0	478	0	0	0	0	DEEP_CONSERVATION	BIOTA_CONSERVED
Boli_vallecula_TR22911_c1_g1_i3	0	0	175	0	149	0	0	0	0	0	0	0	0	0	0	223	0	231	0	228	0	231	0	233	0	267	0	0	0	433	0	0	0	0	DEEP_CONSERVATION	BIOTA_CONSERVED
Boli_vallecula_TR22933_c0_g1_i1	70.1	0	72	0	74.7	0	0	0	67.9	0	0	0	0	0	0	0	0	0	0	0	0	0	0	0	0	0	0	0	95	680	0	0	0	0	DEEP_CONSERVATION	BIOTA_CONSERVED
Boli_vallecula_TR22936_c0_g1_i1	0	0	550	551	550	0	0	0	0	0	0	0	0	0	0	804	0	541	0	545	0	867	0	0	0	0	0	0	0	1116	0	0	0	0	DEEP_CONSERVATION	BIOTA_CONSERVED
Boli_vallecula_TR22952_c0_g1_i1	0	0	89	237	56.6	0	230	230	0	0	0	0	0	0	0	303	0	265	0	295	0	201	0	303	0	299	0	0	99.6	641	0	0	0	0	DEEP_CONSERVATION	BIOTA_CONSERVED
Boli_vallecula_TR22952_c0_g1_i2	0	0	57	0	0	0	0	0	0	0	0	0	0	0	0	0	0	0	0	0	0	0	0	0	0	85.9	0	0	0	223	0	0	0	0	DEEP_CONSERVATION	BIOTA_CONSERVED
Boli_vallecula_TR23089_c2_g1_i1	0	0	0	72.8	0	0	64.7	64.7	0	0	0	0	0	0	0	211	0	203	0	191	0	189	0	76.3	0	179	0	0	0	602	0	0	0	0	DEEP_CONSERVATION	BIOTA_CONSERVED
Boli_vallecula_TR23089_c2_g1_i3	0	0	51.6	52.8	0	0	0	0	0	0	0	0	0	0	0	79.7	0	67.8	0	64.3	0	77	0	0	0	61.6	0	0	0	353	0	0	0	0	DEEP_CONSERVATION	BIOTA_CONSERVED
Boli_vallecula_TR23100_c6_g1_i1	0	56.2	0	73.6	0	0	0	0	0	0	0	0	0	56.2	0	0	0	489	0	538	0	493	0	483	0	508	0	0	0	2202	0	0	0	0	DEEP_CONSERVATION	BIOTA_CONSERVED
Boli_vallecula_TR23100_c6_g1_i2	0	56.2	0	73.6	0	0	0	0	0	0	0	0	0	56.2	0	0	0	485	0	525	0	443	0	477	0	503	0	0	0	1889	0	0	0	0	DEEP_CONSERVATION	BIOTA_CONSERVED
Boli_vallecula_TR2312_c0_g1_i1	0	0	62	0	0	0	0	0	0	0	0	0	0	0	0	0	0	0	0	0	0	0	0	0	0	0	0	0	99.1	400	0	0	0	0	DEEP_CONSERVATION	BIOTA_CONSERVED
Boli_vallecula_TR23175_c0_g1_i1	0	0	77	0	0	0	0	0	0	0	0	0	0	0	0	0	0	133	0	0	0	0	0	0	0	0	0	0	97.3	1530	0	0	0	0	DEEP_CONSERVATION	BIOTA_CONSERVED
Boli_vallecula_TR23211_c0_g1_i1	52	0	83.2	0	87	0	0	0	0	0	0	0	0	0	0	0	0	0	0	0	0	0	0	0	0	0	0	0	57	435	0	0	0	0	DEEP_CONSERVATION	BIOTA_CONSERVED
Boli_vallecula_TR23291_c3_g3_i1	0	0	404	417	0	0	199	199	0	0	0	0	0	0	0	662	0	404	0	776	0	575	0	706	0	696	0	0	0	1466	0	0	0	0	DEEP_CONSERVATION	BIOTA_CONSERVED
Boli_vallecula_TR23291_c3_g3_i5	0	0	86.7	95.5	92	0	99	99	0	0	0	0	0	0	0	471	0	327	0	571	0	368	0	493	0	484	0	0	0	1114	0	0	0	0	DEEP_CONSERVATION	BIOTA_CONSERVED
Boli_vallecula_TR23291_c3_g3_i6	0	0	0	283	0	0	94.7	94.7	0	0	0	0	0	0	0	468	0	326	0	567	0	363	0	492	0	481	0	0	0	1114	0	0	0	0	DEEP_CONSERVATION	BIOTA_CONSERVED
Boli_vallecula_TR23291_c3_g3_i7	0	0	213	218	229	0	204	204	0	0	0	0	0	0	0	305	0	305	0	319	0	325	0	322	0	325	0	0	0	492	0	0	0	0	DEEP_CONSERVATION	BIOTA_CONSERVED
Boli_vallecula_TR23409_c0_g1_i1	0	0	0	184	324	0	0	0	0	0	0	0	0	0	0	144	0	80.9	0	456	0	196	0	429	0	432	0	0	79.4	573	0	0	0	0	DEEP_CONSERVATION	BIOTA_CONSERVED
Boli_vallecula_TR23409_c0_g1_i2	0	0	67.4	58.5	64.7	0	0	0	0	0	0	0	0	0	0	67	0	0	0	80.1	0	0	0	73.2	0	77.4	0	0	0	217	0	0	0	0	DEEP_CONSERVATION	BIOTA_CONSERVED
Boli_vallecula_TR23409_c0_g1_i3	0	0	200	185	319	0	0	0	0	0	0	0	0	0	0	144	0	80.9	0	466	0	197	0	430	0	437	0	0	0	988	0	0	0	0	DEEP_CONSERVATION	BIOTA_CONSERVED
Boli_vallecula_TR23419_c0_g1_i2	0	0	0	59.3	0	0	0	0	0	0	0	0	0	0	0	0	0	303	0	142	0	280	0	289	0	285	0	0	0	0	0	0	0	0	DEEP_CONSERVATION	BIOTA_CONSERVED
Boli_vallecula_TR23419_c0_g1_i3	0	0	0	59.3	0	0	0	0	0	0	0	0	0	0	0	0	0	0	0	0	0	0	0	0	0	66.6	0	0	0	0	0	0	0	0	DEEP_CONSERVATION	BIOTA_CONSERVED
Boli_vallecula_TR23419_c0_g1_i5	0	0	0	59.3	0	0	0	0	0	0	0	0	0	0	0	0	0	0	0	0	0	0	0	59.7	0	228	0	0	0	314	0	0	0	0	DEEP_CONSERVATION	BIOTA_CONSERVED
Boli_vallecula_TR23419_c0_g1_i6	0	0	0	58.9	207	0	0	0	0	0	0	0	0	0	0	0	0	340	0	249	0	315	0	319	0	322	0	0	0	703	0	0	0	0	DEEP_CONSERVATION	BIOTA_CONSERVED
Boli_vallecula_TR23419_c0_g1_i8	0	0	0	59.3	0	0	0	0	0	0	0	0	0	0	0	0	0	329	0	238	0	305	0	311	0	310	0	0	0	0	0	0	0	0	DEEP_CONSERVATION	BIOTA_CONSERVED
Boli_vallecula_TR23483_c6_g1_i3	0	0	97.8	0	148	0	72	72	0	0	0	0	0	0	0	0	0	0	0	0	0	0	0	0	0	0	0	0	0	184	0	0	0	0	DEEP_CONSERVATION	BIOTA_CONSERVED
Boli_vallecula_TR23483_c8_g3_i2	0	0	63.5	0	71.2	0	0	0	0	0	0	0	0	0	0	0	0	0	0	0	0	0	0	0	0	0	0	0	0	131	0	0	0	0	DEEP_CONSERVATION	BIOTA_CONSERVED
Boli_vallecula_TR23483_c8_g6_i1	0	0	69.7	0	97.8	0	0	0	0	0	0	0	0	0	0	0	0	0	0	0	0	0	0	0	0	0	0	0	0	191	0	0	0	0	DEEP_CONSERVATION	BIOTA_CONSERVED
Boli_vallecula_TR23483_c8_g6_i2	0	0	93.6	0	97.4	0	0	0	0	0	0	0	0	0	0	0	0	0	0	0	0	0	0	76.6	0	0	0	0	0	189	0	0	0	0	DEEP_CONSERVATION	BIOTA_CONSERVED
Boli_vallecula_TR23502_c0_g1_i1	0	0	63.9	0	52.8	0	0	0	0	0	0	0	0	0	0	0	0	0	0	0	0	161	0	159	0	156	0	0	89	441	0	0	0	0	DEEP_CONSERVATION	BIOTA_CONSERVED
Boli_vallecula_TR23502_c0_g1_i2	0	0	63.9	0	52.8	0	0	0	0	0	0	0	0	0	0	0	0	0	0	0	0	161	0	159	0	156	0	0	0	286	0	0	0	0	DEEP_CONSERVATION	BIOTA_CONSERVED
Boli_vallecula_TR23529_c0_g2_i2	0	0	56.2	0	67.8	0	0	0	0	0	0	0	0	0	0	0	0	0	0	0	0	0	0	0	0	0	0	0	0	0	0	0	0	0	DEEP_CONSERVATION	BIOTA_CONSERVED
Boli_vallecula_TR23529_c0_g2_i4	0	0	0	72	0	0	0	0	0	0	0	0	0	0	0	296	0	382	0	386	0	382	0	373	0	385	0	0	0	746	0	0	0	0	DEEP_CONSERVATION	BIOTA_CONSERVED
Boli_vallecula_TR23530_c0_g1_i1	0	0	51.2	0	50.1	0	0	0	0	0	0	0	0	0	0	0	0	0	0	0	0	0	0	0	0	0	0	0	92.3	1017	0	0	0	0	DEEP_CONSERVATION	BIOTA_CONSERVED
Boli_vallecula_TR23544_c0_g1_i1	0	0	57.4	0	0	0	0	0	0	0	0	0	0	0	0	0	0	0	0	0	0	0	0	0	0	0	0	0	96.3	652	0	0	0	0	DEEP_CONSERVATION	BIOTA_CONSERVED
Boli_vallecula_TR23564_c0_g1_i1	0	0	99	53.9	118	0	0	0	0	0	0	0	0	0	0	153	0	153	0	0	0	155	0	162	0	156	0	0	91.8	459	0	0	0	0	DEEP_CONSERVATION	BIOTA_CONSERVED
Boli_vallecula_TR23564_c0_g1_i2	0	0	97.8	53.5	112	0	0	0	0	0	0	0	0	0	0	0	0	0	0	0	0	0	0	0	0	0	0	0	0	459	0	0	0	0	DEEP_CONSERVATION	BIOTA_CONSERVED
Boli_vallecula_TR23635_c0_g1_i1	0	0	0	59.3	0	0	0	0	0	0	0	0	0	0	0	288	0	289	0	0	0	0	0	214	0	225	0	0	84	562	0	0	0	0	DEEP_CONSERVATION	BIOTA_CONSERVED
Boli_vallecula_TR23635_c0_g1_i2	0	0	0	58.9	0	0	0	0	0	0	0	0	0	0	0	290	0	289	0	0	0	0	0	215	0	225	0	0	0	566	0	0	0	0	DEEP_CONSERVATION	BIOTA_CONSERVED
Boli_vallecula_TR23635_c0_g1_i3	0	0	0	58.9	0	0	0	0	0	0	0	0	0	0	0	288	0	287	0	0	0	0	0	217	0	228	0	0	0	566	0	0	0	0	DEEP_CONSERVATION	BIOTA_CONSERVED
Boli_vallecula_TR23635_c0_g1_i5	0	0	0	59.3	0	0	0	0	0	0	0	0	0	0	0	290	0	291	0	0	0	0	0	213	0	222	0	0	0	562	0	0	0	0	DEEP_CONSERVATION	BIOTA_CONSERVED
Boli_vallecula_TR23646_c0_g1_i1	0	0	97.4	0	0	0	0	0	54	0	0	0	0	0	0	0	0	0	0	0	0	0	0	0	0	0	0	0	73.5	163	0	0	0	0	DEEP_CONSERVATION	BIOTA_CONSERVED
Boli_vallecula_TR23678_c0_g1_i1	0	0	0	83.6	0	0	0	0	0	0	0	0	0	0	0	1977	0	1255	0	2115	0	2102	0	1932	0	1972	0	0	95	1553	0	0	0	0	DEEP_CONSERVATION	BIOTA_CONSERVED
Boli_vallecula_TR23689_c0_g1_i1	0	0	76.6	0	78.6	0	0	0	0	0	0	0	0	0	0	0	0	0	0	0	0	0	0	0	0	0	0	0	57.4	498	0	0	0	0	DEEP_CONSERVATION	BIOTA_CONSERVED
Boli_vallecula_TR23696_c1_g1_i2	0	0	0	65.5	0	0	68.9	68.9	0	0	0	0	0	0	0	370	0	403	0	0	0	354	0	341	0	357	0	0	0	1051	0	0	0	0	DEEP_CONSERVATION	BIOTA_CONSERVED
Boli_vallecula_TR23707_c0_g1_i1	0	0	120	118	134	0	131	131	0	0	0	0	0	0	0	203	0	179	0	216	0	219	0	221	0	221	0	0	65.7	848	0	0	0	0	DEEP_CONSERVATION	BIOTA_CONSERVED
Boli_vallecula_TR23750_c0_g1_i1	0	0	99.4	0	99.8	0	0	0	0	0	0	0	0	0	0	0	0	0	0	0	0	0	0	0	0	0	0	0	64.8	543	0	0	0	0	DEEP_CONSERVATION	BIOTA_CONSERVED
Boli_vallecula_TR23750_c0_g1_i3	0	0	99.4	0	95.1	0	0	0	0	0	0	0	0	0	0	0	0	0	0	0	0	0	0	0	0	0	0	0	0	201	0	0	0	0	DEEP_CONSERVATION	BIOTA_CONSERVED
Boli_vallecula_TR23780_c2_g1_i1	0	0	0	67.8	0	0	0	0	0	0	0	0	0	0	0	0	0	0	0	0	0	92.8	0	0	0	0	0	0	0	498	0	0	0	0	DEEP_CONSERVATION	BIOTA_CONSERVED
Boli_vallecula_TR23831_c0_g1_i1	0	0	0	290	0	0	0	0	0	0	0	0	0	0	0	437	0	531	0	229	0	0	0	365	0	385	0	0	53.3	1280	0	0	0	0	DEEP_CONSERVATION	BIOTA_CONSERVED
Boli_vallecula_TR23831_c0_g2_i1	0	0	113	110	117	0	0	0	0	0	0	0	0	0	0	155	0	166	0	0	0	0	0	153	0	154	0	0	54.2	413	0	0	0	0	DEEP_CONSERVATION	BIOTA_CONSERVED
Boli_vallecula_TR24071_c0_g2_i1	0	0	57	0	69.3	0	0	0	0	0	0	0	0	0	0	0	0	0	0	0	0	0	0	57.8	0	0	0	0	0	253	0	0	0	0	DEEP_CONSERVATION	BIOTA_CONSERVED
Boli_vallecula_TR24101_c2_g1_i7	73.6	0	76.6	62.8	0	0	0	0	0	0	0	0	0	0	0	0	0	0	0	0	0	0	0	0	0	0	0	0	0	591	0	0	0	0	DEEP_CONSERVATION	BIOTA_CONSERVED
Boli_vallecula_TR24103_c0_g1_i4	0	0	0	71.2	0	0	0	0	0	0	0	0	0	0	0	0	0	0	0	0	0	0	0	200	0	0	0	0	0	952	0	0	0	0	DEEP_CONSERVATION	BIOTA_CONSERVED
Boli_vallecula_TR24117_c0_g1_i1	50.4	0	57.4	0	0	0	0	0	0	0	0	0	0	0	0	0	0	0	0	0	0	0	0	0	0	0	0	0	78	95.9	0	0	0	0	DEEP_CONSERVATION	BIOTA_CONSERVED
Boli_vallecula_TR24165_c1_g3_i15	77	0	193	0	0	0	0	0	0	0	0	0	0	0	0	313	0	337	0	0	0	350	0	350	0	350	0	0	0	0	0	0	0	0	DEEP_CONSERVATION	BIOTA_CONSERVED
Boli_vallecula_TR24165_c1_g3_i18	99.4	0	72.4	0	0	0	0	0	0	0	0	0	0	0	0	313	0	337	0	0	0	350	0	349	0	349	0	0	0	374	0	0	0	0	DEEP_CONSERVATION	BIOTA_CONSERVED
Boli_vallecula_TR24165_c1_g3_i20	99.4	0	72.4	0	0	0	0	0	0	0	0	0	0	0	0	313	0	337	0	0	0	350	0	349	0	349	0	0	0	374	0	0	0	0	DEEP_CONSERVATION	BIOTA_CONSERVED
Boli_vallecula_TR24165_c1_g3_i22	99.4	0	72.4	0	0	0	0	0	0	0	0	0	0	0	0	313	0	337	0	0	0	350	0	349	0	349	0	0	0	374	0	0	0	0	DEEP_CONSERVATION	BIOTA_CONSERVED
Boli_vallecula_TR24232_c0_g1_i3	0	0	196	153	184	0	0	0	60	0	0	0	0	0	0	0	0	0	0	433	0	0	0	0	0	0	0	0	0	239	0	0	0	0	DEEP_CONSERVATION	BIOTA_CONSERVED
Boli_vallecula_TR24234_c0_g1_i1	99.4	0	99.4	0	96.3	0	0	0	0	0	0	0	0	0	0	0	0	0	0	0	0	0	0	0	0	0	0	0	0	130	0	0	0	0	DEEP_CONSERVATION	BIOTA_CONSERVED
Boli_vallecula_TR24269_c0_g1_i1	0	0	78.6	0	77.4	0	0	0	0	0	0	0	0	0	0	0	0	0	0	0	0	0	0	0	0	0	0	0	85.4	1200	0	0	0	0	DEEP_CONSERVATION	BIOTA_CONSERVED
Boli_vallecula_TR24303_c0_g1_i1	0	0	59.3	0	0	0	0	0	50.1	0	0	0	0	0	0	117	0	117	0	127	0	130	0	120	0	131	0	0	95.5	819	0	0	0	0	DEEP_CONSERVATION	BIOTA_CONSERVED
Boli_vallecula_TR24303_c0_g1_i5	0	0	59.3	0	0	0	0	0	50.1	0	0	0	0	0	0	117	0	117	0	127	0	130	0	120	0	131	0	0	0	1128	0	0	0	0	DEEP_CONSERVATION	BIOTA_CONSERVED
Boli_vallecula_TR24312_c0_g1_i1	0	0	132	0	129	0	0	0	0	0	0	0	0	0	0	0	0	0	0	0	0	0	0	0	0	0	0	0	61.1	1647	0	0	0	0	DEEP_CONSERVATION	BIOTA_CONSERVED
Boli_vallecula_TR24371_c0_g1_i1	59.3	0	55.8	0	0	0	0	0	0	0	0	0	0	0	0	338	0	347	0	325	0	332	0	349	0	337	0	0	92.7	726	0	0	0	0	DEEP_CONSERVATION	BIOTA_CONSERVED
Boli_vallecula_TR24371_c0_g1_i3	59.3	0	55.8	0	0	0	0	0	0	0	0	0	0	0	0	341	0	348	0	323	0	332	0	346	0	335	0	0	0	726	0	0	0	0	DEEP_CONSERVATION	BIOTA_CONSERVED
Boli_vallecula_TR24371_c0_g1_i5	59.3	0	55.8	0	0	0	0	0	0	0	0	0	0	0	0	338	0	347	0	325	0	332	0	349	0	337	0	0	0	726	0	0	0	0	DEEP_CONSERVATION	BIOTA_CONSERVED
Boli_vallecula_TR24399_c2_g1_i1	0	0	150	0	0	0	0	0	0	0	0	0	0	0	0	0	0	492	0	815	0	835	0	0	0	617	0	0	0	282	0	0	0	0	DEEP_CONSERVATION	BIOTA_CONSERVED
Boli_vallecula_TR24399_c2_g1_i2	0	0	153	76.6	0	0	0	0	0	0	0	0	0	0	0	697	0	797	0	859	0	836	0	0	0	774	0	0	0	717	0	0	0	0	DEEP_CONSERVATION	BIOTA_CONSERVED
Boli_vallecula_TR24399_c2_g1_i4	0	0	150	0	0	0	0	0	0	0	0	0	0	0	0	687	0	790	0	859	0	813	0	0	0	770	0	0	0	724	0	0	0	0	DEEP_CONSERVATION	BIOTA_CONSERVED
Boli_vallecula_TR24399_c2_g1_i5	0	0	150	0	0	0	0	0	0	0	0	0	0	0	0	0	0	491	0	501	0	629	0	0	0	618	0	0	0	393	0	0	0	0	DEEP_CONSERVATION	BIOTA_CONSERVED
Boli_vallecula_TR24399_c2_g1_i6	0	0	150	0	0	0	0	0	0	0	0	0	0	0	0	687	0	790	0	859	0	836	0	0	0	769	0	0	0	724	0	0	0	0	DEEP_CONSERVATION	BIOTA_CONSERVED
Boli_vallecula_TR24399_c2_g1_i8	0	0	153	0	0	0	0	0	0	0	0	0	0	0	0	701	0	803	0	862	0	834	0	0	0	787	0	0	0	702	0	0	0	0	DEEP_CONSERVATION	BIOTA_CONSERVED
Boli_vallecula_TR24399_c2_g1_i9	0	0	153	76.3	0	0	0	0	0	0	0	0	0	0	0	697	0	798	0	865	0	836	0	0	0	775	0	0	0	719	0	0	0	0	DEEP_CONSERVATION	BIOTA_CONSERVED
Boli_vallecula_TR24432_c5_g2_i3	0	0	54.7	0	50.4	0	0	0	0	0	0	0	0	0	0	0	0	0	0	0	0	0	0	117	0	0	0	0	0	0	0	0	0	0	DEEP_CONSERVATION	BIOTA_CONSERVED
Boli_vallecula_TR24437_c0_g1_i1	0	0	261	0	274	0	0	0	0	0	0	0	0	0	0	0	0	0	0	0	0	0	0	0	0	0	0	0	99.1	680	0	0	0	0	DEEP_CONSERVATION	BIOTA_CONSERVED
Boli_vallecula_TR24457_c1_g1_i1	50.8	0	52.4	0	62.4	0	0	0	0	0	0	0	0	0	0	0	0	0	0	0	0	0	0	0	0	0	0	0	0	439	0	0	0	0	DEEP_CONSERVATION	BIOTA_CONSERVED
Boli_vallecula_TR24528_c0_g1_i1	0	0	138	0	0	0	0	0	0	0	0	0	0	0	0	0	0	0	0	0	0	0	0	0	0	0	0	0	87.2	895	0	0	0	0	DEEP_CONSERVATION	BIOTA_CONSERVED
Boli_vallecula_TR24538_c0_g1_i1	0	0	488	492	583	0	0	0	0	0	0	0	0	0	0	773	0	805	0	775	0	812	0	820	0	834	0	0	87.2	1220	0	0	0	0	DEEP_CONSERVATION	BIOTA_CONSERVED
Boli_vallecula_TR24538_c0_g1_i2	0	0	489	495	581	0	0	0	0	0	0	0	0	0	0	770	0	810	0	780	0	816	0	823	0	835	0	0	0	1373	0	0	0	0	DEEP_CONSERVATION	BIOTA_CONSERVED
Boli_vallecula_TR24589_c5_g1_i1	72.8	0	82	0	83.6	0	0	0	63.9	0	0	0	0	0	0	98.6	0	0	0	0	0	0	0	103	0	105	0	0	0	403	0	0	0	0	DEEP_CONSERVATION	BIOTA_CONSERVED
Boli_vallecula_TR24589_c5_g1_i2	72.8	0	82	0	83.6	0	0	0	63.9	0	0	0	0	0	0	98.6	0	0	0	0	0	0	0	103	0	105	0	0	0	388	0	0	0	0	DEEP_CONSERVATION	BIOTA_CONSERVED
Boli_vallecula_TR24615_c2_g3_i2	53.5	0	53.1	0	62	0	0	0	0	0	0	0	0	0	0	0	0	0	0	0	0	0	0	0	0	0	0	0	0	178	0	0	0	0	DEEP_CONSERVATION	BIOTA_CONSERVED
Boli_vallecula_TR24627_c0_g1_i1	0	0	166	0	157	0	0	0	0	0	0	0	0	0	0	0	0	0	0	0	0	0	0	0	0	0	0	0	53.3	68.4	0	0	0	0	DEEP_CONSERVATION	BIOTA_CONSERVED
Boli_vallecula_TR24680_c0_g2_i2	0	0	61.6	62.8	0	0	0	0	0	0	0	0	0	0	0	73.6	0	85.1	0	0	0	0	0	73.9	0	78.6	0	0	0	348	0	0	0	0	DEEP_CONSERVATION	BIOTA_CONSERVED
Boli_vallecula_TR24688_c0_g1_i1	0	0	0	50.4	51.2	0	71.2	71.2	0	0	0	0	0	0	0	347	0	355	0	358	0	323	0	341	0	345	0	0	77.6	500	0	0	0	0	DEEP_CONSERVATION	BIOTA_CONSERVED
Boli_vallecula_TR24688_c0_g1_i4	0	0	103	107	115	0	72	72	0	0	0	0	0	0	0	207	0	222	0	224	0	201	0	223	0	218	0	0	0	301	0	0	0	0	DEEP_CONSERVATION	BIOTA_CONSERVED
Boli_vallecula_TR24725_c0_g1_i1	76.3	0	64.3	0	76.6	0	0	0	0	0	0	0	0	0	0	0	0	0	0	0	0	0	0	0	0	0	0	0	0	1423	0	0	0	0	DEEP_CONSERVATION	BIOTA_CONSERVED
Boli_vallecula_TR24725_c0_g2_i2	76.3	0	64.3	0	76.6	0	0	0	0	0	0	0	0	0	0	0	0	0	0	0	0	0	0	0	0	0	0	0	0	1400	0	0	0	0	DEEP_CONSERVATION	BIOTA_CONSERVED
Boli_vallecula_TR24725_c0_g2_i3	76.3	0	64.3	0	76.6	0	0	0	0	0	0	0	0	0	0	0	0	0	0	0	0	0	0	0	0	0	0	0	0	1400	0	0	0	0	DEEP_CONSERVATION	BIOTA_CONSERVED
Boli_vallecula_TR24756_c0_g1_i1	0	0	53.5	0	61.6	0	0	0	0	0	0	0	0	0	0	0	0	240	0	251	0	246	0	218	0	229	0	0	0	964	0	0	0	0	DEEP_CONSERVATION	BIOTA_CONSERVED
Boli_vallecula_TR24756_c0_g1_i4	0	0	53.5	0	61.6	0	0	0	0	0	0	0	0	0	0	0	0	240	0	251	0	246	0	218	0	229	0	0	0	964	0	0	0	0	DEEP_CONSERVATION	BIOTA_CONSERVED
Boli_vallecula_TR24771_c0_g1_i1	0	0	0	50.4	501	0	496	496	54	0	0	0	0	0	0	652	0	682	0	615	0	667	0	635	0	629	0	0	84.9	879	0	0	0	0	DEEP_CONSERVATION	BIOTA_CONSERVED
Boli_vallecula_TR24771_c0_g1_i2	0	0	70.5	72	98.2	0	383	383	54	0	0	0	0	0	0	506	0	528	0	484	0	518	0	489	0	486	0	0	0	297	0	0	0	0	DEEP_CONSERVATION	BIOTA_CONSERVED
Boli_vallecula_TR24798_c0_g2_i1	0	0	62	0	0	0	0	0	0	0	0	0	0	0	0	126	0	133	0	0	0	108	0	104	0	102	0	0	0	75.8	0	0	0	0	DEEP_CONSERVATION	BIOTA_CONSERVED
Boli_vallecula_TR24824_c2_g4_i4	115	0	219	0	210	0	0	0	50.1	0	0	0	0	0	0	189	0	110	0	0	0	0	0	91.3	0	0	0	0	0	275	0	0	0	0	DEEP_CONSERVATION	BIOTA_CONSERVED
Boli_vallecula_TR24837_c0_g1_i6	0	0	0	54.7	0	0	0	0	0	0	0	0	0	0	0	183	0	175	0	159	0	0	0	92	0	279	0	0	0	1326	0	0	0	0	DEEP_CONSERVATION	BIOTA_CONSERVED
Boli_vallecula_TR24935_c0_g1_i1	0	0	91.7	85.9	0	0	0	0	0	0	0	0	0	0	0	0	0	0	0	0	0	0	0	0	0	0	0	0	51	51	0	0	0	0	DEEP_CONSERVATION	BIOTA_CONSERVED
Boli_vallecula_TR24935_c0_g2_i1	0	0	96.7	68.9	0	0	0	0	0	0	0	0	0	0	0	0	0	0	0	0	0	0	0	0	0	0	0	0	51	51	0	0	0	0	DEEP_CONSERVATION	BIOTA_CONSERVED
Boli_vallecula_TR24935_c3_g1_i11	0	0	157	53.1	0	0	0	0	0	0	0	0	0	0	0	0	0	0	0	0	0	0	0	0	0	0	0	0	0	166	0	0	0	0	DEEP_CONSERVATION	BIOTA_CONSERVED
Boli_vallecula_TR24935_c3_g1_i2	0	0	145	137	0	0	0	0	0	0	0	0	0	0	0	0	0	0	0	0	0	0	0	0	0	0	0	0	0	309	0	0	0	0	DEEP_CONSERVATION	BIOTA_CONSERVED
Boli_vallecula_TR24935_c3_g1_i5	0	0	153	50.4	0	0	0	0	0	0	0	0	0	0	0	0	0	0	0	0	0	0	0	0	0	0	0	0	0	185	0	0	0	0	DEEP_CONSERVATION	BIOTA_CONSERVED
Boli_vallecula_TR24935_c3_g1_i8	0	0	119	53.5	0	0	0	0	0	0	0	0	0	0	0	0	0	0	0	0	0	0	0	0	0	0	0	0	0	196	0	0	0	0	DEEP_CONSERVATION	BIOTA_CONSERVED
Boli_vallecula_TR24964_c0_g1_i11	85.5	0	63.9	0	74.7	0	0	0	0	0	0	0	0	0	0	0	0	0	0	0	0	0	0	163	0	0	0	0	0	171	0	0	0	0	DEEP_CONSERVATION	BIOTA_CONSERVED
Boli_vallecula_TR24964_c0_g1_i13	85.5	0	63.9	0	74.7	0	0	0	0	0	0	0	0	0	0	0	0	535	0	0	0	0	0	1170	0	1183	0	0	0	171	0	0	0	0	DEEP_CONSERVATION	BIOTA_CONSERVED
Boli_vallecula_TR24964_c0_g1_i4	79.7	0	63.2	0	70.1	0	0	0	0	0	0	0	0	0	0	0	0	0	0	0	0	0	0	1168	0	1182	0	0	0	686	0	0	0	0	DEEP_CONSERVATION	BIOTA_CONSERVED
Boli_vallecula_TR24964_c0_g1_i5	79.7	0	63.2	0	70.1	0	0	0	0	0	0	0	0	0	0	0	0	535	0	0	0	0	0	1168	0	1182	0	0	0	3697	0	0	0	0	DEEP_CONSERVATION	BIOTA_CONSERVED
Boli_vallecula_TR24964_c0_g1_i6	79.7	0	63.2	0	70.1	0	0	0	0	0	0	0	0	0	0	0	0	535	0	0	0	0	0	1168	0	1182	0	0	0	686	0	0	0	0	DEEP_CONSERVATION	BIOTA_CONSERVED
Boli_vallecula_TR24992_c0_g1_i1	82	0	75.5	0	78.2	0	0	0	0	0	0	0	0	0	0	0	0	0	0	0	0	0	0	0	0	0	0	0	91.8	578	0	0	0	0	DEEP_CONSERVATION	BIOTA_CONSERVED
Boli_vallecula_TR25018_c0_g2_i1	0	0	53.1	0	58.5	0	0	0	0	0	0	0	0	0	0	0	0	0	0	0	0	0	0	0	0	0	0	0	0	340	0	0	0	0	DEEP_CONSERVATION	BIOTA_CONSERVED
Boli_vallecula_TR25039_c0_g1_i1	0	0	363	376	385	0	385	385	0	0	0	0	0	0	0	523	0	478	0	573	0	565	0	558	0	562	0	0	64.8	125	0	0	0	0	DEEP_CONSERVATION	BIOTA_CONSERVED
Boli_vallecula_TR25039_c0_g1_i2	0	0	298	308	303	0	0	0	0	0	0	0	0	0	0	440	0	391	0	485	0	481	0	476	0	480	0	0	0	255	0	0	0	0	DEEP_CONSERVATION	BIOTA_CONSERVED
Boli_vallecula_TR25039_c0_g1_i3	0	0	256	265	272	0	0	0	0	0	0	0	0	0	0	390	0	380	0	428	0	419	0	417	0	425	0	0	0	313	0	0	0	0	DEEP_CONSERVATION	BIOTA_CONSERVED
Boli_vallecula_TR25039_c0_g1_i4	0	0	390	403	409	0	410	410	0	0	0	0	0	0	0	556	0	706	0	834	0	599	0	792	0	775	0	0	0	255	0	0	0	0	DEEP_CONSERVATION	BIOTA_CONSERVED
Boli_vallecula_TR25053_c1_g3_i4	0	0	87.8	0	0	0	0	0	0	0	0	0	0	0	0	0	0	0	0	0	0	0	0	0	0	0	0	0	0	470	0	0	0	0	DEEP_CONSERVATION	BIOTA_CONSERVED
Boli_vallecula_TR25055_c0_g1_i12	52	0	55.1	0	56.2	0	0	0	0	0	0	0	0	0	0	0	0	0	0	0	0	379	0	394	0	410	0	0	0	436	0	0	0	0	DEEP_CONSERVATION	BIOTA_CONSERVED
Boli_vallecula_TR25101_c0_g1_i4	0	0	139	143	152	0	0	0	0	0	0	0	0	0	0	165	0	100	0	92.4	0	174	0	151	0	157	0	0	0	279	0	0	0	0	DEEP_CONSERVATION	BIOTA_CONSERVED
Boli_vallecula_TR25130_c1_g1_i1	0	0	311	210	317	0	0	0	0	0	0	0	0	0	0	0	0	0	0	0	0	0	0	0	0	0	0	0	0	310	0	0	0	0	DEEP_CONSERVATION	BIOTA_CONSERVED
Boli_vallecula_TR25132_c2_g8_i1	0	0	1088	0	1070	0	991	991	52	0	0	0	0	0	0	1427	0	1561	0	0	0	808	0	1441	0	1432	0	0	0	2979	0	0	0	0	DEEP_CONSERVATION	BIOTA_CONSERVED
Boli_vallecula_TR25132_c2_g8_i2	0	0	1420	112	1388	0	1288	1288	52	0	0	0	0	0	0	1847	0	2044	0	0	0	806	0	1865	0	1843	0	0	0	3834	0	0	0	0	DEEP_CONSERVATION	BIOTA_CONSERVED
Boli_vallecula_TR25132_c2_g8_i3	0	0	1278	0	1242	0	1157	1157	52	0	0	0	0	0	0	1659	0	1830	0	0	0	806	0	1680	0	1659	0	0	0	3498	0	0	0	0	DEEP_CONSERVATION	BIOTA_CONSERVED
Boli_vallecula_TR25134_c1_g2_i7	0	0	105	0	0	0	0	0	0	0	0	0	0	0	0	0	0	159	0	144	0	0	0	155	0	0	0	0	0	0	0	0	0	0	DEEP_CONSERVATION	BIOTA_CONSERVED
Boli_vallecula_TR25146_c1_g1_i2	0	0	0	168	0	0	0	0	0	0	0	0	0	0	0	1818	0	1019	0	1859	0	859	0	1658	0	1754	0	0	0	187	0	0	0	0	DEEP_CONSERVATION	BIOTA_CONSERVED
Boli_vallecula_TR25209_c12_g2_i2	0	0	101	0	99	0	72.8	72.8	0	0	0	0	0	0	0	66.6	0	0	0	0	0	0	0	60.8	0	0	0	0	0	159	0	0	0	0	DEEP_CONSERVATION	BIOTA_CONSERVED
Boli_vallecula_TR25209_c12_g3_i2	0	0	110	0	67.8	0	0	0	0	0	0	0	0	0	0	97.8	0	0	0	0	0	0	0	67.8	0	0	0	0	0	203	0	0	0	0	DEEP_CONSERVATION	BIOTA_CONSERVED
Boli_vallecula_TR25209_c12_g5_i1	0	0	63.5	0	93.2	0	62.4	62.4	0	0	0	0	0	0	0	0	0	0	0	0	0	0	0	0	0	0	0	0	0	65.7	0	0	0	0	DEEP_CONSERVATION	BIOTA_CONSERVED
Boli_vallecula_TR25209_c12_g7_i2	0	0	89.7	0	93.2	0	0	0	0	0	0	0	0	0	0	0	0	0	0	0	0	0	0	0	0	0	0	0	0	153	0	0	0	0	DEEP_CONSERVATION	BIOTA_CONSERVED
Boli_vallecula_TR25209_c12_g7_i3	0	0	92.4	0	94.4	0	0	0	0	0	0	0	0	0	0	0	0	0	0	0	0	0	0	0	0	0	0	0	0	155	0	0	0	0	DEEP_CONSERVATION	BIOTA_CONSERVED
Boli_vallecula_TR25264_c0_g1_i1	0	0	0	50.4	0	0	0	0	0	0	0	0	0	0	0	189	0	363	0	0	0	0	0	716	0	789	0	0	96.4	1798	0	0	0	0	DEEP_CONSERVATION	BIOTA_CONSERVED
Boli_vallecula_TR25264_c0_g1_i2	0	0	0	50.4	0	0	0	0	0	0	0	0	0	0	0	189	0	363	0	0	0	0	0	716	0	789	0	0	0	1798	0	0	0	0	DEEP_CONSERVATION	BIOTA_CONSERVED
Boli_vallecula_TR25272_c5_g1_i1	0	0	58.5	0	193	0	160	160	444	0	0	0	0	0	0	0	0	0	0	0	0	0	0	0	0	0	0	0	0	305	0	0	0	0	DEEP_CONSERVATION	BIOTA_CONSERVED
Boli_vallecula_TR25282_c0_g1_i2	0	0	73.6	0	0	0	0	0	0	0	0	0	0	0	0	573	0	574	0	0	0	0	0	0	0	0	0	0	0	0	0	0	0	0	DEEP_CONSERVATION	BIOTA_CONSERVED
Boli_vallecula_TR25282_c0_g1_i9	0	0	73.6	0	0	0	0	0	0	0	0	0	0	0	0	573	0	574	0	0	0	0	0	0	0	0	0	0	0	0	0	0	0	0	DEEP_CONSERVATION	BIOTA_CONSERVED
Boli_vallecula_TR25319_c0_g1_i12	65.9	0	69.3	51.6	68.6	0	0	0	0	0	0	0	0	0	0	0	0	279	0	0	0	0	0	220	0	194	0	0	0	204	0	0	0	0	DEEP_CONSERVATION	BIOTA_CONSERVED
Boli_vallecula_TR25329_c2_g1_i1	0	0	66.2	0	169	0	115	115	0	0	0	0	0	0	0	432	0	100	0	100	0	439	0	307	0	468	0	0	0	313	0	0	0	0	DEEP_CONSERVATION	BIOTA_CONSERVED
Boli_vallecula_TR25329_c2_g3_i1	0	0	66.2	0	169	0	65.9	65.9	0	0	0	0	0	0	0	0	0	0	0	94	0	91.3	0	0	0	150	0	0	0	318	0	0	0	0	DEEP_CONSERVATION	BIOTA_CONSERVED
Boli_vallecula_TR25411_c0_g1_i1	0	0	403	0	0	0	0	0	0	0	0	0	0	0	0	572	0	733	0	841	0	840	0	889	0	860	0	0	50.6	1061	0	0	0	0	DEEP_CONSERVATION	BIOTA_CONSERVED
Boli_vallecula_TR25433_c1_g1_i1	0	0	117	0	0	0	0	0	0	0	0	0	0	0	0	0	0	0	0	0	0	0	0	0	0	0	0	0	80.3	587	0	0	0	0	DEEP_CONSERVATION	BIOTA_CONSERVED
Boli_vallecula_TR25460_c1_g2_i4	0	0	0	70.5	0	0	0	0	0	0	0	0	0	0	0	0	0	436	0	425	0	111	0	404	0	401	0	0	0	1180	0	0	0	0	DEEP_CONSERVATION	BIOTA_CONSERVED
Boli_vallecula_TR25548_c0_g1_i6	60.1	0	57.4	0	53.5	0	0	0	0	0	0	0	0	0	0	0	0	212	0	0	0	0	0	181	0	181	0	0	0	406	0	0	0	0	DEEP_CONSERVATION	BIOTA_CONSERVED
Boli_vallecula_TR25613_c0_g1_i3	0	0	52	0	54.3	0	0	0	0	0	0	0	0	0	0	0	0	0	0	0	0	87.4	0	81.3	0	0	0	0	0	0	0	0	0	0	DEEP_CONSERVATION	BIOTA_CONSERVED
Boli_vallecula_TR25618_c0_g1_i2	0	0	0	62.4	0	0	0	0	0	0	0	0	0	0	0	0	0	0	0	0	0	0	0	0	0	0	0	0	0	320	0	0	0	0	DEEP_CONSERVATION	BIOTA_CONSERVED
Boli_vallecula_TR25618_c0_g1_i4	0	0	0	62.4	0	0	0	0	0	0	0	0	0	0	0	0	0	0	0	0	0	0	0	0	0	0	0	0	0	325	0	0	0	0	DEEP_CONSERVATION	BIOTA_CONSERVED
Boli_vallecula_TR25698_c0_g2_i2	0	0	58.5	0	59.7	0	0	0	0	0	0	0	0	0	0	0	0	0	0	0	0	0	0	152	0	0	0	0	0	0	0	0	0	0	DEEP_CONSERVATION	BIOTA_CONSERVED
Boli_vallecula_TR25731_c2_g1_i2	0	0	0	51.6	0	0	0	0	0	0	0	0	0	0	0	0	0	0	0	0	0	0	0	0	0	0	0	0	0	450	0	0	0	0	DEEP_CONSERVATION	BIOTA_CONSERVED
Boli_vallecula_TR25848_c0_g1_i10	0	0	0	55.8	0	0	0	0	0	0	0	0	0	0	0	0	0	590	0	616	0	0	0	624	0	632	0	0	0	0	0	0	0	0	DEEP_CONSERVATION	BIOTA_CONSERVED
Boli_vallecula_TR25848_c0_g1_i12	0	0	0	55.8	0	0	0	0	0	0	0	0	0	0	0	0	0	590	0	616	0	0	0	624	0	632	0	0	0	0	0	0	0	0	DEEP_CONSERVATION	BIOTA_CONSERVED
Boli_vallecula_TR25871_c1_g1_i1	99	0	98.6	0	99	0	0	0	0	0	0	0	0	0	0	0	0	0	0	0	0	0	0	0	0	0	0	0	0	914	0	0	0	0	DEEP_CONSERVATION	BIOTA_CONSERVED
Boli_vallecula_TR25943_c0_g2_i1	0	0	323	286	298	0	0	0	0	0	0	0	0	0	0	437	0	465	0	409	0	386	0	379	0	0	0	0	72.5	967	0	0	0	0	DEEP_CONSERVATION	BIOTA_CONSERVED
Boli_vallecula_TR25943_c0_g2_i2	0	0	92	157	82.4	0	60.1	60.1	0	0	0	0	0	0	0	301	0	319	0	288	0	270	0	260	0	0	0	0	0	385	0	0	0	0	DEEP_CONSERVATION	BIOTA_CONSERVED
Boli_vallecula_TR25943_c0_g2_i3	0	0	126	157	188	0	0	0	0	0	0	0	0	0	0	296	0	315	0	281	0	265	0	256	0	0	0	0	0	558	0	0	0	0	DEEP_CONSERVATION	BIOTA_CONSERVED
Boli_vallecula_TR25943_c0_g2_i4	0	0	323	285	298	0	0	0	0	0	0	0	0	0	0	435	0	466	0	410	0	388	0	383	0	0	0	0	0	770	0	0	0	0	DEEP_CONSERVATION	BIOTA_CONSERVED
Boli_vallecula_TR25976_c0_g1_i1	0	0	0	52.8	0	0	0	0	0	0	0	0	0	0	0	542	0	572	0	585	0	449	0	558	0	531	0	0	272	457	0	0	0	0	DEEP_CONSERVATION	BIOTA_CONSERVED
Boli_vallecula_TR25976_c0_g1_i3	0	0	0	57	0	0	0	0	0	0	0	0	0	0	0	557	0	583	0	601	0	0	0	562	0	540	0	0	0	463	0	0	0	0	DEEP_CONSERVATION	BIOTA_CONSERVED
Boli_vallecula_TR25976_c0_g1_i5	0	0	0	50.8	0	0	0	0	0	0	0	0	0	0	0	540	0	0	0	584	0	445	0	0	0	530	0	0	0	412	0	0	0	0	DEEP_CONSERVATION	BIOTA_CONSERVED
Boli_vallecula_TR25976_c0_g1_i7	0	0	0	51.2	0	0	0	0	0	0	0	0	0	0	0	528	0	574	0	0	0	0	0	554	0	0	0	0	0	568	0	0	0	0	DEEP_CONSERVATION	BIOTA_CONSERVED
Boli_vallecula_TR25976_c0_g1_i8	0	0	146	53.9	0	0	0	0	0	0	0	0	0	0	0	0	0	0	0	0	0	0	0	0	0	0	0	0	0	50.6	0	0	0	0	DEEP_CONSERVATION	BIOTA_CONSERVED
Boli_vallecula_TR25991_c0_g1_i1	50.1	0	50.1	0	0	0	0	0	0	0	0	0	0	0	0	0	0	0	0	0	0	0	0	0	0	0	0	0	58.3	99.6	0	0	0	0	DEEP_CONSERVATION	BIOTA_CONSERVED
Boli_vallecula_TR26001_c2_g5_i4	0	0	57.4	0	0	0	0	0	0	0	0	0	0	0	0	0	0	0	0	0	0	0	0	0	0	0	0	0	0	236	0	0	0	0	DEEP_CONSERVATION	BIOTA_CONSERVED
Boli_vallecula_TR26086_c3_g1_i3	50.8	0	57.4	0	53.5	0	0	0	56	0	0	0	0	0	0	526	0	358	0	701	0	382	0	664	0	664	0	0	0	964	0	0	0	0	DEEP_CONSERVATION	BIOTA_CONSERVED
Boli_vallecula_TR26143_c0_g1_i1	0	0	0	60.5	574	0	0	0	0	0	0	0	0	0	0	793	0	782	0	821	0	843	0	813	0	842	0	0	485	2061	0	0	0	0	DEEP_CONSERVATION	BIOTA_CONSERVED
Boli_vallecula_TR26143_c0_g1_i3	0	0	0	60.8	574	0	0	0	0	0	0	0	0	0	0	792	0	781	0	823	0	842	0	813	0	842	0	0	0	2129	0	0	0	0	DEEP_CONSERVATION	BIOTA_CONSERVED
Boli_vallecula_TR26143_c0_g1_i4	0	0	0	60.8	574	0	0	0	0	0	0	0	0	0	0	792	0	781	0	823	0	842	0	813	0	842	0	0	0	1528	0	0	0	0	DEEP_CONSERVATION	BIOTA_CONSERVED
Boli_vallecula_TR26261_c4_g1_i1	0	0	90.5	52.8	0	0	0	0	0	0	0	0	0	0	0	0	0	0	0	0	0	0	0	0	0	0	0	0	0	183	0	0	0	0	DEEP_CONSERVATION	BIOTA_CONSERVED
Boli_vallecula_TR26261_c4_g1_i2	0	0	91.7	55.1	0	0	0	0	0	0	0	0	0	0	0	0	0	0	0	0	0	0	0	0	0	0	0	0	0	169	0	0	0	0	DEEP_CONSERVATION	BIOTA_CONSERVED
Boli_vallecula_TR26261_c6_g11_i1	0	0	58.5	54.7	0	0	0	0	0	0	0	0	0	0	0	0	0	0	0	0	0	0	0	0	0	0	0	0	0	51	0	0	0	0	DEEP_CONSERVATION	BIOTA_CONSERVED
Boli_vallecula_TR26261_c6_g13_i1	0	0	96.3	63.2	0	0	0	0	0	0	0	0	0	0	0	0	0	0	0	0	0	0	0	0	0	0	0	0	0	58.8	0	0	0	0	DEEP_CONSERVATION	BIOTA_CONSERVED
Boli_vallecula_TR26261_c6_g2_i4	0	0	145	137	0	0	0	0	0	0	0	0	0	0	0	0	0	0	0	0	0	0	0	0	0	0	0	0	0	111	0	0	0	0	DEEP_CONSERVATION	BIOTA_CONSERVED
Boli_vallecula_TR26261_c6_g3_i6	0	0	88.6	0	0	0	0	0	56	0	0	0	0	0	0	0	0	0	0	0	0	0	0	0	0	0	0	0	0	163	0	0	0	0	DEEP_CONSERVATION	BIOTA_CONSERVED
Boli_vallecula_TR26261_c6_g6_i1	0	0	62.8	53.9	0	0	0	0	0	0	0	0	0	0	0	0	0	0	0	0	0	0	0	0	0	0	0	0	0	53.8	0	0	0	0	DEEP_CONSERVATION	BIOTA_CONSERVED
Boli_vallecula_TR26261_c6_g8_i1	0	0	81.6	67.8	0	0	0	0	0	0	0	0	0	0	0	0	0	0	0	0	0	0	0	0	0	0	0	0	0	65.7	0	0	0	0	DEEP_CONSERVATION	BIOTA_CONSERVED
Boli_vallecula_TR26286_c0_g1_i3	0	0	652	669	0	0	0	0	0	0	0	0	0	0	0	1685	0	1920	0	1979	0	1771	0	1988	0	2005	0	0	0	2980	0	0	0	0	DEEP_CONSERVATION	BIOTA_CONSERVED
Boli_vallecula_TR26294_c0_g1_i1	0	0	130	0	108	0	0	0	0	0	0	0	0	0	0	0	0	0	0	0	0	0	0	0	0	0	0	0	99.1	151	0	0	0	0	DEEP_CONSERVATION	BIOTA_CONSERVED
Boli_vallecula_TR26294_c1_g2_i4	0	0	165	63.9	155	0	0	0	0	0	0	0	0	0	0	0	0	0	0	0	0	0	0	0	0	0	0	0	0	106	0	0	0	0	DEEP_CONSERVATION	BIOTA_CONSERVED
Boli_vallecula_TR26314_c1_g2_i1	0	0	0	114	0	0	0	0	0	0	0	0	0	0	0	1471	0	1369	0	1618	0	1602	0	1588	0	1603	0	0	0	1783	0	0	0	0	DEEP_CONSERVATION	BIOTA_CONSERVED
Boli_vallecula_TR26314_c1_g4_i1	0	0	131	90.9	156	0	0	0	0	0	0	0	0	0	0	0	0	122	0	0	0	0	0	180	0	0	0	0	0	406	0	0	0	0	DEEP_CONSERVATION	BIOTA_CONSERVED
Boli_vallecula_TR26330_c6_g1_i1	0	0	71.2	63.9	0	0	0	0	0	0	0	0	0	0	0	0	0	0	0	0	0	0	0	0	0	0	0	0	0	54.2	0	0	0	0	DEEP_CONSERVATION	BIOTA_CONSERVED
Boli_vallecula_TR26330_c6_g6_i11	0	0	72.8	106	0	0	0	0	0	0	0	0	0	0	0	0	0	0	0	0	0	0	0	0	0	0	0	0	0	229	0	0	0	0	DEEP_CONSERVATION	BIOTA_CONSERVED
Boli_vallecula_TR26330_c6_g6_i6	0	0	95.9	122	0	0	0	0	0	0	0	0	0	0	0	0	0	0	0	0	0	0	0	0	0	0	0	0	0	159	0	0	0	0	DEEP_CONSERVATION	BIOTA_CONSERVED
Boli_vallecula_TR26372_c0_g1_i1	0	0	55.1	0	97.8	0	0	0	0	0	0	0	0	0	0	0	0	0	0	0	0	0	0	0	0	0	0	0	63.4	839	0	0	0	0	DEEP_CONSERVATION	BIOTA_CONSERVED
Boli_vallecula_TR26716_c0_g1_i1	0	0	53.1	0	0	0	0	0	0	0	0	0	0	0	0	0	0	0	0	0	0	0	0	0	0	0	0	0	262	462	0	0	0	0	DEEP_CONSERVATION	BIOTA_CONSERVED
Boli_vallecula_TR27088_c0_g1_i1	52	0	51.2	0	53.1	0	0	0	0	0	0	0	0	0	0	0	0	0	0	0	0	0	0	0	0	0	0	0	50.1	480	0	0	0	0	DEEP_CONSERVATION	BIOTA_CONSERVED
Boli_vallecula_TR27132_c0_g1_i1	0	0	52.8	0	0	0	0	0	0	0	0	0	0	0	0	0	0	0	0	0	0	0	0	0	0	0	0	0	71.6	180	0	0	0	0	DEEP_CONSERVATION	BIOTA_CONSERVED
Boli_vallecula_TR27251_c0_g1_i1	0	0	196	194	0	0	0	0	0	0	0	0	0	0	0	0	0	0	0	0	0	0	0	0	0	0	0	0	0	117	0	0	0	0	DEEP_CONSERVATION	BIOTA_CONSERVED
Boli_vallecula_TR272_c0_g1_i1	0	0	195	192	0	0	0	0	0	0	0	0	0	0	0	0	0	0	0	0	0	0	0	0	0	0	0	0	51.9	114	0	0	0	0	DEEP_CONSERVATION	BIOTA_CONSERVED
Boli_vallecula_TR272_c0_g2_i1	0	0	229	228	0	0	0	0	0	0	0	0	0	0	0	0	0	0	0	0	0	0	0	0	0	0	0	0	0	114	0	0	0	0	DEEP_CONSERVATION	BIOTA_CONSERVED
Boli_vallecula_TR28077_c0_g1_i1	0	0	62.4	0	0	0	0	0	0	0	0	0	0	0	0	0	0	0	0	0	0	0	0	0	0	0	0	0	84	180	0	0	0	0	DEEP_CONSERVATION	BIOTA_CONSERVED
Boli_vallecula_TR29104_c0_g1_i1	0	0	157	126	0	0	0	0	0	0	0	0	0	0	0	0	0	0	0	0	0	0	0	0	0	0	0	0	57.4	217	0	0	0	0	DEEP_CONSERVATION	BIOTA_CONSERVED
Boli_vallecula_TR29254_c0_g1_i1	0	0	139	125	0	0	0	0	0	0	0	0	0	0	0	216	0	227	0	222	0	206	0	206	0	204	0	0	223	393	0	0	0	0	DEEP_CONSERVATION	BIOTA_CONSERVED
Boli_vallecula_TR29450_c0_g1_i1	0	0	0	51.6	0	0	0	0	0	63.8	0	0	0	0	0	0	0	0	0	0	0	0	0	0	0	0	0	0	0	324	0	0	0	0	DEEP_CONSERVATION	BIOTA_CONSERVED
Boli_vallecula_TR29565_c0_g1_i1	0	0	199	185	99	0	94	94	0	0	0	0	0	0	0	0	0	0	0	0	0	0	0	0	0	0	0	0	55.6	109	0	0	0	0	DEEP_CONSERVATION	BIOTA_CONSERVED
Boli_vallecula_TR29583_c0_g1_i1	0	0	250	0	265	0	0	0	0	0	0	0	0	0	0	0	0	0	0	0	0	0	0	0	0	0	0	0	95.9	387	0	0	0	0	DEEP_CONSERVATION	BIOTA_CONSERVED
Boli_vallecula_TR29744_c0_g1_i1	0	0	77	68.6	0	0	0	0	0	0	75.8	0	0	0	0	108	0	103	0	100	0	97.8	0	92.8	0	96.3	0	0	348	250	0	0	0	0	DEEP_CONSERVATION	BIOTA_CONSERVED
Boli_vallecula_TR29858_c0_g1_i1	106	108	172	175	0	0	0	0	0	0	0	0	0	108	0	0	0	0	0	0	0	0	0	0	0	0	0	0	97.7	161	0	0	0	0	DEEP_CONSERVATION	BIOTA_CONSERVED
Boli_vallecula_TR30143_c0_g1_i1	64.7	0	70.5	0	118	0	0	0	50.1	0	0	0	0	0	0	0	0	0	0	0	0	0	0	0	0	0	0	0	75.8	75.8	0	0	0	0	DEEP_CONSERVATION	BIOTA_CONSERVED
Boli_vallecula_TR30546_c0_g1_i1	0	0	96.3	85.9	0	0	0	0	0	0	0	0	0	0	0	0	0	0	0	0	0	0	0	0	0	0	0	0	58.8	167	0	0	0	0	DEEP_CONSERVATION	BIOTA_CONSERVED
Boli_vallecula_TR30803_c0_g1_i1	0	0	156	154	0	0	0	0	0	0	0	0	0	0	0	0	0	0	0	0	0	0	0	0	0	0	0	0	68	266	0	0	0	0	DEEP_CONSERVATION	BIOTA_CONSERVED
Boli_vallecula_TR30901_c0_g1_i1	0	0	51.6	0	0	0	0	0	0	0	0	0	0	0	0	0	0	0	0	0	0	0	0	0	0	0	0	0	99.1	246	0	0	0	0	DEEP_CONSERVATION	BIOTA_CONSERVED
Boli_vallecula_TR30951_c0_g1_i1	0	0	68.2	65.5	0	0	0	0	0	0	0	0	0	0	0	0	0	0	0	0	0	0	0	0	0	0	0	0	96.8	668	0	0	0	0	DEEP_CONSERVATION	BIOTA_CONSERVED
Boli_vallecula_TR31079_c0_g1_i1	0	0	162	153	0	0	0	0	0	0	0	0	0	0	0	0	0	0	0	0	0	0	0	0	0	0	0	0	98.2	383	0	0	0	0	DEEP_CONSERVATION	BIOTA_CONSERVED
Boli_vallecula_TR3122_c0_g1_i1	0	0	53.9	0	0	0	0	0	0	0	0	0	0	0	0	0	0	0	0	0	0	0	0	0	0	0	0	0	94.5	363	0	0	0	0	DEEP_CONSERVATION	BIOTA_CONSERVED
Boli_vallecula_TR3138_c0_g1_i1	50.8	0	57.8	0	51.6	0	0	0	0	0	0	0	0	0	0	0	0	0	0	0	0	0	0	0	0	0	0	0	93.6	368	0	0	0	0	DEEP_CONSERVATION	BIOTA_CONSERVED
Boli_vallecula_TR31400_c0_g1_i1	0	0	138	121	0	0	0	0	0	0	0	0	0	0	0	0	0	0	0	0	0	0	0	0	0	0	0	0	73.5	700	0	0	0	0	DEEP_CONSERVATION	BIOTA_CONSERVED
Boli_vallecula_TR3180_c0_g1_i1	0	0	134	132	154	0	146	146	0	0	0	0	0	0	0	211	0	201	0	220	0	157	0	212	0	214	0	0	79	412	0	0	0	0	DEEP_CONSERVATION	BIOTA_CONSERVED
Boli_vallecula_TR3180_c1_g1_i1	91.7	95.1	128	125	115	0	121	121	0	0	0	0	0	95.1	0	150	0	150	0	152	0	130	0	152	0	155	0	0	0	441	0	0	0	0	DEEP_CONSERVATION	BIOTA_CONSERVED
Boli_vallecula_TR32019_c0_g1_i1	0	0	79.3	162	0	0	0	0	0	0	0	0	0	0	0	0	0	0	0	0	0	0	0	0	0	0	0	0	54.2	69.9	0	0	0	0	DEEP_CONSERVATION	BIOTA_CONSERVED
Boli_vallecula_TR32024_c0_g1_i1	0	0	159	129	0	0	0	0	0	0	0	0	0	0	0	0	0	0	0	0	0	0	0	0	0	0	0	0	356	549	0	0	0	0	DEEP_CONSERVATION	BIOTA_CONSERVED
Boli_vallecula_TR32082_c0_g1_i1	0	0	169	164	0	0	0	0	0	0	0	0	0	0	0	0	0	0	0	0	0	0	0	0	0	0	0	0	79.9	299	0	0	0	0	DEEP_CONSERVATION	BIOTA_CONSERVED
Boli_vallecula_TR32266_c0_g1_i1	0	0	86.7	0	98.2	0	0	0	0	0	0	0	0	0	0	0	0	0	0	0	0	0	0	0	0	0	0	0	71.6	410	0	0	0	0	DEEP_CONSERVATION	BIOTA_CONSERVED
Boli_vallecula_TR32321_c0_g1_i1	0	0	90.1	0	0	0	0	0	0	0	0	0	0	0	0	0	0	0	0	0	0	0	0	0	0	0	0	0	91.3	216	0	0	0	0	DEEP_CONSERVATION	BIOTA_CONSERVED
Boli_vallecula_TR32343_c0_g1_i1	0	0	53.9	0	0	0	0	0	0	0	0	0	0	0	0	0	0	0	0	0	0	0	0	0	0	0	0	0	77.6	283	0	0	0	0	DEEP_CONSERVATION	BIOTA_CONSERVED
Boli_vallecula_TR32403_c0_g1_i1	0	0	184	172	0	0	0	0	0	0	0	0	0	0	0	0	0	0	0	0	0	0	0	0	0	0	0	0	95.9	236	0	0	0	0	DEEP_CONSERVATION	BIOTA_CONSERVED
Boli_vallecula_TR33286_c0_g1_i1	0	0	68.9	0	77	0	0	0	0	0	0	0	0	0	0	0	0	0	0	0	0	0	0	0	0	0	0	0	297	452	0	0	0	0	DEEP_CONSERVATION	BIOTA_CONSERVED
Boli_vallecula_TR33524_c0_g1_i1	0	0	154	142	0	0	0	0	0	0	0	0	0	0	0	0	0	0	0	0	0	0	0	0	0	0	0	0	67.5	0	0	0	0	0	DEEP_CONSERVATION	BIOTA_CONSERVED
Boli_vallecula_TR33844_c0_g1_i1	0	0	149	136	0	0	0	0	0	0	0	0	0	0	0	0	0	0	0	0	0	0	0	0	0	0	0	0	98.2	103	0	0	0	0	DEEP_CONSERVATION	BIOTA_CONSERVED
Boli_vallecula_TR33889_c0_g1_i1	0	0	103	0	0	0	0	0	0	0	0	0	0	0	0	0	0	0	0	0	0	0	0	0	0	0	0	0	90.9	190	0	0	0	0	DEEP_CONSERVATION	BIOTA_CONSERVED
Boli_vallecula_TR34028_c0_g1_i1	0	0	139	114	71.2	0	0	0	0	0	0	0	0	0	0	0	0	0	0	0	0	0	0	0	0	0	0	0	71.2	95.9	0	0	0	0	DEEP_CONSERVATION	BIOTA_CONSERVED
Boli_vallecula_TR34177_c0_g1_i1	0	0	124	0	0	0	0	0	0	0	0	0	0	0	0	0	0	0	0	0	0	0	0	0	0	0	0	0	90	527	0	0	0	0	DEEP_CONSERVATION	BIOTA_CONSERVED
Boli_vallecula_TR34471_c0_g1_i1	0	0	90.9	0	97.8	0	0	0	0	0	0	0	0	0	0	0	0	0	0	53.1	0	0	0	0	0	0	0	0	80.3	603	0	0	0	0	DEEP_CONSERVATION	BIOTA_CONSERVED
Boli_vallecula_TR34685_c0_g1_i1	0	0	59.3	0	59.7	0	0	0	0	0	0	0	0	0	0	0	0	0	0	0	0	0	0	0	0	0	0	0	95	454	0	0	0	0	DEEP_CONSERVATION	BIOTA_CONSERVED
Boli_vallecula_TR34795_c0_g1_i1	0	0	150	147	0	0	0	0	0	0	0	0	0	0	0	0	0	0	0	0	0	0	0	0	0	0	0	0	71.6	98.2	0	0	0	0	DEEP_CONSERVATION	BIOTA_CONSERVED
Boli_vallecula_TR34906_c0_g1_i1	0	0	97.8	101	0	0	102	102	0	0	0	0	0	0	0	141	0	146	0	142	0	59.3	0	134	0	126	0	0	95	407	0	0	0	0	DEEP_CONSERVATION	BIOTA_CONSERVED
Boli_vallecula_TR35595_c0_g1_i1	0	0	165	155	0	0	0	0	0	0	0	0	0	0	0	0	0	0	0	0	0	0	0	0	0	0	0	0	77.6	96.4	0	0	0	0	DEEP_CONSERVATION	BIOTA_CONSERVED
Boli_vallecula_TR3560_c0_g1_i1	0	0	68.6	0	154	0	0	0	0	0	0	0	0	0	0	0	0	0	0	0	0	0	0	120	0	0	0	0	0	0	0	0	0	0	DEEP_CONSERVATION	BIOTA_CONSERVED
Boli_vallecula_TR3562_c0_g1_i1	70.9	0	62.4	0	66.6	0	0	0	0	0	0	0	0	0	0	0	0	0	0	0	0	0	0	0	0	0	0	0	63.8	660	0	0	0	0	DEEP_CONSERVATION	BIOTA_CONSERVED
Boli_vallecula_TR35738_c0_g1_i1	0	0	96.3	0	133	0	0	0	0	0	0	0	0	0	0	105	0	0	0	0	0	100	0	0	0	0	0	0	81.7	601	0	0	0	0	DEEP_CONSERVATION	BIOTA_CONSERVED
Boli_vallecula_TR35803_c0_g1_i1	0	0	81.6	0	0	0	0	0	0	0	0	0	0	0	0	0	0	0	0	0	0	0	0	0	0	0	0	0	59.7	320	0	0	0	0	DEEP_CONSERVATION	BIOTA_CONSERVED
Boli_vallecula_TR35803_c0_g2_i1	0	0	85.5	0	57.4	0	0	0	0	0	0	0	0	0	0	0	0	0	0	0	0	0	0	0	0	0	0	0	59.7	103	0	0	0	0	DEEP_CONSERVATION	BIOTA_CONSERVED
Boli_vallecula_TR36002_c0_g1_i1	0	0	152	150	77.8	0	0	0	0	0	0	0	0	0	0	0	0	0	0	0	0	0	0	0	0	0	0	0	88.1	107	0	0	0	0	DEEP_CONSERVATION	BIOTA_CONSERVED
Boli_vallecula_TR36093_c0_g1_i1	0	0	51.2	0	54.7	0	0	0	0	0	0	0	0	0	0	0	0	0	0	0	0	0	0	0	0	0	0	0	72.1	341	0	0	0	0	DEEP_CONSERVATION	BIOTA_CONSERVED
Boli_vallecula_TR36238_c0_g1_i1	76.3	0	63.5	0	68.9	0	0	0	0	0	0	0	0	0	0	0	0	0	0	0	0	0	0	0	0	0	0	0	91.3	313	0	0	0	0	DEEP_CONSERVATION	BIOTA_CONSERVED
Boli_vallecula_TR36443_c0_g1_i1	0	0	50.8	0	0	0	0	0	0	0	0	0	0	0	0	0	0	0	0	0	0	0	0	0	0	0	0	0	61.1	96.8	0	0	0	0	DEEP_CONSERVATION	BIOTA_CONSERVED
Boli_vallecula_TR3664_c0_g1_i1	0	0	118	121	0	0	51.6	51.6	0	0	0	0	0	0	0	632	0	656	0	214	0	704	0	489	0	507	0	0	0	849	0	0	0	0	DEEP_CONSERVATION	BIOTA_CONSERVED
Boli_vallecula_TR3664_c0_g2_i1	0	75.5	118	117	0	0	0	0	0	0	0	0	0	75.5	0	633	0	657	0	216	0	705	0	491	0	507	0	0	0	849	0	0	0	0	DEEP_CONSERVATION	BIOTA_CONSERVED
Boli_vallecula_TR37011_c0_g1_i1	146	153	105	0	0	0	0	0	0	0	0	0	0	153	0	187	0	213	0	229	0	232	0	219	0	222	0	0	73.9	291	0	0	0	0	DEEP_CONSERVATION	BIOTA_CONSERVED
Boli_vallecula_TR37188_c0_g1_i1	0	0	0	54.3	53.5	0	0	0	0	0	56	0	0	0	0	64.7	0	63.9	0	61.2	0	67	0	70.9	0	94	0	0	0	243	0	0	0	0	DEEP_CONSERVATION	BIOTA_CONSERVED
Boli_vallecula_TR37889_c0_g1_i1	0	0	171	160	166	0	139	139	0	0	0	0	0	0	0	213	0	218	0	221	0	219	0	224	0	221	0	0	55.1	246	0	0	0	0	DEEP_CONSERVATION	BIOTA_CONSERVED
Boli_vallecula_TR38206_c0_g1_i1	0	0	85.1	0	140	0	0	0	0	0	0	0	0	0	0	0	0	0	0	0	0	0	0	115	0	0	0	0	91.8	89.7	0	0	0	0	DEEP_CONSERVATION	BIOTA_CONSERVED
Boli_vallecula_TR38321_c0_g1_i1	0	0	56.2	0	65.9	0	0	0	0	0	0	0	0	0	0	0	0	0	0	0	0	0	0	0	0	0	0	0	78	410	0	0	0	0	DEEP_CONSERVATION	BIOTA_CONSERVED
Boli_vallecula_TR3880_c0_g1_i1	0	0	67.4	70.1	65.1	0	67	67	0	0	0	0	0	0	0	0	0	73.6	0	72.4	0	70.9	0	72.8	0	73.2	0	0	50.1	223	0	0	0	0	DEEP_CONSERVATION	BIOTA_CONSERVED
Boli_vallecula_TR3880_c1_g1_i1	0	0	135	127	0	0	123	123	0	0	0	0	0	0	0	0	0	194	0	188	0	194	0	184	0	187	0	0	0	296	0	0	0	0	DEEP_CONSERVATION	BIOTA_CONSERVED
Boli_vallecula_TR39749_c0_g1_i1	0	0	52.4	0	0	0	0	0	0	0	0	0	0	0	0	0	0	0	0	0	0	0	0	0	0	0	0	0	0	371	0	0	0	0	DEEP_CONSERVATION	BIOTA_CONSERVED
Boli_vallecula_TR39845_c0_g1_i1	0	0	67.4	0	70.1	0	0	0	0	0	0	0	0	0	0	0	0	0	0	0	0	0	0	0	0	0	0	0	82	369	0	0	0	0	DEEP_CONSERVATION	BIOTA_CONSERVED
Boli_vallecula_TR3995_c0_g1_i1	0	0	55.8	0	142	0	0	0	0	0	0	0	0	0	0	0	0	0	0	0	0	0	0	0	0	0	0	0	88.1	426	0	0	0	0	DEEP_CONSERVATION	BIOTA_CONSERVED
Boli_vallecula_TR40065_c0_g1_i1	61.2	0	57	0	59.7	0	0	0	0	0	0	0	0	0	0	0	0	0	0	0	0	0	0	0	0	0	0	0	160	160	0	0	0	0	DEEP_CONSERVATION	BIOTA_CONSERVED
Boli_vallecula_TR40154_c0_g1_i1	0	0	75.1	69.7	0	0	0	0	0	0	0	0	0	0	0	0	0	0	0	0	0	0	0	0	0	0	0	0	287	162	0	0	0	0	DEEP_CONSERVATION	BIOTA_CONSERVED
Boli_vallecula_TR40440_c1_g1_i1	0	0	62.8	62	79.7	0	0	0	0	0	0	0	0	0	0	90.5	0	101	0	118	0	113	0	101	0	100	0	0	0	128	0	0	0	0	DEEP_CONSERVATION	BIOTA_CONSERVED
Boli_vallecula_TR4090_c0_g1_i1	0	0	95.1	0	97.1	0	0	0	0	0	0	0	0	0	0	0	0	0	0	0	0	0	0	0	0	0	0	0	60.6	337	0	0	0	0	DEEP_CONSERVATION	BIOTA_CONSERVED
Boli_vallecula_TR41084_c0_g1_i1	0	0	161	141	0	0	0	0	0	0	0	0	0	0	0	0	0	0	0	0	0	0	0	0	0	0	0	0	173	96.8	0	0	0	0	DEEP_CONSERVATION	BIOTA_CONSERVED
Boli_vallecula_TR4130_c0_g1_i1	0	0	54.7	0	64.3	0	0	0	0	0	0	0	0	0	0	0	0	0	0	0	0	0	0	0	0	0	0	0	79	393	0	0	0	0	DEEP_CONSERVATION	BIOTA_CONSERVED
Boli_vallecula_TR41311_c0_g1_i1	0	0	117	0	84.7	0	0	0	0	0	0	0	0	0	0	0	0	0	0	0	0	0	0	0	0	0	0	0	356	98.7	0	0	0	0	DEEP_CONSERVATION	BIOTA_CONSERVED
Boli_vallecula_TR41514_c0_g1_i1	0	0	92.4	0	0	0	0	0	0	0	0	0	0	0	0	0	0	0	0	0	0	0	0	0	0	0	0	0	0	208	0	0	0	0	DEEP_CONSERVATION	BIOTA_CONSERVED
Boli_vallecula_TR41514_c0_g2_i1	0	0	92.4	0	0	0	0	0	0	0	0	0	0	0	0	0	0	0	0	0	0	0	0	0	0	0	0	0	0	209	0	0	0	0	DEEP_CONSERVATION	BIOTA_CONSERVED
Boli_vallecula_TR41583_c0_g1_i1	0	0	52.8	0	95.9	0	0	0	0	0	0	0	0	0	0	0	0	0	0	0	0	0	0	0	0	0	0	0	0	65.9	0	0	0	0	DEEP_CONSERVATION	BIOTA_CONSERVED
Boli_vallecula_TR42239_c0_g1_i1	0	0	52	0	0	0	0	0	0	0	0	0	0	0	0	0	0	0	0	0	0	0	0	0	0	0	0	0	99.1	258	0	0	0	0	DEEP_CONSERVATION	BIOTA_CONSERVED
Boli_vallecula_TR43188_c0_g1_i1	0	0	70.1	0	72	0	0	0	0	0	0	0	0	0	0	0	0	0	0	0	0	0	0	0	0	0	0	0	93.2	244	0	0	0	0	DEEP_CONSERVATION	BIOTA_CONSERVED
Boli_vallecula_TR43284_c0_g1_i1	51.6	0	53.5	0	54.3	0	0	0	0	0	0	0	0	0	0	0	0	0	0	0	0	0	0	0	0	0	0	0	0	217	0	0	0	0	DEEP_CONSERVATION	BIOTA_CONSERVED
Boli_vallecula_TR43416_c0_g1_i1	0	0	74.3	0	71.6	0	0	0	0	0	0	0	0	0	0	0	0	0	0	0	0	0	0	0	0	0	0	0	0	117	0	0	0	0	DEEP_CONSERVATION	BIOTA_CONSERVED
Boli_vallecula_TR43926_c0_g1_i1	0	0	75.1	0	88.6	0	0	0	0	0	0	0	0	0	0	0	0	0	0	0	0	0	0	0	0	0	0	0	84.5	317	0	0	0	0	DEEP_CONSERVATION	BIOTA_CONSERVED
Boli_vallecula_TR44033_c0_g1_i1	0	0	102	0	92.4	0	0	0	0	0	0	0	0	0	0	75.1	0	0	0	0	0	0	0	0	0	0	0	0	90.9	178	0	0	0	0	DEEP_CONSERVATION	BIOTA_CONSERVED
Boli_vallecula_TR44392_c0_g1_i1	0	0	87.8	183	0	0	0	0	0	0	0	0	0	0	0	0	0	0	0	0	0	0	0	0	0	0	0	0	94.1	638	0	0	0	0	DEEP_CONSERVATION	BIOTA_CONSERVED
Boli_vallecula_TR44591_c0_g1_i1	0	0	77	0	79	0	0	0	0	0	0	0	0	0	0	0	0	0	0	0	0	0	0	0	0	0	0	0	74.4	118	0	0	0	0	DEEP_CONSERVATION	BIOTA_CONSERVED
Boli_vallecula_TR45047_c0_g1_i1	0	0	71.2	102	0	0	0	0	0	0	0	0	0	0	0	0	0	0	0	0	0	0	0	0	0	0	0	0	429	429	0	0	0	0	DEEP_CONSERVATION	BIOTA_CONSERVED
Boli_vallecula_TR4539_c0_g1_i1	0	0	84	73.9	0	0	0	0	0	0	0	0	0	0	0	0	0	0	0	0	0	0	0	0	0	0	0	0	91.3	173	0	0	0	0	DEEP_CONSERVATION	BIOTA_CONSERVED
Boli_vallecula_TR45679_c0_g1_i1	0	0	53.5	0	0	0	0	0	0	0	0	0	0	0	0	0	0	0	0	0	0	0	0	0	0	0	0	0	0	440	0	0	0	0	DEEP_CONSERVATION	BIOTA_CONSERVED
Boli_vallecula_TR45915_c1_g1_i1	76.6	0	71.2	0	97.1	0	0	0	0	0	0	0	0	0	0	158	0	158	0	162	0	159	0	166	0	165	0	0	0	0	0	0	0	0	DEEP_CONSERVATION	BIOTA_CONSERVED
Boli_vallecula_TR46087_c0_g1_i1	0	0	0	57.8	0	0	0	0	0	0	0	0	0	0	0	197	0	173	0	0	0	233	0	420	0	409	0	0	87.7	1482	0	0	0	0	DEEP_CONSERVATION	BIOTA_CONSERVED
Boli_vallecula_TR46391_c0_g1_i1	0	0	98.2	82	62	0	0	0	0	0	0	0	0	0	0	0	0	0	0	0	0	0	0	117	0	0	0	0	0	162	0	0	0	0	DEEP_CONSERVATION	BIOTA_CONSERVED
Boli_vallecula_TR46410_c0_g1_i1	0	0	88.2	0	125	0	0	0	0	0	0	0	0	0	0	0	0	0	0	0	0	0	0	0	0	0	0	0	0	52	0	0	0	0	DEEP_CONSERVATION	BIOTA_CONSERVED
Boli_vallecula_TR46458_c0_g1_i1	0	0	97.1	81.3	0	0	0	0	63.9	0	0	0	0	0	0	0	0	0	0	0	0	0	0	0	0	0	0	0	82.6	408	0	0	0	0	DEEP_CONSERVATION	BIOTA_CONSERVED
Boli_vallecula_TR46806_c0_g1_i1	0	0	348	0	0	0	231	231	0	0	54	0	0	0	0	0	0	0	0	0	0	0	0	0	0	492	0	0	99.6	648	0	0	0	0	DEEP_CONSERVATION	BIOTA_CONSERVED
Boli_vallecula_TR47080_c0_g1_i1	0	0	158	147	0	0	0	0	0	0	0	0	0	0	0	0	0	0	0	0	0	0	0	0	0	0	0	0	76.7	454	0	0	0	0	DEEP_CONSERVATION	BIOTA_CONSERVED
Boli_vallecula_TR47579_c0_g1_i1	0	0	98.2	0	95.5	0	0	0	0	0	0	0	0	0	0	0	0	0	0	0	0	0	0	0	0	0	0	0	0	1707	0	0	0	0	DEEP_CONSERVATION	BIOTA_CONSERVED
Boli_vallecula_TR48321_c0_g1_i1	51.2	0	55.1	0	0	0	0	0	0	0	0	0	0	0	0	82	0	99.8	0	0	0	0	0	0	0	80.9	0	0	215	396	0	0	0	0	DEEP_CONSERVATION	BIOTA_CONSERVED
Boli_vallecula_TR48983_c0_g1_i1	0	0	55.5	0	56.2	0	0	0	0	0	0	0	0	0	0	0	0	0	0	0	0	0	0	0	0	0	0	0	99.1	188	0	0	0	0	DEEP_CONSERVATION	BIOTA_CONSERVED
Boli_vallecula_TR49016_c0_g1_i1	55.1	0	50.1	0	55.8	0	0	0	0	0	0	0	0	0	0	0	0	0	0	0	0	0	0	0	0	0	0	0	309	309	0	0	0	0	DEEP_CONSERVATION	BIOTA_CONSERVED
Boli_vallecula_TR49186_c0_g1_i1	0	0	81.6	0	71.6	0	0	0	0	0	0	0	0	0	0	73.6	0	0	0	0	0	0	0	0	0	76.6	0	0	68.9	166	0	0	0	0	DEEP_CONSERVATION	BIOTA_CONSERVED
Boli_vallecula_TR49186_c0_g2_i1	0	0	83.6	84.3	73.6	0	0	0	0	0	0	0	0	0	0	81.6	0	86.3	0	0	0	0	0	0	0	83.6	0	0	0	134	0	0	0	0	DEEP_CONSERVATION	BIOTA_CONSERVED
Boli_vallecula_TR49446_c0_g1_i1	0	0	80.9	0	99.4	0	0	0	0	0	0	0	0	0	0	0	0	0	0	0	0	0	0	0	0	0	0	0	99.1	142	0	0	0	0	DEEP_CONSERVATION	BIOTA_CONSERVED
Boli_vallecula_TR49446_c0_g2_i1	0	0	81.3	0	99	0	0	0	0	0	0	0	0	0	0	0	0	0	0	0	0	0	0	0	0	0	0	0	99.6	97.6	0	0	0	0	DEEP_CONSERVATION	BIOTA_CONSERVED
Boli_vallecula_TR49517_c0_g1_i1	0	0	161	169	0	0	0	0	0	0	0	0	0	0	0	0	0	0	0	0	0	0	0	0	0	0	0	0	65.7	672	0	0	0	0	DEEP_CONSERVATION	BIOTA_CONSERVED
Boli_vallecula_TR49639_c0_g1_i1	95.9	95.1	172	170	0	0	0	0	0	0	0	0	0	95.1	0	0	0	0	0	0	0	0	0	0	0	0	0	0	0	0	0	0	0	0	DEEP_CONSERVATION	BIOTA_CONSERVED
Boli_vallecula_TR49654_c0_g1_i1	0	0	78.2	0	50.1	0	0	0	0	0	0	0	0	0	0	0	0	0	0	0	0	0	0	0	0	0	0	0	72.1	182	0	0	0	0	DEEP_CONSERVATION	BIOTA_CONSERVED
Boli_vallecula_TR49734_c0_g1_i1	0	0	88.2	0	0	0	0	0	0	0	0	0	0	0	0	0	0	0	0	0	0	0	0	0	0	0	0	0	62.9	139	0	0	0	0	DEEP_CONSERVATION	BIOTA_CONSERVED
Boli_vallecula_TR49864_c0_g1_i1	0	0	57	0	0	0	0	0	0	0	0	0	0	0	0	0	0	0	0	0	0	0	0	0	0	317	0	0	89.5	453	0	0	0	0	DEEP_CONSERVATION	BIOTA_CONSERVED
Boli_vallecula_TR49864_c0_g2_i1	0	0	57	0	0	0	0	0	0	0	0	0	0	0	0	0	0	0	0	0	0	0	0	0	0	317	0	0	98.2	453	0	0	0	0	DEEP_CONSERVATION	BIOTA_CONSERVED
Boli_vallecula_TR49981_c0_g1_i1	0	0	97.1	0	98.2	0	0	0	0	0	0	0	0	0	0	0	0	0	0	0	0	0	0	0	0	0	0	0	79.9	186	0	0	0	0	DEEP_CONSERVATION	BIOTA_CONSERVED
Boli_vallecula_TR50420_c0_g1_i1	0	0	91.7	0	91.3	0	0	0	0	0	0	0	0	0	0	0	0	0	0	0	0	0	0	0	0	0	0	0	0	2068	0	0	0	0	DEEP_CONSERVATION	BIOTA_CONSERVED
Boli_vallecula_TR50772_c0_g1_i3	75.1	0	73.9	0	0	0	0	0	0	0	0	0	0	0	0	366	0	397	0	420	0	419	0	382	0	386	0	0	0	294	0	0	0	0	DEEP_CONSERVATION	BIOTA_CONSERVED
Boli_vallecula_TR50772_c0_g1_i4	75.1	0	73.9	0	0	0	0	0	0	0	0	0	0	0	0	345	0	373	0	407	0	387	0	345	0	361	0	0	0	318	0	0	0	0	DEEP_CONSERVATION	BIOTA_CONSERVED
Boli_vallecula_TR50823_c0_g1_i1	0	0	159	147	0	0	0	0	0	0	0	0	0	0	0	0	0	0	0	0	0	0	0	0	0	0	0	0	68.4	210	0	0	0	0	DEEP_CONSERVATION	BIOTA_CONSERVED
Boli_vallecula_TR50823_c0_g1_i2	0	0	151	138	0	0	0	0	0	0	0	0	0	0	0	0	0	0	0	0	0	0	0	0	0	0	0	0	0	210	0	0	0	0	DEEP_CONSERVATION	BIOTA_CONSERVED
Boli_vallecula_TR50823_c0_g2_i1	0	0	159	147	0	0	0	0	0	0	0	0	0	0	0	0	0	0	0	0	0	0	0	0	0	0	0	0	0	214	0	0	0	0	DEEP_CONSERVATION	BIOTA_CONSERVED
Boli_vallecula_TR50823_c0_g3_i1	0	0	142	130	0	0	0	0	0	0	0	0	0	0	0	0	0	0	0	0	0	0	0	0	0	0	0	0	0	203	0	0	0	0	DEEP_CONSERVATION	BIOTA_CONSERVED
Boli_vallecula_TR50854_c0_g1_i1	99.4	68.6	94.7	72.4	99.8	0	67.4	67.4	0	0	0	0	0	68.6	0	0	0	0	0	0	0	0	0	0	0	50.8	0	0	0	177	0	0	0	0	DEEP_CONSERVATION	BIOTA_CONSERVED
Boli_vallecula_TR50983_c1_g1_i1	0	0	99	0	85.1	0	0	0	0	0	0	0	0	0	0	124	0	136	0	145	0	147	0	0	0	140	0	0	0	0	0	0	0	0	DEEP_CONSERVATION	BIOTA_CONSERVED
Boli_vallecula_TR51064_c1_g1_i1	0	0	205	210	210	0	0	0	0	0	0	0	0	0	0	0	0	197	0	0	0	0	0	0	0	0	0	0	0	464	0	0	0	0	DEEP_CONSERVATION	BIOTA_CONSERVED
Boli_vallecula_TR51067_c0_g1_i1	0	0	0	65.9	0	0	0	0	0	0	0	0	0	0	0	0	0	0	0	0	0	0	0	0	0	0	0	0	85.4	1668	0	0	0	0	DEEP_CONSERVATION	BIOTA_CONSERVED
Boli_vallecula_TR51091_c0_g1_i1	0	0	51.6	0	0	0	0	0	0	0	0	0	0	0	0	0	0	0	0	0	0	0	0	231	0	0	0	0	81.3	93.2	0	0	0	0	DEEP_CONSERVATION	BIOTA_CONSERVED
Boli_vallecula_TR51365_c0_g1_i1	0	0	72.4	0	99.8	0	0	0	0	0	0	0	0	0	0	0	0	0	0	0	0	0	0	0	0	0	0	0	96.4	547	0	0	0	0	DEEP_CONSERVATION	BIOTA_CONSERVED
Boli_vallecula_TR51365_c0_g2_i1	0	0	67	0	99.4	0	0	0	0	0	0	0	0	0	0	0	0	0	0	0	0	0	0	0	0	0	0	0	93.2	579	0	0	0	0	DEEP_CONSERVATION	BIOTA_CONSERVED
Boli_vallecula_TR51452_c0_g1_i2	0	0	80.5	0	99.8	0	0	0	0	0	0	0	0	0	0	0	0	0	0	0	0	0	0	0	0	0	0	0	0	192	0	0	0	0	DEEP_CONSERVATION	BIOTA_CONSERVED
Boli_vallecula_TR51571_c0_g1_i1	0	0	72.4	0	0	0	0	0	0	0	0	0	0	0	0	0	0	0	0	0	0	0	0	0	0	0	0	0	65.2	169	0	0	0	0	DEEP_CONSERVATION	BIOTA_CONSERVED
Boli_vallecula_TR51661_c0_g1_i1	0	0	83.2	55.8	0	0	0	0	0	0	0	0	0	0	0	0	0	0	0	0	0	0	0	0	0	0	0	0	648	648	0	0	0	0	DEEP_CONSERVATION	BIOTA_CONSERVED
Boli_vallecula_TR51661_c0_g1_i3	0	0	83.2	55.8	0	0	0	0	0	0	0	0	0	0	0	0	0	0	0	0	0	0	0	0	0	0	0	0	0	214	0	0	0	0	DEEP_CONSERVATION	BIOTA_CONSERVED
Boli_vallecula_TR51688_c0_g1_i1	0	0	56.6	0	0	0	0	0	0	0	0	0	0	0	0	0	0	0	0	0	0	0	0	0	0	0	0	0	62.5	165	0	0	0	0	DEEP_CONSERVATION	BIOTA_CONSERVED
Boli_vallecula_TR5175_c0_g1_i1	0	0	51.6	0	0	0	0	0	0	0	0	0	0	0	0	0	0	0	0	0	0	0	0	0	0	0	0	0	66.1	215	0	0	0	0	DEEP_CONSERVATION	BIOTA_CONSERVED
Boli_vallecula_TR52003_c0_g1_i1	82.4	0	78.6	0	70.5	0	0	0	0	0	0	0	0	0	0	0	0	0	0	0	0	0	0	88.2	0	80.9	0	0	61.6	147	0	0	0	0	DEEP_CONSERVATION	BIOTA_CONSERVED
Boli_vallecula_TR52003_c0_g2_i1	78.6	0	74.3	0	67.4	0	0	0	0	0	0	0	0	0	0	0	0	0	0	0	0	0	0	89.4	0	81.6	0	0	0	147	0	0	0	0	DEEP_CONSERVATION	BIOTA_CONSERVED
Boli_vallecula_TR52085_c0_g1_i1	0	0	66.2	0	0	0	70.5	70.5	0	0	0	0	0	0	0	448	0	553	0	153	0	0	0	555	0	552	0	0	55.1	1548	0	0	0	0	DEEP_CONSERVATION	BIOTA_CONSERVED
Boli_vallecula_TR52324_c0_g1_i1	0	0	82	0	70.9	0	73.2	73.2	0	0	0	0	0	0	0	0	0	0	0	0	0	0	0	0	0	0	0	0	97.7	0	0	0	0	0	DEEP_CONSERVATION	BIOTA_CONSERVED
Boli_vallecula_TR5245_c0_g1_i1	0	0	91.3	172	0	0	0	0	0	0	0	0	0	0	0	0	0	0	0	0	0	0	0	0	0	0	0	0	61.6	61.6	0	0	0	0	DEEP_CONSERVATION	BIOTA_CONSERVED
Boli_vallecula_TR52462_c0_g1_i1	88.2	0	84	0	74.3	0	0	0	0	0	0	0	0	0	0	331	0	374	0	400	0	384	0	368	0	359	0	0	99.6	823	0	0	0	0	DEEP_CONSERVATION	BIOTA_CONSERVED
Boli_vallecula_TR52462_c0_g2_i1	88.2	0	84	0	74.3	0	0	0	0	0	0	0	0	0	0	337	0	378	0	405	0	388	0	373	0	364	0	0	0	259	0	0	0	0	DEEP_CONSERVATION	BIOTA_CONSERVED
Boli_vallecula_TR5251_c0_g1_i1	0	0	255	264	251	0	0	0	0	0	0	0	0	0	0	0	0	0	0	0	0	0	0	0	0	0	0	0	83.4	739	0	0	0	0	DEEP_CONSERVATION	BIOTA_CONSERVED
Boli_vallecula_TR52755_c0_g1_i1	0	0	54.3	0	0	0	0	0	0	0	0	0	0	0	0	0	0	0	0	0	0	0	0	0	0	0	0	0	0	128	0	0	0	0	DEEP_CONSERVATION	BIOTA_CONSERVED
Boli_vallecula_TR5313_c0_g1_i1	0	0	0	112	0	0	0	0	0	0	0	0	0	0	0	444	0	498	0	503	0	462	0	468	0	468	0	0	75.8	1068	0	0	0	0	DEEP_CONSERVATION	BIOTA_CONSERVED
Boli_vallecula_TR53422_c0_g1_i1	0	0	58.2	0	0	0	0	0	0	0	0	0	0	0	0	0	0	0	0	0	0	0	0	0	0	0	0	0	55.6	230	0	0	0	0	DEEP_CONSERVATION	BIOTA_CONSERVED
Boli_vallecula_TR53450_c1_g1_i1	0	0	0	95.5	0	0	0	0	0	0	0	0	0	0	0	488	0	541	0	605	0	549	0	592	0	588	0	0	0	875	0	0	0	0	DEEP_CONSERVATION	BIOTA_CONSERVED
Boli_vallecula_TR53450_c1_g2_i1	0	0	0	94.7	0	0	0	0	0	0	0	0	0	0	0	335	0	377	0	424	0	399	0	408	0	411	0	0	0	824	0	0	0	0	DEEP_CONSERVATION	BIOTA_CONSERVED
Boli_vallecula_TR53687_c0_g1_i1	82.4	0	67.4	0	0	0	0	0	0	0	0	0	0	0	0	285	0	343	0	305	0	313	0	284	0	283	0	0	0	885	0	0	0	0	DEEP_CONSERVATION	BIOTA_CONSERVED
Boli_vallecula_TR53800_c0_g1_i1	0	0	92.8	79.7	99.4	0	0	0	0	0	0	0	0	0	0	0	0	0	0	0	0	0	0	0	0	0	0	0	52.1	280	0	0	0	0	DEEP_CONSERVATION	BIOTA_CONSERVED
Boli_vallecula_TR53972_c0_g1_i1	66.2	0	62	0	69.7	0	0	0	0	0	0	0	0	0	0	0	0	0	0	0	0	0	0	0	0	0	0	0	74.4	262	0	0	0	0	DEEP_CONSERVATION	BIOTA_CONSERVED
Boli_vallecula_TR54134_c0_g1_i1	0	0	0	75.9	0	0	0	0	0	0	0	0	0	0	0	351	0	0	0	540	0	520	0	513	0	547	0	0	97.3	849	0	0	0	0	DEEP_CONSERVATION	BIOTA_CONSERVED
Boli_vallecula_TR54134_c0_g1_i2	0	0	0	75.9	0	0	0	0	0	0	0	0	0	0	0	526	0	0	0	618	0	604	0	606	0	635	0	0	0	1439	0	0	0	0	DEEP_CONSERVATION	BIOTA_CONSERVED
Boli_vallecula_TR54134_c0_g1_i3	0	0	76.6	75.9	83.6	0	0	0	0	0	0	0	0	0	0	137	0	0	0	0	0	0	0	180	0	177	0	0	0	465	0	0	0	0	DEEP_CONSERVATION	BIOTA_CONSERVED
Boli_vallecula_TR54822_c0_g1_i1	0	0	92.8	0	98.2	0	0	0	0	0	0	0	0	0	0	0	0	0	0	0	0	0	0	0	0	0	0	0	65.7	351	0	0	0	0	DEEP_CONSERVATION	BIOTA_CONSERVED
Boli_vallecula_TR54906_c0_g1_i1	81.6	0	78.6	0	84.7	0	0	0	0	0	0	0	0	0	0	0	0	0	0	0	0	0	0	0	0	0	0	0	70.3	495	0	0	0	0	DEEP_CONSERVATION	BIOTA_CONSERVED
Boli_vallecula_TR54924_c0_g1_i1	0	0	53.9	0	50.1	0	0	0	71.9	0	0	0	0	0	0	0	0	88.6	0	0	0	0	0	0	0	0	0	0	72.1	445	0	0	0	0	DEEP_CONSERVATION	BIOTA_CONSERVED
Boli_vallecula_TR55039_c0_g2_i1	61.2	0	54.7	0	0	0	0	0	0	0	0	0	0	0	0	0	0	0	0	0	0	0	0	0	0	0	0	0	52.4	307	0	0	0	0	DEEP_CONSERVATION	BIOTA_CONSERVED
Boli_vallecula_TR55270_c0_g1_i1	0	0	53.1	0	0	0	0	0	0	0	0	0	0	0	0	0	0	0	0	0	0	0	0	0	0	0	0	0	85.4	434	0	0	0	0	DEEP_CONSERVATION	BIOTA_CONSERVED
Boli_vallecula_TR55308_c0_g2_i1	0	0	99.8	0	0	0	0	0	0	0	0	0	0	0	0	0	0	0	0	0	0	0	0	70.1	0	0	0	0	0	195	0	0	0	0	DEEP_CONSERVATION	BIOTA_CONSERVED
Boli_vallecula_TR55422_c0_g1_i1	65.1	0	77	0	80.1	0	0	0	0	0	0	0	0	0	0	0	0	0	0	0	0	0	0	0	0	0	0	0	84	238	0	0	0	0	DEEP_CONSERVATION	BIOTA_CONSERVED
Boli_vallecula_TR55445_c0_g1_i1	0	0	98.6	54.3	0	0	0	0	0	0	0	0	0	0	0	0	0	0	0	0	0	0	0	0	0	0	0	0	56.1	599	0	0	0	0	DEEP_CONSERVATION	BIOTA_CONSERVED
Boli_vallecula_TR55462_c0_g1_i1	0	0	53.5	0	0	0	0	0	0	0	0	0	0	0	0	0	0	0	0	0	0	0	0	0	0	0	0	0	0	271	0	0	0	0	DEEP_CONSERVATION	BIOTA_CONSERVED
Boli_vallecula_TR55524_c0_g1_i2	0	0	113	0	0	0	0	0	0	0	0	0	0	0	0	0	0	0	0	0	0	0	0	0	0	0	0	0	0	99.6	0	0	0	0	DEEP_CONSERVATION	BIOTA_CONSERVED
Boli_vallecula_TR55540_c0_g1_i1	0	0	85.9	0	98.2	0	0	0	0	0	0	0	0	0	0	0	0	0	0	0	0	0	0	0	0	0	0	0	381	896	0	0	0	0	DEEP_CONSERVATION	BIOTA_CONSERVED
Boli_vallecula_TR55683_c0_g1_i1	0	0	0	65.5	0	0	0	0	0	0	0	0	0	0	0	882	0	980	0	977	0	934	0	828	0	798	0	0	409	1887	0	0	0	0	DEEP_CONSERVATION	BIOTA_CONSERVED
Boli_vallecula_TR55704_c2_g1_i1	0	0	58.9	0	99.8	0	0	0	0	0	0	0	0	0	0	0	0	0	0	0	0	0	0	0	0	0	0	0	54.2	547	0	0	0	0	DEEP_CONSERVATION	BIOTA_CONSERVED
Boli_vallecula_TR55780_c0_g1_i1	99.4	0	99.8	0	99.8	0	0	0	0	0	0	0	0	0	0	0	0	0	0	0	0	0	0	0	0	0	0	0	92.7	235	0	0	0	0	DEEP_CONSERVATION	BIOTA_CONSERVED
Boli_vallecula_TR55798_c0_g2_i1	55.1	0	55.5	0	66.2	0	0	0	0	0	0	0	0	0	0	0	0	0	0	0	0	0	0	0	0	0	0	0	432	868	0	0	0	0	DEEP_CONSERVATION	BIOTA_CONSERVED
Boli_vallecula_TR55823_c0_g1_i1	97.1	0	95.9	0	90.9	0	0	0	0	0	0	0	0	0	0	0	0	0	0	0	0	0	0	0	0	0	0	0	58.8	101	0	0	0	0	DEEP_CONSERVATION	BIOTA_CONSERVED
Boli_vallecula_TR55871_c0_g1_i1	99	62.4	87.8	67.4	0	0	0	0	0	0	0	0	0	62.4	0	0	0	0	0	0	0	0	0	0	0	0	0	0	0	315	0	0	0	0	DEEP_CONSERVATION	BIOTA_CONSERVED
Boli_vallecula_TR55871_c0_g1_i2	99	60.1	73.6	62	0	0	0	0	0	0	0	0	0	60.1	0	0	0	0	0	0	0	0	0	0	0	0	0	0	0	54.2	0	0	0	0	DEEP_CONSERVATION	BIOTA_CONSERVED
Boli_vallecula_TR55907_c0_g1_i1	0	0	52	0	0	0	0	0	0	0	0	0	0	0	0	0	0	0	0	0	0	0	0	0	0	0	0	0	57.9	291	0	0	0	0	DEEP_CONSERVATION	BIOTA_CONSERVED
Boli_vallecula_TR55907_c0_g2_i1	0	0	52	0	0	0	0	0	0	0	0	0	0	0	0	0	0	0	0	0	0	0	0	0	0	0	0	0	232	270	0	0	0	0	DEEP_CONSERVATION	BIOTA_CONSERVED
Boli_vallecula_TR56407_c0_g1_i1	0	0	79	54.7	0	0	0	0	0	0	0	0	0	0	0	0	0	0	0	0	0	0	0	0	0	0	0	0	58.3	155	0	0	0	0	DEEP_CONSERVATION	BIOTA_CONSERVED
Boli_vallecula_TR56407_c0_g2_i1	0	0	85.9	52.4	0	0	0	0	0	0	0	0	0	0	0	0	0	0	0	0	0	0	0	0	0	0	0	0	0	90	0	0	0	0	DEEP_CONSERVATION	BIOTA_CONSERVED
Boli_vallecula_TR56438_c0_g1_i1	0	94.4	0	89	0	0	0	0	0	0	0	0	0	94.4	0	0	0	426	0	0	0	459	0	399	0	429	0	0	91.8	1536	0	0	0	0	DEEP_CONSERVATION	BIOTA_CONSERVED
Boli_vallecula_TR56448_c0_g1_i1	0	0	52.8	0	50.1	0	0	0	0	0	0	0	0	0	0	0	0	149	0	0	0	0	0	0	0	0	0	0	0	796	0	0	0	0	DEEP_CONSERVATION	BIOTA_CONSERVED
Boli_vallecula_TR56472_c0_g1_i1	50.8	0	62	0	61.2	0	0	0	0	0	0	0	0	0	0	0	0	0	0	0	0	0	0	0	0	0	0	0	98.7	347	0	0	0	0	DEEP_CONSERVATION	BIOTA_CONSERVED
Boli_vallecula_TR56472_c0_g1_i2	50.8	0	62	0	61.2	0	0	0	0	0	0	0	0	0	0	0	0	0	0	0	0	0	0	0	0	0	0	0	0	98.2	0	0	0	0	DEEP_CONSERVATION	BIOTA_CONSERVED
Boli_vallecula_TR56896_c0_g1_i1	0	0	122	125	0	0	0	0	0	0	0	0	0	0	0	540	0	0	0	585	0	531	0	586	0	593	0	0	89.5	2074	0	0	0	0	DEEP_CONSERVATION	BIOTA_CONSERVED
Boli_vallecula_TR568_c0_g1_i1	0	0	89.4	51.6	0	0	0	0	0	0	0	0	0	0	0	0	0	0	0	0	0	0	0	0	0	0	0	0	0	185	0	0	0	0	DEEP_CONSERVATION	BIOTA_CONSERVED
Boli_vallecula_TR56923_c0_g3_i1	68.2	0	66.6	0	67.4	0	0	0	0	0	0	0	0	0	0	77.8	0	0	0	0	0	0	0	59.3	0	0	0	0	0	160	0	0	0	0	DEEP_CONSERVATION	BIOTA_CONSERVED
Boli_vallecula_TR57058_c0_g1_i1	57.8	0	66.2	0	55.1	0	0	0	0	0	0	0	0	0	0	0	0	0	0	0	0	0	0	0	0	0	0	0	99.3	117	0	0	0	0	DEEP_CONSERVATION	BIOTA_CONSERVED
Boli_vallecula_TR57154_c0_g2_i1	76.6	0	68.2	0	0	0	0	0	0	0	0	0	0	0	0	0	0	0	0	0	0	0	0	0	0	0	0	0	0	227	0	0	0	0	DEEP_CONSERVATION	BIOTA_CONSERVED
Boli_vallecula_TR57212_c0_g1_i1	0	0	96.3	94.7	0	0	0	0	0	0	0	0	0	0	0	244	0	173	0	265	0	259	0	256	0	256	0	0	88.6	965	0	0	0	0	DEEP_CONSERVATION	BIOTA_CONSERVED
Boli_vallecula_TR5723_c0_g1_i1	0	0	82.8	57.4	0	0	0	0	0	0	0	0	0	0	0	0	0	0	0	0	0	0	0	0	0	0	0	0	98.2	99.6	0	0	0	0	DEEP_CONSERVATION	BIOTA_CONSERVED
Boli_vallecula_TR57331_c0_g1_i1	57.4	0	53.5	0	57.4	0	0	0	0	0	0	0	0	0	0	0	0	0	0	0	0	0	0	0	0	0	0	0	95.5	481	0	0	0	0	DEEP_CONSERVATION	BIOTA_CONSERVED
Boli_vallecula_TR57405_c0_g2_i1	0	0	0	50.8	0	0	0	0	0	0	0	0	0	0	0	0	0	0	0	0	0	0	0	0	0	0	0	0	0	408	0	0	0	0	DEEP_CONSERVATION	BIOTA_CONSERVED
Boli_vallecula_TR57488_c0_g1_i1	0	0	63.9	63.2	61.2	0	0	0	0	0	0	0	0	0	0	65.5	0	0	0	65.9	0	0	0	68.9	0	69.7	0	0	90.4	58.3	0	0	0	0	DEEP_CONSERVATION	BIOTA_CONSERVED
Boli_vallecula_TR57488_c0_g2_i1	0	0	456	463	447	0	0	0	0	0	0	0	0	0	0	587	0	0	0	599	0	566	0	597	0	595	0	0	0	248	0	0	0	0	DEEP_CONSERVATION	BIOTA_CONSERVED
Boli_vallecula_TR57569_c2_g1_i1	0	0	53.9	52	0	0	0	0	52	0	0	0	0	0	0	0	0	0	0	0	0	0	0	0	0	0	0	0	0	352	0	0	0	0	DEEP_CONSERVATION	BIOTA_CONSERVED
Boli_vallecula_TR57651_c0_g2_i1	0	0	70.9	52.8	0	0	0	0	0	0	0	0	0	0	0	0	0	0	0	0	0	0	0	0	0	0	0	0	0	150	0	0	0	0	DEEP_CONSERVATION	BIOTA_CONSERVED
Boli_vallecula_TR57651_c0_g3_i1	0	0	73.9	56.6	0	0	0	0	0	0	0	0	0	0	0	0	0	0	0	0	0	0	0	0	0	0	0	0	0	97.3	0	0	0	0	DEEP_CONSERVATION	BIOTA_CONSERVED
Boli_vallecula_TR57762_c0_g2_i1	0	0	69.7	0	51.6	0	0	0	0	0	0	0	0	0	0	0	0	0	0	0	0	0	0	0	0	0	0	0	84.9	75.8	0	0	0	0	DEEP_CONSERVATION	BIOTA_CONSERVED
Boli_vallecula_TR57849_c0_g1_i1	56.2	0	63.9	0	0	0	0	0	0	0	0	0	0	0	0	0	0	0	0	0	0	75.9	0	70.1	0	67.4	0	0	68.4	1363	0	0	0	0	DEEP_CONSERVATION	BIOTA_CONSERVED
Boli_vallecula_TR57849_c0_g1_i3	0	0	96.7	0	0	0	0	0	0	0	0	0	0	0	0	0	0	0	0	0	0	0	0	129	0	0	0	0	0	120	0	0	0	0	DEEP_CONSERVATION	BIOTA_CONSERVED
Boli_vallecula_TR57849_c0_g1_i4	56.2	0	63.9	0	0	0	0	0	0	0	0	0	0	0	0	0	0	0	0	0	0	0	0	65.9	0	62.4	0	0	0	1283	0	0	0	0	DEEP_CONSERVATION	BIOTA_CONSERVED
Boli_vallecula_TR57849_c0_g2_i1	58.2	0	67	0	68.9	0	0	0	0	0	0	0	0	0	0	0	0	0	0	0	0	0	0	0	0	0	0	0	69.8	349	0	0	0	0	DEEP_CONSERVATION	BIOTA_CONSERVED
Boli_vallecula_TR57862_c0_g1_i2	81.6	57	89.4	54.3	97.4	0	0	0	0	0	0	0	0	57	0	0	0	0	0	0	0	0	0	0	0	0	0	0	0	95.9	0	0	0	0	DEEP_CONSERVATION	BIOTA_CONSERVED
Boli_vallecula_TR57865_c1_g1_i1	0	0	0	68.9	0	0	0	0	0	0	0	0	0	0	0	0	0	0	0	0	0	0	0	0	0	0	0	0	0	636	0	0	0	0	DEEP_CONSERVATION	BIOTA_CONSERVED
Boli_vallecula_TR57899_c0_g1_i3	0	0	0	82	0	0	0	0	0	0	0	0	0	0	0	91.7	0	101	0	0	0	98.6	0	100	0	99.4	0	0	0	80.8	0	0	0	0	DEEP_CONSERVATION	BIOTA_CONSERVED
Boli_vallecula_TR58028_c0_g1_i1	182	187	258	259	258	0	253	253	58	0	0	0	0	187	0	313	0	315	0	310	0	310	0	301	0	299	0	0	0	854	0	0	0	0	DEEP_CONSERVATION	BIOTA_CONSERVED
Boli_vallecula_TR58220_c0_g1_i4	0	0	52	52	0	0	0	0	0	0	0	0	0	0	0	126	0	139	0	166	0	147	0	149	0	146	0	0	0	192	0	0	0	0	DEEP_CONSERVATION	BIOTA_CONSERVED
Boli_vallecula_TR58220_c0_g1_i5	0	0	0	52	0	0	0	0	0	0	0	0	0	0	0	129	0	139	0	164	0	149	0	150	0	148	0	0	0	192	0	0	0	0	DEEP_CONSERVATION	BIOTA_CONSERVED
Boli_vallecula_TR58248_c0_g1_i1	52.4	0	55.1	0	57.4	0	0	0	0	0	0	0	0	0	0	0	0	0	0	0	0	0	0	0	0	0	0	0	179	579	0	0	0	0	DEEP_CONSERVATION	BIOTA_CONSERVED
Boli_vallecula_TR58373_c0_g1_i1	0	0	67	0	87.8	0	0	0	0	0	0	0	0	0	0	0	0	0	0	0	0	0	0	0	0	0	0	0	0	236	0	0	0	0	DEEP_CONSERVATION	BIOTA_CONSERVED
Boli_vallecula_TR58412_c0_g1_i2	0	0	53.9	0	50.8	0	0	0	0	0	0	0	0	0	0	0	0	0	0	0	0	0	0	0	0	0	0	0	0	283	0	0	0	0	DEEP_CONSERVATION	BIOTA_CONSERVED
Boli_vallecula_TR58412_c0_g1_i4	0	0	53.9	0	50.8	0	0	0	0	0	0	0	0	0	0	0	0	0	0	0	0	0	0	0	0	0	0	0	0	283	0	0	0	0	DEEP_CONSERVATION	BIOTA_CONSERVED
Boli_vallecula_TR5848_c0_g1_i1	0	0	65.5	0	0	0	0	0	0	0	0	0	0	0	0	0	0	0	0	0	0	0	0	0	0	0	0	0	1337	1337	0	0	0	0	DEEP_CONSERVATION	BIOTA_CONSERVED
Boli_vallecula_TR58498_c0_g1_i1	0	0	50.1	0	0	0	0	0	0	0	0	0	0	0	0	0	0	0	0	0	0	0	0	0	0	0	0	0	92.7	408	0	0	0	0	DEEP_CONSERVATION	BIOTA_CONSERVED
Boli_vallecula_TR58711_c0_g1_i1	0	0	538	534	533	0	0	0	0	0	0	0	0	0	0	0	0	0	0	0	0	520	0	0	0	0	0	0	84	1520	0	0	0	0	DEEP_CONSERVATION	BIOTA_CONSERVED
Boli_vallecula_TR58711_c0_g1_i2	0	0	538	534	533	0	0	0	0	0	0	0	0	0	0	0	0	0	0	0	0	520	0	0	0	0	0	0	0	1449	0	0	0	0	DEEP_CONSERVATION	BIOTA_CONSERVED
Boli_vallecula_TR58848_c0_g1_i2	0	0	0	51.2	526	0	0	0	0	0	0	0	0	0	0	957	0	966	0	1001	0	1001	0	966	0	979	0	0	0	1394	0	0	0	0	DEEP_CONSERVATION	BIOTA_CONSERVED
Boli_vallecula_TR58877_c0_g2_i1	0	0	131	0	136	0	0	0	0	0	0	0	0	0	0	0	0	0	0	0	0	0	0	199	0	0	0	0	0	384	0	0	0	0	DEEP_CONSERVATION	BIOTA_CONSERVED
Boli_vallecula_TR58936_c0_g1_i1	0	0	70.1	0	0	0	0	0	0	0	0	0	0	0	0	0	0	0	0	0	0	0	0	0	0	0	0	0	85.4	61.9	0	0	0	0	DEEP_CONSERVATION	BIOTA_CONSERVED
Boli_vallecula_TR58956_c1_g1_i3	0	0	71.6	0	66.6	0	0	0	0	0	0	0	0	0	0	63.9	0	0	0	0	0	0	0	64.3	0	0	0	0	0	188	0	0	0	0	DEEP_CONSERVATION	BIOTA_CONSERVED
Boli_vallecula_TR59089_c0_g1_i1	92	0	85.9	0	99.4	0	0	0	60	0	0	0	0	0	0	371	0	386	0	491	0	383	0	451	0	465	0	0	99.6	1752	0	0	0	0	DEEP_CONSERVATION	BIOTA_CONSERVED
Boli_vallecula_TR59114_c0_g1_i1	0	0	294	286	332	0	301	301	0	0	0	0	0	0	0	479	0	516	0	491	0	490	0	480	0	498	0	0	95.9	1037	0	0	0	0	DEEP_CONSERVATION	BIOTA_CONSERVED
Boli_vallecula_TR59288_c1_g1_i1	0	0	556	566	0	0	0	0	0	0	0	0	0	0	0	554	0	892	0	912	0	903	0	864	0	876	0	0	0	1516	0	0	0	0	DEEP_CONSERVATION	BIOTA_CONSERVED
Boli_vallecula_TR59431_c0_g1_i1	0	0	115	0	121	0	0	0	0	0	0	0	0	0	0	0	0	0	0	0	0	0	0	0	0	0	0	0	81.7	151	0	0	0	0	DEEP_CONSERVATION	BIOTA_CONSERVED
Boli_vallecula_TR59447_c0_g1_i1	0	0	76.3	0	89.7	0	0	0	0	0	0	0	0	0	0	0	0	0	0	0	0	0	0	156	0	165	0	0	96.8	1150	0	0	0	0	DEEP_CONSERVATION	BIOTA_CONSERVED
Boli_vallecula_TR59471_c0_g1_i4	0	0	0	90.5	0	0	0	0	0	0	0	0	0	0	0	337	0	329	0	0	0	0	0	0	0	0	0	0	0	700	0	0	0	0	DEEP_CONSERVATION	BIOTA_CONSERVED
Boli_vallecula_TR59498_c1_g1_i3	0	0	98.2	66.2	98.6	0	0	0	0	0	0	0	0	0	0	0	0	0	0	0	0	0	0	0	0	0	0	0	0	170	0	0	0	0	DEEP_CONSERVATION	BIOTA_CONSERVED
Boli_vallecula_TR59578_c3_g2_i1	95.9	0	74.3	0	70.5	0	0	0	0	0	0	0	0	0	0	0	0	0	0	0	0	0	0	0	0	0	0	0	0	98.2	0	0	0	0	DEEP_CONSERVATION	BIOTA_CONSERVED
Boli_vallecula_TR59643_c0_g1_i5	0	0	66.2	64.3	65.5	0	0	0	0	0	0	0	0	0	0	75.1	0	76.3	0	78.2	0	0	0	82.8	0	76.3	0	0	0	138	0	0	0	0	DEEP_CONSERVATION	BIOTA_CONSERVED
Boli_vallecula_TR59678_c0_g1_i1	0	0	238	0	0	0	0	0	0	0	0	0	0	0	0	744	0	769	0	717	0	790	0	708	0	710	0	0	76.7	964	0	0	0	0	DEEP_CONSERVATION	BIOTA_CONSERVED
Boli_vallecula_TR59708_c0_g1_i1	0	0	298	302	0	0	0	0	0	0	0	0	0	0	0	372	0	388	0	0	0	0	0	0	0	0	0	0	0	1121	0	0	0	0	DEEP_CONSERVATION	BIOTA_CONSERVED
Boli_vallecula_TR59956_c0_g1_i1	86.3	0	81.6	0	96.7	0	0	0	54	0	0	0	0	0	0	0	0	0	0	0	0	0	0	0	0	0	0	0	75.8	118	0	0	0	0	DEEP_CONSERVATION	BIOTA_CONSERVED
Boli_vallecula_TR59956_c0_g1_i4	134	0	97.4	0	239	0	0	0	99.6	0	0	0	0	0	0	0	0	0	0	0	0	0	0	0	0	0	0	0	0	120	0	0	0	0	DEEP_CONSERVATION	BIOTA_CONSERVED
Boli_vallecula_TR59956_c0_g1_i5	107	0	97.4	0	95.9	0	0	0	89.7	0	0	0	0	0	0	0	0	0	0	0	0	0	0	0	0	0	0	0	0	120	0	0	0	0	DEEP_CONSERVATION	BIOTA_CONSERVED
Boli_vallecula_TR59956_c0_g1_i8	86.3	0	99	0	87.4	0	0	0	79.8	0	0	0	0	0	0	0	0	0	0	0	0	66.6	0	0	0	0	0	0	0	84	0	0	0	0	DEEP_CONSERVATION	BIOTA_CONSERVED
Boli_vallecula_TR59956_c0_g1_i9	115	0	99	0	97.4	0	0	0	79.8	0	0	0	0	0	0	0	0	0	0	0	0	0	0	0	0	0	0	0	0	117	0	0	0	0	DEEP_CONSERVATION	BIOTA_CONSERVED
Boli_vallecula_TR60044_c0_g1_i1	57.4	0	56.2	0	55.8	0	0	0	0	0	0	0	0	0	0	0	0	0	0	0	0	0	0	0	0	0	0	0	65.7	633	0	0	0	0	DEEP_CONSERVATION	BIOTA_CONSERVED
Boli_vallecula_TR60060_c0_g1_i1	0	0	190	194	0	0	192	192	0	0	0	0	0	0	0	255	0	95.5	0	271	0	246	0	337	0	333	0	0	926	961	0	0	0	0	DEEP_CONSERVATION	BIOTA_CONSERVED
Boli_vallecula_TR600_c0_g1_i1	0	0	89.7	0	98.6	0	0	0	0	0	0	0	0	0	0	0	0	0	0	0	0	0	0	0	0	0	0	0	57	372	0	0	0	0	DEEP_CONSERVATION	BIOTA_CONSERVED
Boli_vallecula_TR60138_c0_g1_i1	0	0	0	200	605	0	0	0	0	0	0	0	0	0	0	1118	0	976	0	1191	0	1194	0	1171	0	1175	0	0	334	1219	0	0	0	0	DEEP_CONSERVATION	BIOTA_CONSERVED
Boli_vallecula_TR60293_c0_g1_i2	0	0	216	87.4	249	0	0	0	0	0	0	0	0	0	0	0	0	0	0	0	0	0	0	131	0	0	0	0	0	177	0	0	0	0	DEEP_CONSERVATION	BIOTA_CONSERVED
Boli_vallecula_TR60293_c0_g1_i8	0	0	216	0	249	0	0	0	0	0	0	0	0	0	0	104	0	0	0	0	0	0	0	130	0	0	0	0	0	296	0	0	0	0	DEEP_CONSERVATION	BIOTA_CONSERVED
Boli_vallecula_TR60368_c0_g2_i1	82.4	53.9	83.6	0	75.9	0	0	0	0	0	0	0	0	53.9	0	0	0	0	0	0	0	0	0	0	0	0	0	0	0	163	0	0	0	0	DEEP_CONSERVATION	BIOTA_CONSERVED
Boli_vallecula_TR60440_c0_g1_i1	0	0	91.3	0	96.7	0	0	0	0	0	0	0	0	0	0	0	0	0	0	67	0	0	0	0	0	0	0	0	0	211	0	0	0	0	DEEP_CONSERVATION	BIOTA_CONSERVED
Boli_vallecula_TR60440_c1_g1_i1	0	0	84	0	87.8	0	0	0	0	0	0	0	0	0	0	0	0	0	0	0	0	0	0	0	0	0	0	0	88.6	266	0	0	0	0	DEEP_CONSERVATION	BIOTA_CONSERVED
Boli_vallecula_TR60456_c1_g3_i2	0	0	118	57.4	108	0	0	0	0	0	0	0	0	0	0	0	0	0	0	0	0	0	0	0	0	0	0	0	0	77.1	0	0	0	0	DEEP_CONSERVATION	BIOTA_CONSERVED
Boli_vallecula_TR60456_c1_g3_i3	0	0	218	61.6	206	0	0	0	0	0	0	0	0	0	0	0	0	0	0	0	0	0	0	0	0	0	0	0	0	203	0	0	0	0	DEEP_CONSERVATION	BIOTA_CONSERVED
Boli_vallecula_TR60456_c1_g3_i7	0	0	218	61.2	204	0	0	0	0	0	0	0	0	0	0	0	0	0	0	0	0	0	0	0	0	0	0	0	0	201	0	0	0	0	DEEP_CONSERVATION	BIOTA_CONSERVED
Boli_vallecula_TR60593_c0_g1_i3	0	0	64.7	62.8	66.2	0	63.9	63.9	0	0	0	0	0	0	0	0	0	0	0	0	0	0	0	0	0	0	0	0	0	896	0	0	0	0	DEEP_CONSERVATION	BIOTA_CONSERVED
Boli_vallecula_TR60598_c0_g1_i1	0	0	76.3	92.8	99	0	0	0	0	0	0	0	0	0	0	0	0	544	0	553	0	577	0	561	0	104	0	0	62.9	868	0	0	0	0	DEEP_CONSERVATION	BIOTA_CONSERVED
Boli_vallecula_TR60783_c0_g2_i1	61.6	0	60.8	0	57.4	0	0	0	0	0	0	0	0	0	0	308	0	345	0	333	0	349	0	283	0	280	0	0	0	646	0	0	0	0	DEEP_CONSERVATION	BIOTA_CONSERVED
Boli_vallecula_TR60783_c0_g2_i3	61.6	0	60.8	0	57.4	0	0	0	0	0	0	0	0	0	0	306	0	343	0	334	0	349	0	283	0	279	0	0	0	558	0	0	0	0	DEEP_CONSERVATION	BIOTA_CONSERVED
Boli_vallecula_TR60787_c0_g2_i1	0	0	0	51.2	0	0	0	0	0	0	0	0	0	0	0	410	0	0	0	306	0	387	0	292	0	285	0	0	51	1130	0	0	0	0	DEEP_CONSERVATION	BIOTA_CONSERVED
Boli_vallecula_TR60787_c0_g2_i10	0	0	0	51.2	0	0	0	0	0	0	0	0	0	0	0	417	0	0	0	311	0	393	0	298	0	291	0	0	0	872	0	0	0	0	DEEP_CONSERVATION	BIOTA_CONSERVED
Boli_vallecula_TR60787_c0_g2_i5	0	0	0	51.2	0	0	0	0	0	0	0	0	0	0	0	416	0	0	0	311	0	393	0	298	0	291	0	0	0	947	0	0	0	0	DEEP_CONSERVATION	BIOTA_CONSERVED
Boli_vallecula_TR60787_c0_g2_i8	0	0	0	51.2	0	0	0	0	0	0	0	0	0	0	0	409	0	0	0	306	0	387	0	292	0	285	0	0	0	1205	0	0	0	0	DEEP_CONSERVATION	BIOTA_CONSERVED
Boli_vallecula_TR60831_c0_g1_i1	0	0	0	56.2	0	0	0	0	0	0	0	0	0	0	0	570	0	682	0	766	0	756	0	733	0	737	0	0	95.9	1597	0	0	0	0	DEEP_CONSERVATION	BIOTA_CONSERVED
Boli_vallecula_TR60831_c0_g1_i2	0	0	0	56.2	0	0	0	0	0	0	0	0	0	0	0	534	0	654	0	712	0	707	0	682	0	687	0	0	0	1415	0	0	0	0	DEEP_CONSERVATION	BIOTA_CONSERVED
Boli_vallecula_TR60831_c0_g1_i3	0	0	0	56.2	0	0	0	0	0	0	0	0	0	0	0	567	0	678	0	751	0	741	0	715	0	721	0	0	0	1463	0	0	0	0	DEEP_CONSERVATION	BIOTA_CONSERVED
Boli_vallecula_TR60928_c1_g1_i2	72.8	0	58.2	0	75.1	0	0	0	0	0	0	0	0	0	0	0	0	121	0	0	0	0	0	0	0	119	0	0	0	255	0	0	0	0	DEEP_CONSERVATION	BIOTA_CONSERVED
Boli_vallecula_TR60928_c1_g1_i3	72.8	0	58.2	0	75.1	0	0	0	0	0	0	0	0	0	0	0	0	120	0	0	0	0	0	0	0	117	0	0	0	255	0	0	0	0	DEEP_CONSERVATION	BIOTA_CONSERVED
Boli_vallecula_TR60931_c0_g1_i1	0	0	53.5	0	0	0	0	0	0	0	0	0	0	0	0	0	0	0	0	0	0	0	0	0	0	0	0	0	95.9	1856	0	0	0	0	DEEP_CONSERVATION	BIOTA_CONSERVED
Boli_vallecula_TR60944_c1_g1_i5	78.2	0	88.6	68.6	92.4	0	55.1	55.1	0	0	0	0	0	0	0	0	0	0	0	0	0	0	0	0	0	0	0	0	0	355	0	0	0	0	DEEP_CONSERVATION	BIOTA_CONSERVED
Boli_vallecula_TR60982_c0_g2_i3	0	0	0	60.1	0	0	0	0	0	0	0	0	0	0	0	238	0	0	0	241	0	268	0	261	0	286	0	0	0	416	0	0	0	0	DEEP_CONSERVATION	BIOTA_CONSERVED
Boli_vallecula_TR61069_c1_g1_i5	0	0	320	0	319	0	0	0	81.8	0	0	0	0	0	0	0	0	0	0	0	0	0	0	0	0	0	0	0	0	316	0	0	0	0	DEEP_CONSERVATION	BIOTA_CONSERVED
Boli_vallecula_TR61069_c1_g1_i6	0	0	272	142	263	0	0	0	81.8	0	0	0	0	0	0	0	0	0	0	0	0	0	0	0	0	0	0	0	0	301	0	0	0	0	DEEP_CONSERVATION	BIOTA_CONSERVED
Boli_vallecula_TR61096_c0_g1_i1	0	0	350	365	361	0	0	0	0	0	0	0	0	0	0	479	0	409	0	0	0	0	0	0	0	0	0	0	189	1031	0	0	0	0	DEEP_CONSERVATION	BIOTA_CONSERVED
Boli_vallecula_TR61096_c0_g1_i2	0	0	0	57.4	430	0	0	0	0	0	0	0	0	0	0	575	0	503	0	0	0	0	0	0	0	0	0	0	0	1369	0	0	0	0	DEEP_CONSERVATION	BIOTA_CONSERVED
Boli_vallecula_TR61096_c0_g1_i3	0	0	0	57.4	430	0	0	0	0	0	0	0	0	0	0	575	0	503	0	0	0	0	0	0	0	0	0	0	0	1369	0	0	0	0	DEEP_CONSERVATION	BIOTA_CONSERVED
Boli_vallecula_TR6111_c0_g1_i1	0	0	80.9	0	0	0	0	0	0	0	0	0	0	0	0	0	0	0	0	0	0	0	0	0	0	0	0	0	76.2	186	0	0	0	0	DEEP_CONSERVATION	BIOTA_CONSERVED
Boli_vallecula_TR6111_c0_g2_i1	0	0	123	0	0	0	0	0	0	0	0	0	0	0	0	0	0	0	0	0	0	0	0	0	0	0	0	0	75.3	198	0	0	0	0	DEEP_CONSERVATION	BIOTA_CONSERVED
Boli_vallecula_TR61326_c8_g1_i2	0	0	90.9	0	99	0	0	0	0	0	0	0	0	0	0	0	0	0	0	0	0	0	0	62.4	0	0	0	0	0	135	0	0	0	0	DEEP_CONSERVATION	BIOTA_CONSERVED
Boli_vallecula_TR61326_c8_g1_i6	0	0	94.4	0	97.1	0	0	0	0	0	0	0	0	0	0	75.9	0	0	0	0	0	73.6	0	0	0	0	0	0	0	161	0	0	0	0	DEEP_CONSERVATION	BIOTA_CONSERVED
Boli_vallecula_TR61442_c0_g6_i5	0	0	60.1	57.4	0	0	0	0	0	0	0	0	0	0	0	0	0	0	0	0	0	0	0	0	0	0	0	0	0	189	0	0	0	0	DEEP_CONSERVATION	BIOTA_CONSERVED
Boli_vallecula_TR61459_c0_g1_i1	0	0	348	360	370	0	0	0	0	0	0	0	0	0	0	619	0	668	0	563	0	540	0	428	0	475	0	0	0	631	0	0	0	0	DEEP_CONSERVATION	BIOTA_CONSERVED
Boli_vallecula_TR61459_c0_g1_i2	0	0	0	137	362	0	161	161	0	0	0	0	0	0	0	610	0	654	0	554	0	530	0	418	0	464	0	0	0	557	0	0	0	0	DEEP_CONSERVATION	BIOTA_CONSERVED
Boli_vallecula_TR61459_c0_g1_i3	0	0	0	137	362	0	161	161	0	0	0	0	0	0	0	611	0	654	0	556	0	532	0	418	0	465	0	0	0	564	0	0	0	0	DEEP_CONSERVATION	BIOTA_CONSERVED
Boli_vallecula_TR61459_c0_g1_i4	0	0	348	360	370	0	0	0	0	0	0	0	0	0	0	620	0	668	0	563	0	541	0	429	0	476	0	0	0	637	0	0	0	0	DEEP_CONSERVATION	BIOTA_CONSERVED
Boli_vallecula_TR61464_c0_g1_i1	0	0	53.9	0	0	0	0	0	0	0	0	0	0	0	0	0	0	0	0	0	0	0	0	0	0	0	0	0	83.1	420	0	0	0	0	DEEP_CONSERVATION	BIOTA_CONSERVED
Boli_vallecula_TR61465_c0_g1_i1	0	0	145	151	0	0	0	0	0	0	0	0	0	0	0	0	0	205	0	226	0	234	0	198	0	212	0	0	139	452	0	0	0	0	DEEP_CONSERVATION	BIOTA_CONSERVED
Boli_vallecula_TR61465_c0_g1_i2	0	0	85.1	87	73.9	0	58.9	58.9	0	0	0	0	0	0	0	0	0	100	0	114	0	125	0	92	0	104	0	0	0	440	0	0	0	0	DEEP_CONSERVATION	BIOTA_CONSERVED
Boli_vallecula_TR61465_c0_g1_i3	0	0	0	50.4	0	0	0	0	0	0	0	0	0	0	0	0	0	0	0	117	0	0	0	60.1	0	105	0	0	0	419	0	0	0	0	DEEP_CONSERVATION	BIOTA_CONSERVED
Boli_vallecula_TR61759_c13_g1_i1	57	0	62.4	0	95.5	0	0	0	0	0	0	0	0	0	0	0	0	0	0	0	0	0	0	83.2	0	0	0	0	0	0	0	0	0	0	DEEP_CONSERVATION	BIOTA_CONSERVED
Boli_vallecula_TR61818_c2_g1_i1	0	0	75.5	0	95.5	0	0	0	0	0	0	0	0	0	0	0	0	0	0	0	0	0	0	0	0	0	0	0	0	107	0	0	0	0	DEEP_CONSERVATION	BIOTA_CONSERVED
Boli_vallecula_TR61978_c1_g1_i1	0	0	58.5	0	0	0	0	0	0	0	0	0	0	0	0	0	0	0	0	0	0	0	0	77	0	0	0	0	0	0	0	0	0	0	DEEP_CONSERVATION	BIOTA_CONSERVED
Boli_vallecula_TR62002_c1_g1_i1	0	0	93.2	0	80.1	0	0	0	0	0	0	0	0	0	0	0	0	0	0	0	0	0	0	0	0	0	0	0	0	484	0	0	0	0	DEEP_CONSERVATION	BIOTA_CONSERVED
Boli_vallecula_TR62119_c1_g1_i1	0	0	58.2	0	0	0	0	0	0	0	0	0	0	0	0	0	0	0	0	0	0	0	0	0	0	0	0	0	0	547	0	0	0	0	DEEP_CONSERVATION	BIOTA_CONSERVED
Boli_vallecula_TR62119_c2_g1_i1	0	0	72	0	78.6	0	55.8	55.8	0	0	0	0	0	0	0	0	0	0	0	0	0	0	0	0	0	0	0	0	0	316	0	0	0	0	DEEP_CONSERVATION	BIOTA_CONSERVED
Boli_vallecula_TR62390_c1_g2_i1	0	0	0	50.1	0	0	0	0	0	0	0	0	0	0	0	475	0	531	0	444	0	275	0	500	0	511	0	0	0	1372	0	0	0	0	DEEP_CONSERVATION	BIOTA_CONSERVED
Boli_vallecula_TR62390_c1_g2_i2	0	0	0	50.1	0	0	0	0	0	0	0	0	0	0	0	475	0	531	0	444	0	275	0	500	0	511	0	0	0	1372	0	0	0	0	DEEP_CONSERVATION	BIOTA_CONSERVED
Boli_vallecula_TR62394_c0_g1_i3	0	0	273	0	52	0	417	417	50.1	0	0	0	0	0	0	516	0	521	0	509	0	497	0	527	0	529	0	0	0	0	0	0	0	0	DEEP_CONSERVATION	BIOTA_CONSERVED
Boli_vallecula_TR62495_c0_g1_i1	0	0	57.8	53.1	0	0	0	0	0	0	0	0	0	0	0	0	0	0	0	0	0	0	0	0	0	0	0	0	96.4	206	0	0	0	0	DEEP_CONSERVATION	BIOTA_CONSERVED
Boli_vallecula_TR62529_c1_g3_i2	0	0	130	135	125	0	139	139	0	0	0	0	0	0	0	218	0	261	0	264	0	255	0	234	0	234	0	0	0	454	0	0	0	0	DEEP_CONSERVATION	BIOTA_CONSERVED
Boli_vallecula_TR62633_c3_g1_i1	54.3	0	54.7	0	57.8	0	0	0	0	0	0	0	0	0	0	0	0	305	0	0	0	0	0	200	0	280	0	0	0	261	0	0	0	0	DEEP_CONSERVATION	BIOTA_CONSERVED
Boli_vallecula_TR62651_c0_g1_i1	0	0	0	201	0	0	0	0	0	0	0	0	0	0	0	1007	0	1087	0	0	0	0	0	270	0	0	0	0	281	281	0	0	0	0	DEEP_CONSERVATION	BIOTA_CONSERVED
Boli_vallecula_TR62694_c0_g1_i3	0	0	109	111	0	0	0	0	0	0	0	0	0	0	0	105	0	159	0	157	0	146	0	145	0	153	0	0	0	226	0	0	0	0	DEEP_CONSERVATION	BIOTA_CONSERVED
Boli_vallecula_TR62871_c4_g2_i1	0	0	53.5	0	0	0	0	0	0	0	0	0	0	0	0	75.9	0	111	0	118	0	0	0	99	0	110	0	0	0	1080	0	0	0	0	DEEP_CONSERVATION	BIOTA_CONSERVED
Boli_vallecula_TR62882_c1_g1_i1	0	0	84.7	0	206	0	0	0	0	0	0	0	0	0	0	0	0	0	0	0	0	171	0	0	0	0	0	0	0	290	0	0	0	0	DEEP_CONSERVATION	BIOTA_CONSERVED
Boli_vallecula_TR62940_c7_g6_i6	0	0	103	0	156	0	0	0	0	0	0	0	0	0	0	0	0	0	0	0	0	0	0	0	0	0	0	0	0	165	0	0	0	0	DEEP_CONSERVATION	BIOTA_CONSERVED
Boli_vallecula_TR63011_c0_g1_i1	0	0	51.2	0	0	0	0	0	0	0	0	0	0	0	0	0	0	0	0	0	0	0	0	0	0	0	0	0	95.5	173	0	0	0	0	DEEP_CONSERVATION	BIOTA_CONSERVED
Boli_vallecula_TR63033_c0_g1_i2	57.8	0	73.6	53.9	67.8	0	0	0	0	0	0	0	0	0	0	0	0	0	0	0	0	0	0	0	0	0	0	0	0	829	0	0	0	0	DEEP_CONSERVATION	BIOTA_CONSERVED
Boli_vallecula_TR63046_c0_g1_i1	0	0	284	280	265	0	236	236	0	0	0	0	0	0	0	392	0	432	0	420	0	0	0	420	0	434	0	0	97.7	856	0	0	0	0	DEEP_CONSERVATION	BIOTA_CONSERVED
Boli_vallecula_TR63046_c0_g1_i2	0	0	284	276	265	0	221	221	0	0	0	0	0	0	0	402	0	442	0	431	0	0	0	429	0	439	0	0	0	625	0	0	0	0	DEEP_CONSERVATION	BIOTA_CONSERVED
Boli_vallecula_TR63121_c1_g1_i1	0	0	55.5	50.4	64.3	0	0	0	0	0	0	0	0	0	0	0	0	0	0	0	0	0	0	0	0	0	0	0	0	204	0	0	0	0	DEEP_CONSERVATION	BIOTA_CONSERVED
Boli_vallecula_TR63219_c0_g2_i1	0	0	0	78.2	430	0	0	0	0	182	0	0	0	0	0	536	0	552	0	599	0	592	0	563	0	587	0	0	0	110	0	0	0	0	DEEP_CONSERVATION	BIOTA_CONSERVED
Boli_vallecula_TR63231_c0_g1_i12	0	0	389	386	0	0	326	326	0	0	0	0	0	0	0	692	0	659	0	672	0	610	0	706	0	708	0	0	0	0	0	0	0	0	DEEP_CONSERVATION	BIOTA_CONSERVED
Boli_vallecula_TR63231_c0_g1_i3	0	0	389	0	0	0	0	0	0	0	0	0	0	0	0	0	0	0	0	557	0	0	0	0	0	0	0	0	0	0	0	0	0	0	DEEP_CONSERVATION	BIOTA_CONSERVED
Boli_vallecula_TR63231_c0_g1_i4	0	0	389	0	0	0	0	0	0	0	0	0	0	0	0	0	0	0	0	557	0	0	0	0	0	0	0	0	0	0	0	0	0	0	DEEP_CONSERVATION	BIOTA_CONSERVED
Boli_vallecula_TR63231_c0_g1_i5	0	0	389	0	0	0	0	0	0	0	0	0	0	0	0	0	0	0	0	557	0	0	0	0	0	0	0	0	0	1354	0	0	0	0	DEEP_CONSERVATION	BIOTA_CONSERVED
Boli_vallecula_TR63231_c0_g1_i7	0	0	389	386	0	0	326	326	0	0	0	0	0	0	0	692	0	659	0	672	0	610	0	706	0	708	0	0	0	350	0	0	0	0	DEEP_CONSERVATION	BIOTA_CONSERVED
Boli_vallecula_TR63231_c0_g1_i8	0	0	389	386	0	0	326	326	0	0	0	0	0	0	0	692	0	659	0	672	0	610	0	706	0	708	0	0	0	1093	0	0	0	0	DEEP_CONSERVATION	BIOTA_CONSERVED
Boli_vallecula_TR63305_c0_g1_i1	0	0	0	52	0	0	0	0	0	0	0	0	0	0	0	510	0	453	0	548	0	457	0	512	0	520	0	0	1400	2363	0	0	0	0	DEEP_CONSERVATION	BIOTA_CONSERVED
Boli_vallecula_TR63305_c0_g1_i4	0	0	0	57	0	0	0	0	0	0	0	0	0	0	0	264	0	272	0	281	0	211	0	259	0	258	0	0	0	427	0	0	0	0	DEEP_CONSERVATION	BIOTA_CONSERVED
Boli_vallecula_TR63332_c2_g2_i8	0	0	74.3	0	84.3	0	0	0	0	0	0	0	0	0	0	0	0	0	0	0	0	0	0	0	0	0	0	0	0	213	0	0	0	0	DEEP_CONSERVATION	BIOTA_CONSERVED
Boli_vallecula_TR63381_c3_g1_i1	0	0	50.1	0	56.6	0	0	0	0	0	0	0	0	0	0	484	0	0	0	0	0	0	0	0	0	0	0	0	0	742	0	0	0	0	DEEP_CONSERVATION	BIOTA_CONSERVED
Boli_vallecula_TR63489_c0_g2_i1	0	0	462	432	0	0	291	291	0	0	0	0	0	0	0	587	0	633	0	0	0	593	0	0	0	0	0	0	99.1	400	0	0	0	0	DEEP_CONSERVATION	BIOTA_CONSERVED
Boli_vallecula_TR63489_c0_g2_i2	0	0	444	421	0	0	291	291	0	0	0	0	0	0	0	557	0	596	0	0	0	542	0	0	0	0	0	0	0	400	0	0	0	0	DEEP_CONSERVATION	BIOTA_CONSERVED
Boli_vallecula_TR63489_c0_g2_i3	0	0	462	437	0	0	295	295	0	0	0	0	0	0	0	590	0	635	0	0	0	595	0	0	0	0	0	0	0	400	0	0	0	0	DEEP_CONSERVATION	BIOTA_CONSERVED
Boli_vallecula_TR63489_c0_g2_i4	0	0	82.4	364	68.6	0	238	238	0	0	0	0	0	0	0	495	0	529	0	0	0	494	0	0	0	0	0	0	0	399	0	0	0	0	DEEP_CONSERVATION	BIOTA_CONSERVED
Boli_vallecula_TR63555_c2_g1_i2	0	0	52.4	0	0	0	0	0	0	0	0	0	0	0	0	147	0	148	0	158	0	156	0	160	0	161	0	0	0	421	0	0	0	0	DEEP_CONSERVATION	BIOTA_CONSERVED
Boli_vallecula_TR63567_c0_g1_i2	0	0	121	0	150	0	0	0	0	0	0	0	0	0	0	124	0	0	0	0	0	0	0	0	0	0	0	0	0	549	0	0	0	0	DEEP_CONSERVATION	BIOTA_CONSERVED
Boli_vallecula_TR63567_c0_g1_i4	0	0	132	0	161	0	0	0	0	0	0	0	0	0	0	122	0	0	0	0	0	0	0	0	0	0	0	0	0	664	0	0	0	0	DEEP_CONSERVATION	BIOTA_CONSERVED
Boli_vallecula_TR63616_c0_g1_i1	0	0	416	0	376	0	0	0	0	0	0	0	0	0	0	0	0	0	0	0	0	0	0	373	0	0	0	0	99.1	80.8	0	0	0	0	DEEP_CONSERVATION	BIOTA_CONSERVED
Boli_vallecula_TR63664_c0_g1_i3	58.5	0	60.5	0	60.1	0	0	0	0	0	0	0	0	0	0	0	0	0	0	0	0	0	0	0	0	0	0	0	0	603	0	0	0	0	DEEP_CONSERVATION	BIOTA_CONSERVED
Boli_vallecula_TR63694_c0_g1_i5	0	0	252	0	0	0	0	0	0	0	0	0	0	0	0	0	0	0	0	363	0	0	0	353	0	361	0	0	0	772	0	0	0	0	DEEP_CONSERVATION	BIOTA_CONSERVED
Boli_vallecula_TR63711_c0_g1_i1	0	0	643	0	0	0	0	0	0	0	0	0	0	0	0	1761	0	1889	0	2026	0	2056	0	2004	0	2044	0	0	0	1405	0	0	0	0	DEEP_CONSERVATION	BIOTA_CONSERVED
Boli_vallecula_TR63711_c0_g1_i2	0	0	643	0	0	0	0	0	0	0	0	0	0	0	0	1764	0	1883	0	2018	0	2065	0	2024	0	2059	0	0	0	1405	0	0	0	0	DEEP_CONSERVATION	BIOTA_CONSERVED
Boli_vallecula_TR63711_c0_g1_i3	0	0	643	0	0	0	0	0	0	0	0	0	0	0	0	1764	0	1883	0	2018	0	2065	0	2024	0	2059	0	0	0	1524	0	0	0	0	DEEP_CONSERVATION	BIOTA_CONSERVED
Boli_vallecula_TR63720_c0_g1_i1	0	0	816	837	874	0	0	0	0	0	0	0	0	0	0	1118	0	1119	0	1172	0	1172	0	1140	0	1142	0	0	98.7	1138	0	0	0	0	DEEP_CONSERVATION	BIOTA_CONSERVED
Boli_vallecula_TR63720_c0_g1_i2	0	0	816	837	874	0	0	0	0	0	0	0	0	0	0	1118	0	1119	0	1172	0	1172	0	1140	0	1142	0	0	0	1233	0	0	0	0	DEEP_CONSERVATION	BIOTA_CONSERVED
Boli_vallecula_TR63720_c0_g1_i3	0	0	816	838	874	0	0	0	0	0	0	0	0	0	0	1116	0	1122	0	1171	0	1173	0	1140	0	1142	0	0	0	1138	0	0	0	0	DEEP_CONSERVATION	BIOTA_CONSERVED
Boli_vallecula_TR63720_c0_g1_i4	0	0	816	838	874	0	0	0	0	0	0	0	0	0	0	1116	0	1122	0	1171	0	1173	0	1140	0	1142	0	0	0	1233	0	0	0	0	DEEP_CONSERVATION	BIOTA_CONSERVED
Boli_vallecula_TR63720_c0_g1_i6	0	0	90.1	89.4	97.1	0	0	0	0	0	0	0	0	0	0	129	0	62	0	121	0	120	0	119	0	122	0	0	0	274	0	0	0	0	DEEP_CONSERVATION	BIOTA_CONSERVED
Boli_vallecula_TR63722_c6_g4_i1	0	0	92.8	0	95.5	0	0	0	0	0	0	0	0	0	0	142	0	144	0	0	0	0	0	0	0	0	0	0	0	0	0	0	0	0	DEEP_CONSERVATION	BIOTA_CONSERVED
Boli_vallecula_TR63722_c6_g4_i13	0	0	92.8	0	95.5	0	0	0	0	0	0	0	0	0	0	139	0	0	0	0	0	0	0	0	0	0	0	0	0	0	0	0	0	0	DEEP_CONSERVATION	BIOTA_CONSERVED
Boli_vallecula_TR63733_c1_g1_i1	53.5	0	56.6	0	55.5	0	0	0	0	0	0	0	0	0	0	0	0	0	0	0	0	0	0	0	0	0	0	0	89	163	0	0	0	0	DEEP_CONSERVATION	BIOTA_CONSERVED
Boli_vallecula_TR63761_c0_g1_i3	0	0	51.2	0	0	0	0	0	0	0	0	0	0	0	0	0	0	0	0	0	0	0	0	0	0	0	0	0	0	88.6	0	0	0	0	DEEP_CONSERVATION	BIOTA_CONSERVED
Boli_vallecula_TR63773_c1_g8_i2	0	0	99	63.2	97.1	0	0	0	0	0	0	0	0	0	0	0	0	0	0	0	0	0	0	0	0	0	0	0	0	217	0	0	0	0	DEEP_CONSERVATION	BIOTA_CONSERVED
Boli_vallecula_TR63773_c1_g8_i3	0	0	99.8	57.4	97.1	0	0	0	0	0	0	0	0	0	0	0	0	0	0	0	0	0	0	0	0	0	0	0	0	202	0	0	0	0	DEEP_CONSERVATION	BIOTA_CONSERVED
Boli_vallecula_TR63797_c0_g1_i1	0	0	172	0	131	0	0	0	0	0	0	0	0	0	0	0	0	0	0	0	0	0	0	0	0	0	0	0	61.6	461	0	0	0	0	DEEP_CONSERVATION	BIOTA_CONSERVED
Boli_vallecula_TR63839_c1_g1_i1	0	0	264	0	0	0	0	0	0	0	0	0	0	0	0	508	0	0	0	0	0	0	0	0	0	0	0	0	0	1498	0	0	0	0	DEEP_CONSERVATION	BIOTA_CONSERVED
Boli_vallecula_TR63839_c1_g1_i2	0	0	386	0	0	0	0	0	0	0	0	0	0	0	0	739	0	717	0	736	0	775	0	772	0	781	0	0	0	1010	0	0	0	0	DEEP_CONSERVATION	BIOTA_CONSERVED
Boli_vallecula_TR63839_c1_g1_i3	0	0	386	0	0	0	0	0	0	0	0	0	0	0	0	719	0	707	0	718	0	837	0	754	0	763	0	0	0	1830	0	0	0	0	DEEP_CONSERVATION	BIOTA_CONSERVED
Boli_vallecula_TR63839_c1_g1_i4	0	0	386	0	0	0	0	0	0	0	0	0	0	0	0	751	0	745	0	749	0	833	0	778	0	787	0	0	0	1901	0	0	0	0	DEEP_CONSERVATION	BIOTA_CONSERVED
Boli_vallecula_TR63839_c1_g1_i6	0	0	264	0	0	0	0	0	0	0	0	0	0	0	0	524	0	0	0	0	0	0	0	0	0	0	0	0	0	725	0	0	0	0	DEEP_CONSERVATION	BIOTA_CONSERVED
Boli_vallecula_TR63869_c0_g2_i1	0	0	70.9	62.4	0	0	0	0	0	0	0	0	0	0	0	0	0	0	0	0	0	0	0	0	0	0	0	0	99.1	180	0	0	0	0	DEEP_CONSERVATION	BIOTA_CONSERVED
Boli_vallecula_TR63919_c2_g4_i3	0	0	67	53.1	65.1	0	0	0	0	0	0	0	0	0	0	379	0	0	0	0	0	286	0	404	0	415	0	0	0	491	0	0	0	0	DEEP_CONSERVATION	BIOTA_CONSERVED
Boli_vallecula_TR6393_c0_g1_i1	0	0	75.1	0	82	0	0	0	0	0	0	0	0	0	0	0	0	0	0	0	0	0	0	0	0	0	0	0	62.9	297	0	0	0	0	DEEP_CONSERVATION	BIOTA_CONSERVED
Boli_vallecula_TR63947_c2_g2_i1	0	0	0	61.6	0	0	55.1	55.1	0	0	0	0	0	0	0	0	0	0	0	505	0	506	0	507	0	60.5	0	0	0	1105	0	0	0	0	DEEP_CONSERVATION	BIOTA_CONSERVED
Boli_vallecula_TR63947_c2_g2_i3	0	0	0	62.8	0	0	0	0	0	0	0	0	0	0	0	0	0	0	0	512	0	0	0	50.8	0	0	0	0	0	1169	0	0	0	0	DEEP_CONSERVATION	BIOTA_CONSERVED
Boli_vallecula_TR63947_c2_g2_i5	0	0	0	62.8	0	0	0	0	0	0	0	0	0	0	0	0	0	0	0	512	0	0	0	50.8	0	0	0	0	0	1169	0	0	0	0	DEEP_CONSERVATION	BIOTA_CONSERVED
Boli_vallecula_TR63947_c2_g2_i8	0	0	0	61.6	0	0	55.1	55.1	0	0	0	0	0	0	0	0	0	0	0	507	0	506	0	506	0	60.5	0	0	0	1107	0	0	0	0	DEEP_CONSERVATION	BIOTA_CONSERVED
Boli_vallecula_TR63947_c2_g5_i1	0	0	0	62	60.8	0	54.3	54.3	0	0	0	0	0	0	0	0	0	0	0	0	0	0	0	0	0	0	0	0	0	186	0	0	0	0	DEEP_CONSERVATION	BIOTA_CONSERVED
Boli_vallecula_TR63980_c2_g2_i16	0	0	0	50.4	0	0	0	0	0	0	0	0	0	0	0	0	0	0	0	0	0	0	0	0	0	0	0	0	0	183	0	0	0	0	DEEP_CONSERVATION	BIOTA_CONSERVED
Boli_vallecula_TR64002_c0_g1_i12	0	0	60.1	0	0	0	0	0	0	0	0	0	0	0	0	0	0	0	0	0	0	0	0	0	0	0	0	0	0	221	0	0	0	0	DEEP_CONSERVATION	BIOTA_CONSERVED
Boli_vallecula_TR64023_c0_g1_i1	56.6	0	61.6	0	63.9	0	0	0	0	0	0	0	0	0	0	0	0	733	0	780	0	667	0	744	0	760	0	0	57.9	1852	0	0	0	0	DEEP_CONSERVATION	BIOTA_CONSERVED
Boli_vallecula_TR64023_c0_g1_i2	56.6	0	57.8	0	61.2	0	0	0	0	0	0	0	0	0	0	0	0	732	0	781	0	668	0	745	0	761	0	0	0	1852	0	0	0	0	DEEP_CONSERVATION	BIOTA_CONSERVED
Boli_vallecula_TR64023_c0_g1_i3	56.6	0	57.8	0	61.2	0	0	0	0	0	0	0	0	0	0	0	0	732	0	781	0	668	0	745	0	761	0	0	0	1852	0	0	0	0	DEEP_CONSERVATION	BIOTA_CONSERVED
Boli_vallecula_TR64023_c0_g1_i4	56.6	0	61.6	0	63.9	0	0	0	0	0	0	0	0	0	0	0	0	732	0	781	0	668	0	745	0	761	0	0	0	1852	0	0	0	0	DEEP_CONSERVATION	BIOTA_CONSERVED
Boli_vallecula_TR64083_c0_g2_i1	0	0	0	65.1	0	0	58.2	58.2	0	0	0	0	0	0	0	266	0	289	0	289	0	291	0	268	0	278	0	0	0	811	0	0	0	0	DEEP_CONSERVATION	BIOTA_CONSERVED
Boli_vallecula_TR64155_c0_g1_i3	0	0	67.4	70.5	57.8	0	58.5	58.5	0	0	0	0	0	0	0	79	0	79	0	87.8	0	95.1	0	85.9	0	88.2	0	0	0	357	0	0	0	0	DEEP_CONSERVATION	BIOTA_CONSERVED
Boli_vallecula_TR64182_c0_g3_i10	83.6	59.3	64.3	0	0	0	0	0	0	0	0	0	0	59.3	0	0	0	0	0	0	0	0	0	0	0	0	0	0	0	0	0	0	0	0	DEEP_CONSERVATION	BIOTA_CONSERVED
Boli_vallecula_TR64182_c0_g8_i1	98.2	57.4	80.5	0	85.1	0	0	0	0	0	0	0	0	57.4	0	0	0	0	0	0	0	0	0	0	0	0	0	0	0	64.8	0	0	0	0	DEEP_CONSERVATION	BIOTA_CONSERVED
Boli_vallecula_TR64182_c0_g8_i3	99.4	59.3	84.7	0	97.4	0	0	0	0	0	0	0	0	59.3	0	0	0	0	0	0	0	0	0	0	0	0	0	0	0	64.8	0	0	0	0	DEEP_CONSERVATION	BIOTA_CONSERVED
Boli_vallecula_TR64208_c0_g1_i4	0	0	0	65.9	0	0	0	0	0	0	0	0	0	0	0	638	0	701	0	369	0	717	0	661	0	692	0	0	0	0	0	0	0	0	DEEP_CONSERVATION	BIOTA_CONSERVED
Boli_vallecula_TR64238_c0_g2_i1	0	0	0	53.9	0	0	0	0	0	0	0	0	0	0	0	0	0	0	0	0	0	0	0	0	0	0	0	0	0	61.1	0	0	0	0	DEEP_CONSERVATION	BIOTA_CONSERVED
Boli_vallecula_TR64245_c4_g1_i9	99.8	0	99.8	0	99.8	0	0	0	0	0	0	0	0	0	0	0	0	0	0	0	0	0	0	0	0	0	0	0	0	485	0	0	0	0	DEEP_CONSERVATION	BIOTA_CONSERVED
Boli_vallecula_TR64250_c0_g1_i1	0	0	462	457	437	0	475	475	0	0	0	0	0	0	0	711	0	430	0	725	0	762	0	757	0	755	0	0	77.6	953	0	0	0	0	DEEP_CONSERVATION	BIOTA_CONSERVED
Boli_vallecula_TR64250_c0_g1_i2	0	0	462	458	437	0	471	471	0	0	0	0	0	0	0	687	0	430	0	725	0	721	0	727	0	717	0	0	0	957	0	0	0	0	DEEP_CONSERVATION	BIOTA_CONSERVED
Boli_vallecula_TR64250_c0_g1_i3	0	0	462	457	437	0	476	476	0	0	0	0	0	0	0	710	0	429	0	726	0	760	0	754	0	752	0	0	0	550	0	0	0	0	DEEP_CONSERVATION	BIOTA_CONSERVED
Boli_vallecula_TR64280_c4_g13_i4	0	0	57.4	50.8	0	0	0	0	0	0	0	0	0	0	0	0	0	0	0	0	0	0	0	0	0	0	0	0	0	377	0	0	0	0	DEEP_CONSERVATION	BIOTA_CONSERVED
Boli_vallecula_TR64283_c1_g1_i1	0	0	173	0	0	0	0	0	0	0	0	0	0	0	0	0	0	0	0	0	0	0	0	56.6	0	0	0	0	0	179	0	0	0	0	DEEP_CONSERVATION	BIOTA_CONSERVED
Boli_vallecula_TR64287_c5_g1_i1	0	0	288	0	369	0	0	0	60	0	0	0	0	0	0	0	0	0	0	0	0	0	0	0	0	0	0	0	0	322	0	0	0	0	DEEP_CONSERVATION	BIOTA_CONSERVED
Boli_vallecula_TR64287_c5_g6_i1	0	0	337	0	417	0	0	0	60	0	0	0	0	0	0	0	0	0	0	0	0	0	0	0	0	0	0	0	0	154	0	0	0	0	DEEP_CONSERVATION	BIOTA_CONSERVED
Boli_vallecula_TR64350_c3_g1_i1	99.4	0	89	0	99.4	0	0	0	0	0	0	0	0	0	0	573	0	620	0	657	0	0	0	594	0	597	0	0	0	900	0	0	0	0	DEEP_CONSERVATION	BIOTA_CONSERVED
Boli_vallecula_TR64350_c3_g1_i2	99.4	0	89	0	99.4	0	0	0	0	0	0	0	0	0	0	577	0	620	0	659	0	0	0	585	0	589	0	0	0	1514	0	0	0	0	DEEP_CONSERVATION	BIOTA_CONSERVED
Boli_vallecula_TR64350_c3_g1_i3	99.4	0	89	0	99.4	0	0	0	0	0	0	0	0	0	0	463	0	488	0	520	0	0	0	465	0	469	0	0	0	679	0	0	0	0	DEEP_CONSERVATION	BIOTA_CONSERVED
Boli_vallecula_TR64350_c3_g1_i4	99.4	0	89	0	99.4	0	0	0	0	0	0	0	0	0	0	573	0	620	0	657	0	0	0	594	0	597	0	0	0	900	0	0	0	0	DEEP_CONSERVATION	BIOTA_CONSERVED
Boli_vallecula_TR64350_c3_g1_i5	99.4	0	89	0	99.4	0	0	0	0	0	0	0	0	0	0	577	0	620	0	659	0	0	0	585	0	589	0	0	0	1514	0	0	0	0	DEEP_CONSERVATION	BIOTA_CONSERVED
Boli_vallecula_TR64410_c0_g4_i1	0	0	204	212	0	0	0	0	0	0	0	0	0	0	0	474	0	651	0	662	0	593	0	659	0	661	0	0	0	583	0	0	0	0	DEEP_CONSERVATION	BIOTA_CONSERVED
Boli_vallecula_TR64410_c0_g4_i2	0	0	204	212	0	0	0	0	0	0	0	0	0	0	0	474	0	651	0	662	0	593	0	659	0	661	0	0	0	746	0	0	0	0	DEEP_CONSERVATION	BIOTA_CONSERVED
Boli_vallecula_TR64410_c0_g4_i3	0	0	204	212	0	0	0	0	0	0	0	0	0	0	0	474	0	651	0	662	0	593	0	659	0	661	0	0	0	583	0	0	0	0	DEEP_CONSERVATION	BIOTA_CONSERVED
Boli_vallecula_TR64489_c0_g2_i10	0	0	104	0	0	0	0	0	0	0	0	0	0	0	0	0	0	52.4	0	0	0	0	0	0	0	125	0	0	0	0	0	0	0	0	DEEP_CONSERVATION	BIOTA_CONSERVED
Boli_vallecula_TR64570_c5_g2_i2	0	0	65.5	55.5	0	0	0	0	0	0	0	0	0	0	0	0	0	0	0	0	0	0	0	0	0	0	0	0	0	258	0	0	0	0	DEEP_CONSERVATION	BIOTA_CONSERVED
Boli_vallecula_TR64586_c0_g1_i1	0	0	53.9	0	0	0	0	0	0	0	0	0	0	0	0	0	0	0	0	0	0	0	0	0	0	0	0	0	73.5	75.8	0	0	0	0	DEEP_CONSERVATION	BIOTA_CONSERVED
Boli_vallecula_TR64597_c0_g1_i1	63.2	0	64.7	0	64.7	0	0	0	0	0	0	0	0	0	0	0	0	0	0	910	0	0	0	169	0	0	0	0	0	2921	0	0	0	0	DEEP_CONSERVATION	BIOTA_CONSERVED
Boli_vallecula_TR64597_c0_g1_i2	63.2	0	64.7	0	0	0	0	0	0	0	0	0	0	0	0	94.4	0	114	0	796	0	0	0	100	0	0	0	0	0	2312	0	0	0	0	DEEP_CONSERVATION	BIOTA_CONSERVED
Boli_vallecula_TR64608_c0_g1_i1	94.4	0	87	0	92.4	0	0	0	0	0	0	0	0	0	0	0	0	0	0	0	0	0	0	0	0	0	0	0	0	95.6	0	0	0	0	DEEP_CONSERVATION	BIOTA_CONSERVED
Boli_vallecula_TR64608_c1_g3_i3	0	0	0	50.4	0	0	0	0	0	0	0	0	0	0	0	0	0	0	0	0	0	0	0	0	0	0	0	0	0	64.3	0	0	0	0	DEEP_CONSERVATION	BIOTA_CONSERVED
Boli_vallecula_TR64608_c1_g6_i1	0	0	98.6	0	0	0	0	0	0	0	0	0	0	0	0	0	0	0	0	53.9	0	59.3	0	74.3	0	69.7	0	0	0	0	0	0	0	0	DEEP_CONSERVATION	BIOTA_CONSERVED
Boli_vallecula_TR64627_c0_g1_i1	0	0	0	144	0	0	0	0	0	0	0	0	0	0	0	0	0	353	0	350	0	0	0	365	0	372	0	0	98.2	673	0	0	0	0	DEEP_CONSERVATION	BIOTA_CONSERVED
Boli_vallecula_TR64627_c1_g2_i2	0	0	63.9	0	83.2	0	0	0	0	0	0	0	0	0	0	0	0	0	0	0	0	0	0	89	0	85.5	0	0	0	269	0	0	0	0	DEEP_CONSERVATION	BIOTA_CONSERVED
Boli_vallecula_TR64735_c0_g1_i1	0	0	0	52.4	0	0	0	0	0	0	0	0	0	0	0	989	0	900	0	946	0	1168	0	953	0	995	0	0	0	1954	0	0	0	0	DEEP_CONSERVATION	BIOTA_CONSERVED
Boli_vallecula_TR64735_c0_g1_i2	0	0	0	52.4	0	0	0	0	0	0	0	0	0	0	0	970	0	900	0	919	0	1133	0	925	0	968	0	0	0	1897	0	0	0	0	DEEP_CONSERVATION	BIOTA_CONSERVED
Boli_vallecula_TR64735_c0_g1_i3	0	0	0	52.4	0	0	0	0	0	0	0	0	0	0	0	989	0	900	0	946	0	1168	0	953	0	995	0	0	0	1954	0	0	0	0	DEEP_CONSERVATION	BIOTA_CONSERVED
Boli_vallecula_TR64811_c1_g6_i1	0	0	0	58.5	0	0	0	0	0	0	0	0	0	0	0	0	0	0	0	0	0	0	0	59.7	0	94	0	0	0	127	0	0	0	0	DEEP_CONSERVATION	BIOTA_CONSERVED
Boli_vallecula_TR64811_c1_g6_i2	0	0	0	57.4	0	0	0	0	0	0	0	0	0	0	0	0	0	0	0	0	0	0	0	59.3	0	95.5	0	0	0	79.9	0	0	0	0	DEEP_CONSERVATION	BIOTA_CONSERVED
Boli_vallecula_TR64844_c1_g2_i3	0	0	0	240	0	0	114	114	0	0	0	0	0	0	0	786	0	211	0	0	0	0	0	0	0	239	0	0	0	544	0	0	0	0	DEEP_CONSERVATION	BIOTA_CONSERVED
Boli_vallecula_TR64865_c0_g1_i8	0	0	0	60.8	0	0	0	0	0	0	0	0	0	0	0	630	0	716	0	633	0	712	0	632	0	632	0	0	0	316	0	0	0	0	DEEP_CONSERVATION	BIOTA_CONSERVED
Boli_vallecula_TR64872_c0_g2_i2	0	0	68.9	57	0	0	0	0	0	0	0	0	0	0	0	0	0	0	0	0	0	0	0	0	0	0	0	0	0	195	0	0	0	0	DEEP_CONSERVATION	BIOTA_CONSERVED
Boli_vallecula_TR64914_c0_g1_i1	90.1	0	84	0	0	0	0	0	0	0	0	0	0	0	0	0	0	0	0	0	0	0	0	0	0	0	0	0	99.6	1053	0	0	0	0	DEEP_CONSERVATION	BIOTA_CONSERVED
Boli_vallecula_TR64914_c0_g1_i2	90.1	0	84	0	0	0	0	0	0	0	0	0	0	0	0	0	0	0	0	0	0	0	0	0	0	0	0	0	0	1053	0	0	0	0	DEEP_CONSERVATION	BIOTA_CONSERVED
Boli_vallecula_TR64914_c0_g1_i3	90.1	0	84	0	0	0	0	0	0	0	0	0	0	0	0	0	0	0	0	0	0	0	0	0	0	0	0	0	0	1053	0	0	0	0	DEEP_CONSERVATION	BIOTA_CONSERVED
Boli_vallecula_TR64952_c0_g1_i1	0	0	78.2	0	0	0	0	0	0	0	0	0	0	0	0	0	0	0	0	0	0	0	0	0	0	0	0	0	98.2	551	0	0	0	0	DEEP_CONSERVATION	BIOTA_CONSERVED
Boli_vallecula_TR65009_c0_g2_i1	0	0	160	0	144	0	0	0	0	0	0	0	0	0	0	1062	0	1133	0	1152	0	1136	0	1104	0	1107	0	0	97	595	0	0	0	0	DEEP_CONSERVATION	BIOTA_CONSERVED
Boli_vallecula_TR65073_c1_g1_i1	0	0	60.1	0	120	0	0	0	0	0	0	0	0	0	0	567	0	801	0	827	0	829	0	778	0	801	0	0	0	1224	0	0	0	0	DEEP_CONSERVATION	BIOTA_CONSERVED
Boli_vallecula_TR65176_c0_g3_i2	0	0	421	71.6	556	0	0	0	50.1	0	0	0	0	0	0	0	0	0	0	654	0	0	0	0	0	735	0	0	0	0	0	0	0	0	DEEP_CONSERVATION	BIOTA_CONSERVED
Boli_vallecula_TR65217_c0_g1_i1	0	0	58.5	0	52	0	0	0	0	0	0	0	0	0	0	0	0	0	0	0	0	0	0	0	0	0	0	0	90.9	199	0	0	0	0	DEEP_CONSERVATION	BIOTA_CONSERVED
Boli_vallecula_TR65225_c0_g1_i1	69.3	0	57.8	0	80.1	0	0	0	0	0	0	0	0	0	0	0	0	0	0	0	0	0	0	0	0	0	0	0	96.8	582	0	0	0	0	DEEP_CONSERVATION	BIOTA_CONSERVED
Boli_vallecula_TR65231_c0_g1_i2	70.1	0	77.4	0	82.4	0	0	0	0	0	0	0	0	0	0	441	0	0	0	501	0	462	0	469	0	461	0	0	0	663	0	0	0	0	DEEP_CONSERVATION	BIOTA_CONSERVED
Boli_vallecula_TR65233_c0_g1_i1	0	0	0	71.6	0	0	0	0	0	0	0	0	0	0	0	375	0	398	0	331	0	289	0	326	0	0	0	0	0	786	0	0	0	0	DEEP_CONSERVATION	BIOTA_CONSERVED
Boli_vallecula_TR65233_c0_g1_i2	0	0	0	71.6	0	0	0	0	0	0	0	0	0	0	0	0	0	0	0	0	0	0	0	243	0	0	0	0	0	622	0	0	0	0	DEEP_CONSERVATION	BIOTA_CONSERVED
Boli_vallecula_TR65233_c0_g1_i3	0	0	0	71.6	0	0	0	0	0	0	0	0	0	0	0	375	0	398	0	0	0	0	0	0	0	338	0	0	0	786	0	0	0	0	DEEP_CONSERVATION	BIOTA_CONSERVED
Boli_vallecula_TR65236_c3_g1_i1	0	0	99.8	0	96.3	0	70.9	70.9	0	0	0	0	0	0	0	0	0	0	0	0	0	0	0	0	0	0	0	0	0	174	0	0	0	0	DEEP_CONSERVATION	BIOTA_CONSERVED
Boli_vallecula_TR65248_c0_g3_i1	0	0	407	0	416	0	0	0	0	0	0	0	0	0	0	135	0	0	0	0	0	0	0	0	0	0	0	0	0	300	0	0	0	0	DEEP_CONSERVATION	BIOTA_CONSERVED
Boli_vallecula_TR65254_c0_g1_i2	0	0	0	53.5	0	0	0	0	0	0	0	0	0	0	0	697	0	387	0	798	0	801	0	758	0	757	0	0	0	1492	0	0	0	0	DEEP_CONSERVATION	BIOTA_CONSERVED
Boli_vallecula_TR65254_c0_g1_i3	0	0	169	168	155	0	170	170	0	0	0	0	0	0	0	252	0	0	0	271	0	284	0	265	0	265	0	0	0	681	0	0	0	0	DEEP_CONSERVATION	BIOTA_CONSERVED
Boli_vallecula_TR65270_c0_g1_i5	0	0	0	50.1	0	0	0	0	0	0	0	0	0	0	0	0	0	899	0	1094	0	1047	0	966	0	988	0	0	0	1635	0	0	0	0	DEEP_CONSERVATION	BIOTA_CONSERVED
Boli_vallecula_TR65341_c4_g2_i4	84.7	0	73.2	0	85.9	0	0	0	85.7	0	0	0	0	0	0	0	0	0	0	0	0	0	0	0	0	0	0	0	0	390	0	0	0	0	DEEP_CONSERVATION	BIOTA_CONSERVED
Boli_vallecula_TR65341_c4_g2_i9	111	0	95.1	0	112	0	0	0	97.6	0	0	0	0	0	0	0	0	0	0	0	0	0	0	0	0	0	0	0	0	388	0	0	0	0	DEEP_CONSERVATION	BIOTA_CONSERVED
Boli_vallecula_TR65365_c0_g1_i1	0	0	102	50.4	0	0	0	0	0	0	0	0	0	0	0	0	0	401	0	552	0	500	0	0	0	53.1	0	0	65.7	2462	0	0	0	0	DEEP_CONSERVATION	BIOTA_CONSERVED
Boli_vallecula_TR65365_c0_g1_i2	0	0	104	0	0	0	0	0	0	0	0	0	0	0	0	0	0	0	0	667	0	667	0	0	0	0	0	0	0	3579	0	0	0	0	DEEP_CONSERVATION	BIOTA_CONSERVED
Boli_vallecula_TR65365_c0_g1_i3	0	0	104	0	0	0	0	0	0	0	0	0	0	0	0	0	0	0	0	881	0	741	0	0	0	119	0	0	0	4503	0	0	0	0	DEEP_CONSERVATION	BIOTA_CONSERVED
Boli_vallecula_TR65455_c1_g1_i2	0	0	95.1	99.4	0	0	0	0	0	0	0	0	0	0	0	0	0	0	0	567	0	327	0	548	0	528	0	0	0	938	0	0	0	0	DEEP_CONSERVATION	BIOTA_CONSERVED
Boli_vallecula_TR65503_c2_g3_i8	74.7	0	55.1	0	50.1	0	0	0	0	0	0	0	0	0	0	0	0	0	0	0	0	0	0	0	0	0	0	0	0	214	0	0	0	0	DEEP_CONSERVATION	BIOTA_CONSERVED
Boli_vallecula_TR65509_c2_g1_i9	0	0	124	0	117	0	0	0	0	0	0	0	0	0	0	0	0	0	0	0	0	0	0	0	0	0	0	0	0	218	0	0	0	0	DEEP_CONSERVATION	BIOTA_CONSERVED
Boli_vallecula_TR65859_c0_g1_i1	0	0	62.8	55.8	0	0	0	0	0	0	0	0	0	0	0	0	0	0	0	0	0	0	0	0	0	0	0	0	0	303	0	0	0	0	DEEP_CONSERVATION	BIOTA_CONSERVED
Boli_vallecula_TR66020_c0_g1_i1	0	0	0	72	0	0	0	0	0	0	0	0	0	0	0	159	0	189	0	209	0	188	0	189	0	191	0	0	71.2	275	0	0	0	0	DEEP_CONSERVATION	BIOTA_CONSERVED
Boli_vallecula_TR6619_c0_g2_i1	0	0	74.3	0	75.1	0	0	0	0	0	0	0	0	0	0	0	0	0	0	0	0	148	0	172	0	0	0	0	0	0	0	0	0	0	DEEP_CONSERVATION	BIOTA_CONSERVED
Boli_vallecula_TR66378_c0_g1_i1	0	0	53.9	0	0	0	0	0	0	0	0	0	0	0	0	0	0	0	0	0	0	0	0	0	0	0	0	0	94.5	159	0	0	0	0	DEEP_CONSERVATION	BIOTA_CONSERVED
Boli_vallecula_TR66691_c0_g1_i1	0	0	176	101	0	0	0	0	0	0	0	0	0	0	0	0	0	0	0	0	0	0	0	0	0	0	0	0	73.5	77.1	0	0	0	0	DEEP_CONSERVATION	BIOTA_CONSERVED
Boli_vallecula_TR66738_c0_g1_i1	0	0	94.7	105	0	0	0	0	0	0	0	0	0	0	0	0	0	0	0	0	0	0	0	0	0	0	0	0	0	910	0	0	0	0	DEEP_CONSERVATION	BIOTA_CONSERVED
Boli_vallecula_TR66803_c0_g1_i1	0	0	69.3	67	0	0	0	0	0	0	0	0	0	0	0	0	0	0	0	0	0	0	0	0	0	0	0	0	0	1536	0	0	0	0	DEEP_CONSERVATION	BIOTA_CONSERVED
Boli_vallecula_TR67043_c0_g1_i1	0	0	162	160	0	0	0	0	0	0	0	0	0	0	0	0	0	0	0	0	0	0	0	0	0	0	0	0	0	626	0	0	0	0	DEEP_CONSERVATION	BIOTA_CONSERVED
Boli_vallecula_TR67172_c0_g1_i1	0	0	55.8	0	55.5	0	0	0	0	0	0	0	0	0	0	0	0	0	0	0	0	0	0	0	0	0	0	0	0	1152	0	0	0	0	DEEP_CONSERVATION	BIOTA_CONSERVED
Boli_vallecula_TR67956_c0_g1_i1	55.5	0	78.2	60.5	0	0	0	0	0	0	0	0	0	0	0	0	0	0	0	0	0	0	0	0	0	0	0	0	90	500	0	0	0	0	DEEP_CONSERVATION	BIOTA_CONSERVED
Boli_vallecula_TR68047_c0_g1_i1	0	0	51.6	0	64.7	0	0	0	0	0	0	0	0	0	0	0	0	0	0	0	0	0	0	0	0	0	0	0	74.8	317	0	0	0	0	DEEP_CONSERVATION	BIOTA_CONSERVED
Boli_vallecula_TR68425_c0_g1_i1	0	0	128	0	110	0	0	0	0	0	0	0	0	0	0	0	0	0	0	0	0	0	0	0	0	0	0	0	92.7	416	0	0	0	0	DEEP_CONSERVATION	BIOTA_CONSERVED
Boli_vallecula_TR69529_c0_g1_i1	0	0	172	169	0	0	0	0	0	0	0	0	0	0	0	0	0	0	0	0	0	0	0	0	0	0	0	0	92.7	224	0	0	0	0	DEEP_CONSERVATION	BIOTA_CONSERVED
Boli_vallecula_TR69666_c0_g1_i1	0	0	164	53.1	168	0	0	0	0	0	0	0	0	0	0	0	0	133	0	0	0	0	0	244	0	0	0	0	94.5	141	0	0	0	0	DEEP_CONSERVATION	BIOTA_CONSERVED
Boli_vallecula_TR69845_c0_g1_i1	0	0	54.3	0	0	0	0	0	0	0	0	0	0	0	0	0	0	0	0	0	0	0	0	0	0	0	0	0	0	781	0	0	0	0	DEEP_CONSERVATION	BIOTA_CONSERVED
Boli_vallecula_TR6999_c0_g1_i1	0	0	196	190	0	0	0	0	0	0	0	0	0	0	0	0	0	0	0	0	0	0	0	0	0	0	0	0	297	347	0	0	0	0	DEEP_CONSERVATION	BIOTA_CONSERVED
Boli_vallecula_TR70058_c0_g1_i1	0	0	210	211	0	0	0	0	0	0	0	0	0	0	0	0	0	0	0	0	0	0	0	0	0	0	0	0	944	944	0	0	0	0	DEEP_CONSERVATION	BIOTA_CONSERVED
Boli_vallecula_TR70072_c0_g1_i1	54.7	0	67	0	64.3	0	0	0	0	0	0	0	0	0	0	0	0	0	0	0	0	0	0	0	0	0	0	0	96.4	2020	0	0	0	0	DEEP_CONSERVATION	BIOTA_CONSERVED
Boli_vallecula_TR70259_c0_g1_i1	0	0	60.1	0	0	0	0	0	0	0	0	0	0	0	0	0	0	0	0	0	0	0	0	0	0	0	0	0	87.2	533	0	0	0	0	DEEP_CONSERVATION	BIOTA_CONSERVED
Boli_vallecula_TR70303_c0_g1_i1	0	0	55.5	0	0	0	0	0	0	0	0	0	0	0	0	0	0	0	0	0	0	0	0	0	0	0	0	0	82.6	702	0	0	0	0	DEEP_CONSERVATION	BIOTA_CONSERVED
Boli_vallecula_TR7030_c0_g1_i1	0	0	56.2	0	55.1	0	0	0	0	0	0	0	0	0	0	97.4	0	86.7	0	101	0	93.2	0	89.4	0	100	0	0	92.7	199	0	0	0	0	DEEP_CONSERVATION	BIOTA_CONSERVED
Boli_vallecula_TR70384_c0_g1_i1	0	0	133	0	0	0	0	0	0	0	0	0	0	0	0	247	0	241	0	258	0	249	0	252	0	264	0	0	83.1	371	0	0	0	0	DEEP_CONSERVATION	BIOTA_CONSERVED
Boli_vallecula_TR70568_c0_g1_i1	90.9	0	92.8	58.5	83.6	0	0	0	0	0	0	0	0	0	0	0	0	0	0	0	0	0	0	0	0	0	0	0	0	329	0	0	0	0	DEEP_CONSERVATION	BIOTA_CONSERVED
Boli_vallecula_TR706_c0_g1_i1	0	0	90.1	0	0	0	0	0	0	0	0	0	0	0	0	0	0	0	0	0	0	0	0	0	0	0	0	0	60.6	192	0	0	0	0	DEEP_CONSERVATION	BIOTA_CONSERVED
Boli_vallecula_TR71319_c0_g1_i1	0	0	86.3	77.8	0	0	0	0	0	0	0	0	0	0	0	0	0	0	0	0	0	0	0	0	0	0	0	0	93.6	2573	0	0	0	0	DEEP_CONSERVATION	BIOTA_CONSERVED
Boli_vallecula_TR71439_c0_g1_i1	0	0	156	157	0	0	0	0	0	0	0	0	0	0	0	0	0	0	0	0	0	0	0	0	0	0	0	0	96.4	232	0	0	0	0	DEEP_CONSERVATION	BIOTA_CONSERVED
Boli_vallecula_TR71544_c0_g1_i1	175	0	137	0	189	0	0	0	0	0	0	0	0	0	0	0	0	0	0	0	0	0	0	0	0	0	0	0	86.3	86.3	0	0	0	0	DEEP_CONSERVATION	BIOTA_CONSERVED
Boli_vallecula_TR72222_c0_g1_i1	71.6	0	99.8	0	77.4	0	0	0	0	0	0	0	0	0	0	0	0	0	0	0	0	0	0	0	0	0	0	0	56.5	2456	0	0	0	0	DEEP_CONSERVATION	BIOTA_CONSERVED
Boli_vallecula_TR72241_c0_g1_i1	0	0	154	154	70.9	0	79.3	79.3	0	0	0	0	0	0	0	0	0	0	0	0	0	0	0	0	0	0	0	0	0	720	0	0	0	0	DEEP_CONSERVATION	BIOTA_CONSERVED
Boli_vallecula_TR72307_c0_g2_i1	93.6	0	97.4	0	89.4	0	0	0	0	0	0	0	0	0	0	0	0	0	0	0	0	0	0	0	0	0	0	0	0	128	0	0	0	0	DEEP_CONSERVATION	BIOTA_CONSERVED
Boli_vallecula_TR72343_c0_g1_i1	0	0	52.4	0	0	0	0	0	0	0	0	0	0	0	0	0	0	0	0	0	0	0	0	0	0	0	0	0	66.6	66.6	0	0	0	0	DEEP_CONSERVATION	BIOTA_CONSERVED
Boli_vallecula_TR72700_c0_g1_i1	0	0	115	0	103	0	0	0	0	0	0	0	0	0	0	0	0	0	0	0	0	0	0	0	0	0	0	0	99.6	549	0	0	0	0	DEEP_CONSERVATION	BIOTA_CONSERVED
Boli_vallecula_TR72932_c0_g1_i1	57.4	0	60.5	0	60.5	0	0	0	52	0	0	0	0	0	0	0	0	0	0	0	0	0	0	0	0	0	0	0	84	145	0	0	0	0	DEEP_CONSERVATION	BIOTA_CONSERVED
Boli_vallecula_TR72947_c0_g1_i1	0	0	192	184	0	0	0	0	0	0	0	0	0	0	0	0	0	0	0	0	0	0	0	0	0	0	0	0	70.3	64.8	0	0	0	0	DEEP_CONSERVATION	BIOTA_CONSERVED
Boli_vallecula_TR73049_c0_g1_i1	0	0	73.9	0	0	0	0	0	0	0	0	0	0	0	0	0	0	0	0	0	0	0	0	0	0	0	0	0	0	387	0	0	0	0	DEEP_CONSERVATION	BIOTA_CONSERVED
Boli_vallecula_TR73090_c0_g1_i1	0	0	62.8	0	60.1	0	0	0	0	0	0	0	0	0	0	0	0	0	0	0	0	0	0	0	0	0	0	0	0	107	0	0	0	0	DEEP_CONSERVATION	BIOTA_CONSERVED
Boli_vallecula_TR73510_c0_g1_i1	0	0	264	214	0	0	0	0	0	0	0	0	0	0	0	0	0	0	0	0	0	0	0	0	0	0	0	0	0	706	0	0	0	0	DEEP_CONSERVATION	BIOTA_CONSERVED
Boli_vallecula_TR73516_c0_g1_i1	0	0	168	158	0	0	0	0	0	0	0	0	0	0	0	0	0	0	0	0	0	0	0	0	0	0	0	0	294	294	0	0	0	0	DEEP_CONSERVATION	BIOTA_CONSERVED
Boli_vallecula_TR73738_c0_g1_i1	0	0	67.8	0	57.4	0	0	0	0	0	0	0	0	0	0	0	0	0	0	0	0	0	0	0	0	0	0	0	58.8	222	0	0	0	0	DEEP_CONSERVATION	BIOTA_CONSERVED
Boli_vallecula_TR73984_c0_g1_i1	0	0	51.6	0	0	0	0	0	0	0	0	0	0	0	0	0	0	0	0	0	0	0	0	0	0	0	0	0	90.4	682	0	0	0	0	DEEP_CONSERVATION	BIOTA_CONSERVED
Boli_vallecula_TR74003_c0_g1_i1	0	0	160	145	89.4	0	0	0	0	0	0	0	0	0	0	0	0	0	0	0	0	0	0	0	0	0	0	0	82.6	1116	0	0	0	0	DEEP_CONSERVATION	BIOTA_CONSERVED
Boli_vallecula_TR74029_c0_g1_i1	0	0	120	80.9	0	0	0	0	0	0	0	0	0	0	0	0	0	0	0	0	0	0	0	0	0	0	0	0	94.5	254	0	0	0	0	DEEP_CONSERVATION	BIOTA_CONSERVED
Boli_vallecula_TR74629_c0_g1_i1	0	0	149	147	0	0	0	0	0	0	0	0	0	0	0	0	0	0	0	0	0	0	0	0	0	0	0	0	96.8	638	0	0	0	0	DEEP_CONSERVATION	BIOTA_CONSERVED
Boli_vallecula_TR75223_c0_g1_i1	164	0	161	0	186	0	0	0	127	0	0	0	0	0	0	0	0	0	0	0	0	0	0	0	0	0	0	0	60.6	753	0	0	0	0	DEEP_CONSERVATION	BIOTA_CONSERVED
Boli_vallecula_TR75340_c0_g1_i1	0	0	68.6	0	83.2	0	0	0	0	0	0	0	0	0	0	0	0	0	0	0	0	0	0	0	0	0	0	0	62	1485	0	0	0	0	DEEP_CONSERVATION	BIOTA_CONSERVED
Boli_vallecula_TR75408_c0_g1_i1	0	0	95.5	50.4	0	0	0	0	0	0	0	0	0	0	0	0	0	0	0	0	0	0	0	0	0	0	0	0	99.6	278	0	0	0	0	DEEP_CONSERVATION	BIOTA_CONSERVED
Boli_vallecula_TR75688_c0_g1_i1	0	0	86.7	0	0	0	0	0	0	0	0	0	0	0	0	0	0	0	0	0	0	0	0	0	0	0	0	0	681	1584	0	0	0	0	DEEP_CONSERVATION	BIOTA_CONSERVED
Boli_vallecula_TR75871_c0_g1_i1	0	0	94	0	0	0	0	0	0	0	0	0	0	0	0	0	0	0	0	0	0	0	0	0	0	0	0	0	98.7	955	0	0	0	0	DEEP_CONSERVATION	BIOTA_CONSERVED
Boli_vallecula_TR7587_c0_g2_i1	0	0	293	301	280	0	256	256	0	0	0	0	0	0	0	0	0	189	0	458	0	455	0	410	0	419	0	0	0	707	0	0	0	0	DEEP_CONSERVATION	BIOTA_CONSERVED
Boli_vallecula_TR75893_c0_g1_i1	55.8	0	55.5	0	0	0	0	0	0	0	0	0	0	0	0	0	0	0	0	0	0	0	0	0	0	0	0	0	0	533	0	0	0	0	DEEP_CONSERVATION	BIOTA_CONSERVED
Boli_vallecula_TR76076_c0_g1_i1	0	0	0	122	0	0	146	146	0	0	0	0	0	0	0	202	0	0	0	204	0	200	0	214	0	213	0	0	73.9	291	0	0	0	0	DEEP_CONSERVATION	BIOTA_CONSERVED
Boli_vallecula_TR7625_c0_g1_i1	0	0	73.9	72.4	69.7	0	0	0	0	0	0	0	0	0	0	0	0	0	0	0	0	0	0	0	0	0	0	0	640	640	0	0	0	0	DEEP_CONSERVATION	BIOTA_CONSERVED
Boli_vallecula_TR76298_c0_g1_i1	0	0	97.4	52.8	0	0	0	0	0	0	0	0	0	0	0	0	0	0	0	0	0	0	0	0	0	0	0	0	85.4	482	0	0	0	0	DEEP_CONSERVATION	BIOTA_CONSERVED
Boli_vallecula_TR76379_c0_g1_i1	54.7	0	52.8	0	0	0	0	0	60	0	0	0	0	0	0	0	0	0	0	0	0	0	0	0	0	0	0	0	301	505	0	0	0	0	DEEP_CONSERVATION	BIOTA_CONSERVED
Boli_vallecula_TR76507_c0_g1_i1	0	0	83.2	83.2	98.2	0	108	108	0	0	0	0	0	0	0	110	0	0	0	108	0	0	0	135	0	140	0	0	70.7	726	0	0	0	0	DEEP_CONSERVATION	BIOTA_CONSERVED
Boli_vallecula_TR76576_c0_g1_i1	0	0	57	0	52.4	0	0	0	0	0	0	0	0	0	0	0	0	0	0	0	0	0	0	0	0	0	0	0	51.5	922	0	0	0	0	DEEP_CONSERVATION	BIOTA_CONSERVED
Boli_vallecula_TR76878_c0_g1_i1	0	0	55.5	0	0	0	0	0	0	0	0	0	0	0	0	0	0	0	0	0	0	0	0	0	0	0	0	0	0	1784	0	0	0	0	DEEP_CONSERVATION	BIOTA_CONSERVED
Boli_vallecula_TR77094_c0_g1_i1	0	0	193	187	0	0	0	0	0	0	0	0	0	0	0	0	0	0	0	0	0	0	0	0	0	0	0	0	90	2008	0	0	0	0	DEEP_CONSERVATION	BIOTA_CONSERVED
Boli_vallecula_TR77117_c0_g1_i1	58.5	0	59.7	0	63.2	0	0	0	60	0	0	0	0	0	0	0	0	0	0	0	0	0	0	0	0	0	0	0	0	2664	0	0	0	0	DEEP_CONSERVATION	BIOTA_CONSERVED
Boli_vallecula_TR77251_c0_g1_i1	0	0	99	57.4	0	0	0	0	0	0	0	0	0	0	0	0	0	0	0	0	0	0	0	0	0	0	0	0	84.9	498	0	0	0	0	DEEP_CONSERVATION	BIOTA_CONSERVED
Boli_vallecula_TR7808_c0_g1_i1	0	0	283	278	0	0	0	0	0	0	0	0	0	0	0	0	0	0	0	0	0	0	0	0	0	0	0	0	88.1	137	0	0	0	0	DEEP_CONSERVATION	BIOTA_CONSERVED
Boli_vallecula_TR78370_c0_g1_i1	0	0	142	127	0	0	0	0	0	0	0	0	0	0	0	0	0	0	0	0	0	0	0	0	0	0	0	0	0	2409	0	0	0	0	DEEP_CONSERVATION	BIOTA_CONSERVED
Boli_vallecula_TR7869_c0_g1_i1	0	0	119	0	0	0	0	0	0	0	0	0	0	0	0	0	0	0	0	0	0	0	0	0	0	0	0	0	83.5	2042	0	0	0	0	DEEP_CONSERVATION	BIOTA_CONSERVED
Boli_vallecula_TR78869_c0_g1_i1	0	0	62	0	82	0	0	0	0	0	0	0	0	0	0	0	0	0	0	0	0	0	0	0	0	0	0	0	921	9380	0	0	0	0	DEEP_CONSERVATION	BIOTA_CONSERVED
Boli_vallecula_TR78945_c0_g1_i1	0	0	0	87.4	0	0	0	0	0	0	0	0	0	0	0	103	0	0	0	0	0	0	0	0	0	0	0	0	68.9	5168	0	0	0	0	DEEP_CONSERVATION	BIOTA_CONSERVED
Boli_vallecula_TR79224_c0_g1_i1	0	0	162	153	0	0	0	0	0	0	0	0	0	0	0	0	0	0	0	0	0	0	0	0	0	0	0	0	0	1245	0	0	0	0	DEEP_CONSERVATION	BIOTA_CONSERVED
Boli_vallecula_TR79371_c0_g1_i1	0	0	50.8	0	0	0	0	0	0	0	0	0	0	0	0	0	0	0	0	0	0	0	0	0	0	0	0	0	87.7	815	0	0	0	0	DEEP_CONSERVATION	BIOTA_CONSERVED
Boli_vallecula_TR79418_c0_g1_i1	0	0	114	111	0	0	0	0	0	0	0	0	0	0	0	0	0	0	0	0	0	0	0	0	0	0	0	0	61.1	5925	0	0	0	0	DEEP_CONSERVATION	BIOTA_CONSERVED
Boli_vallecula_TR79495_c0_g1_i1	59.7	0	56.2	0	60.5	0	0	0	0	0	0	0	0	0	0	0	0	0	0	0	0	0	0	0	0	0	0	0	93.2	198	0	0	0	0	DEEP_CONSERVATION	BIOTA_CONSERVED
Boli_vallecula_TR79523_c0_g1_i1	0	0	53.5	0	0	0	0	0	0	0	0	0	0	0	0	0	0	0	0	0	0	0	0	0	0	0	0	0	66.6	2603	0	0	0	0	DEEP_CONSERVATION	BIOTA_CONSERVED
Boli_vallecula_TR80500_c0_g1_i1	0	0	89.4	0	0	0	0	0	0	0	0	0	0	0	0	0	0	0	0	0	0	0	0	0	0	0	0	0	85.8	3433	0	0	0	0	DEEP_CONSERVATION	BIOTA_CONSERVED
Boli_vallecula_TR81137_c0_g1_i1	0	0	131	133	0	0	0	0	0	0	0	0	0	0	0	0	0	0	0	0	0	0	0	0	0	0	0	0	95.9	299	0	0	0	0	DEEP_CONSERVATION	BIOTA_CONSERVED
Boli_vallecula_TR81371_c0_g1_i1	0	0	156	0	84	0	0	0	0	0	0	0	0	0	0	0	0	0	0	0	0	0	0	0	0	0	0	0	335	4549	0	0	0	0	DEEP_CONSERVATION	BIOTA_CONSERVED
Boli_vallecula_TR81467_c0_g1_i1	0	0	87.8	0	97.1	0	0	0	0	0	0	0	0	0	0	0	0	0	0	0	0	0	0	0	0	0	0	0	82.6	1881	0	0	0	0	DEEP_CONSERVATION	BIOTA_CONSERVED
Boli_vallecula_TR81501_c0_g1_i1	0	0	75.9	75.5	0	0	0	0	0	0	0	0	0	0	0	103	0	111	0	129	0	124	0	108	0	0	0	0	81.7	9285	0	0	0	0	DEEP_CONSERVATION	BIOTA_CONSERVED
Boli_vallecula_TR81599_c0_g1_i1	0	0	214	201	0	0	0	0	0	0	0	0	0	0	0	0	0	0	0	0	0	0	0	0	0	0	0	0	76.7	6809	0	0	0	0	DEEP_CONSERVATION	BIOTA_CONSERVED
Boli_vallecula_TR81947_c0_g1_i1	0	0	57.8	0	63.9	0	0	0	0	0	0	0	0	0	0	0	0	0	0	0	0	0	0	0	0	0	0	0	207	1802	0	0	0	0	DEEP_CONSERVATION	BIOTA_CONSERVED
Boli_vallecula_TR81953_c0_g1_i1	0	0	134	135	0	0	0	0	0	0	0	0	0	0	0	0	0	0	0	0	0	0	0	0	0	0	0	0	73.9	73.9	0	0	0	0	DEEP_CONSERVATION	BIOTA_CONSERVED
Boli_vallecula_TR82030_c0_g1_i1	0	0	168	127	0	0	0	0	0	0	0	0	0	0	0	0	0	0	0	0	0	0	0	0	0	0	0	0	73	6032	0	0	0	0	DEEP_CONSERVATION	BIOTA_CONSERVED
Boli_vallecula_TR82731_c0_g1_i1	0	0	50.1	0	52	0	0	0	0	0	0	0	0	0	0	0	0	0	0	0	0	0	0	0	0	0	0	0	65.2	147	0	0	0	0	DEEP_CONSERVATION	BIOTA_CONSERVED
Boli_vallecula_TR82735_c0_g1_i1	0	0	55.5	0	64.3	0	0	0	0	0	0	0	0	0	0	0	0	0	0	0	0	0	0	0	0	0	0	0	77.6	5475	0	0	0	0	DEEP_CONSERVATION	BIOTA_CONSERVED
Boli_vallecula_TR82790_c0_g1_i1	0	0	155	117	0	0	0	0	0	0	0	0	0	0	0	0	0	0	0	0	0	0	0	0	0	0	0	0	225	2545	0	0	0	0	DEEP_CONSERVATION	BIOTA_CONSERVED
Boli_vallecula_TR83007_c0_g1_i1	0	0	204	204	0	0	0	0	0	0	0	0	0	0	0	0	0	0	0	0	0	0	0	0	0	0	0	0	85.8	8770	0	0	0	0	DEEP_CONSERVATION	BIOTA_CONSERVED
Boli_vallecula_TR83182_c0_g1_i1	0	0	52.4	0	0	0	0	0	0	0	0	0	0	0	0	0	0	0	0	0	0	0	0	0	0	0	0	0	88.6	456	0	0	0	0	DEEP_CONSERVATION	BIOTA_CONSERVED
Boli_vallecula_TR83301_c0_g1_i1	0	0	108	103	0	0	0	0	0	0	0	0	0	0	0	0	0	0	0	0	0	0	0	0	0	0	0	0	67	1614	0	0	0	0	DEEP_CONSERVATION	BIOTA_CONSERVED
Boli_vallecula_TR83332_c0_g1_i1	0	0	172	157	0	0	0	0	0	0	0	0	0	0	0	0	0	0	0	0	0	0	0	0	0	0	0	0	0	2085	0	0	0	0	DEEP_CONSERVATION	BIOTA_CONSERVED
Boli_vallecula_TR83356_c0_g1_i1	0	0	100	0	0	0	0	0	0	0	0	0	0	0	0	0	0	0	0	0	0	0	0	0	0	0	0	0	91.8	7888	0	0	0	0	DEEP_CONSERVATION	BIOTA_CONSERVED
Boli_vallecula_TR83583_c0_g1_i1	0	0	58.2	0	0	0	0	0	0	0	0	0	0	0	0	0	0	0	0	0	0	0	0	0	0	0	0	0	98.7	688	0	0	0	0	DEEP_CONSERVATION	BIOTA_CONSERVED
Boli_vallecula_TR83637_c0_g1_i1	0	0	57.4	0	66.6	0	0	0	0	0	0	0	0	0	0	0	0	0	0	0	0	0	0	0	0	0	0	0	95.5	3626	0	0	0	0	DEEP_CONSERVATION	BIOTA_CONSERVED
Boli_vallecula_TR84224_c0_g1_i1	0	0	154	148	91.7	0	0	0	0	0	0	0	0	0	0	0	0	0	0	0	0	0	0	0	0	0	0	0	247	5158	0	0	0	0	DEEP_CONSERVATION	BIOTA_CONSERVED
Boli_vallecula_TR84617_c0_g1_i1	0	0	156	159	0	0	0	0	0	0	0	0	0	0	0	0	0	0	0	0	0	0	0	0	0	0	0	0	98.2	942	0	0	0	0	DEEP_CONSERVATION	BIOTA_CONSERVED
Boli_vallecula_TR85155_c0_g1_i1	0	0	127	88.2	0	0	0	0	0	0	0	0	0	0	0	0	0	0	0	0	0	0	0	0	0	0	0	0	0	3761	0	0	0	0	DEEP_CONSERVATION	BIOTA_CONSERVED
Boli_vallecula_TR85334_c0_g1_i1	0	0	155	134	0	0	0	0	0	0	0	0	0	0	0	0	0	0	0	0	0	0	0	0	0	0	0	0	96	4211	0	0	0	0	DEEP_CONSERVATION	BIOTA_CONSERVED
Boli_vallecula_TR85531_c0_g1_i1	0	0	157	149	79	0	74.7	74.7	0	0	0	0	0	0	0	0	0	0	0	0	0	0	0	0	0	0	0	0	0	343	0	0	0	0	DEEP_CONSERVATION	BIOTA_CONSERVED
Boli_vallecula_TR85536_c0_g1_i1	0	0	178	177	0	0	0	0	0	0	0	0	0	0	0	0	0	0	0	0	0	0	0	0	0	0	0	0	184	5293	0	0	0	0	DEEP_CONSERVATION	BIOTA_CONSERVED
Boli_vallecula_TR85628_c0_g1_i1	0	0	75.5	0	70.1	0	0	0	0	0	0	0	0	0	0	0	0	0	0	0	0	0	0	0	0	0	0	0	95.9	266	0	0	0	0	DEEP_CONSERVATION	BIOTA_CONSERVED
Boli_vallecula_TR85720_c0_g1_i1	0	0	140	0	0	0	0	0	0	0	0	0	0	0	0	0	0	0	0	0	0	0	0	0	0	0	0	0	97.3	8350	0	0	0	0	DEEP_CONSERVATION	BIOTA_CONSERVED
Boli_vallecula_TR86050_c0_g1_i1	0	0	55.1	0	0	0	0	0	0	0	0	0	0	0	0	0	0	0	0	0	0	0	0	0	0	0	0	0	97.7	97.7	0	0	0	0	DEEP_CONSERVATION	BIOTA_CONSERVED
Boli_vallecula_TR86110_c0_g1_i1	0	0	61.6	0	65.1	0	0	0	0	0	0	0	0	0	0	0	0	0	0	0	0	0	0	0	0	0	0	0	51.5	3215	0	0	0	0	DEEP_CONSERVATION	BIOTA_CONSERVED
Boli_vallecula_TR86146_c0_g1_i1	0	0	66.6	0	0	0	0	0	0	0	0	0	0	0	0	0	0	0	0	0	0	0	0	0	0	0	0	0	0	3235	0	0	0	0	DEEP_CONSERVATION	BIOTA_CONSERVED
Boli_vallecula_TR86977_c0_g1_i1	0	0	188	135	0	0	0	0	0	0	0	0	0	0	0	0	0	0	0	0	0	0	0	0	0	0	0	0	265	95	0	0	0	0	DEEP_CONSERVATION	BIOTA_CONSERVED
Boli_vallecula_TR87837_c0_g1_i1	85.9	0	82	0	80.9	0	0	0	0	0	0	0	0	0	0	246	0	343	0	358	0	355	0	349	0	355	0	0	0	455	0	0	0	0	DEEP_CONSERVATION	BIOTA_CONSERVED
Boli_vallecula_TR88086_c0_g1_i1	0	0	0	50.4	310	0	0	0	0	0	0	0	0	0	0	370	0	0	0	397	0	385	0	384	0	389	0	0	0	541	0	0	0	0	DEEP_CONSERVATION	BIOTA_CONSERVED
Boli_vallecula_TR88889_c0_g1_i1	0	0	172	160	0	0	0	0	0	0	0	0	0	0	0	0	0	0	0	0	0	0	0	0	0	0	0	0	0	67.9	0	0	0	0	DEEP_CONSERVATION	BIOTA_CONSERVED
Boli_vallecula_TR89000_c0_g1_i1	0	0	76.6	0	91.3	0	60.5	60.5	0	0	0	0	0	0	0	0	0	0	0	0	0	0	0	0	0	0	0	0	70.3	67	0	0	0	0	DEEP_CONSERVATION	BIOTA_CONSERVED
Boli_vallecula_TR89023_c0_g1_i1	0	0	52.4	0	0	0	0	0	0	0	0	0	0	0	0	0	0	0	0	0	0	0	0	0	0	0	0	0	99.2	143	0	0	0	0	DEEP_CONSERVATION	BIOTA_CONSERVED
Boli_vallecula_TR89156_c0_g1_i1	0	0	52.8	0	0	0	0	0	0	0	0	0	0	0	0	113	0	117	0	72	0	116	0	103	0	103	0	0	0	125	0	0	0	0	DEEP_CONSERVATION	BIOTA_CONSERVED
Boli_vallecula_TR89475_c0_g1_i1	0	0	107	0	116	0	0	0	0	0	0	0	0	0	0	0	0	0	0	0	0	0	0	0	0	0	0	0	74.4	359	0	0	0	0	DEEP_CONSERVATION	BIOTA_CONSERVED
Boli_vallecula_TR89700_c0_g1_i1	0	0	192	184	0	0	0	0	0	0	0	0	0	0	0	0	0	0	0	0	0	0	0	0	0	0	0	0	57.9	0	0	0	0	0	DEEP_CONSERVATION	BIOTA_CONSERVED
Boli_vallecula_TR8984_c0_g1_i1	51.2	0	63.9	0	75.1	0	0	0	0	0	0	0	0	0	0	0	0	0	0	0	0	0	0	0	0	0	0	0	69.3	242	0	0	0	0	DEEP_CONSERVATION	BIOTA_CONSERVED
Boli_vallecula_TR89875_c0_g1_i1	0	0	54.7	0	0	0	0	0	0	0	0	0	0	0	0	170	0	0	0	0	0	179	0	180	0	182	0	0	55.1	164	0	0	0	0	DEEP_CONSERVATION	BIOTA_CONSERVED
Boli_vallecula_TR89958_c0_g1_i1	0	0	50.4	0	0	0	0	0	0	0	0	0	0	0	0	0	0	0	0	0	0	0	0	0	0	0	0	0	0	72.1	0	0	0	0	DEEP_CONSERVATION	BIOTA_CONSERVED
Boli_vallecula_TR89982_c0_g1_i1	0	0	70.5	0	89.7	0	65.1	65.1	0	0	0	0	0	0	0	0	0	0	0	0	0	0	0	0	0	0	0	0	90.4	317	0	0	0	0	DEEP_CONSERVATION	BIOTA_CONSERVED
Boli_vallecula_TR89985_c0_g1_i1	0	0	0	63.9	0	0	0	0	0	0	0	0	0	0	0	0	0	0	0	0	0	0	0	0	0	0	0	0	96.8	0	0	0	0	0	DEEP_CONSERVATION	BIOTA_CONSERVED
Boli_vallecula_TR90059_c0_g1_i1	52	0	75.1	0	74.7	0	0	0	61.9	0	0	0	0	0	0	0	0	0	0	0	0	0	0	0	0	0	0	0	98.7	244	0	0	0	0	DEEP_CONSERVATION	BIOTA_CONSERVED
Boli_vallecula_TR9027_c0_g1_i1	0	0	127	86.7	0	0	0	0	0	0	0	0	0	0	0	0	0	0	0	0	0	0	0	0	0	0	0	0	58.3	103	0	0	0	0	DEEP_CONSERVATION	BIOTA_CONSERVED
Boli_vallecula_TR9027_c0_g2_i1	0	0	124	82	0	0	0	0	0	0	0	0	0	0	0	0	0	0	0	0	0	0	0	0	0	0	0	0	0	103	0	0	0	0	DEEP_CONSERVATION	BIOTA_CONSERVED
Boli_vallecula_TR90313_c0_g1_i1	0	0	115	108	0	0	0	0	0	0	0	0	0	0	0	0	0	0	0	0	0	0	0	0	0	0	0	0	98.7	180	0	0	0	0	DEEP_CONSERVATION	BIOTA_CONSERVED
Boli_vallecula_TR90458_c0_g1_i1	0	0	56.2	0	52	0	0	0	0	0	0	0	0	0	0	0	0	0	0	0	0	0	0	0	0	0	0	0	94.1	202	0	0	0	0	DEEP_CONSERVATION	BIOTA_CONSERVED
Boli_vallecula_TR90834_c0_g1_i1	0	0	52.8	0	0	0	0	0	0	0	0	0	0	0	0	279	0	339	0	347	0	228	0	300	0	318	0	0	0	938	0	0	0	0	DEEP_CONSERVATION	BIOTA_CONSERVED
Boli_vallecula_TR91021_c0_g1_i1	0	0	70.5	0	0	0	0	0	0	0	0	0	0	0	0	0	0	0	0	0	0	0	0	0	0	0	0	0	63.8	115	0	0	0	0	DEEP_CONSERVATION	BIOTA_CONSERVED
Boli_vallecula_TR9111_c0_g1_i1	0	0	96.7	0	88.6	0	0	0	0	0	0	0	0	0	0	0	0	0	0	0	0	0	0	0	0	0	0	0	86.8	105	0	0	0	0	DEEP_CONSERVATION	BIOTA_CONSERVED
Boli_vallecula_TR91783_c0_g1_i1	0	0	156	127	0	0	0	0	0	0	0	0	0	0	0	0	0	0	0	0	0	0	0	0	0	0	0	0	57	93.7	0	0	0	0	DEEP_CONSERVATION	BIOTA_CONSERVED
Boli_vallecula_TR91965_c0_g1_i1	0	0	80.1	59.3	71.2	0	0	0	0	0	0	0	0	0	0	0	0	0	0	0	0	0	0	0	0	0	0	0	95.9	97.6	0	0	0	0	DEEP_CONSERVATION	BIOTA_CONSERVED
Boli_vallecula_TR91985_c0_g1_i1	0	0	53.5	0	69.7	0	0	0	0	0	0	0	0	0	0	0	0	0	0	0	0	0	0	0	0	0	0	0	97.7	270	0	0	0	0	DEEP_CONSERVATION	BIOTA_CONSERVED
Boli_vallecula_TR9242_c0_g1_i1	0	0	171	163	0	0	0	0	0	0	0	0	0	0	0	0	0	0	0	0	0	0	0	0	0	0	0	0	92.7	169	0	0	0	0	DEEP_CONSERVATION	BIOTA_CONSERVED
Boli_vallecula_TR9242_c1_g1_i1	0	0	183	122	0	0	0	0	0	0	0	0	0	0	0	0	0	0	0	0	0	0	0	0	0	0	0	0	0	193	0	0	0	0	DEEP_CONSERVATION	BIOTA_CONSERVED
Boli_vallecula_TR92917_c0_g1_i1	73.9	73.6	93.2	95.1	64.7	0	0	0	0	0	0	0	0	73.6	0	0	0	0	0	0	0	0	0	0	0	0	0	0	95.9	95.9	0	0	0	0	DEEP_CONSERVATION	BIOTA_CONSERVED
Boli_vallecula_TR93049_c0_g1_i1	0	0	256	260	0	0	0	0	0	0	0	0	0	0	0	0	0	0	0	0	0	0	0	0	0	0	0	0	79.9	91.7	0	0	0	0	DEEP_CONSERVATION	BIOTA_CONSERVED
Boli_vallecula_TR93449_c0_g1_i1	53.1	0	51.6	0	50.8	0	0	0	0	0	0	0	0	0	0	0	0	0	0	0	0	0	0	0	0	0	0	0	95.9	200	0	0	0	0	DEEP_CONSERVATION	BIOTA_CONSERVED
Boli_vallecula_TR93714_c0_g1_i1	0	0	144	0	0	0	0	0	0	0	0	0	0	0	0	0	0	0	0	0	0	0	0	0	0	0	0	0	482	376	0	0	0	0	DEEP_CONSERVATION	BIOTA_CONSERVED
Boli_vallecula_TR93812_c0_g1_i1	131	125	248	243	0	0	0	0	0	0	0	0	0	125	0	0	0	0	0	0	0	0	0	0	0	0	0	0	92.7	299	0	0	0	0	DEEP_CONSERVATION	BIOTA_CONSERVED
Boli_vallecula_TR93900_c0_g1_i1	0	0	52	0	0	0	0	0	0	0	0	0	0	0	0	0	0	0	0	0	0	0	0	0	0	0	0	0	0	585	0	0	0	0	DEEP_CONSERVATION	BIOTA_CONSERVED
Boli_vallecula_TR94162_c0_g1_i1	0	0	58.9	0	0	0	0	0	0	0	0	0	0	0	0	0	0	0	0	0	0	0	0	0	0	0	0	0	0	281	0	0	0	0	DEEP_CONSERVATION	BIOTA_CONSERVED
Boli_vallecula_TR9430_c0_g1_i1	82	0	73.2	0	75.1	0	0	0	0	0	0	0	0	0	0	0	0	0	0	0	0	0	0	0	0	0	0	0	97.7	234	0	0	0	0	DEEP_CONSERVATION	BIOTA_CONSERVED
Boli_vallecula_TR9485_c0_g1_i1	0	0	115	0	0	0	0	0	0	0	0	0	0	0	0	0	0	0	0	0	0	0	0	0	0	0	0	0	86.3	103	0	0	0	0	DEEP_CONSERVATION	BIOTA_CONSERVED
Boli_vallecula_TR95094_c0_g1_i1	0	0	77	68.2	55.8	0	59.7	59.7	0	0	69.9	0	0	0	0	85.9	0	86.3	0	90.5	0	80.9	0	67	0	63.2	0	0	90.4	158	0	0	0	0	DEEP_CONSERVATION	BIOTA_CONSERVED
Boli_vallecula_TR95222_c0_g1_i1	0	0	80.5	0	89.7	0	0	0	0	0	0	0	0	0	0	0	0	140	0	0	0	0	0	0	0	0	0	0	83.1	199	0	0	0	0	DEEP_CONSERVATION	BIOTA_CONSERVED
Boli_vallecula_TR96092_c0_g1_i1	0	0	122	111	0	0	0	0	0	0	0	0	0	0	0	0	0	0	0	0	0	0	0	0	0	0	0	0	77.6	185	0	0	0	0	DEEP_CONSERVATION	BIOTA_CONSERVED
Boli_vallecula_TR96487_c0_g1_i1	0	0	202	0	221	0	0	0	0	0	0	0	0	0	0	0	0	0	0	0	0	0	0	0	0	0	0	0	97.3	123	0	0	0	0	DEEP_CONSERVATION	BIOTA_CONSERVED
Boli_vallecula_TR96505_c0_g1_i1	117	114	175	171	0	0	0	0	0	0	0	0	0	114	0	0	0	0	0	0	0	0	0	0	0	0	0	0	0	0	0	0	0	0	DEEP_CONSERVATION	BIOTA_CONSERVED
Boli_vallecula_TR96598_c0_g1_i1	58.5	0	52.4	0	0	0	0	0	0	0	0	0	0	0	0	0	0	0	0	0	0	0	0	0	0	0	0	0	97.7	77.1	0	0	0	0	DEEP_CONSERVATION	BIOTA_CONSERVED
Boli_vallecula_TR96851_c0_g1_i1	0	0	89.4	89	0	0	0	0	0	0	0	0	0	0	0	0	0	0	0	0	0	0	0	0	0	0	0	0	66.1	66.1	0	0	0	0	DEEP_CONSERVATION	BIOTA_CONSERVED
Boli_vallecula_TR96958_c0_g1_i1	0	0	96.7	110	0	0	0	0	0	0	0	0	0	0	0	0	0	0	0	0	0	0	0	0	0	0	0	0	57.9	57.9	0	0	0	0	DEEP_CONSERVATION	BIOTA_CONSERVED
Boli_vallecula_TR96988_c0_g1_i1	0	0	196	140	0	0	0	0	0	0	0	0	0	0	0	0	0	0	0	0	0	0	0	0	0	0	0	0	68	0	0	0	0	0	DEEP_CONSERVATION	BIOTA_CONSERVED
Boli_vallecula_TR97350_c0_g1_i1	0	0	184	182	0	0	0	0	0	0	0	0	0	0	0	0	0	0	0	0	0	0	0	0	0	0	0	0	94.5	127	0	0	0	0	DEEP_CONSERVATION	BIOTA_CONSERVED
Boli_vallecula_TR97582_c0_g1_i1	0	0	160	148	0	0	0	0	0	0	0	0	0	0	0	0	0	0	0	0	0	0	0	0	0	0	0	0	92.7	93.6	0	0	0	0	DEEP_CONSERVATION	BIOTA_CONSERVED
Boli_vallecula_TR97660_c0_g1_i1	0	0	216	173	0	0	0	0	0	0	0	0	0	0	0	0	0	0	0	0	0	0	0	0	0	0	0	0	97.7	218	0	0	0	0	DEEP_CONSERVATION	BIOTA_CONSERVED
Boli_vallecula_TR98443_c0_g1_i1	0	0	50.4	0	83.6	0	68.9	68.9	0	0	0	0	0	0	0	0	0	0	0	0	0	0	0	0	0	0	0	0	222	222	0	0	0	0	DEEP_CONSERVATION	BIOTA_CONSERVED
Boli_vallecula_TR99067_c0_g1_i1	0	0	105	0	151	0	0	0	60	0	0	0	0	0	0	0	0	0	0	0	0	0	0	0	0	0	0	0	0	212	0	0	0	0	DEEP_CONSERVATION	BIOTA_CONSERVED
Boli_vallecula_TR99233_c0_g1_i1	50.1	53.1	215	216	121	0	0	0	0	0	0	0	0	53.1	0	0	0	0	0	0	0	0	0	0	0	0	0	0	0	73	0	0	0	0	DEEP_CONSERVATION	BIOTA_CONSERVED
Boli_vallecula_TR99471_c0_g1_i1	0	0	94.4	0	120	0	0	0	0	0	0	0	0	0	0	0	0	0	0	0	0	0	0	0	0	0	0	0	0	85.7	0	0	0	0	DEEP_CONSERVATION	BIOTA_CONSERVED
Boli_vallecula_TR9970_c0_g1_i1	275	0	231	0	319	0	160	160	0	0	0	0	0	0	0	0	0	0	0	0	0	0	0	0	0	0	0	0	0	322	0	0	0	0	DEEP_CONSERVATION	BIOTA_CONSERVED
Boli_vallecula_TR19987_c0_g1_i1	53.5	0	60.5	0	52.8	0	0	0	0	0	0	0	0	0	0	0	0	0	0	0	0	0	0	0	0	0	0	0	0	90.9	0	50.1	0	0	DEEP_CONSERVATION	BIOTA_CONSERVED
Boli_vallecula_TR24117_c2_g1_i1	0	0	50.8	0	0	0	0	0	0	0	0	0	0	0	0	0	0	0	0	0	0	0	0	0	0	0	0	0	0	105	0	50.1	0	0	DEEP_CONSERVATION	BIOTA_CONSERVED
Boli_vallecula_TR24150_c0_g1_i2	80.9	0	64.7	0	75.9	0	0	0	0	0	0	0	0	0	0	0	0	0	0	0	0	98.2	0	102	0	117	0	0	0	757	0	50.1	0	0	DEEP_CONSERVATION	BIOTA_CONSERVED
Boli_vallecula_TR24150_c0_g1_i3	80.9	0	64.7	0	75.9	0	0	0	0	0	0	0	0	0	0	0	0	0	0	0	0	0	0	66.6	0	110	0	0	0	770	0	50.1	0	0	DEEP_CONSERVATION	BIOTA_CONSERVED
Boli_vallecula_TR61920_c0_g4_i1	0	0	51.6	0	0	0	0	0	0	0	0	0	0	0	0	0	0	0	0	0	0	0	0	0	0	0	0	0	0	70.7	0	50.1	0	0	DEEP_CONSERVATION	BIOTA_CONSERVED
Boli_vallecula_TR64608_c1_g6_i4	0	0	52.8	0	0	0	0	0	0	0	0	0	0	0	0	0	0	0	0	68.9	0	74.7	0	88.2	0	82.8	0	0	0	575	0	50.1	0	0	DEEP_CONSERVATION	BIOTA_CONSERVED
Boli_vallecula_TR21168_c1_g2_i1	58.2	0	75.5	0	66.2	0	0	0	0	0	0	0	0	0	0	0	0	0	0	0	0	0	0	0	0	0	0	0	0	156	0	50.6	0	0	DEEP_CONSERVATION	BIOTA_CONSERVED
Boli_vallecula_TR57643_c0_g1_i1	0	0	62	0	0	0	0	0	52	0	0	0	0	0	0	0	0	0	0	0	0	0	0	0	0	0	0	0	1387	1387	0	50.6	0	0	DEEP_CONSERVATION	BIOTA_CONSERVED
Boli_vallecula_TR63035_c0_g1_i1	0	0	54.7	0	0	0	0	0	0	0	0	0	0	0	0	0	0	0	0	0	0	0	0	0	0	0	0	0	91.8	340	0	50.6	0	0	DEEP_CONSERVATION	BIOTA_CONSERVED
Boli_vallecula_TR63035_c0_g1_i2	0	0	54.7	0	0	0	0	0	0	0	0	0	0	0	0	0	0	0	0	0	0	0	0	0	0	0	0	0	0	340	0	50.6	0	0	DEEP_CONSERVATION	BIOTA_CONSERVED
Boli_vallecula_TR47959_c0_g2_i1	52	0	55.8	0	0	0	0	0	0	0	0	0	0	0	0	0	0	0	0	0	0	0	0	0	0	0	0	0	0	190	0	50.7	0	0	DEEP_CONSERVATION	BIOTA_CONSERVED
Boli_vallecula_TR151749_c0_g1_i1	99.8	0	98.6	0	99.8	0	0	0	0	0	0	0	0	0	0	0	0	0	0	0	0	0	0	0	0	0	0	0	62	62	0	51	0	0	DEEP_CONSERVATION	BIOTA_CONSERVED
Boli_vallecula_TR17970_c0_g1_i2	93.2	0	99.4	0	95.9	0	0	0	0	0	0	0	0	0	0	0	0	0	0	0	0	0	0	0	0	0	0	0	0	289	0	51	0	0	DEEP_CONSERVATION	BIOTA_CONSERVED
Boli_vallecula_TR25782_c4_g6_i1	0	0	91.3	0	92.8	0	0	0	0	0	0	0	0	0	0	0	0	0	0	0	0	0	0	0	0	0	0	0	0	151	0	51	0	0	DEEP_CONSERVATION	BIOTA_CONSERVED
Boli_vallecula_TR64719_c1_g2_i1	55.8	0	66.6	0	66.6	0	0	0	56	0	0	0	0	0	0	0	0	0	0	0	0	0	0	0	0	0	0	0	0	239	0	51	0	0	DEEP_CONSERVATION	BIOTA_CONSERVED
Boli_vallecula_TR1563_c0_g1_i1	0	0	63.9	0	63.2	0	0	0	0	0	0	0	0	0	0	0	0	0	0	0	0	0	0	0	0	0	0	0	84.9	182	0	51.5	0	0	DEEP_CONSERVATION	BIOTA_CONSERVED
Boli_vallecula_TR23483_c6_g1_i2	0	0	50.1	0	99.4	0	0	0	0	0	0	0	0	0	0	0	0	0	0	0	0	0	0	0	0	0	0	0	0	155	0	51.5	0	0	DEEP_CONSERVATION	BIOTA_CONSERVED
Boli_vallecula_TR24865_c1_g4_i3	0	0	70.5	0	68.9	0	0	0	0	0	0	0	0	0	0	0	0	0	0	0	0	0	0	0	0	0	0	0	0	259	0	51.5	0	0	DEEP_CONSERVATION	BIOTA_CONSERVED
Boli_vallecula_TR24964_c0_g1_i10	79.7	0	63.2	0	70.1	0	0	0	0	0	0	0	0	0	0	0	0	0	0	0	0	0	0	1170	0	1183	0	0	0	0	0	51.5	0	0	DEEP_CONSERVATION	BIOTA_CONSERVED
Boli_vallecula_TR61759_c13_g1_i3	57	0	98.2	0	95.5	0	0	0	0	0	0	0	0	0	0	0	0	0	0	0	0	0	0	0	0	0	0	0	0	221	0	51.5	0	0	DEEP_CONSERVATION	BIOTA_CONSERVED
Boli_vallecula_TR63063_c5_g1_i2	0	0	52.4	0	95.9	0	0	0	0	0	0	0	0	0	0	0	0	0	0	0	0	0	0	0	0	0	0	0	0	180	0	51.5	0	0	DEEP_CONSERVATION	BIOTA_CONSERVED
Boli_vallecula_TR64562_c3_g1_i2	99.8	0	99.8	0	90.1	0	0	0	0	0	0	0	0	0	0	0	0	0	0	0	0	0	0	0	0	0	0	0	0	560	0	51.7	0	0	DEEP_CONSERVATION	BIOTA_CONSERVED
Boli_vallecula_TR105956_c0_g1_i1	92	0	82.4	0	65.1	0	0	0	0	0	0	0	0	0	0	63.5	0	0	0	0	0	0	0	0	0	0	0	0	65.7	91.3	0	51.9	0	0	DEEP_CONSERVATION	BIOTA_CONSERVED
Boli_vallecula_TR18744_c0_g1_i2	0	0	68.9	0	95.9	0	0	0	0	0	0	0	0	0	0	0	0	0	0	0	0	0	0	0	0	0	0	0	0	222	0	51.9	0	0	DEEP_CONSERVATION	BIOTA_CONSERVED
Boli_vallecula_TR19522_c0_g1_i1	63.5	0	67	0	66.6	0	0	0	0	0	0	0	0	0	0	0	0	0	0	0	0	0	0	0	0	0	0	0	95.5	313	0	51.9	0	0	DEEP_CONSERVATION	BIOTA_CONSERVED
Boli_vallecula_TR23483_c6_g1_i1	0	0	98.2	0	86.7	0	68.9	68.9	0	0	0	0	0	0	0	0	0	0	0	0	0	0	0	0	0	0	0	0	0	154	0	51.9	0	0	DEEP_CONSERVATION	BIOTA_CONSERVED
Boli_vallecula_TR24165_c1_g3_i1	81.6	0	90.1	0	97.1	0	0	0	0	0	0	0	0	0	0	0	0	0	0	0	0	0	0	0	0	0	0	0	0	0	0	51.9	0	0	DEEP_CONSERVATION	BIOTA_CONSERVED
Boli_vallecula_TR54471_c0_g1_i1	0	0	75.9	0	79.7	0	75.1	75.1	0	0	0	0	0	0	0	0	0	60.1	0	61.6	0	60.8	0	90.5	0	0	0	0	94.5	94.5	0	51.9	0	0	DEEP_CONSERVATION	BIOTA_CONSERVED
Boli_vallecula_TR59578_c3_g1_i1	85.1	0	77.4	0	68.6	0	0	0	0	0	0	0	0	0	0	0	0	0	0	0	0	0	0	0	0	0	0	0	0	111	0	51.9	0	0	DEEP_CONSERVATION	BIOTA_CONSERVED
Boli_vallecula_TR96183_c0_g1_i1	59.7	0	67.8	0	87.8	0	0	0	54	0	0	0	0	0	0	0	0	0	0	0	0	0	0	0	0	0	0	0	0	76.7	0	51.9	0	0	DEEP_CONSERVATION	BIOTA_CONSERVED
Boli_vallecula_TR23475_c0_g2_i1	0	0	0	57.4	0	0	0	0	0	0	0	0	0	0	0	833	0	929	0	922	0	875	0	898	0	913	0	0	0	1834	0	52.4	0	0	DEEP_CONSERVATION	BIOTA_CONSERVED
Boli_vallecula_TR59304_c2_g1_i1	0	0	62.4	0	0	0	0	0	0	0	0	0	0	0	0	0	0	0	0	0	0	0	0	0	0	0	0	0	0	219	0	52.4	0	0	DEEP_CONSERVATION	BIOTA_CONSERVED
Boli_vallecula_TR62707_c6_g1_i21	0	0	92.8	0	94.7	0	0	0	0	0	0	0	0	0	0	0	0	0	0	0	0	0	0	0	0	0	0	0	0	148	0	52.4	0	0	DEEP_CONSERVATION	BIOTA_CONSERVED
Boli_vallecula_TR64865_c0_g1_i9	0	0	0	60.8	0	0	0	0	0	0	0	0	0	0	0	630	0	716	0	633	0	712	0	632	0	632	0	0	0	428	0	52.4	0	0	DEEP_CONSERVATION	BIOTA_CONSERVED
Boli_vallecula_TR128708_c0_g1_i1	94	0	99	0	92.4	0	0	0	0	0	0	0	0	0	0	0	0	0	0	0	0	0	0	0	0	0	0	0	0	0	0	52.8	0	0	DEEP_CONSERVATION	BIOTA_CONSERVED
Boli_vallecula_TR14127_c0_g1_i1	0	0	0	64.7	0	0	0	0	0	0	0	0	0	0	0	0	0	518	0	453	0	452	0	0	0	0	0	0	74.4	1191	0	52.8	0	0	DEEP_CONSERVATION	BIOTA_CONSERVED
Boli_vallecula_TR23064_c0_g1_i1	54.3	0	0	73.2	0	0	63.9	63.9	0	0	0	0	0	0	0	0	0	0	0	0	0	0	0	0	0	0	0	0	95.5	1396	0	52.8	0	0	DEEP_CONSERVATION	BIOTA_CONSERVED
Boli_vallecula_TR57862_c0_g1_i1	86.3	57	93.2	60.8	99.8	0	0	0	0	0	0	0	0	57	0	0	0	0	0	0	0	0	0	0	0	0	0	0	68.4	95.5	0	52.8	0	0	DEEP_CONSERVATION	BIOTA_CONSERVED
Boli_vallecula_TR61920_c0_g1_i1	0	0	90.9	87	0	0	0	0	0	0	0	0	0	0	0	0	0	0	0	0	0	0	0	0	0	0	0	0	76.2	95.6	0	52.8	0	0	DEEP_CONSERVATION	BIOTA_CONSERVED
Boli_vallecula_TR55823_c0_g2_i1	97.1	0	99.8	0	90.9	0	0	0	0	0	0	0	0	0	0	0	0	0	0	0	0	0	0	0	0	0	0	0	58.8	58.8	0	53.2	0	0	DEEP_CONSERVATION	BIOTA_CONSERVED
Boli_vallecula_TR12881_c0_g1_i2	71.2	0	79.7	0	80.1	0	0	0	0	0	0	0	0	0	0	0	0	0	0	0	0	0	0	0	0	0	0	0	0	54.6	0	53.3	0	0	DEEP_CONSERVATION	BIOTA_CONSERVED
Boli_vallecula_TR61920_c0_g2_i1	0	0	56.6	0	0	0	0	0	0	0	0	0	0	0	0	0	0	0	0	0	0	0	0	0	0	0	0	0	76.2	95.6	0	53.3	0	0	DEEP_CONSERVATION	BIOTA_CONSERVED
Boli_vallecula_TR62940_c7_g4_i1	0	0	61.6	0	75.1	0	0	0	0	0	0	0	0	0	0	0	0	0	0	0	0	0	0	0	0	0	0	0	0	230	0	53.3	0	0	DEEP_CONSERVATION	BIOTA_CONSERVED
Boli_vallecula_TR64590_c5_g3_i1	55.5	0	52.8	0	53.9	0	0	0	0	0	0	0	0	0	0	0	0	0	0	0	0	0	0	0	0	0	0	0	0	327	0	53.3	0	0	DEEP_CONSERVATION	BIOTA_CONSERVED
Boli_vallecula_TR25321_c2_g1_i2	63.2	0	78.2	0	77.4	0	0	0	0	0	0	0	0	0	0	0	0	0	0	0	0	0	0	0	0	0	0	0	0	116	0	53.8	0	0	DEEP_CONSERVATION	BIOTA_CONSERVED
Boli_vallecula_TR54285_c0_g1_i1	0	0	81.6	0	98.6	0	0	0	0	0	0	0	0	0	0	0	0	0	0	0	0	0	0	0	0	0	0	0	77.6	151	0	53.8	0	0	DEEP_CONSERVATION	BIOTA_CONSERVED
Boli_vallecula_TR54285_c0_g2_i1	0	0	82	0	98.6	0	0	0	0	0	0	0	0	0	0	0	0	0	0	0	0	0	0	0	0	0	0	0	0	0	0	53.8	0	0	DEEP_CONSERVATION	BIOTA_CONSERVED
Boli_vallecula_TR86623_c0_g1_i1	0	0	87	0	99.8	0	0	0	0	0	0	0	0	0	0	0	0	0	0	0	0	79	0	337	0	0	0	0	93.6	2300	0	53.8	0	0	DEEP_CONSERVATION	BIOTA_CONSERVED
Boli_vallecula_TR10329_c0_g1_i1	0	0	73.9	68.2	0	0	0	0	0	0	0	0	0	0	0	0	0	0	0	0	0	0	0	0	0	0	0	0	0	569	0	54.2	0	0	DEEP_CONSERVATION	BIOTA_CONSERVED
Boli_vallecula_TR22227_c6_g1_i6	0	0	53.5	0	95.1	0	0	0	0	0	0	0	0	0	0	0	0	0	0	0	0	0	0	0	0	0	0	0	0	199	0	54.2	0	0	DEEP_CONSERVATION	BIOTA_CONSERVED
Boli_vallecula_TR23153_c1_g2_i1	80.9	0	83.6	0	84.3	0	0	0	0	0	0	0	0	0	0	0	0	0	0	0	0	0	0	0	0	0	0	0	0	101	0	54.2	0	0	DEEP_CONSERVATION	BIOTA_CONSERVED
Boli_vallecula_TR24150_c0_g1_i1	80.9	0	64.7	0	75.9	0	0	0	0	0	0	0	0	0	0	0	0	0	0	130	0	140	0	125	0	144	0	0	90.9	1084	0	54.2	0	0	DEEP_CONSERVATION	BIOTA_CONSERVED
Boli_vallecula_TR60619_c1_g1_i1	0	0	55.5	0	50.4	0	0	0	0	0	0	0	0	0	0	0	0	0	0	0	0	0	0	0	0	0	0	0	0	290	0	54.2	0	0	DEEP_CONSERVATION	BIOTA_CONSERVED
Boli_vallecula_TR60619_c1_g1_i4	0	0	55.5	0	50.4	0	0	0	0	0	0	0	0	0	0	0	0	0	0	0	0	0	0	0	0	0	0	0	0	286	0	54.2	0	0	DEEP_CONSERVATION	BIOTA_CONSERVED
Boli_vallecula_TR10619_c0_g1_i2	58.2	0	57.8	0	55.8	0	0	0	0	0	0	0	0	0	0	0	0	0	0	0	0	0	0	0	0	0	0	0	0	259	0	54.7	0	0	DEEP_CONSERVATION	BIOTA_CONSERVED
Boli_vallecula_TR22255_c3_g11_i1	0	0	92.8	0	95.9	0	75.9	75.9	0	0	0	0	0	0	0	0	0	0	0	0	0	0	0	0	0	0	0	0	0	0	0	54.7	0	0	DEEP_CONSERVATION	BIOTA_CONSERVED
Boli_vallecula_TR37866_c0_g1_i1	0	0	61.2	0	65.5	0	0	0	0	0	0	0	0	0	0	0	0	0	0	0	0	0	0	0	0	0	0	0	98.7	860	0	54.7	0	0	DEEP_CONSERVATION	BIOTA_CONSERVED
Boli_vallecula_TR55780_c0_g2_i1	99.4	0	99.8	0	99.8	0	0	0	0	0	0	0	0	0	0	0	0	0	0	0	0	0	0	0	0	0	0	0	0	239	0	54.7	0	0	DEEP_CONSERVATION	BIOTA_CONSERVED
Boli_vallecula_TR59089_c0_g1_i2	65.1	0	95.9	0	97.4	0	0	0	60	0	0	0	0	0	0	371	0	387	0	513	0	382	0	472	0	488	0	0	0	1123	0	54.7	0	0	DEEP_CONSERVATION	BIOTA_CONSERVED
Boli_vallecula_TR62707_c6_g1_i20	0	0	100	0	79.7	0	0	0	0	0	0	0	0	0	0	0	0	0	0	0	0	0	0	0	0	0	0	0	0	153	0	55.1	0	0	DEEP_CONSERVATION	BIOTA_CONSERVED
Boli_vallecula_TR17509_c1_g1_i1	0	0	67	0	63.5	0	0	0	0	0	0	0	0	0	0	103	0	0	0	0	0	0	0	0	0	0	0	0	0	792	0	55.6	0	0	DEEP_CONSERVATION	BIOTA_CONSERVED
Boli_vallecula_TR48206_c0_g1_i1	0	0	61.2	0	0	0	0	0	0	0	0	0	0	0	0	0	0	0	0	0	0	0	0	0	0	0	0	0	67.5	808	0	55.6	0	0	DEEP_CONSERVATION	BIOTA_CONSERVED
Boli_vallecula_TR55358_c1_g2_i2	0	0	54.7	0	0	0	0	0	0	0	0	0	0	0	0	0	0	0	0	0	0	0	0	0	0	0	0	0	0	139	0	55.6	0	0	DEEP_CONSERVATION	BIOTA_CONSERVED
Boli_vallecula_TR43200_c1_g1_i1	60.1	0	61.6	0	64.3	0	0	0	60	0	0	0	0	0	0	0	0	0	0	0	0	0	0	0	0	0	0	0	0	400	0	55.9	0	0	DEEP_CONSERVATION	BIOTA_CONSERVED
Boli_vallecula_TR58778_c1_g1_i1	0	0	54.3	54.3	0	0	0	0	0	0	0	0	0	0	0	654	0	772	0	850	0	795	0	836	0	842	0	0	0	1513	0	56.1	0	0	DEEP_CONSERVATION	BIOTA_CONSERVED
Boli_vallecula_TR59951_c0_g1_i1	84	0	93.6	0	97.1	0	0	0	79.8	0	0	0	0	0	0	0	0	0	0	0	0	0	0	0	0	0	0	0	68.4	54	0	56.1	0	0	DEEP_CONSERVATION	BIOTA_CONSERVED
Boli_vallecula_TR61948_c0_g2_i1	95.5	0	99	0	65.9	0	0	0	0	0	0	0	0	0	0	0	0	0	0	0	0	0	0	0	0	0	0	0	98.7	194	0	56.1	0	0	DEEP_CONSERVATION	BIOTA_CONSERVED
Boli_vallecula_TR147413_c0_g1_i1	55.1	0	61.6	0	55.5	0	0	0	0	0	0	0	0	0	0	0	0	0	0	0	0	0	0	0	0	0	0	0	0	68	0	56.5	0	0	DEEP_CONSERVATION	BIOTA_CONSERVED
Boli_vallecula_TR24261_c3_g1_i3	0	0	110	0	92.8	0	0	0	0	0	0	0	0	0	0	0	0	0	0	0	0	0	0	0	0	0	0	0	0	807	0	56.5	0	0	DEEP_CONSERVATION	BIOTA_CONSERVED
Boli_vallecula_TR24457_c0_g1_i1	55.5	0	62	0	67.8	0	0	0	0	0	0	0	0	0	0	0	0	0	0	0	0	0	0	0	0	0	0	0	65.7	214	0	56.5	0	0	DEEP_CONSERVATION	BIOTA_CONSERVED
Boli_vallecula_TR24457_c0_g1_i2	55.5	0	62	0	67.8	0	0	0	0	0	0	0	0	0	0	0	0	0	0	0	0	0	0	0	0	0	0	0	0	188	0	56.5	0	0	DEEP_CONSERVATION	BIOTA_CONSERVED
Boli_vallecula_TR25209_c13_g2_i1	0	0	95.1	0	96.7	0	0	0	0	0	0	0	0	0	0	0	0	0	0	0	0	0	0	0	0	0	0	0	0	128	0	56.5	0	0	DEEP_CONSERVATION	BIOTA_CONSERVED
Boli_vallecula_TR25782_c4_g5_i1	0	0	80.1	0	99.8	0	0	0	0	0	0	0	0	0	0	0	0	0	0	0	0	0	0	0	0	0	0	0	0	146	0	56.5	0	0	DEEP_CONSERVATION	BIOTA_CONSERVED
Boli_vallecula_TR60015_c1_g1_i2	0	0	0	50.1	439	0	0	0	0	0	0	0	0	0	0	587	0	617	0	654	0	0	0	617	0	626	0	0	0	1069	0	56.5	0	0	DEEP_CONSERVATION	BIOTA_CONSERVED
Boli_vallecula_TR60852_c2_g2_i1	97.4	0	96.3	0	97.8	0	0	0	0	0	0	0	0	0	0	0	0	0	0	0	0	0	0	0	0	0	0	0	0	67.5	0	56.5	0	0	DEEP_CONSERVATION	BIOTA_CONSERVED
Boli_vallecula_TR25130_c0_g1_i2	0	0	309	149	361	0	0	0	0	0	0	0	0	0	0	0	0	0	0	0	0	0	0	0	0	0	0	0	0	539	0	57	0	0	DEEP_CONSERVATION	BIOTA_CONSERVED
Boli_vallecula_TR25353_c3_g2_i15	0	0	57.8	0	0	0	0	0	0	0	0	0	0	0	0	0	0	0	0	0	0	0	0	0	0	0	0	0	0	458	0	57	0	0	DEEP_CONSERVATION	BIOTA_CONSERVED
Boli_vallecula_TR64570_c5_g2_i1	0	0	0	58.2	0	0	0	0	0	0	0	0	0	0	0	0	0	0	0	0	0	0	0	0	0	0	0	0	0	213	0	57	0	0	DEEP_CONSERVATION	BIOTA_CONSERVED
Boli_vallecula_TR17534_c0_g1_i1	76.6	0	62.8	0	75.5	0	0	0	0	0	0	0	0	0	0	0	0	261	0	300	0	320	0	266	0	263	0	0	51	1116	0	57.4	0	0	DEEP_CONSERVATION	BIOTA_CONSERVED
Boli_vallecula_TR63117_c3_g1_i2	63.5	0	93.6	0	0	0	0	0	0	0	0	0	0	0	0	0	0	0	0	0	0	0	0	0	0	0	0	0	0	735	0	57.4	0	0	DEEP_CONSERVATION	BIOTA_CONSERVED
Boli_vallecula_TR23064_c0_g1_i2	57	0	0	73.2	0	0	63.9	63.9	0	0	0	0	0	0	0	0	0	0	0	0	0	0	0	0	0	0	0	0	0	1411	0	57.9	0	0	DEEP_CONSERVATION	BIOTA_CONSERVED
Boli_vallecula_TR59643_c0_g1_i1	0	0	238	238	0	0	0	0	0	0	0	0	0	0	0	397	0	204	0	411	0	375	0	423	0	421	0	0	0	992	0	57.9	0	0	DEEP_CONSERVATION	BIOTA_CONSERVED
Boli_vallecula_TR59643_c0_g1_i2	0	0	63.9	148	65.5	0	0	0	0	0	0	0	0	0	0	215	0	139	0	220	0	223	0	225	0	228	0	0	0	512	0	57.9	0	0	DEEP_CONSERVATION	BIOTA_CONSERVED
Boli_vallecula_TR59643_c0_g1_i3	0	0	189	190	178	0	0	0	0	0	0	0	0	0	0	278	0	204	0	288	0	249	0	298	0	294	0	0	0	512	0	57.9	0	0	DEEP_CONSERVATION	BIOTA_CONSERVED
Boli_vallecula_TR59643_c0_g1_i4	0	0	63.9	195	65.5	0	0	0	0	0	0	0	0	0	0	333	0	138	0	343	0	349	0	352	0	356	0	0	0	862	0	57.9	0	0	DEEP_CONSERVATION	BIOTA_CONSERVED
Boli_vallecula_TR61920_c0_g3_i1	0	0	60.8	55.8	0	0	0	0	0	0	0	0	0	0	0	0	0	0	0	0	0	0	0	0	0	0	0	0	0	0	0	57.9	0	0	DEEP_CONSERVATION	BIOTA_CONSERVED
Boli_vallecula_TR68146_c1_g1_i1	0	0	55.8	0	52	0	0	0	0	0	0	0	0	0	0	0	0	0	0	0	0	0	0	0	0	0	0	0	98.2	414	0	57.9	0	0	DEEP_CONSERVATION	BIOTA_CONSERVED
Boli_vallecula_TR61948_c0_g1_i1	99.4	0	96.3	0	68.9	0	0	0	0	0	0	0	0	0	0	0	0	0	0	0	0	0	0	0	0	0	0	0	99.6	235	0	58.3	0	0	DEEP_CONSERVATION	BIOTA_CONSERVED
Boli_vallecula_TR62804_c6_g1_i1	0	0	75.9	0	0	0	0	0	0	0	0	0	0	0	0	0	0	0	0	0	0	0	0	0	0	0	0	0	0	105	0	58.8	0	0	DEEP_CONSERVATION	BIOTA_CONSERVED
Boli_vallecula_TR64562_c3_g1_i5	99.8	0	99.8	0	90.1	0	0	0	0	0	0	0	0	0	0	0	0	0	0	0	0	0	0	0	0	0	0	0	0	487	0	59	0	0	DEEP_CONSERVATION	BIOTA_CONSERVED
Boli_vallecula_TR38427_c1_g1_i1	96.7	0	96.7	0	97.8	0	0	0	0	0	0	0	0	0	0	0	0	0	0	0	0	0	0	0	0	0	0	0	96.8	138	0	59.3	0	0	DEEP_CONSERVATION	BIOTA_CONSERVED
Boli_vallecula_TR4076_c0_g1_i1	0	0	65.5	0	0	0	0	0	0	0	0	0	0	0	0	0	0	0	0	0	0	0	0	0	0	0	0	0	83.7	422	0	59.3	0	0	DEEP_CONSERVATION	BIOTA_CONSERVED
Boli_vallecula_TR60871_c7_g5_i1	0	0	104	0	145	0	0	0	0	0	0	0	0	0	0	0	0	0	0	0	0	0	0	0	0	0	0	0	0	240	0	59.3	0	0	DEEP_CONSERVATION	BIOTA_CONSERVED
Boli_vallecula_TR64098_c1_g6_i10	57	0	60.1	0	0	0	0	0	0	0	0	0	0	0	0	0	0	0	0	0	0	0	0	0	0	0	0	0	0	340	0	59.3	0	0	DEEP_CONSERVATION	BIOTA_CONSERVED
Boli_vallecula_TR65236_c7_g2_i1	0	0	91.3	0	95.9	0	0	0	0	0	0	0	0	0	0	66.2	0	0	0	0	0	95.1	0	0	0	0	0	0	0	344	0	59.7	0	0	DEEP_CONSERVATION	BIOTA_CONSERVED
Boli_vallecula_TR65236_c7_g2_i3	0	0	91.3	0	95.9	0	0	0	0	0	0	0	0	0	0	66.2	0	0	0	0	0	95.1	0	0	0	0	0	0	0	217	0	59.7	0	0	DEEP_CONSERVATION	BIOTA_CONSERVED
Boli_vallecula_TR82781_c0_g2_i1	0	0	60.8	0	59.3	0	0	0	0	0	0	0	0	0	0	0	0	0	0	0	0	0	0	0	0	0	0	0	99.1	2763	0	59.7	0	0	DEEP_CONSERVATION	BIOTA_CONSERVED
Boli_vallecula_TR82781_c0_g1_i1	0	0	67	0	0	0	0	0	0	0	0	0	0	0	0	0	0	0	0	0	0	0	0	0	0	0	0	0	89.5	246	0	60.6	0	0	DEEP_CONSERVATION	BIOTA_CONSERVED
Boli_vallecula_TR26093_c0_g1_i2	80.9	0	90.9	0	99.4	0	0	0	0	0	0	0	0	0	0	0	0	0	0	0	0	0	0	0	0	0	0	0	0	0	0	61.1	0	0	DEEP_CONSERVATION	BIOTA_CONSERVED
Boli_vallecula_TR3054_c0_g1_i1	0	0	70.5	92	80.1	0	0	0	0	0	0	0	0	0	0	79.7	0	0	0	0	0	0	0	0	0	0	0	0	83.1	155	0	61.1	0	0	DEEP_CONSERVATION	BIOTA_CONSERVED
Boli_vallecula_TR44667_c0_g2_i1	81.6	0	84.7	0	85.1	0	0	0	0	0	0	0	0	0	0	0	0	0	0	0	0	0	0	0	0	0	0	0	85.4	363	0	61.1	0	0	DEEP_CONSERVATION	BIOTA_CONSERVED
Boli_vallecula_TR64024_c1_g2_i8	79	0	80.5	50.1	82.8	0	0	0	0	0	0	0	0	0	0	0	0	0	0	0	0	0	0	0	0	0	0	0	0	631	0	61.1	0	0	DEEP_CONSERVATION	BIOTA_CONSERVED
Boli_vallecula_TR59809_c1_g1_i9	99	0	97.8	0	78.2	0	0	0	0	0	0	0	0	0	0	0	0	0	0	0	0	0	0	0	0	0	0	0	0	199	0	61.6	0	0	DEEP_CONSERVATION	BIOTA_CONSERVED
Boli_vallecula_TR110064_c0_g1_i1	0	0	65.9	0	80.1	0	0	0	0	0	0	0	0	0	0	0	0	0	0	0	0	0	0	0	0	0	0	0	183	681	0	62	0	0	DEEP_CONSERVATION	BIOTA_CONSERVED
Boli_vallecula_TR20632_c0_g1_i1	84.3	0	99	0	98.6	0	0	0	0	0	0	0	0	0	0	140	0	483	0	151	0	327	0	459	0	152	0	0	184	1328	0	62	0	0	DEEP_CONSERVATION	BIOTA_CONSERVED
Boli_vallecula_TR55039_c0_g1_i1	61.2	0	54.7	0	0	0	0	0	0	0	0	0	0	0	0	0	0	0	0	0	0	0	0	0	0	0	0	0	90.4	313	0	62	0	0	DEEP_CONSERVATION	BIOTA_CONSERVED
Boli_vallecula_TR12588_c0_g1_i1	0	0	100	0	94.4	0	0	0	0	0	0	0	0	0	0	0	0	0	0	0	0	0	0	0	0	0	0	0	75.3	60.6	0	62.5	0	0	DEEP_CONSERVATION	BIOTA_CONSERVED
Boli_vallecula_TR99293_c0_g1_i1	57.8	0	68.9	0	61.6	0	0	0	0	0	0	0	0	0	0	0	0	0	0	0	0	0	0	0	0	0	0	0	95.5	129	0	62.5	0	0	DEEP_CONSERVATION	BIOTA_CONSERVED
Boli_vallecula_TR59809_c1_g1_i5	162	0	83.2	0	99	0	0	0	0	0	0	0	0	0	0	0	0	0	0	0	0	0	0	0	0	0	0	0	0	176	0	62.9	0	0	DEEP_CONSERVATION	BIOTA_CONSERVED
Boli_vallecula_TR60580_c6_g1_i1	84	0	94	0	97.8	0	0	0	0	0	0	0	0	0	0	0	0	0	0	0	0	0	0	0	0	0	0	0	0	397	0	63.2	0	0	DEEP_CONSERVATION	BIOTA_CONSERVED
Boli_vallecula_TR60580_c6_g1_i2	84	0	94	0	97.8	0	0	0	0	0	0	0	0	0	0	0	0	0	0	0	0	0	0	0	0	0	0	0	0	191	0	63.2	0	0	DEEP_CONSERVATION	BIOTA_CONSERVED
Boli_vallecula_TR57252_c1_g1_i1	59.7	0	73.9	0	74.3	0	0	0	50.1	0	0	0	0	0	0	0	0	0	0	0	0	0	0	0	0	0	0	0	0	73	0	63.4	0	0	DEEP_CONSERVATION	BIOTA_CONSERVED
Boli_vallecula_TR16924_c0_g4_i1	66.6	0	99.8	0	79	0	0	0	0	0	0	0	0	0	0	0	0	0	0	0	0	0	0	0	0	0	0	0	0	63.4	0	63.8	0	0	DEEP_CONSERVATION	BIOTA_CONSERVED
Boli_vallecula_TR62882_c1_g4_i1	0	0	103	0	135	0	0	0	0	0	0	0	0	0	0	0	0	0	0	0	0	68.6	0	0	0	0	0	0	0	271	0	64.3	0	0	DEEP_CONSERVATION	BIOTA_CONSERVED
Boli_vallecula_TR114444_c0_g1_i1	57	0	74.3	0	80.5	0	0	0	0	0	0	0	0	0	0	0	0	0	0	0	0	0	0	0	0	0	0	0	462	280	0	64.7	0	0	DEEP_CONSERVATION	BIOTA_CONSERVED
Boli_vallecula_TR62979_c0_g1_i3	0	0	0	56.2	0	0	66.6	66.6	0	0	0	0	0	0	0	436	0	468	0	481	0	479	0	455	0	463	0	0	0	606	0	64.8	0	0	DEEP_CONSERVATION	BIOTA_CONSERVED
Boli_vallecula_TR12588_c1_g1_i1	92	0	91.3	0	79.7	0	0	0	0	0	0	0	0	0	0	0	0	0	0	0	0	0	0	0	0	0	0	0	0	61.1	0	65.2	0	0	DEEP_CONSERVATION	BIOTA_CONSERVED
Boli_vallecula_TR59229_c0_g1_i2	0	0	0	261	0	0	163	163	0	0	0	0	0	0	0	701	0	0	0	0	0	0	0	144	0	187	0	0	0	1012	0	65.2	0	0	DEEP_CONSERVATION	BIOTA_CONSERVED
Boli_vallecula_TR59519_c0_g1_i2	54.3	0	54.3	0	56.2	0	0	0	0	0	0	0	0	0	0	0	0	0	0	0	0	0	0	0	0	0	0	0	0	351	0	65.2	0	0	DEEP_CONSERVATION	BIOTA_CONSERVED
Boli_vallecula_TR64947_c0_g1_i1	0	0	58.5	0	53.5	0	0	0	0	0	0	0	0	0	0	0	0	654	0	626	0	528	0	57.4	0	439	0	0	406	2167	0	66.1	0	0	DEEP_CONSERVATION	BIOTA_CONSERVED
Boli_vallecula_TR64947_c0_g1_i2	0	0	58.5	0	53.5	0	0	0	0	0	0	0	0	0	0	0	0	652	0	627	0	526	0	55.5	0	440	0	0	0	2030	0	66.1	0	0	DEEP_CONSERVATION	BIOTA_CONSERVED
Boli_vallecula_TR22548_c8_g6_i1	0	0	84.3	0	89	0	0	0	0	0	0	0	0	0	0	0	0	0	0	0	0	0	0	0	0	0	0	0	0	383	0	66.6	0	0	DEEP_CONSERVATION	BIOTA_CONSERVED
Boli_vallecula_TR63672_c1_g1_i4	607	470	431	0	677	0	249	249	69.9	0	0	0	0	470	0	161	0	0	0	0	0	0	0	0	0	0	0	0	0	755	0	67.5	0	0	DEEP_CONSERVATION	BIOTA_CONSERVED
Boli_vallecula_TR65455_c1_g1_i1	0	0	95.1	99.4	0	0	0	0	0	0	0	0	0	0	0	0	0	0	0	568	0	326	0	548	0	526	0	0	0	938	0	67.5	0	0	DEEP_CONSERVATION	BIOTA_CONSERVED
Boli_vallecula_TR11437_c0_g2_i2	92	0	82.4	0	88.6	0	0	0	0	0	0	0	0	0	0	0	0	0	0	0	0	0	0	0	0	0	0	0	0	71.6	0	68	0	0	DEEP_CONSERVATION	BIOTA_CONSERVED
Boli_vallecula_TR23157_c0_g2_i4	0	0	58.9	0	0	0	0	0	0	0	0	0	0	0	0	0	0	0	0	0	0	0	0	0	0	0	0	0	0	447	0	68	0	0	DEEP_CONSERVATION	BIOTA_CONSERVED
Boli_vallecula_TR57862_c0_g1_i3	0	0	0	51.2	92.4	0	0	0	0	54.7	0	0	0	0	0	0	0	0	0	0	0	0	0	0	0	0	0	0	0	146	0	68	0	0	DEEP_CONSERVATION	BIOTA_CONSERVED
Boli_vallecula_TR11437_c0_g1_i1	52.8	0	53.9	0	54.3	0	0	0	0	0	0	0	0	0	0	0	0	0	0	0	0	0	0	0	0	0	0	0	0	63.8	0	68.4	0	0	DEEP_CONSERVATION	BIOTA_CONSERVED
Boli_vallecula_TR22581_c0_g1_i14	0	0	95.9	70.9	0	0	0	0	0	0	0	0	0	0	0	0	0	0	0	0	0	0	0	0	0	0	0	0	0	171	0	68.4	0	0	DEEP_CONSERVATION	BIOTA_CONSERVED
Boli_vallecula_TR15588_c1_g1_i1	63.2	0	77	0	140	0	0	0	0	0	0	0	0	0	0	0	0	0	0	0	0	0	0	0	0	0	0	0	0	0	0	68.7	0	0	DEEP_CONSERVATION	BIOTA_CONSERVED
Boli_vallecula_TR12260_c0_g1_i1	92.4	0	79	0	92.4	0	0	0	0	0	0	0	0	0	0	0	0	0	0	0	0	0	0	0	0	0	0	0	98.7	186	0	68.9	0	0	DEEP_CONSERVATION	BIOTA_CONSERVED
Boli_vallecula_TR62707_c5_g1_i2	0	0	93.6	0	92.4	0	0	0	0	0	0	0	0	0	0	0	0	0	0	0	0	0	0	0	0	0	0	0	0	0	0	68.9	0	0	DEEP_CONSERVATION	BIOTA_CONSERVED
Boli_vallecula_TR85399_c0_g1_i1	0	0	62	0	62.4	0	0	0	50.1	0	0	0	0	0	0	0	0	65.1	0	72	0	59.7	0	74.7	0	74.7	0	0	0	91.3	0	69.4	0	0	DEEP_CONSERVATION	BIOTA_CONSERVED
Boli_vallecula_TR50888_c0_g1_i2	0	0	98.6	51.2	0	0	0	0	0	0	0	0	0	0	0	0	0	0	0	0	0	0	0	0	0	0	0	0	0	523	0	70.3	0	0	DEEP_CONSERVATION	BIOTA_CONSERVED
Boli_vallecula_TR52324_c2_g1_i1	0	0	87	0	98.6	0	0	0	0	0	0	0	0	0	0	79.3	0	0	0	0	0	0	0	0	0	0	0	0	0	105	0	70.3	0	0	DEEP_CONSERVATION	BIOTA_CONSERVED
Boli_vallecula_TR52324_c2_g1_i2	0	0	95.1	0	82.4	0	0	0	0	0	0	0	0	0	0	77.4	0	0	0	0	0	0	0	92.8	0	0	0	0	0	179	0	70.3	0	0	DEEP_CONSERVATION	BIOTA_CONSERVED
Boli_vallecula_TR52324_c2_g1_i3	0	0	123	0	142	0	0	0	0	0	0	0	0	0	0	125	0	0	0	0	0	0	0	97.4	0	0	0	0	0	204	0	70.3	0	0	DEEP_CONSERVATION	BIOTA_CONSERVED
Boli_vallecula_TR65248_c0_g3_i2	0	0	721	724	684	0	645	645	0	0	0	0	0	0	0	1043	0	1079	0	1049	0	1026	0	1078	0	1062	0	0	0	1607	0	70.3	0	0	DEEP_CONSERVATION	BIOTA_CONSERVED
Boli_vallecula_TR65248_c0_g3_i3	0	0	720	726	683	0	646	646	0	0	0	0	0	0	0	1042	0	1081	0	1051	0	1026	0	1080	0	1063	0	0	0	1624	0	70.3	0	0	DEEP_CONSERVATION	BIOTA_CONSERVED
Boli_vallecula_TR11437_c0_g2_i1	85.1	0	75.5	0	78.2	0	0	0	0	0	0	0	0	0	0	0	0	0	0	0	0	0	0	0	0	0	0	0	0	66.1	0	70.7	0	0	DEEP_CONSERVATION	BIOTA_CONSERVED
Boli_vallecula_TR23153_c1_g2_i2	94	0	95.9	0	96.7	0	0	0	0	0	0	0	0	0	0	0	0	0	0	0	0	0	0	0	0	0	0	0	0	122	0	70.9	0	0	DEEP_CONSERVATION	BIOTA_CONSERVED
Boli_vallecula_TR64940_c0_g1_i1	58.2	0	56.6	0	59.7	0	0	0	0	0	0	0	0	0	0	0	0	0	0	0	0	0	0	60.8	0	0	0	0	0	944	0	71.2	0	0	DEEP_CONSERVATION	BIOTA_CONSERVED
Boli_vallecula_TR22581_c0_g1_i5	0	0	99	0	0	0	0	0	0	0	0	0	0	0	0	0	0	0	0	0	0	0	0	0	0	0	0	0	0	180	0	71.6	0	0	DEEP_CONSERVATION	BIOTA_CONSERVED
Boli_vallecula_TR51343_c0_g1_i1	0	0	135	118	122	0	0	0	0	0	0	0	0	0	0	170	0	137	0	0	0	0	0	110	0	258	0	0	99.6	394	0	71.6	0	0	DEEP_CONSERVATION	BIOTA_CONSERVED
Boli_vallecula_TR22255_c3_g6_i4	0	0	97.1	0	97.8	0	0	0	0	0	0	0	0	0	0	0	0	0	0	0	0	0	0	0	0	0	0	0	0	0	0	72.1	0	0	DEEP_CONSERVATION	BIOTA_CONSERVED
Boli_vallecula_TR22468_c10_g2_i4	0	0	99	0	90.5	0	0	0	0	0	0	0	0	0	0	0	0	0	0	0	0	0	0	0	0	0	0	0	0	177	0	73.5	0	0	DEEP_CONSERVATION	BIOTA_CONSERVED
Boli_vallecula_TR22581_c0_g1_i7	0	0	99	68.2	0	0	0	0	0	0	0	0	0	0	0	0	0	0	0	0	0	0	0	0	0	0	0	0	0	180	0	73.5	0	0	DEEP_CONSERVATION	BIOTA_CONSERVED
Boli_vallecula_TR5194_c0_g1_i1	83.6	0	89	0	72	0	0	0	0	0	0	0	0	0	0	0	0	0	0	0	0	0	0	0	0	0	0	0	98.2	175	0	73.6	0	0	DEEP_CONSERVATION	BIOTA_CONSERVED
Boli_vallecula_TR57862_c0_g1_i4	144	58.9	62.8	68.9	149	0	0	0	0	54.7	0	0	0	58.9	0	0	0	0	0	0	0	0	0	0	0	0	0	0	0	114	0	73.9	0	0	DEEP_CONSERVATION	BIOTA_CONSERVED
Boli_vallecula_TR63869_c0_g1_i1	0	0	98.2	86.7	0	0	0	0	0	0	0	0	0	0	0	0	0	0	0	0	0	0	0	0	0	0	0	0	91.8	486	0	73.9	0	0	DEEP_CONSERVATION	BIOTA_CONSERVED
Boli_vallecula_TR18284_c0_g1_i1	0	0	0	53.1	99.4	0	0	0	0	0	0	0	0	0	0	134	0	0	0	75.9	0	0	0	58.5	0	70.1	0	0	231	321	0	74.8	0	0	DEEP_CONSERVATION	BIOTA_CONSERVED
Boli_vallecula_TR20430_c0_g1_i2	0	0	53.1	0	59.7	0	0	0	0	0	0	0	0	0	0	0	0	0	0	0	0	0	0	0	0	0	0	0	0	947	0	74.8	0	0	DEEP_CONSERVATION	BIOTA_CONSERVED
Boli_vallecula_TR58983_c1_g1_i2	89.4	0	146	72.4	63.5	0	92.8	92.8	0	0	0	0	0	0	0	0	0	0	0	0	0	0	0	0	0	0	0	0	0	211	0	74.8	0	0	DEEP_CONSERVATION	BIOTA_CONSERVED
Boli_vallecula_TR98408_c0_g1_i1	0	0	89	92	0	0	0	0	0	0	0	0	0	0	0	130	0	130	0	149	0	135	0	144	0	164	0	0	94.9	145	0	74.8	0	0	DEEP_CONSERVATION	BIOTA_CONSERVED
Boli_vallecula_TR54181_c0_g1_i1	0	0	86.3	0	99.8	0	0	0	0	0	0	0	0	0	0	0	0	0	0	0	0	0	0	0	0	0	0	0	82.6	205	0	75.3	0	0	DEEP_CONSERVATION	BIOTA_CONSERVED
Boli_vallecula_TR15901_c0_g2_i1	0	0	62.4	63.9	58.9	0	0	0	0	0	0	0	0	0	0	104	0	0	0	93.2	0	112	0	110	0	117	0	0	72.1	346	0	76.2	0	0	DEEP_CONSERVATION	BIOTA_CONSERVED
Boli_vallecula_TR48499_c0_g1_i1	0	0	77.4	0	81.6	0	0	0	0	0	0	0	0	0	0	0	0	0	0	0	0	0	0	0	0	0	0	0	85.8	558	0	76.2	0	0	DEEP_CONSERVATION	BIOTA_CONSERVED
Boli_vallecula_TR40773_c0_g1_i1	0	0	0	68.2	0	0	0	0	0	0	0	0	0	0	0	709	0	746	0	712	0	624	0	686	0	700	0	0	92.3	1464	0	76.7	0	0	DEEP_CONSERVATION	BIOTA_CONSERVED
Boli_vallecula_TR57154_c0_g2_i4	78.6	0	68.9	0	0	0	0	0	0	0	0	0	0	0	0	0	0	0	0	0	0	0	0	0	0	0	0	0	0	221	0	77.1	0	0	DEEP_CONSERVATION	BIOTA_CONSERVED
Boli_vallecula_TR24721_c2_g1_i6	0	0	60.8	0	0	0	0	0	0	0	0	0	0	0	0	0	0	0	0	0	0	0	0	0	0	0	0	0	0	264	0	77.6	0	0	DEEP_CONSERVATION	BIOTA_CONSERVED
Boli_vallecula_TR25209_c5_g1_i1	0	0	72.8	0	77.8	0	0	0	0	0	0	0	0	0	0	0	0	0	0	0	0	0	0	0	0	0	0	0	0	300	0	77.6	0	0	DEEP_CONSERVATION	BIOTA_CONSERVED
Boli_vallecula_TR26344_c1_g1_i2	0	0	58.2	0	0	0	0	0	0	0	0	0	0	0	0	0	0	0	0	0	0	0	0	0	0	0	0	0	0	109	0	78	0	0	DEEP_CONSERVATION	BIOTA_CONSERVED
Boli_vallecula_TR62394_c0_g1_i7	0	0	273	271	55.5	0	365	365	50.1	0	0	0	0	0	0	267	0	475	0	0	0	0	0	484	0	487	0	0	0	0	0	79	0	0	DEEP_CONSERVATION	BIOTA_CONSERVED
Boli_vallecula_TR62394_c0_g1_i8	0	0	273	0	52	0	417	417	50.1	0	0	0	0	0	0	516	0	521	0	509	0	497	0	527	0	529	0	0	0	0	0	79	0	0	DEEP_CONSERVATION	BIOTA_CONSERVED
Boli_vallecula_TR117994_c0_g1_i1	0	0	50.1	0	65.5	0	71.6	71.6	0	0	0	0	0	0	0	0	0	0	0	0	0	0	0	0	0	0	0	0	86.3	224	0	79.4	0	0	DEEP_CONSERVATION	BIOTA_CONSERVED
Boli_vallecula_TR122473_c0_g1_i1	0	0	57	58.9	0	0	0	0	0	0	0	0	0	0	0	490	0	570	0	617	0	620	0	580	0	621	0	0	0	5190	0	79.4	0	0	DEEP_CONSERVATION	BIOTA_CONSERVED
Boli_vallecula_TR22548_c8_g2_i1	0	0	85.9	0	125	0	0	0	0	0	0	0	0	0	0	0	0	0	0	0	0	0	0	0	0	0	0	0	0	198	0	79.9	0	0	DEEP_CONSERVATION	BIOTA_CONSERVED
Boli_vallecula_TR23625_c0_g1_i1	0	0	69.3	67.8	0	0	0	0	0	0	0	0	0	0	0	291	0	281	0	379	0	366	0	370	0	351	0	0	184	717	0	79.9	0	0	DEEP_CONSERVATION	BIOTA_CONSERVED
Boli_vallecula_TR23625_c0_g1_i2	0	0	69.3	67.8	0	0	0	0	0	0	0	0	0	0	0	290	0	281	0	379	0	365	0	369	0	350	0	0	0	976	0	79.9	0	0	DEEP_CONSERVATION	BIOTA_CONSERVED
Boli_vallecula_TR25329_c7_g3_i3	0	0	50.4	0	95.5	0	0	0	0	0	0	0	0	0	0	0	0	0	0	0	0	0	0	0	0	0	0	0	0	120	0	80.3	0	0	DEEP_CONSERVATION	BIOTA_CONSERVED
Boli_vallecula_TR42633_c0_g1_i1	0	0	64.7	66.6	60.8	0	0	0	0	0	0	0	0	0	0	0	0	65.1	0	65.5	0	65.1	0	62.8	0	65.1	0	0	97.7	304	0	80.3	0	0	DEEP_CONSERVATION	BIOTA_CONSERVED
Boli_vallecula_TR63869_c0_g3_i1	0	0	99.8	87.4	0	0	0	0	0	0	0	0	0	0	0	0	0	0	0	0	0	0	0	0	0	0	0	0	95	483	0	80.3	0	0	DEEP_CONSERVATION	BIOTA_CONSERVED
Boli_vallecula_TR47045_c1_g1_i1	91.7	0	83.6	0	0	0	0	0	0	0	0	0	0	0	0	0	0	0	0	0	0	0	0	0	0	0	0	0	0	79.9	0	80.8	0	0	DEEP_CONSERVATION	BIOTA_CONSERVED
Boli_vallecula_TR50888_c0_g1_i1	0	0	98.6	52	74.7	0	0	0	0	0	0	0	0	0	0	59.3	0	0	0	0	0	0	0	0	0	0	0	0	94.5	210	0	80.8	0	0	DEEP_CONSERVATION	BIOTA_CONSERVED
Boli_vallecula_TR99293_c0_g2_i1	62.4	0	78.2	0	0	0	0	0	0	0	0	0	0	0	0	0	0	0	0	0	0	0	0	0	0	0	0	0	0	138	0	80.8	0	0	DEEP_CONSERVATION	BIOTA_CONSERVED
Boli_vallecula_TR99293_c0_g2_i2	0	0	85.1	0	74.3	0	0	0	0	0	0	0	0	0	0	0	0	0	0	0	0	0	0	0	0	0	0	0	0	138	0	80.8	0	0	DEEP_CONSERVATION	BIOTA_CONSERVED
Boli_vallecula_TR22468_c10_g2_i1	0	0	99.8	0	94	0	0	0	0	0	0	0	0	0	0	0	0	0	0	0	0	0	0	0	0	0	0	0	0	185	0	81.3	0	0	DEEP_CONSERVATION	BIOTA_CONSERVED
Boli_vallecula_TR23221_c2_g1_i1	0	0	53.1	0	60.8	0	0	0	0	0	0	0	0	0	0	0	0	0	0	0	0	0	0	0	0	0	0	0	0	986	0	81.7	0	0	DEEP_CONSERVATION	BIOTA_CONSERVED
Boli_vallecula_TR25134_c1_g2_i4	0	0	105	0	0	0	0	0	0	0	0	0	0	0	0	0	0	159	0	144	0	0	0	155	0	0	0	0	0	0	0	81.7	0	0	DEEP_CONSERVATION	BIOTA_CONSERVED
Boli_vallecula_TR18749_c0_g1_i1	70.5	0	60.1	0	63.2	0	0	0	0	0	0	0	0	0	0	0	0	0	0	0	0	0	0	0	0	0	0	0	0	533	0	82.2	0	0	DEEP_CONSERVATION	BIOTA_CONSERVED
Boli_vallecula_TR25209_c12_g2_i1	0	0	99.4	0	91.3	0	0	0	0	0	0	0	0	0	0	0	0	0	0	0	0	0	0	0	0	0	0	0	0	177	0	82.2	0	0	DEEP_CONSERVATION	BIOTA_CONSERVED
Boli_vallecula_TR62982_c4_g5_i1	69.3	0	99.8	0	94.7	0	0	0	71.9	0	0	0	0	0	0	0	0	0	0	0	0	0	0	0	0	0	0	0	0	701	0	82.2	0	0	DEEP_CONSERVATION	BIOTA_CONSERVED
Boli_vallecula_TR24389_c1_g1_i2	0	0	63.5	60.5	67.8	0	0	0	0	0	0	0	0	0	0	94	0	99	0	101	0	97.4	0	93.6	0	105	0	0	0	85.4	0	83.5	0	0	DEEP_CONSERVATION	BIOTA_CONSERVED
Boli_vallecula_TR55459_c0_g1_i1	60.1	0	62.8	0	0	0	0	0	58	0	0	0	0	0	0	635	0	558	0	704	0	606	0	694	0	687	0	0	80.8	1071	0	83.5	0	0	DEEP_CONSERVATION	BIOTA_CONSERVED
Boli_vallecula_TR61920_c1_g2_i1	0	0	72.4	0	0	0	0	0	0	0	0	0	0	0	0	0	0	0	0	0	0	0	0	0	0	0	0	0	0	616	0	83.5	0	0	DEEP_CONSERVATION	BIOTA_CONSERVED
Boli_vallecula_TR13316_c0_g1_i1	0	0	62.8	59.7	0	0	0	0	0	0	0	0	0	0	0	64.7	0	79.7	0	95.1	0	0	0	69.3	0	63.2	0	0	93.6	368	0	84	0	0	DEEP_CONSERVATION	BIOTA_CONSERVED
Boli_vallecula_TR13316_c0_g2_i1	0	0	62.8	59.7	0	0	0	0	0	0	0	0	0	0	0	64.7	0	79.7	0	95.1	0	0	0	69.3	0	63.2	0	0	0	365	0	84	0	0	DEEP_CONSERVATION	BIOTA_CONSERVED
Boli_vallecula_TR56448_c0_g2_i1	0	0	52.8	0	0	0	0	0	0	0	0	0	0	0	0	0	0	346	0	0	0	352	0	358	0	365	0	0	0	1191	0	84	0	0	DEEP_CONSERVATION	BIOTA_CONSERVED
Boli_vallecula_TR22468_c10_g2_i5	0	0	91.7	0	98.6	0	0	0	0	0	0	0	0	0	0	0	0	0	0	0	0	0	0	0	0	0	0	0	0	179	0	84.5	0	0	DEEP_CONSERVATION	BIOTA_CONSERVED
Boli_vallecula_TR64151_c0_g1_i1	0	0	0	64.7	0	0	0	0	0	0	0	0	0	0	0	190	0	132	0	214	0	196	0	176	0	180	0	0	98.2	151	0	84.9	0	0	DEEP_CONSERVATION	BIOTA_CONSERVED
Boli_vallecula_TR55868_c0_g1_i1	55.1	0	54.3	0	57.4	0	0	0	0	0	0	0	0	0	0	0	0	0	0	0	0	0	0	0	0	0	0	0	57	679	0	85.8	0	0	DEEP_CONSERVATION	BIOTA_CONSERVED
Boli_vallecula_TR63869_c1_g2_i1	0	0	80.5	67.8	0	0	0	0	0	0	0	0	0	0	0	0	0	0	0	0	0	0	0	0	0	0	0	0	0	288	0	85.8	0	0	DEEP_CONSERVATION	BIOTA_CONSERVED
Boli_vallecula_TR63386_c0_g1_i3	0	0	271	0	295	0	0	0	0	0	0	0	0	0	0	0	0	0	0	0	0	0	0	0	0	0	0	0	0	50.1	0	86.3	0	0	DEEP_CONSERVATION	BIOTA_CONSERVED
Boli_vallecula_TR23104_c1_g1_i1	0	0	0	70.5	87.8	0	132	132	0	0	0	0	0	0	0	974	0	897	0	1071	0	1068	0	1068	0	1073	0	0	0	1268	0	86.8	0	0	DEEP_CONSERVATION	BIOTA_CONSERVED
Boli_vallecula_TR64002_c0_g1_i6	0	0	182	0	0	0	0	0	0	0	0	0	0	0	0	0	0	0	0	0	0	0	0	0	0	0	0	0	0	83.1	0	86.8	0	0	DEEP_CONSERVATION	BIOTA_CONSERVED
Boli_vallecula_TR151576_c0_g1_i1	0	0	55.5	0	75.1	0	0	0	0	0	0	0	0	0	0	0	0	97.1	0	0	0	0	0	0	0	146	0	0	60.6	82.2	0	87.2	0	0	DEEP_CONSERVATION	BIOTA_CONSERVED
Boli_vallecula_TR26228_c0_g1_i1	0	0	0	73.2	0	0	0	0	0	0	0	0	0	0	0	1204	0	981	0	578	0	580	0	1281	0	1271	0	0	80.3	2402	0	87.2	0	0	DEEP_CONSERVATION	BIOTA_CONSERVED
Boli_vallecula_TR26228_c0_g1_i2	0	0	0	73.2	0	0	0	0	0	0	0	0	0	0	0	1204	0	981	0	578	0	580	0	1281	0	1271	0	0	0	2402	0	87.2	0	0	DEEP_CONSERVATION	BIOTA_CONSERVED
Boli_vallecula_TR62214_c0_g1_i1	0	0	53.5	0	50.8	0	0	0	0	0	0	0	0	0	0	0	0	0	0	0	0	0	0	0	0	0	0	0	91.8	190	0	87.3	0	0	DEEP_CONSERVATION	BIOTA_CONSERVED
Boli_vallecula_TR25857_c1_g4_i1	0	0	138	0	144	0	0	0	0	0	0	0	0	0	0	0	0	0	0	0	0	0	0	0	0	0	0	0	0	62.2	0	88.1	0	0	DEEP_CONSERVATION	BIOTA_CONSERVED
Boli_vallecula_TR25857_c1_g4_i2	0	0	137	0	158	0	0	0	0	0	0	0	0	0	0	0	0	0	0	0	0	0	0	0	0	0	0	0	0	74.8	0	88.1	0	0	DEEP_CONSERVATION	BIOTA_CONSERVED
Boli_vallecula_TR57997_c0_g1_i3	52	0	64.3	0	62	0	0	0	0	0	0	0	0	0	0	0	0	0	0	0	0	0	0	64.3	0	63.2	0	0	0	312	0	88.1	0	0	DEEP_CONSERVATION	BIOTA_CONSERVED
Boli_vallecula_TR57997_c0_g1_i5	52	0	64.3	0	62	0	0	0	0	0	0	0	0	0	0	0	0	0	0	75.5	0	0	0	64.3	0	63.2	0	0	0	413	0	88.1	0	0	DEEP_CONSERVATION	BIOTA_CONSERVED
Boli_vallecula_TR18842_c0_g1_i2	0	0	55.8	0	50.8	0	0	0	0	0	0	0	0	0	0	51.2	0	57	0	53.1	0	56.6	0	63.9	0	61.6	0	0	0	178	0	88.6	0	0	DEEP_CONSERVATION	BIOTA_CONSERVED
Boli_vallecula_TR22374_c0_g3_i5	76.6	0	64.7	0	0	0	0	0	0	0	0	0	0	0	0	0	0	0	0	0	0	0	0	0	0	0	0	0	0	726	0	88.6	0	0	DEEP_CONSERVATION	BIOTA_CONSERVED
Boli_vallecula_TR63096_c0_g1_i1	76.3	0	89	0	79.7	0	0	0	0	0	0	0	0	0	0	0	0	0	0	0	0	0	0	0	0	0	0	0	69.3	190	0	88.6	0	0	DEEP_CONSERVATION	BIOTA_CONSERVED
Boli_vallecula_TR65270_c0_g1_i1	0	0	0	50.1	0	0	0	0	0	0	0	0	0	0	0	0	0	899	0	1094	0	1047	0	966	0	988	0	0	94.1	1635	0	88.6	0	0	DEEP_CONSERVATION	BIOTA_CONSERVED
Boli_vallecula_TR65270_c0_g1_i3	0	0	0	50.1	0	0	0	0	0	0	0	0	0	0	0	0	0	899	0	1094	0	1047	0	966	0	988	0	0	0	1635	0	88.6	0	0	DEEP_CONSERVATION	BIOTA_CONSERVED
Boli_vallecula_TR65270_c0_g1_i4	0	0	0	50.1	0	0	0	0	0	0	0	0	0	0	0	0	0	899	0	1094	0	1047	0	966	0	988	0	0	0	1630	0	88.6	0	0	DEEP_CONSERVATION	BIOTA_CONSERVED
Boli_vallecula_TR22255_c3_g9_i17	0	0	82.4	0	97.4	0	0	0	0	0	0	0	0	0	0	75.1	0	0	0	0	0	0	0	0	0	0	0	0	0	195	0	89	0	0	DEEP_CONSERVATION	BIOTA_CONSERVED
Boli_vallecula_TR22834_c0_g1_i4	0	0	53.5	0	0	0	0	0	0	0	0	0	0	0	0	0	0	0	0	0	0	0	0	0	0	0	0	0	0	644	0	89	0	0	DEEP_CONSERVATION	BIOTA_CONSERVED
Boli_vallecula_TR48898_c0_g1_i1	188	0	133	0	119	0	0	0	0	0	0	0	0	0	0	0	0	0	0	0	0	0	0	0	0	0	0	0	62.8	210	0	89.2	0	0	DEEP_CONSERVATION	BIOTA_CONSERVED
Boli_vallecula_TR62117_c0_g1_i4	0	0	51.6	0	0	0	0	0	0	0	0	0	0	0	0	0	0	0	0	0	0	0	0	0	0	0	0	0	0	152	0	89.5	0	0	DEEP_CONSERVATION	BIOTA_CONSERVED
Boli_vallecula_TR63722_c6_g4_i10	0	0	90.5	71.2	119	0	0	0	0	0	0	0	0	0	0	0	0	0	0	0	0	0	0	143	0	151	0	0	0	341	0	89.6	0	0	DEEP_CONSERVATION	BIOTA_CONSERVED
Boli_vallecula_TR63722_c6_g4_i11	0	0	90.5	70.5	119	0	0	0	0	0	0	0	0	0	0	0	0	145	0	0	0	0	0	144	0	152	0	0	0	373	0	89.6	0	0	DEEP_CONSERVATION	BIOTA_CONSERVED
Boli_vallecula_TR58750_c0_g1_i1	163	0	149	0	94.4	0	0	0	0	0	0	0	0	0	0	0	0	0	0	105	0	0	0	0	0	0	0	0	94.1	773	0	89.7	0	0	DEEP_CONSERVATION	BIOTA_CONSERVED
Boli_vallecula_TR25321_c2_g1_i1	63.2	0	78.2	0	77.4	0	0	0	0	0	0	0	0	0	0	0	0	312	0	350	0	192	0	0	0	269	0	0	0	891	0	90	0	0	DEEP_CONSERVATION	BIOTA_CONSERVED
Boli_vallecula_TR58751_c0_g1_i1	0	0	274	236	0	0	0	0	0	0	0	0	0	0	0	335	0	349	0	236	0	259	0	302	0	314	0	0	97.3	383	0	90.4	0	0	DEEP_CONSERVATION	BIOTA_CONSERVED
Boli_vallecula_TR62707_c2_g4_i1	0	0	95.5	0	91.7	0	0	0	0	0	0	0	0	0	0	0	0	0	0	0	0	0	0	0	0	0	0	0	0	182	0	90.4	0	0	DEEP_CONSERVATION	BIOTA_CONSERVED
Boli_vallecula_TR17879_c0_g1_i1	0	0	91.3	0	97.1	0	0	0	0	0	0	0	0	0	0	0	0	0	0	0	0	0	0	0	0	0	0	0	0	158	0	90.9	0	0	DEEP_CONSERVATION	BIOTA_CONSERVED
Boli_vallecula_TR20430_c0_g1_i1	0	0	53.1	0	0	0	0	0	0	0	0	0	0	0	0	0	0	0	0	0	0	0	0	0	0	0	0	0	98.2	947	0	90.9	0	0	DEEP_CONSERVATION	BIOTA_CONSERVED
Boli_vallecula_TR17037_c0_g1_i1	0	0	59.7	0	176	0	68.6	68.6	0	0	0	0	0	0	0	0	0	0	0	0	0	0	0	0	0	0	0	0	84.5	369	0	91.3	0	0	DEEP_CONSERVATION	BIOTA_CONSERVED
Boli_vallecula_TR22581_c0_g1_i9	0	0	107	71.6	0	0	0	0	0	0	0	0	0	0	0	0	0	0	0	0	0	0	0	0	0	0	0	0	0	625	0	91.3	0	0	DEEP_CONSERVATION	BIOTA_CONSERVED
Boli_vallecula_TR151897_c0_g2_i1	0	0	82.8	74.3	0	0	0	0	0	0	0	0	0	0	0	0	0	0	0	0	0	0	0	0	0	0	0	0	0	182	0	91.8	0	0	DEEP_CONSERVATION	BIOTA_CONSERVED
Boli_vallecula_TR22704_c3_g1_i3	0	0	55.1	0	64.3	0	0	0	0	0	0	0	0	0	0	0	0	0	0	0	0	0	0	0	0	0	0	0	0	94.5	0	91.8	0	0	DEEP_CONSERVATION	BIOTA_CONSERVED
Boli_vallecula_TR19579_c1_g1_i1	99.4	0	98.2	0	97.1	0	0	0	50.1	0	0	0	0	0	0	0	0	0	0	0	0	0	0	0	0	0	0	0	0	166	0	92.3	0	0	DEEP_CONSERVATION	BIOTA_CONSERVED
Boli_vallecula_TR19579_c2_g1_i2	99	0	97.8	0	97.4	0	0	0	0	0	0	0	0	0	0	0	0	0	0	0	0	0	0	0	0	0	0	0	0	226	0	92.3	0	0	DEEP_CONSERVATION	BIOTA_CONSERVED
Boli_vallecula_TR22255_c3_g9_i12	0	0	95.9	0	126	0	0	0	0	0	0	0	0	0	0	104	0	0	0	0	0	0	0	94	0	0	0	0	0	193	0	92.3	0	0	DEEP_CONSERVATION	BIOTA_CONSERVED
Boli_vallecula_TR22468_c10_g2_i2	0	0	71.2	0	94.4	0	0	0	0	0	0	0	0	0	0	0	0	0	0	0	0	0	0	0	0	0	0	0	0	193	0	92.3	0	0	DEEP_CONSERVATION	BIOTA_CONSERVED
Boli_vallecula_TR63233_c2_g1_i4	0	0	53.9	0	0	0	0	0	54	0	0	0	0	0	0	0	0	0	0	0	0	0	0	0	0	0	0	0	0	187	0	92.6	0	0	DEEP_CONSERVATION	BIOTA_CONSERVED
Boli_vallecula_TR128555_c0_g1_i1	0	0	63.2	0	167	0	0	0	0	0	0	0	0	0	0	0	0	0	0	0	0	0	0	0	0	0	0	0	0	153	0	92.7	0	0	DEEP_CONSERVATION	BIOTA_CONSERVED
Boli_vallecula_TR17879_c0_g1_i2	0	0	79.7	0	93.6	0	0	0	0	0	0	0	0	0	0	0	0	0	0	0	0	0	0	0	0	0	0	0	0	135	0	92.7	0	0	DEEP_CONSERVATION	BIOTA_CONSERVED
Boli_vallecula_TR25134_c1_g2_i11	0	0	69.7	0	0	0	0	0	0	0	0	0	0	0	0	0	0	0	0	0	0	0	0	0	0	0	0	0	0	152	0	92.7	0	0	DEEP_CONSERVATION	BIOTA_CONSERVED
Boli_vallecula_TR26261_c6_g11_i2	0	0	68.9	0	0	0	0	0	56	0	0	0	0	0	0	0	0	0	0	0	0	0	0	0	0	0	0	0	0	123	0	92.7	0	0	DEEP_CONSERVATION	BIOTA_CONSERVED
Boli_vallecula_TR61326_c8_g3_i2	0	0	52	0	152	0	69.3	69.3	0	0	0	0	0	0	0	0	0	0	0	0	0	0	0	0	0	0	0	0	0	225	0	93.6	0	0	DEEP_CONSERVATION	BIOTA_CONSERVED
Boli_vallecula_TR42177_c0_g1_i1	0	0	221	211	0	0	0	0	0	0	0	0	0	0	0	369	0	365	0	385	0	370	0	382	0	389	0	0	93.2	409	0	93.8	0	0	DEEP_CONSERVATION	BIOTA_CONSERVED
Boli_vallecula_TR42177_c0_g2_i1	0	0	209	201	0	0	0	0	0	0	0	0	0	0	0	345	0	355	0	365	0	350	0	363	0	370	0	0	0	387	0	93.8	0	0	DEEP_CONSERVATION	BIOTA_CONSERVED
Boli_vallecula_TR61326_c8_g3_i3	0	0	126	0	142	0	69.7	69.7	0	0	0	0	0	0	0	0	0	0	0	0	0	0	0	0	0	0	0	0	0	236	0	95	0	0	DEEP_CONSERVATION	BIOTA_CONSERVED
Boli_vallecula_TR22255_c3_g9_i15	0	0	91.3	0	95.5	0	0	0	0	0	0	0	0	0	0	102	0	0	0	0	0	0	0	87.8	0	0	0	0	0	237	0	95.5	0	0	DEEP_CONSERVATION	BIOTA_CONSERVED
Boli_vallecula_TR73687_c0_g1_i1	0	0	99.8	98.2	0	0	0	0	0	0	0	0	0	0	0	124	0	122	0	128	0	119	0	119	0	118	0	0	76.7	424	0	95.9	0	0	DEEP_CONSERVATION	BIOTA_CONSERVED
Boli_vallecula_TR63117_c0_g1_i1	82	0	114	0	67.4	0	0	0	0	0	0	0	0	0	0	0	0	0	0	0	0	0	0	0	0	0	0	0	0	93.2	0	96.3	0	0	DEEP_CONSERVATION	BIOTA_CONSERVED
Boli_vallecula_TR22107_c0_g1_i1	0	0	60.5	0	52.8	0	0	0	0	0	0	0	0	0	0	0	0	74.7	0	75.5	0	77.4	0	84.7	0	77.4	0	0	0	256	0	97.3	0	0	DEEP_CONSERVATION	BIOTA_CONSERVED
Boli_vallecula_TR30647_c0_g1_i1	0	0	70.1	71.2	64.7	0	0	0	0	0	0	0	0	0	0	66.6	0	81.6	0	81.3	0	81.6	0	81.6	0	81.6	0	0	99.6	182	0	97.3	0	0	DEEP_CONSERVATION	BIOTA_CONSERVED
Boli_vallecula_TR21751_c2_g2_i1	54.7	0	0	50.4	94.4	0	0	0	56	0	0	0	0	0	0	0	0	0	0	55.5	0	0	0	0	0	0	0	0	0	205	0	97.7	0	0	DEEP_CONSERVATION	BIOTA_CONSERVED
Boli_vallecula_TR25053_c1_g3_i2	0	0	87.8	0	0	0	0	0	0	0	0	0	0	0	0	0	0	0	0	0	0	0	0	0	0	0	0	0	0	491	0	97.7	0	0	DEEP_CONSERVATION	BIOTA_CONSERVED
Boli_vallecula_TR59721_c0_g1_i4	0	0	57.8	0	0	0	0	0	0	0	0	0	0	0	0	0	0	0	0	0	0	0	0	0	0	0	0	0	0	0	0	97.7	0	0	DEEP_CONSERVATION	BIOTA_CONSERVED
Boli_vallecula_TR25353_c3_g2_i13	0	0	57.8	0	0	0	0	0	0	0	0	0	0	0	0	0	0	0	0	0	0	0	0	0	0	0	0	0	0	349	0	98.2	0	0	DEEP_CONSERVATION	BIOTA_CONSERVED
Boli_vallecula_TR25893_c7_g1_i1	0	0	84	0	97.8	0	0	0	0	0	0	0	0	0	0	0	0	0	0	0	0	0	0	0	0	0	0	0	0	147	0	98.2	0	0	DEEP_CONSERVATION	BIOTA_CONSERVED
Boli_vallecula_TR40798_c0_g1_i1	0	0	94	0	92.4	0	0	0	0	0	0	0	0	0	0	0	0	0	0	0	0	0	0	0	0	0	0	0	0	482	0	98.2	0	0	DEEP_CONSERVATION	BIOTA_CONSERVED
Boli_vallecula_TR57779_c0_g1_i1	0	0	50.4	0	0	0	0	0	0	0	0	0	0	0	0	54.3	0	63.2	0	73.2	0	0	0	60.5	0	67.4	0	0	58.8	383	0	98.2	0	0	DEEP_CONSERVATION	BIOTA_CONSERVED
Boli_vallecula_TR25353_c3_g2_i9	0	0	57.8	0	0	0	0	0	0	0	0	0	0	0	0	0	0	0	0	0	0	0	0	0	0	0	0	0	0	455	0	99.1	0	0	DEEP_CONSERVATION	BIOTA_CONSERVED
Boli_vallecula_TR12988_c0_g1_i1	0	0	54.7	0	53.1	0	57	57	0	0	0	0	0	0	0	69.7	0	0	0	65.5	0	64.3	0	0	0	0	0	0	58.8	369	0	99.6	0	0	DEEP_CONSERVATION	BIOTA_CONSERVED
Boli_vallecula_TR110542_c0_g1_i1	0	0	176	70.9	0	0	0	0	0	0	0	0	0	0	0	69.3	0	0	0	0	0	0	0	0	0	0	0	0	355	97.3	0	100	0	0	DEEP_CONSERVATION	BIOTA_CONSERVED
Boli_vallecula_TR22834_c0_g1_i7	0	0	53.9	0	0	0	0	0	0	0	0	0	0	0	0	0	0	0	0	0	0	0	0	0	0	0	0	0	0	638	0	100	0	0	DEEP_CONSERVATION	BIOTA_CONSERVED
Boli_vallecula_TR25906_c1_g3_i12	0	0	78.2	0	66.6	0	0	0	0	0	0	0	0	0	0	0	0	0	0	0	0	0	0	0	0	0	0	0	0	246	0	100	0	0	DEEP_CONSERVATION	BIOTA_CONSERVED
Boli_vallecula_TR61087_c0_g1_i1	56.2	0	57	0	52	0	0	0	0	0	0	0	0	0	0	129	0	147	0	0	0	0	0	98.6	0	61.2	0	0	84	101	0	101	0	0	DEEP_CONSERVATION	BIOTA_CONSERVED
Boli_vallecula_TR151805_c0_g1_i1	0	0	108	113	89.7	0	115	115	0	0	54	0	0	0	0	127	0	125	0	124	0	127	0	144	0	123	0	0	0	365	0	102	0	0	DEEP_CONSERVATION	BIOTA_CONSERVED
Boli_vallecula_TR24428_c3_g1_i2	99.8	0	97.1	0	99.4	0	0	0	0	0	0	0	0	0	0	0	0	0	0	0	0	0	0	0	0	0	0	0	0	177	0	0	0	51	DEEP_CONSERVATION	BIOTA_CONSERVED
Boli_vallecula_TR24428_c3_g1_i3	99.8	0	99.8	0	99.4	0	0	0	0	0	0	0	0	0	0	0	0	0	0	0	0	0	0	0	0	0	0	0	0	215	0	0	0	51	DEEP_CONSERVATION	BIOTA_CONSERVED
Boli_vallecula_TR25204_c8_g1_i1	53.1	0	51.2	0	52	0	0	0	0	0	0	0	0	0	0	0	0	0	0	0	0	0	0	0	0	0	0	0	0	53.3	0	0	0	51	DEEP_CONSERVATION	BIOTA_CONSERVED
Boli_vallecula_TR64747_c1_g1_i3	62.4	57.8	62	0	56.6	0	0	0	0	0	0	0	0	57.8	0	0	0	0	0	0	0	0	0	0	0	0	0	0	0	463	0	102	0	0	DEEP_CONSERVATION	BIOTA_CONSERVED
Boli_vallecula_TR20132_c0_g1_i1	0	0	0	270	0	0	0	0	0	0	0	0	0	0	0	575	0	599	0	636	0	559	0	559	0	565	0	0	0	1305	0	0	0	51.5	DEEP_CONSERVATION	BIOTA_CONSERVED
Boli_vallecula_TR22021_c0_g1_i1	54.7	0	58.2	0	57	0	0	0	0	0	0	0	0	0	0	0	0	0	0	0	0	0	0	0	0	0	0	0	90	549	0	0	0	51.5	DEEP_CONSERVATION	BIOTA_CONSERVED
Boli_vallecula_TR25134_c1_g2_i9	0	0	69.7	0	0	0	0	0	0	0	0	0	0	0	0	0	0	0	0	0	0	0	0	0	0	0	0	0	0	152	0	103	0	0	DEEP_CONSERVATION	BIOTA_CONSERVED
Boli_vallecula_TR25848_c0_g1_i4	0	0	110	0	122	0	0	0	0	0	0	0	0	0	0	0	0	0	0	0	0	0	0	0	0	0	0	0	0	62.5	0	104	0	0	DEEP_CONSERVATION	BIOTA_CONSERVED
Boli_vallecula_TR60789_c0_g1_i2	74.7	0	81.6	0	78.2	0	0	0	0	0	0	0	0	0	0	0	0	0	0	0	0	53.1	0	51.2	0	81.3	0	0	0	343	0	104	0	0	DEEP_CONSERVATION	BIOTA_CONSERVED
Boli_vallecula_TR22889_c1_g7_i3	0	0	361	342	362	0	0	0	0	0	0	0	0	0	0	0	0	0	0	539	0	525	0	522	0	521	0	0	0	837	0	105	0	0	DEEP_CONSERVATION	BIOTA_CONSERVED
Boli_vallecula_TR5646_c0_g1_i1	0	0	105	0	58.5	0	0	0	0	0	0	0	0	0	0	0	0	0	0	0	0	0	0	0	0	0	0	0	73	521	0	105	0	0	DEEP_CONSERVATION	BIOTA_CONSERVED
Boli_vallecula_TR5646_c0_g2_i1	0	0	105	0	58.5	0	0	0	0	0	0	0	0	0	0	0	0	0	0	0	0	0	0	0	0	0	0	0	97.7	428	0	105	0	0	DEEP_CONSERVATION	BIOTA_CONSERVED
Boli_vallecula_TR60490_c0_g1_i1	0	0	0	96.7	401	0	391	391	0	0	0	0	0	0	0	640	0	414	0	370	0	681	0	342	0	756	0	0	75.8	373	0	105	0	0	DEEP_CONSERVATION	BIOTA_CONSERVED
Boli_vallecula_TR63381_c3_g1_i4	0	0	61.2	0	67	0	0	0	0	0	0	0	0	0	0	0	0	0	0	0	0	0	0	0	0	0	0	0	0	1301	0	105	0	0	DEEP_CONSERVATION	BIOTA_CONSERVED
Boli_vallecula_TR69577_c0_g1_i1	0	0	95.5	80.9	106	0	0	0	0	0	0	0	0	0	0	166	0	163	0	171	0	167	0	172	0	174	0	0	98.7	264	0	105	0	0	DEEP_CONSERVATION	BIOTA_CONSERVED
Boli_vallecula_TR22468_c10_g2_i3	0	0	71.2	0	139	0	0	0	0	0	0	0	0	0	0	0	0	0	0	0	0	0	0	0	0	0	0	0	0	215	0	107	0	0	DEEP_CONSERVATION	BIOTA_CONSERVED
Boli_vallecula_TR26354_c0_g1_i2	61.2	0	69.7	0	80.9	0	0	0	0	0	0	0	0	0	0	0	0	0	0	0	0	0	0	0	0	0	0	0	0	0	0	107	0	0	DEEP_CONSERVATION	BIOTA_CONSERVED
Boli_vallecula_TR59856_c0_g1_i2	0	0	76.3	78.6	80.9	0	75.5	75.5	0	0	0	0	0	0	0	92	0	89.4	0	90.9	0	93.2	0	91.7	0	90.5	0	0	0	344	0	107	0	0	DEEP_CONSERVATION	BIOTA_CONSERVED
Boli_vallecula_TR63117_c5_g1_i2	99	0	99	0	99.4	0	0	0	0	0	0	0	0	0	0	0	0	0	0	0	0	0	0	0	0	0	0	0	0	622	0	107	0	0	DEEP_CONSERVATION	BIOTA_CONSERVED
Boli_vallecula_TR21060_c0_g2_i1	83.2	0	93.6	0	84	0	0	0	0	0	0	0	0	0	0	452	0	490	0	502	0	487	0	492	0	493	0	0	482	591	0	0	0	53.8	DEEP_CONSERVATION	BIOTA_CONSERVED
Boli_vallecula_TR26330_c6_g6_i9	0	0	72.8	101	0	0	0	0	0	0	0	0	0	0	0	0	0	0	0	0	0	0	0	0	0	0	0	0	0	329	0	108	0	0	DEEP_CONSERVATION	BIOTA_CONSERVED
Boli_vallecula_TR97545_c0_g1_i1	58.5	0	89.4	0	84	0	0	0	75.8	0	0	0	0	0	0	0	0	0	0	0	0	0	0	0	0	0	0	0	95.5	696	0	0	0	54.2	DEEP_CONSERVATION	BIOTA_CONSERVED
Boli_vallecula_TR20162_c0_g1_i1	73.6	0	74.3	0	71.2	0	0	0	77.8	0	0	0	0	0	0	0	0	0	0	0	0	0	0	0	0	0	0	0	78	719	0	109	0	0	DEEP_CONSERVATION	BIOTA_CONSERVED
Boli_vallecula_TR20162_c0_g1_i2	73.6	0	74.3	0	56.2	0	0	0	77.8	0	0	0	0	0	0	0	0	0	0	0	0	0	0	0	0	0	0	0	0	719	0	109	0	0	DEEP_CONSERVATION	BIOTA_CONSERVED
Boli_vallecula_TR60593_c0_g1_i4	0	0	64.7	62.8	66.2	0	64.3	64.3	0	0	0	0	0	0	0	79.3	0	51.2	0	81.3	0	84.3	0	87.4	0	87	0	0	0	896	0	109	0	0	DEEP_CONSERVATION	BIOTA_CONSERVED
Boli_vallecula_TR25319_c0_g1_i5	63.5	0	69.3	0	67.4	0	0	0	0	0	0	0	0	0	0	0	0	280	0	317	0	366	0	0	0	0	0	0	0	199	0	0	0	54.7	DEEP_CONSERVATION	BIOTA_CONSERVED
Boli_vallecula_TR101410_c0_g1_i1	0	0	78.6	71.2	97.1	0	81.3	81.3	0	0	0	0	0	0	0	104	0	102	0	110	0	104	0	99.4	0	106	0	0	90	232	0	110	0	0	DEEP_CONSERVATION	BIOTA_CONSERVED
Boli_vallecula_TR23239_c3_g2_i1	0	0	0	72.4	0	0	0	0	0	0	0	0	0	0	0	833	0	946	0	931	0	937	0	976	0	979	0	0	0	1818	0	110	0	0	DEEP_CONSERVATION	BIOTA_CONSERVED
Boli_vallecula_TR23239_c3_g2_i2	0	0	0	72	0	0	0	0	0	0	0	0	0	0	0	833	0	946	0	931	0	937	0	976	0	979	0	0	0	1818	0	110	0	0	DEEP_CONSERVATION	BIOTA_CONSERVED
Boli_vallecula_TR23239_c3_g2_i3	0	0	0	72.8	0	0	0	0	0	0	0	0	0	0	0	834	0	947	0	932	0	939	0	977	0	979	0	0	0	1819	0	110	0	0	DEEP_CONSERVATION	BIOTA_CONSERVED
Boli_vallecula_TR25507_c2_g1_i1	0	0	76.3	57.8	93.6	0	59.7	59.7	0	0	0	0	0	0	0	108	0	113	0	119	0	82.8	0	107	0	107	0	0	75.8	329	0	110	0	0	DEEP_CONSERVATION	BIOTA_CONSERVED
Boli_vallecula_TR26261_c6_g2_i3	0	0	149	142	0	0	0	0	0	0	0	0	0	0	0	0	0	0	0	0	0	0	0	0	0	0	0	0	0	172	0	110	0	0	DEEP_CONSERVATION	BIOTA_CONSERVED
Boli_vallecula_TR26330_c6_g6_i7	0	0	82.4	61.2	0	0	0	0	0	0	0	0	0	0	0	0	0	0	0	0	0	0	0	0	0	0	0	0	0	160	0	110	0	0	DEEP_CONSERVATION	BIOTA_CONSERVED
Boli_vallecula_TR62250_c0_g1_i1	0	0	0	63.5	0	0	0	0	0	0	0	0	0	0	0	719	0	727	0	689	0	768	0	707	0	715	0	0	94.5	1635	0	110	0	0	DEEP_CONSERVATION	BIOTA_CONSERVED
Boli_vallecula_TR63035_c0_g1_i3	0	0	57.4	0	0	0	0	0	0	0	0	0	0	0	0	0	0	0	0	0	0	0	0	0	0	0	0	0	0	411	0	0	0	55.1	DEEP_CONSERVATION	BIOTA_CONSERVED
Boli_vallecula_TR63035_c0_g1_i8	0	0	90.5	75.1	58.5	0	0	0	0	0	0	0	0	0	0	0	0	0	0	0	0	0	0	0	0	0	0	0	0	497	0	0	0	55.1	DEEP_CONSERVATION	BIOTA_CONSERVED
Boli_vallecula_TR63035_c0_g1_i9	0	0	57.4	0	0	0	0	0	0	0	0	0	0	0	0	0	0	0	0	0	0	0	0	0	0	0	0	0	0	411	0	0	0	55.1	DEEP_CONSERVATION	BIOTA_CONSERVED
Boli_vallecula_TR14952_c0_g1_i1	0	0	54.3	0	0	0	0	0	0	0	0	0	0	0	0	0	0	0	0	0	0	0	0	0	0	0	0	0	99.1	531	0	111	0	0	DEEP_CONSERVATION	BIOTA_CONSERVED
Boli_vallecula_TR23570_c0_g2_i3	0	0	92.8	87.4	50.1	0	50.1	50.1	0	0	0	0	0	0	0	93.2	0	85.1	0	98.6	0	80.9	0	85.1	0	90.9	0	0	0	143	0	111	0	0	DEEP_CONSERVATION	BIOTA_CONSERVED
Boli_vallecula_TR54692_c0_g1_i1	0	0	508	506	544	0	0	0	0	0	0	0	0	0	0	791	0	766	0	805	0	821	0	801	0	806	0	0	86.3	1562	0	111	0	0	DEEP_CONSERVATION	BIOTA_CONSERVED
Boli_vallecula_TR12360_c0_g1_i1	54.3	0	55.5	0	0	0	0	0	0	0	0	0	0	0	0	183	0	834	0	932	0	882	0	868	0	910	0	0	78.5	2029	0	113	0	0	DEEP_CONSERVATION	BIOTA_CONSERVED
Boli_vallecula_TR17362_c0_g1_i1	65.9	63.2	301	297	0	0	0	0	0	0	0	0	0	63.2	0	387	0	332	0	468	0	445	0	448	0	469	0	0	57	780	0	113	0	0	DEEP_CONSERVATION	BIOTA_CONSERVED
Boli_vallecula_TR22728_c1_g1_i1	99.4	0	88.2	0	0	0	0	0	0	0	0	0	0	0	0	480	0	545	0	581	0	562	0	585	0	587	0	0	84.5	2167	0	113	0	0	DEEP_CONSERVATION	BIOTA_CONSERVED
Boli_vallecula_TR22728_c1_g1_i3	99.4	0	83.6	0	0	0	0	0	0	0	0	0	0	0	0	471	0	539	0	562	0	536	0	566	0	566	0	0	0	1180	0	113	0	0	DEEP_CONSERVATION	BIOTA_CONSERVED
Boli_vallecula_TR22728_c1_g1_i4	79.3	0	86.7	0	0	0	0	0	0	0	0	0	0	0	0	495	0	562	0	596	0	580	0	599	0	604	0	0	0	1179	0	113	0	0	DEEP_CONSERVATION	BIOTA_CONSERVED
Boli_vallecula_TR22728_c1_g1_i5	79.3	0	83.6	0	0	0	0	0	0	0	0	0	0	0	0	484	0	546	0	580	0	562	0	584	0	586	0	0	0	1180	0	113	0	0	DEEP_CONSERVATION	BIOTA_CONSERVED
Boli_vallecula_TR26400_c0_g1_i1	0	86.7	0	110	0	0	0	0	0	0	0	0	0	86.7	0	1981	0	1938	0	1243	0	2051	0	0	0	1653	0	0	93.6	1580	0	113	0	0	DEEP_CONSERVATION	BIOTA_CONSERVED
Boli_vallecula_TR26400_c0_g1_i2	0	86.7	0	110	0	0	0	0	0	0	0	0	0	86.7	0	1980	0	1937	0	1243	0	2048	0	0	0	1654	0	0	0	1580	0	113	0	0	DEEP_CONSERVATION	BIOTA_CONSERVED
Boli_vallecula_TR57127_c2_g1_i1	0	0	62.4	0	61.6	0	0	0	0	0	0	0	0	0	0	0	0	0	0	0	0	0	0	0	0	0	0	0	0	991	0	0	0	56.5	DEEP_CONSERVATION	BIOTA_CONSERVED
Boli_vallecula_TR57267_c0_g1_i2	0	0	0	57	0	0	0	0	0	0	0	0	0	0	0	0	0	0	0	445	0	0	0	0	0	408	0	0	0	1473	0	113	0	0	DEEP_CONSERVATION	BIOTA_CONSERVED
Boli_vallecula_TR118649_c0_g1_i1	0	0	99.8	0	0	0	0	0	0	0	97.6	0	0	0	0	0	0	0	0	0	0	0	0	0	0	0	0	0	52.4	1150	0	114	0	0	DEEP_CONSERVATION	BIOTA_CONSERVED
Boli_vallecula_TR64436_c0_g1_i1	0	0	0	50.8	0	0	0	0	0	0	0	0	0	0	0	614	0	394	0	0	0	0	0	0	0	0	0	0	57.9	485	0	114	0	0	DEEP_CONSERVATION	BIOTA_CONSERVED
Boli_vallecula_TR20736_c1_g1_i1	0	0	61.6	0	69.3	0	0	0	65.9	0	0	0	0	0	0	114	0	110	0	0	0	850	0	200	0	1022	0	0	0	0	0	116	0	0	DEEP_CONSERVATION	BIOTA_CONSERVED
Boli_vallecula_TR82419_c0_g1_i1	0	0	82.8	0	0	0	0	0	0	0	0	0	0	0	0	177	0	216	0	207	0	213	0	213	0	213	0	0	0	2732	0	117	0	0	DEEP_CONSERVATION	BIOTA_CONSERVED
Boli_vallecula_TR64421_c0_g1_i3	0	0	98.6	0	90.5	0	0	0	0	0	0	0	0	0	0	0	0	0	0	0	0	0	0	0	0	0	0	0	0	322	0	0	0	58.8	DEEP_CONSERVATION	BIOTA_CONSERVED
Boli_vallecula_TR21545_c0_g2_i7	0	0	90.1	0	193	0	0	0	0	0	0	0	0	0	0	0	0	0	0	0	0	0	0	0	0	0	0	0	0	669	0	118	0	0	DEEP_CONSERVATION	BIOTA_CONSERVED
Boli_vallecula_TR24432_c5_g2_i19	0	0	54.7	0	50.4	0	0	0	0	0	0	0	0	0	0	0	0	0	0	0	0	0	0	0	0	0	0	0	0	106	0	118	0	0	DEEP_CONSERVATION	BIOTA_CONSERVED
Boli_vallecula_TR24432_c5_g2_i8	0	0	54.7	0	50.4	0	0	0	0	0	0	0	0	0	0	0	0	0	0	0	0	0	0	116	0	0	0	0	0	181	0	118	0	0	DEEP_CONSERVATION	BIOTA_CONSERVED
Boli_vallecula_TR51161_c0_g1_i1	53.1	0	58.2	0	0	0	0	0	0	0	0	0	0	0	0	0	0	0	0	0	0	0	0	0	0	0	0	0	87.7	176	0	118	0	0	DEEP_CONSERVATION	BIOTA_CONSERVED
Boli_vallecula_TR65104_c1_g1_i1	0	0	0	51.2	0	0	0	0	0	0	0	0	0	0	0	0	0	0	0	0	0	0	0	0	0	383	0	0	98.2	1937	0	118	0	0	DEEP_CONSERVATION	BIOTA_CONSERVED
Boli_vallecula_TR19097_c0_g1_i1	0	0	75.5	0	76.3	0	67.4	67.4	0	0	0	0	0	0	0	0	0	0	0	0	0	0	0	0	0	0	0	0	74.8	1052	0	119	0	0	DEEP_CONSERVATION	BIOTA_CONSERVED
Boli_vallecula_TR22434_c1_g1_i1	82	0	107	0	85.1	0	0	0	52	0	0	0	0	0	0	456	0	0	0	239	0	487	0	492	0	505	0	0	0	1540	0	119	0	0	DEEP_CONSERVATION	BIOTA_CONSERVED
Boli_vallecula_TR53885_c0_g1_i2	0	0	55.8	0	66.6	0	0	0	0	0	0	0	0	0	0	91.3	0	0	0	87.8	0	89.7	0	68.2	0	62.8	0	0	0	231	0	119	0	0	DEEP_CONSERVATION	BIOTA_CONSERVED
Boli_vallecula_TR65248_c0_g3_i4	0	0	719	722	685	0	642	642	0	0	0	0	0	0	0	1041	0	1080	0	1047	0	1026	0	1077	0	1063	0	0	0	1624	0	119	0	0	DEEP_CONSERVATION	BIOTA_CONSERVED
Boli_vallecula_TR65248_c0_g3_i5	0	0	718	724	684	0	646	646	0	0	0	0	0	0	0	1041	0	1082	0	1049	0	1026	0	1079	0	1063	0	0	0	1612	0	119	0	0	DEEP_CONSERVATION	BIOTA_CONSERVED
Boli_vallecula_TR61694_c0_g1_i7	0	0	66.2	58.5	0	0	0	0	0	0	0	0	0	0	0	0	0	0	0	0	0	0	0	0	0	0	0	0	0	192	0	120	0	0	DEEP_CONSERVATION	BIOTA_CONSERVED
Boli_vallecula_TR65503_c2_g3_i4	74.7	0	55.1	0	0	0	0	0	0	0	0	0	0	0	0	0	0	0	0	0	0	0	0	0	0	0	0	0	0	634	0	120	0	0	DEEP_CONSERVATION	BIOTA_CONSERVED
Boli_vallecula_TR21959_c6_g1_i6	0	0	110	0	0	0	95.1	95.1	0	0	0	0	0	0	0	0	0	0	0	0	0	0	0	0	0	91.3	0	0	0	95	0	121	0	0	DEEP_CONSERVATION	BIOTA_CONSERVED
Boli_vallecula_TR51116_c0_g1_i1	0	0	90.9	0	96.3	0	0	0	0	0	0	0	0	0	0	0	0	0	0	0	0	0	0	0	0	0	0	0	93.6	601	0	122	0	0	DEEP_CONSERVATION	BIOTA_CONSERVED
Boli_vallecula_TR58148_c0_g1_i1	74.3	0	67.4	0	92.8	0	0	0	0	0	0	0	0	0	0	0	0	0	0	77.8	0	0	0	0	0	82.8	0	0	75.3	156	0	122	0	0	DEEP_CONSERVATION	BIOTA_CONSERVED
Boli_vallecula_TR63869_c2_g2_i6	0	0	70.5	0	0	0	0	0	0	0	0	0	0	0	0	0	0	0	0	0	0	0	0	0	0	0	0	0	0	122	0	122	0	0	DEEP_CONSERVATION	BIOTA_CONSERVED
Boli_vallecula_TR26330_c6_g5_i4	0	0	71.2	0	0	0	0	0	0	0	0	0	0	0	0	0	0	0	0	0	0	0	0	0	0	0	0	0	0	188	0	123	0	0	DEEP_CONSERVATION	BIOTA_CONSERVED
Boli_vallecula_TR26330_c6_g5_i9	0	0	71.2	0	0	0	0	0	0	0	0	0	0	0	0	0	0	0	0	0	0	0	0	0	0	0	0	0	0	192	0	123	0	0	DEEP_CONSERVATION	BIOTA_CONSERVED
Boli_vallecula_TR47310_c0_g1_i1	0	0	99	0	0	0	0	0	0	0	99.6	0	0	0	0	0	0	0	0	0	0	0	0	0	0	0	0	0	0	212	0	123	0	0	DEEP_CONSERVATION	BIOTA_CONSERVED
Boli_vallecula_TR65382_c0_g1_i1	0	56.6	0	85.1	0	0	0	0	0	0	0	0	0	56.6	0	1050	0	361	0	1266	0	1251	0	1160	0	1175	0	0	0	5281	0	123	0	0	DEEP_CONSERVATION	BIOTA_CONSERVED
Boli_vallecula_TR16295_c2_g1_i1	0	0	0	55.5	72	0	0	0	0	0	0	0	0	0	0	95.1	0	103	0	109	0	115	0	102	0	100	0	0	0	505	0	124	0	0	DEEP_CONSERVATION	BIOTA_CONSERVED
Boli_vallecula_TR22548_c8_g2_i2	0	0	87.4	0	90.1	0	0	0	0	0	0	0	0	0	0	0	0	0	0	0	0	0	0	0	0	0	0	0	0	173	0	124	0	0	DEEP_CONSERVATION	BIOTA_CONSERVED
Boli_vallecula_TR64617_c0_g1_i1	64.7	0	53.9	0	60.1	0	0	0	0	0	0	0	0	0	0	160	0	194	0	195	0	202	0	196	0	198	0	0	0	400	0	124	0	0	DEEP_CONSERVATION	BIOTA_CONSERVED
Boli_vallecula_TR47446_c1_g1_i1	0	0	111	0	0	0	0	0	0	0	0	0	0	0	0	229	0	228	0	226	0	221	0	225	0	222	0	0	0	179	0	125	0	0	DEEP_CONSERVATION	BIOTA_CONSERVED
Boli_vallecula_TR77901_c0_g1_i1	0	0	64.7	0	0	0	0	0	0	0	0	0	0	0	0	0	0	0	0	79.3	0	0	0	107	0	113	0	0	0	131	0	125	0	0	DEEP_CONSERVATION	BIOTA_CONSERVED
Boli_vallecula_TR25624_c1_g4_i1	54.3	0	53.5	0	0	0	0	0	0	0	0	0	0	0	0	0	0	0	0	0	0	0	0	0	0	0	0	0	0	487	0	0	0	62.7	DEEP_CONSERVATION	BIOTA_CONSERVED
Boli_vallecula_TR108047_c0_g1_i1	0	0	58.5	0	97.8	0	0	0	0	0	0	0	0	0	0	0	0	117	0	0	0	0	0	0	0	0	0	0	68	147	0	127	0	0	DEEP_CONSERVATION	BIOTA_CONSERVED
Boli_vallecula_TR111784_c0_g1_i1	0	0	58.5	0	0	0	0	0	0	0	0	0	0	0	0	0	0	0	0	0	0	0	0	0	0	0	0	0	91.8	186	0	127	0	0	DEEP_CONSERVATION	BIOTA_CONSERVED
Boli_vallecula_TR22255_c3_g9_i9	0	0	97.4	0	99.8	0	0	0	0	0	0	0	0	0	0	94.4	0	0	0	0	0	0	0	0	0	0	0	0	0	183	0	127	0	0	DEEP_CONSERVATION	BIOTA_CONSERVED
Boli_vallecula_TR25209_c12_g3_i3	0	0	97.4	0	93.2	0	0	0	0	0	0	0	0	0	0	0	0	0	0	0	0	0	0	0	0	0	0	0	0	170	0	127	0	0	DEEP_CONSERVATION	BIOTA_CONSERVED
Boli_vallecula_TR59362_c0_g1_i1	0	0	73.9	66.6	0	0	0	0	0	0	0	0	0	0	0	98.2	0	95.1	0	92.8	0	102	0	96.3	0	91.3	0	0	80.8	579	0	127	0	0	DEEP_CONSERVATION	BIOTA_CONSERVED
Boli_vallecula_TR62707_c6_g1_i15	0	0	65.5	0	94.7	0	61.6	61.6	0	0	0	0	0	0	0	0	0	0	0	0	0	0	0	0	0	0	0	0	0	0	0	127	0	0	DEEP_CONSERVATION	BIOTA_CONSERVED
Boli_vallecula_TR64565_c0_g2_i1	0	0	87.4	84.3	107	0	94.4	94.4	0	0	0	0	0	0	0	0	0	100	0	0	0	0	0	0	0	0	0	0	86.8	488	0	127	0	0	DEEP_CONSERVATION	BIOTA_CONSERVED
Boli_vallecula_TR120793_c0_g1_i1	53.9	0	67.4	0	75.5	0	0	0	0	0	0	0	0	0	0	419	0	446	0	469	0	459	0	468	0	471	0	0	0	1507	0	128	0	0	DEEP_CONSERVATION	BIOTA_CONSERVED
Boli_vallecula_TR15855_c0_g1_i1	0	0	89.7	0	99.4	0	52.4	52.4	0	0	0	0	0	0	0	0	0	0	0	0	0	0	0	0	0	0	0	0	0	158	0	128	0	0	DEEP_CONSERVATION	BIOTA_CONSERVED
Boli_vallecula_TR59104_c0_g1_i2	0	0	0	93.6	0	0	0	0	0	0	0	0	0	0	0	415	0	371	0	419	0	378	0	420	0	414	0	0	0	515	0	128	0	0	DEEP_CONSERVATION	BIOTA_CONSERVED
Boli_vallecula_TR60871_c7_g8_i8	0	0	86.7	0	95.5	0	0	0	0	0	0	0	0	0	0	56.2	0	0	0	0	0	0	0	0	0	0	0	0	0	226	0	128	0	0	DEEP_CONSERVATION	BIOTA_CONSERVED
Boli_vallecula_TR63079_c0_g1_i2	0	0	0	71.6	60.1	0	0	0	0	0	0	0	0	0	0	0	0	436	0	0	0	54.7	0	412	0	417	0	0	0	1192	0	128	0	0	DEEP_CONSERVATION	BIOTA_CONSERVED
Boli_vallecula_TR65509_c1_g2_i3	0	0	161	0	153	0	0	0	0	0	0	0	0	0	0	0	0	0	0	0	0	0	0	0	0	0	0	0	0	265	0	128	0	0	DEEP_CONSERVATION	BIOTA_CONSERVED
Boli_vallecula_TR16591_c0_g1_i1	0	0	350	327	0	0	0	0	0	0	0	0	0	0	0	685	0	722	0	768	0	745	0	733	0	758	0	0	0	1388	0	0	0	64.2	DEEP_CONSERVATION	BIOTA_CONSERVED
Boli_vallecula_TR13065_c0_g1_i1	0	0	55.8	0	0	0	0	0	0	0	0	0	0	0	0	0	0	0	0	0	0	0	0	0	0	0	0	0	363	525	0	129	0	0	DEEP_CONSERVATION	BIOTA_CONSERVED
Boli_vallecula_TR24389_c1_g1_i1	0	0	0	57.4	90.9	0	0	0	0	0	0	0	0	0	0	107	0	119	0	152	0	135	0	140	0	152	0	0	0	126	0	129	0	0	DEEP_CONSERVATION	BIOTA_CONSERVED
Boli_vallecula_TR24389_c1_g1_i5	0	0	0	57.4	90.9	0	0	0	0	0	0	0	0	0	0	107	0	119	0	152	0	135	0	140	0	152	0	0	0	179	0	129	0	0	DEEP_CONSERVATION	BIOTA_CONSERVED
Boli_vallecula_TR26354_c0_g1_i5	0	0	70.1	0	0	0	0	0	0	0	0	0	0	0	0	0	0	0	0	0	0	0	0	0	0	0	0	0	0	698	0	129	0	0	DEEP_CONSERVATION	BIOTA_CONSERVED
Boli_vallecula_TR61303_c0_g2_i1	0	0	197	204	191	0	176	176	0	0	0	0	0	0	0	0	0	0	0	0	0	203	0	364	0	238	0	0	0	819	0	129	0	0	DEEP_CONSERVATION	BIOTA_CONSERVED
Boli_vallecula_TR65509_c1_g2_i2	0	0	166	0	148	0	0	0	0	0	0	0	0	0	0	0	0	0	0	0	0	0	0	0	0	0	0	0	0	264	0	129	0	0	DEEP_CONSERVATION	BIOTA_CONSERVED
Boli_vallecula_TR137704_c0_g1_i1	0	0	57.4	0	0	0	0	0	0	0	0	0	0	0	0	0	0	0	0	0	0	0	0	0	0	0	0	0	98.7	631	0	130	0	0	DEEP_CONSERVATION	BIOTA_CONSERVED
Boli_vallecula_TR22969_c0_g1_i1	0	0	51.6	0	0	0	0	0	0	0	0	0	0	0	0	0	0	0	0	350	0	313	0	102	0	109	0	0	57.9	537	0	130	0	0	DEEP_CONSERVATION	BIOTA_CONSERVED
Boli_vallecula_TR26253_c1_g7_i3	0	0	112	0	95.5	0	0	0	0	0	0	0	0	0	0	0	0	0	0	0	0	0	0	0	0	0	0	0	0	178	0	130	0	0	DEEP_CONSERVATION	BIOTA_CONSERVED
Boli_vallecula_TR18237_c0_g1_i1	0	0	173	0	145	0	0	0	0	0	0	0	0	0	0	0	0	0	0	0	0	0	0	0	0	229	0	0	84.9	84.9	0	131	0	0	DEEP_CONSERVATION	BIOTA_CONSERVED
Boli_vallecula_TR25900_c0_g2_i1	0	54.3	93.2	0	0	0	0	0	0	0	0	0	0	54.3	0	760	0	837	0	790	0	772	0	815	0	840	0	0	0	1801	0	131	0	0	DEEP_CONSERVATION	BIOTA_CONSERVED
Boli_vallecula_TR26286_c0_g1_i1	0	0	652	658	0	0	0	0	0	0	0	0	0	0	0	1676	0	1920	0	1988	0	1245	0	2002	0	2011	0	0	0	2426	0	131	0	0	DEEP_CONSERVATION	BIOTA_CONSERVED
Boli_vallecula_TR26286_c0_g1_i2	0	0	652	669	0	0	0	0	0	0	0	0	0	0	0	1676	0	1920	0	1988	0	1768	0	2002	0	2011	0	0	0	2426	0	131	0	0	DEEP_CONSERVATION	BIOTA_CONSERVED
Boli_vallecula_TR20537_c1_g1_i10	0	0	82	0	0	0	0	0	0	0	0	0	0	0	0	0	0	0	0	0	0	0	0	0	0	0	0	0	0	270	0	132	0	0	DEEP_CONSERVATION	BIOTA_CONSERVED
Boli_vallecula_TR21755_c0_g1_i1	0	0	99	109	0	0	0	0	0	0	0	0	0	0	0	132	0	140	0	147	0	137	0	0	0	0	0	0	64.8	502	0	132	0	0	DEEP_CONSERVATION	BIOTA_CONSERVED
Boli_vallecula_TR21755_c0_g1_i3	0	0	99	135	0	0	0	0	0	0	0	0	0	0	0	176	0	208	0	192	0	189	0	0	0	0	0	0	0	428	0	132	0	0	DEEP_CONSERVATION	BIOTA_CONSERVED
Boli_vallecula_TR61326_c8_g1_i8	0	0	121	0	172	0	0	0	0	0	0	0	0	0	0	0	0	0	0	0	0	168	0	81.3	0	0	0	0	0	241	0	132	0	0	DEEP_CONSERVATION	BIOTA_CONSERVED
Boli_vallecula_TR108096_c0_g1_i1	0	0	109	0	175	0	0	0	89.7	0	0	0	0	0	0	0	0	0	0	0	0	0	0	196	0	0	0	0	87.2	303	0	0	0	66.2	DEEP_CONSERVATION	BIOTA_CONSERVED
Boli_vallecula_TR24030_c0_g1_i1	0	51.6	0	60.1	0	0	0	0	0	0	0	0	0	51.6	0	615	0	598	0	871	0	619	0	790	0	875	0	0	302	2909	0	133	0	0	DEEP_CONSERVATION	BIOTA_CONSERVED
Boli_vallecula_TR24935_c3_g3_i1	0	0	130	58.2	0	0	0	0	0	0	0	0	0	0	0	0	0	0	0	0	0	0	0	0	0	0	0	0	0	260	0	133	0	0	DEEP_CONSERVATION	BIOTA_CONSERVED
Boli_vallecula_TR26253_c1_g7_i6	0	0	114	0	96.3	0	0	0	0	0	0	0	0	0	0	0	0	0	0	0	0	0	0	0	0	0	0	0	0	187	0	133	0	0	DEEP_CONSERVATION	BIOTA_CONSERVED
Boli_vallecula_TR58245_c0_g1_i1	0	0	67.8	0	76.3	0	0	0	0	0	0	0	0	0	0	0	0	0	0	0	0	115	0	0	0	127	0	0	90	393	0	133	0	0	DEEP_CONSERVATION	BIOTA_CONSERVED
Boli_vallecula_TR59282_c0_g2_i1	56.2	0	62.8	0	61.2	0	0	0	0	0	0	0	0	0	0	0	0	0	0	0	0	0	0	0	0	0	0	0	0	759	0	133	0	0	DEEP_CONSERVATION	BIOTA_CONSERVED
Boli_vallecula_TR136993_c0_g1_i1	0	0	52.8	0	97.8	0	0	0	0	0	0	0	0	0	0	0	0	0	0	0	0	0	0	0	0	0	0	0	53.3	922	0	0	0	66.7	DEEP_CONSERVATION	BIOTA_CONSERVED
Boli_vallecula_TR11557_c0_g2_i1	0	0	50.4	0	58.2	0	0	0	73.8	0	0	0	0	0	0	0	0	0	0	0	0	0	0	0	0	0	0	0	0	66.1	0	0	0	67.5	DEEP_CONSERVATION	BIOTA_CONSERVED
Boli_vallecula_TR60987_c0_g1_i1	0	0	65.5	0	74.3	0	0	0	0	0	0	0	0	0	0	0	0	0	0	0	0	0	0	0	0	0	0	0	98.2	970	0	135	0	0	DEEP_CONSERVATION	BIOTA_CONSERVED
Boli_vallecula_TR60987_c0_g1_i2	0	0	65.5	0	74.3	0	0	0	0	0	0	0	0	0	0	0	0	0	0	0	0	0	0	0	0	0	0	0	0	970	0	135	0	0	DEEP_CONSERVATION	BIOTA_CONSERVED
Boli_vallecula_TR60987_c0_g1_i3	0	0	65.5	0	74.3	0	0	0	0	0	0	0	0	0	0	0	0	0	0	0	0	0	0	0	0	0	0	0	0	970	0	135	0	0	DEEP_CONSERVATION	BIOTA_CONSERVED
Boli_vallecula_TR61546_c0_g1_i1	53.9	0	87.4	0	76.3	0	0	0	0	0	0	0	0	0	0	0	0	0	0	0	0	0	0	0	0	0	0	0	99.6	202	0	0	0	67.9	DEEP_CONSERVATION	BIOTA_CONSERVED
Boli_vallecula_TR61546_c0_g1_i3	53.9	0	87.4	0	76.3	0	0	0	0	0	0	0	0	0	0	0	0	0	0	0	0	0	0	0	0	0	0	0	0	297	0	0	0	67.9	DEEP_CONSERVATION	BIOTA_CONSERVED
Boli_vallecula_TR18889_c0_g1_i1	0	0	57.8	52.8	62	0	60.5	60.5	0	0	0	0	0	0	0	75.1	0	69.7	0	72	0	71.6	0	69.3	0	73.9	0	0	0	160	0	136	0	0	DEEP_CONSERVATION	BIOTA_CONSERVED
Boli_vallecula_TR18889_c0_g1_i2	0	0	57.8	52.8	62	0	62.4	62.4	0	0	0	0	0	0	0	75.1	0	69.7	0	71.2	0	71.6	0	69.3	0	73.9	0	0	0	130	0	136	0	0	DEEP_CONSERVATION	BIOTA_CONSERVED
Boli_vallecula_TR25312_c0_g1_i1	0	0	0	103	0	0	0	0	0	0	0	0	0	0	0	699	0	818	0	801	0	827	0	769	0	743	0	0	82.2	1230	0	0	0	68	DEEP_CONSERVATION	BIOTA_CONSERVED
Boli_vallecula_TR25312_c0_g1_i2	0	0	0	103	0	0	0	0	0	0	0	0	0	0	0	699	0	818	0	801	0	827	0	769	0	743	0	0	0	1230	0	0	0	68	DEEP_CONSERVATION	BIOTA_CONSERVED
Boli_vallecula_TR25312_c0_g1_i3	0	0	0	103	0	0	0	0	0	0	0	0	0	0	0	699	0	818	0	801	0	827	0	769	0	743	0	0	0	1230	0	0	0	68	DEEP_CONSERVATION	BIOTA_CONSERVED
Boli_vallecula_TR57199_c0_g1_i1	93.6	0	99	0	71.2	0	95.5	95.5	0	0	0	0	0	0	0	129	0	119	0	132	0	132	0	85.9	0	134	0	0	98.7	596	0	136	0	0	DEEP_CONSERVATION	BIOTA_CONSERVED
Boli_vallecula_TR57199_c0_g1_i2	93.6	0	99	0	62.8	0	70.9	70.9	0	0	0	0	0	0	0	94.4	0	94.7	0	103	0	97.4	0	99.8	0	97.1	0	0	0	596	0	136	0	0	DEEP_CONSERVATION	BIOTA_CONSERVED
Boli_vallecula_TR63701_c0_g1_i2	0	0	169	0	154	0	0	0	0	0	0	0	0	0	0	198	0	0	0	0	0	0	0	208	0	0	0	0	0	346	0	136	0	0	DEEP_CONSERVATION	BIOTA_CONSERVED
Boli_vallecula_TR63722_c6_g4_i4	0	0	118	113	146	0	125	125	0	0	0	0	0	0	0	198	0	217	0	0	0	0	0	201	0	209	0	0	0	404	0	136	0	0	DEEP_CONSERVATION	BIOTA_CONSERVED
Boli_vallecula_TR63722_c6_g4_i5	0	0	118	113	146	0	125	125	0	0	0	0	0	0	0	198	0	217	0	0	0	0	0	201	0	209	0	0	0	404	0	136	0	0	DEEP_CONSERVATION	BIOTA_CONSERVED
Boli_vallecula_TR63722_c6_g4_i8	0	0	118	113	146	0	125	125	0	0	0	0	0	0	0	198	0	217	0	0	0	0	0	201	0	209	0	0	0	404	0	136	0	0	DEEP_CONSERVATION	BIOTA_CONSERVED
Boli_vallecula_TR15041_c0_g1_i1	0	0	142	62.4	126	0	0	0	0	0	0	0	0	0	0	0	0	0	0	0	0	0	0	0	0	0	0	0	0	459	0	137	0	0	DEEP_CONSERVATION	BIOTA_CONSERVED
Boli_vallecula_TR26261_c6_g1_i4	0	0	54.7	0	0	0	0	0	0	0	0	0	0	0	0	0	0	0	0	0	0	0	0	0	0	0	0	0	0	180	0	138	0	0	DEEP_CONSERVATION	BIOTA_CONSERVED
Boli_vallecula_TR623_c0_g1_i1	0	0	71.2	0	72	0	0	0	0	0	0	0	0	0	0	0	0	0	0	0	0	0	0	0	0	0	0	0	65.7	0	0	138	0	0	DEEP_CONSERVATION	BIOTA_CONSERVED
Boli_vallecula_TR623_c0_g2_i1	0	0	71.2	0	72	0	0	0	0	0	0	0	0	0	0	0	0	0	0	0	0	0	0	0	0	0	0	0	0	474	0	138	0	0	DEEP_CONSERVATION	BIOTA_CONSERVED
Boli_vallecula_TR60564_c1_g2_i1	0	0	0	53.5	0	0	0	0	0	0	0	0	0	0	0	0	0	479	0	698	0	0	0	0	0	585	0	0	0	757	0	139	0	0	DEEP_CONSERVATION	BIOTA_CONSERVED
Boli_vallecula_TR60564_c1_g2_i2	0	0	0	52.8	0	0	0	0	0	0	0	0	0	0	0	0	0	0	0	673	0	0	0	0	0	0	0	0	0	0	0	139	0	0	DEEP_CONSERVATION	BIOTA_CONSERVED
Boli_vallecula_TR60564_c1_g2_i3	0	0	0	53.5	0	0	0	0	0	0	0	0	0	0	0	0	0	479	0	698	0	0	0	0	0	585	0	0	0	201	0	139	0	0	DEEP_CONSERVATION	BIOTA_CONSERVED
Boli_vallecula_TR94295_c0_g1_i1	0	0	77.8	82	69.3	0	0	0	0	0	0	0	0	0	0	117	0	124	0	129	0	134	0	140	0	147	0	0	0	138	0	139	0	0	DEEP_CONSERVATION	BIOTA_CONSERVED
Boli_vallecula_TR111296_c0_g1_i1	0	0	115	75.1	53.9	0	110	110	0	0	119	0	0	0	0	0	0	0	0	0	0	0	0	0	0	0	0	0	89	428	0	140	0	0	DEEP_CONSERVATION	BIOTA_CONSERVED
Boli_vallecula_TR62100_c0_g2_i1	57	0	73.2	52	57	0	0	0	0	0	0	0	0	0	0	0	0	0	0	0	0	0	0	53.1	0	0	0	0	68.4	1451	0	140	0	0	DEEP_CONSERVATION	BIOTA_CONSERVED
Boli_vallecula_TR63621_c0_g1_i2	0	0	322	313	0	0	256	256	0	0	0	0	0	0	0	394	0	0	0	413	0	417	0	371	0	366	0	0	0	739	0	140	0	0	DEEP_CONSERVATION	BIOTA_CONSERVED
Boli_vallecula_TR63869_c2_g2_i1	0	0	124	103	0	0	0	0	0	0	0	0	0	0	0	0	0	0	0	0	0	0	0	0	0	0	0	0	0	274	0	140	0	0	DEEP_CONSERVATION	BIOTA_CONSERVED
Boli_vallecula_TR63869_c2_g2_i3	0	0	90.5	85.1	0	0	0	0	0	0	0	0	0	0	0	0	0	0	0	0	0	0	0	0	0	0	0	0	0	309	0	140	0	0	DEEP_CONSERVATION	BIOTA_CONSERVED
Boli_vallecula_TR63869_c2_g2_i7	0	0	117	94.7	0	0	0	0	0	0	0	0	0	0	0	0	0	0	0	0	0	0	0	0	0	0	0	0	0	110	0	140	0	0	DEEP_CONSERVATION	BIOTA_CONSERVED
Boli_vallecula_TR61878_c11_g1_i1	0	0	68.6	0	238	0	60.1	60.1	0	0	0	0	0	0	0	127	0	0	0	0	0	0	0	130	0	0	0	0	0	546	0	141	0	0	DEEP_CONSERVATION	BIOTA_CONSERVED
Boli_vallecula_TR71262_c0_g1_i1	0	0	57	0	0	0	0	0	0	0	0	0	0	0	0	0	0	0	0	0	0	0	0	126	0	125	0	0	90.9	549	0	141	0	0	DEEP_CONSERVATION	BIOTA_CONSERVED
Boli_vallecula_TR17288_c0_g1_i1	0	0	60.1	53.5	63.9	0	0	0	0	0	0	0	0	0	0	94	0	93.2	0	92.8	0	102	0	89.4	0	89.7	0	0	0	82.2	0	143	0	0	DEEP_CONSERVATION	BIOTA_CONSERVED
Boli_vallecula_TR120159_c0_g1_i1	0	0	0	53.1	0	0	0	0	0	0	0	0	0	0	0	0	0	311	0	290	0	259	0	261	0	0	0	0	79.9	1925	0	144	0	0	DEEP_CONSERVATION	BIOTA_CONSERVED
Boli_vallecula_TR2655_c0_g1_i1	0	0	0	77.8	0	0	75.5	75.5	0	0	0	0	0	0	0	0	0	0	0	0	0	0	0	0	0	0	0	0	0	161	0	144	0	0	DEEP_CONSERVATION	BIOTA_CONSERVED
Boli_vallecula_TR64786_c2_g2_i2	0	0	0	76.6	126	0	0	0	0	0	0	0	0	0	0	0	0	190	0	0	0	0	0	0	0	186	0	0	0	216	0	144	0	0	DEEP_CONSERVATION	BIOTA_CONSERVED
Boli_vallecula_TR65091_c1_g3_i3	0	67.4	0	72.8	0	0	0	0	0	0	0	0	0	67.4	0	994	0	1123	0	0	0	904	0	902	0	887	0	0	0	3959	0	144	0	0	DEEP_CONSERVATION	BIOTA_CONSERVED
Boli_vallecula_TR59441_c0_g1_i2	0	0	0	50.8	54.7	0	160	160	0	0	0	0	0	0	0	177	0	400	0	164	0	251	0	244	0	172	0	0	0	1268	0	0	0	72.1	DEEP_CONSERVATION	BIOTA_CONSERVED
Boli_vallecula_TR60871_c7_g4_i1	0	0	97.1	0	81.6	0	0	0	0	0	0	0	0	0	0	0	0	0	0	0	0	0	0	0	0	0	0	0	0	220	0	145	0	0	DEEP_CONSERVATION	BIOTA_CONSERVED
Boli_vallecula_TR23577_c0_g1_i1	0	0	179	186	208	0	197	197	0	0	0	0	0	0	0	0	0	0	0	0	0	0	0	0	0	135	0	0	0	579	0	146	0	0	DEEP_CONSERVATION	BIOTA_CONSERVED
Boli_vallecula_TR23577_c0_g1_i2	0	0	179	183	208	0	197	197	0	0	0	0	0	0	0	201	0	0	0	238	0	231	0	238	0	241	0	0	0	989	0	146	0	0	DEEP_CONSERVATION	BIOTA_CONSERVED
Boli_vallecula_TR24837_c0_g1_i13	0	0	0	58.5	0	0	0	0	0	0	0	0	0	0	0	0	0	0	0	0	0	0	0	0	0	186	0	0	0	0	0	146	0	0	DEEP_CONSERVATION	BIOTA_CONSERVED
Boli_vallecula_TR24837_c0_g1_i15	0	0	0	59.3	0	0	0	0	0	0	0	0	0	0	0	116	0	0	0	67.8	0	0	0	93.6	0	0	0	0	0	63.8	0	146	0	0	DEEP_CONSERVATION	BIOTA_CONSERVED
Boli_vallecula_TR58507_c0_g1_i3	0	0	89.7	0	96.3	0	0	0	0	0	0	0	0	0	0	0	0	0	0	0	0	0	0	0	0	0	0	0	0	903	0	146	0	0	DEEP_CONSERVATION	BIOTA_CONSERVED
Boli_vallecula_TR61694_c0_g1_i3	0	0	66.2	58.5	0	0	0	0	0	0	0	0	0	0	0	0	0	0	0	0	0	0	0	0	0	0	0	0	0	149	0	146	0	0	DEEP_CONSERVATION	BIOTA_CONSERVED
Boli_vallecula_TR61945_c2_g1_i1	50.8	0	79.3	0	80.1	0	0	0	0	0	0	0	0	0	0	0	0	0	0	0	0	0	0	0	0	0	0	0	0	511	0	146	0	0	DEEP_CONSERVATION	BIOTA_CONSERVED
Boli_vallecula_TR22029_c1_g1_i1	53.9	0	55.1	0	62	0	0	0	0	0	0	0	0	0	0	0	0	0	0	0	0	0	0	0	0	0	0	0	0	309	0	0	0	73.2	DEEP_CONSERVATION	BIOTA_CONSERVED
Boli_vallecula_TR18323_c0_g1_i5	50.1	0	57.8	0	0	0	0	0	0	0	0	0	0	0	0	0	0	0	0	72.4	0	0	0	0	0	63.5	0	0	0	693	0	147	0	0	DEEP_CONSERVATION	BIOTA_CONSERVED
Boli_vallecula_TR20444_c0_g1_i1	0	0	0	67.8	0	0	0	0	0	0	0	0	0	0	0	1250	0	1333	0	996	0	1435	0	1389	0	1390	0	0	0	760	0	147	0	0	DEEP_CONSERVATION	BIOTA_CONSERVED
Boli_vallecula_TR20546_c0_g1_i1	72	0	75.5	0	68.6	0	0	0	0	0	0	0	0	0	0	0	0	0	0	0	0	73.9	0	79.7	0	81.6	0	0	0	376	0	0	0	73.5	DEEP_CONSERVATION	BIOTA_CONSERVED
Boli_vallecula_TR2806_c0_g1_i1	52.4	0	54.3	54.7	50.4	0	0	0	0	0	0	0	0	0	0	0	0	0	0	0	0	0	0	0	0	0	0	0	0	70.7	0	147	0	0	DEEP_CONSERVATION	BIOTA_CONSERVED
Boli_vallecula_TR32918_c0_g1_i1	77.8	0	89	0	87.4	0	0	0	0	0	0	0	0	0	0	157	0	157	0	156	0	154	0	158	0	154	0	0	84	172	0	147	0	0	DEEP_CONSERVATION	BIOTA_CONSERVED
Boli_vallecula_TR59825_c1_g1_i1	0	0	93.6	0	0	0	0	0	0	0	0	0	0	0	0	81.6	0	0	0	79	0	0	0	0	0	178	0	0	83.1	762	0	147	0	0	DEEP_CONSERVATION	BIOTA_CONSERVED
Boli_vallecula_TR58134_c0_g3_i1	0	0	228	221	0	0	0	0	0	0	0	0	0	0	0	306	0	0	0	357	0	357	0	345	0	347	0	0	0	197	0	148	0	0	DEEP_CONSERVATION	BIOTA_CONSERVED
Boli_vallecula_TR64565_c0_g2_i8	0	0	0	79.3	110	0	0	0	0	0	0	0	0	0	0	100	0	105	0	0	0	0	0	0	0	0	0	0	0	90	0	148	0	0	DEEP_CONSERVATION	BIOTA_CONSERVED
Boli_vallecula_TR65503_c2_g3_i1	79.7	0	62.8	0	66.2	0	0	0	0	0	0	0	0	0	0	0	0	0	0	0	0	0	0	0	0	0	0	0	0	407	0	148	0	0	DEEP_CONSERVATION	BIOTA_CONSERVED
Boli_vallecula_TR65503_c2_g3_i5	79.7	83.6	62.8	0	66.2	0	0	0	0	0	0	0	0	83.6	0	0	0	0	0	0	0	0	0	0	0	0	0	0	0	407	0	148	0	0	DEEP_CONSERVATION	BIOTA_CONSERVED
Boli_vallecula_TR65503_c2_g3_i7	79.7	83.6	62.8	0	66.2	0	0	0	0	0	0	0	0	83.6	0	0	0	0	0	0	0	0	0	0	0	0	0	0	0	674	0	148	0	0	DEEP_CONSERVATION	BIOTA_CONSERVED
Boli_vallecula_TR57997_c0_g1_i2	52	0	64.3	0	62	0	0	0	0	0	0	0	0	0	0	0	0	0	0	107	0	0	0	52	0	52.4	0	0	0	276	0	149	0	0	DEEP_CONSERVATION	BIOTA_CONSERVED
Boli_vallecula_TR57997_c0_g1_i6	52	0	64.3	0	62	0	0	0	0	0	0	0	0	0	0	0	0	0	0	109	0	0	0	52	0	52.4	0	0	0	413	0	149	0	0	DEEP_CONSERVATION	BIOTA_CONSERVED
Boli_vallecula_TR64773_c0_g1_i1	0	0	195	194	201	0	207	207	0	0	0	0	0	0	0	301	0	305	0	299	0	270	0	286	0	281	0	0	0	547	0	149	0	0	DEEP_CONSERVATION	BIOTA_CONSERVED
Boli_vallecula_TR64773_c0_g1_i2	0	0	195	194	201	0	207	207	0	0	0	0	0	0	0	301	0	305	0	299	0	270	0	286	0	281	0	0	0	547	0	149	0	0	DEEP_CONSERVATION	BIOTA_CONSERVED
Boli_vallecula_TR64773_c0_g1_i3	0	0	196	196	201	0	208	208	0	0	0	0	0	0	0	303	0	307	0	301	0	268	0	288	0	283	0	0	0	544	0	149	0	0	DEEP_CONSERVATION	BIOTA_CONSERVED
Boli_vallecula_TR1378_c0_g1_i1	72	0	76.3	0	70.1	0	0	0	0	0	0	0	0	0	0	0	0	0	0	0	0	0	0	0	0	0	0	0	65.7	61.6	0	0	0	74.8	DEEP_CONSERVATION	BIOTA_CONSERVED
Boli_vallecula_TR61694_c0_g1_i4	0	0	74.7	0	0	0	0	0	0	0	0	0	0	0	0	0	0	0	0	0	0	0	0	0	0	0	0	0	0	195	0	150	0	0	DEEP_CONSERVATION	BIOTA_CONSERVED
Boli_vallecula_TR16687_c1_g1_i1	0	0	92	0	0	0	0	0	0	0	0	0	0	0	0	0	0	0	0	0	0	0	0	0	0	0	0	0	0	168	0	151	0	0	DEEP_CONSERVATION	BIOTA_CONSERVED
Boli_vallecula_TR47857_c0_g1_i1	0	0	74.7	0	0	0	0	0	0	0	0	0	0	0	0	0	0	0	0	0	0	0	0	101	0	0	0	0	186	544	0	151	0	0	DEEP_CONSERVATION	BIOTA_CONSERVED
Boli_vallecula_TR61287_c0_g1_i4	0	0	52.4	0	73.6	0	0	0	0	0	0	0	0	0	0	69.3	0	0	0	63.5	0	0	0	64.3	0	66.2	0	0	0	310	0	151	0	0	DEEP_CONSERVATION	BIOTA_CONSERVED
Boli_vallecula_TR64208_c0_g1_i2	0	0	0	65.5	0	0	0	0	0	0	0	0	0	0	0	636	0	700	0	367	0	713	0	662	0	694	0	0	0	1843	0	151	0	0	DEEP_CONSERVATION	BIOTA_CONSERVED
Boli_vallecula_TR64208_c0_g1_i3	0	0	0	65.5	0	0	0	0	0	0	0	0	0	0	0	217	0	698	0	365	0	256	0	659	0	691	0	0	0	1976	0	151	0	0	DEEP_CONSERVATION	BIOTA_CONSERVED
Boli_vallecula_TR64208_c0_g1_i5	0	0	0	65.5	0	0	0	0	0	0	0	0	0	0	0	636	0	266	0	259	0	713	0	246	0	638	0	0	0	1974	0	151	0	0	DEEP_CONSERVATION	BIOTA_CONSERVED
Boli_vallecula_TR64208_c0_g1_i7	0	0	0	65.5	0	0	0	0	0	0	0	0	0	0	0	636	0	700	0	367	0	713	0	662	0	694	0	0	0	1843	0	151	0	0	DEEP_CONSERVATION	BIOTA_CONSERVED
Boli_vallecula_TR120122_c0_g1_i1	0	0	66.6	65.1	0	0	0	0	0	0	0	0	0	0	0	0	0	131	0	117	0	0	0	108	0	128	0	0	85.4	255	0	152	0	0	DEEP_CONSERVATION	BIOTA_CONSERVED
Boli_vallecula_TR121157_c0_g1_i1	56.2	0	78.6	0	68.2	0	0	0	0	0	0	0	0	0	0	0	0	0	0	0	0	0	0	0	0	0	0	0	363	813	0	152	0	0	DEEP_CONSERVATION	BIOTA_CONSERVED
Boli_vallecula_TR58433_c0_g1_i1	50.1	0	56.6	0	74.3	0	0	0	0	0	0	0	0	0	0	0	0	0	0	0	0	0	0	79	0	0	0	0	86.3	482	0	152	0	0	DEEP_CONSERVATION	BIOTA_CONSERVED
Boli_vallecula_TR61204_c0_g1_i1	0	0	72.8	0	73.6	0	0	0	0	0	0	0	0	0	0	0	0	0	0	0	0	181	0	166	0	169	0	0	67.5	616	0	152	0	0	DEEP_CONSERVATION	BIOTA_CONSERVED
Boli_vallecula_TR63580_c0_g1_i1	0	0	57.8	0	67	0	0	0	0	0	0	0	0	0	0	519	0	549	0	565	0	557	0	557	0	570	0	0	89	1289	0	152	0	0	DEEP_CONSERVATION	BIOTA_CONSERVED
Boli_vallecula_TR65016_c0_g1_i2	0	0	67	0	0	0	0	0	0	0	0	0	0	0	0	85.5	0	0	0	0	0	176	0	167	0	187	0	0	0	1009	0	152	0	0	DEEP_CONSERVATION	BIOTA_CONSERVED
Boli_vallecula_TR21278_c0_g1_i1	0	0	131	124	0	0	0	0	0	0	0	0	0	0	0	729	0	756	0	791	0	775	0	808	0	810	0	0	0	735	0	0	0	76.2	DEEP_CONSERVATION	BIOTA_CONSERVED
Boli_vallecula_TR21278_c0_g1_i2	0	0	131	124	0	0	0	0	0	0	0	0	0	0	0	729	0	756	0	791	0	775	0	808	0	810	0	0	0	738	0	0	0	76.2	DEEP_CONSERVATION	BIOTA_CONSERVED
Boli_vallecula_TR26354_c0_g1_i1	52	0	73.9	0	66.6	0	0	0	0	0	0	0	0	0	0	0	0	1085	0	1124	0	1037	0	1036	0	1075	0	0	99.1	2071	0	153	0	0	DEEP_CONSERVATION	BIOTA_CONSERVED
Boli_vallecula_TR63869_c1_g1_i1	0	0	134	125	0	0	0	0	0	0	0	0	0	0	0	0	0	0	0	0	0	0	0	0	0	0	0	0	0	96.4	0	153	0	0	DEEP_CONSERVATION	BIOTA_CONSERVED
Boli_vallecula_TR63869_c3_g1_i1	0	0	81.3	0	0	0	0	0	0	0	0	0	0	0	0	0	0	0	0	0	0	0	0	0	0	0	0	0	0	148	0	153	0	0	DEEP_CONSERVATION	BIOTA_CONSERVED
Boli_vallecula_TR17757_c0_g1_i1	0	0	266	269	0	0	0	0	0	0	0	0	0	0	0	429	0	438	0	442	0	409	0	428	0	418	0	0	71.2	5122	0	50.1	0	51.9	DEEP_CONSERVATION	BIOTA_CONSERVED
Boli_vallecula_TR18869_c1_g1_i1	0	0	62.4	58.9	69.7	0	0	0	0	0	0	0	0	0	0	105	0	106	0	110	0	98.2	0	105	0	108	0	0	0	378	0	154	0	0	DEEP_CONSERVATION	BIOTA_CONSERVED
Boli_vallecula_TR62223_c0_g1_i3	0	0	0	68.6	0	0	0	0	0	0	0	0	0	0	0	432	0	520	0	0	0	520	0	455	0	451	0	0	0	1015	0	154	0	0	DEEP_CONSERVATION	BIOTA_CONSERVED
Boli_vallecula_TR62223_c0_g1_i6	0	0	0	70.1	0	0	57.4	57.4	0	0	0	0	0	0	0	432	0	520	0	0	0	519	0	455	0	450	0	0	0	1067	0	154	0	0	DEEP_CONSERVATION	BIOTA_CONSERVED
Boli_vallecula_TR49386_c0_g1_i1	0	0	56.2	0	93.2	0	77.4	77.4	0	0	0	0	0	0	0	0	0	0	0	0	0	0	0	0	0	0	0	0	78.5	459	0	155	0	0	DEEP_CONSERVATION	BIOTA_CONSERVED
Boli_vallecula_TR60849_c0_g2_i4	0	0	62	62.4	0	0	0	0	0	0	0	0	0	0	0	95.5	0	125	0	105	0	83.6	0	117	0	127	0	0	0	0	0	155	0	0	DEEP_CONSERVATION	BIOTA_CONSERVED
Boli_vallecula_TR64045_c2_g1_i2	0	0	0	182	0	0	214	214	0	0	0	0	0	0	0	274	0	348	0	296	0	0	0	283	0	292	0	0	0	1180	0	155	0	0	DEEP_CONSERVATION	BIOTA_CONSERVED
Boli_vallecula_TR64045_c2_g1_i4	0	0	0	182	0	0	214	214	0	0	0	0	0	0	0	274	0	348	0	296	0	0	0	283	0	292	0	0	0	1180	0	155	0	0	DEEP_CONSERVATION	BIOTA_CONSERVED
Boli_vallecula_TR61546_c0_g1_i2	0	0	91.7	0	84.7	0	0	0	0	0	0	0	0	0	0	0	0	0	0	0	0	0	0	0	0	0	0	0	0	302	0	0	0	77.9	DEEP_CONSERVATION	BIOTA_CONSERVED
Boli_vallecula_TR23618_c0_g1_i6	120	0	79.3	0	185	0	0	0	60	0	0	0	0	0	0	0	0	0	0	0	0	0	0	0	0	0	0	0	0	141	0	0	0	78	DEEP_CONSERVATION	BIOTA_CONSERVED
Boli_vallecula_TR59578_c3_g3_i1	97.8	0	54.3	0	73.9	0	0	0	0	0	0	0	0	0	0	0	0	0	0	0	0	0	0	0	0	0	0	0	0	109	0	54.7	0	51	DEEP_CONSERVATION	BIOTA_CONSERVED
Boli_vallecula_TR108068_c0_g1_i1	0	0	67	57	99.8	0	102	102	0	0	0	0	0	0	0	100	0	0	0	102	0	0	0	102	0	102	0	0	98.5	2912	0	157	0	0	DEEP_CONSERVATION	BIOTA_CONSERVED
Boli_vallecula_TR26330_c6_g6_i4	0	0	97.4	127	0	0	0	0	0	0	0	0	0	0	0	0	0	0	0	0	0	0	0	0	0	0	0	0	0	255	0	157	0	0	DEEP_CONSERVATION	BIOTA_CONSERVED
Boli_vallecula_TR26330_c6_g6_i5	0	0	152	127	0	0	0	0	0	0	0	0	0	0	0	0	0	0	0	0	0	0	0	0	0	0	0	0	0	237	0	157	0	0	DEEP_CONSERVATION	BIOTA_CONSERVED
Boli_vallecula_TR61579_c0_g2_i1	0	0	0	91.7	0	0	0	0	0	0	0	0	0	0	0	120	0	131	0	109	0	125	0	121	0	121	0	0	0	181	0	157	0	0	DEEP_CONSERVATION	BIOTA_CONSERVED
Boli_vallecula_TR61694_c0_g1_i2	0	0	81.3	95.9	0	0	0	0	0	0	0	0	0	0	0	0	0	0	0	0	0	0	0	0	0	0	0	0	0	194	0	157	0	0	DEEP_CONSERVATION	BIOTA_CONSERVED
Boli_vallecula_TR61694_c0_g1_i8	0	0	66.2	90.9	0	0	0	0	0	0	0	0	0	0	0	0	0	0	0	0	0	0	0	0	0	0	0	0	0	195	0	157	0	0	DEEP_CONSERVATION	BIOTA_CONSERVED
Boli_vallecula_TR63957_c5_g9_i1	0	0	84.7	87.4	0	0	0	0	0	0	0	0	0	0	0	120	0	81.3	0	112	0	129	0	136	0	133	0	0	0	270	0	157	0	0	DEEP_CONSERVATION	BIOTA_CONSERVED
Boli_vallecula_TR146700_c0_g1_i1	0	0	90.5	91.7	0	0	0	0	0	0	0	0	0	0	0	140	0	92.4	0	129	0	158	0	162	0	166	0	0	0	153	0	158	0	0	DEEP_CONSERVATION	BIOTA_CONSERVED
Boli_vallecula_TR26101_c0_g1_i1	91.7	0	52.4	0	0	0	0	0	0	0	0	0	0	0	0	0	0	0	0	0	0	0	0	0	0	0	0	0	0	310	0	158	0	0	DEEP_CONSERVATION	BIOTA_CONSERVED
Boli_vallecula_TR18842_c0_g1_i1	0	0	95.9	83.2	88.6	0	86.3	86.3	0	0	0	0	0	0	0	93.6	0	105	0	101	0	87.4	0	114	0	110	0	0	97.3	319	0	159	0	0	DEEP_CONSERVATION	BIOTA_CONSERVED
Boli_vallecula_TR62495_c0_g1_i4	0	0	57.8	53.1	0	0	0	0	0	0	0	0	0	0	0	0	0	0	0	0	0	0	0	0	0	0	0	0	0	2211	0	159	0	0	DEEP_CONSERVATION	BIOTA_CONSERVED
Boli_vallecula_TR26261_c6_g3_i1	0	0	55.8	0	0	0	0	0	0	0	0	0	0	0	0	0	0	0	0	0	0	0	0	0	0	0	0	0	0	406	0	160	0	0	DEEP_CONSERVATION	BIOTA_CONSERVED
Boli_vallecula_TR26261_c6_g3_i3	0	0	88.6	0	0	0	0	0	56	0	0	0	0	0	0	0	0	0	0	0	0	0	0	0	0	0	0	0	0	410	0	160	0	0	DEEP_CONSERVATION	BIOTA_CONSERVED
Boli_vallecula_TR26261_c6_g3_i7	0	0	79	0	0	0	0	0	0	0	0	0	0	0	0	0	0	0	0	0	0	0	0	0	0	0	0	0	0	0	0	160	0	0	DEEP_CONSERVATION	BIOTA_CONSERVED
Boli_vallecula_TR26330_c6_g6_i2	0	0	148	125	0	0	0	0	0	0	0	0	0	0	0	0	0	0	0	0	0	0	0	0	0	0	0	0	0	329	0	160	0	0	DEEP_CONSERVATION	BIOTA_CONSERVED
Boli_vallecula_TR61694_c0_g1_i6	0	0	81.3	95.9	0	0	0	0	0	0	0	0	0	0	0	0	0	0	0	0	0	0	0	0	0	0	0	0	0	149	0	160	0	0	DEEP_CONSERVATION	BIOTA_CONSERVED
Boli_vallecula_TR62940_c7_g5_i3	0	0	60.8	0	177	0	0	0	0	0	0	0	0	0	0	0	0	0	0	0	0	0	0	0	0	0	0	0	0	239	0	160	0	0	DEEP_CONSERVATION	BIOTA_CONSERVED
Boli_vallecula_TR25871_c2_g1_i3	85.1	0	89.7	0	84.3	0	0	0	0	0	0	0	0	0	0	0	0	0	0	0	0	0	0	0	0	0	0	0	0	352	0	0	0	80.3	DEEP_CONSERVATION	BIOTA_CONSERVED
Boli_vallecula_TR62295_c0_g1_i1	0	0	110	106	114	0	90.1	90.1	0	0	0	0	0	0	0	132	0	134	0	125	0	132	0	126	0	127	0	0	548	781	0	161	0	0	DEEP_CONSERVATION	BIOTA_CONSERVED
Boli_vallecula_TR62495_c0_g1_i9	0	0	57.8	53.1	0	0	0	0	0	0	0	0	0	0	0	0	0	0	0	0	0	0	0	0	0	0	0	0	0	2129	0	0	0	81.3	DEEP_CONSERVATION	BIOTA_CONSERVED
Boli_vallecula_TR24565_c4_g3_i1	65.9	0	73.6	0	69.3	0	0	0	0	0	0	0	0	0	0	0	0	0	0	0	0	0	0	0	0	0	0	0	0	276	0	60.6	0	51.5	DEEP_CONSERVATION	BIOTA_CONSERVED
Boli_vallecula_TR119703_c0_g1_i1	0	0	99.4	0	121	0	0	0	0	0	0	0	0	0	0	0	0	0	0	0	0	0	0	0	0	0	0	0	97.7	1748	0	164	0	0	DEEP_CONSERVATION	BIOTA_CONSERVED
Boli_vallecula_TR26261_c5_g1_i2	0	0	86.3	0	0	0	0	0	0	0	0	0	0	0	0	0	0	0	0	0	0	0	0	0	0	0	0	0	0	313	0	164	0	0	DEEP_CONSERVATION	BIOTA_CONSERVED
Boli_vallecula_TR47446_c0_g1_i1	0	0	87	0	90.1	0	0	0	0	0	0	0	0	0	0	0	0	0	0	122	0	0	0	0	0	0	0	0	60.2	90.2	0	164	0	0	DEEP_CONSERVATION	BIOTA_CONSERVED
Boli_vallecula_TR61100_c0_g1_i1	0	0	603	418	563	0	0	0	0	0	0	0	0	0	0	742	0	767	0	781	0	792	0	769	0	782	0	0	240	1289	0	164	0	0	DEEP_CONSERVATION	BIOTA_CONSERVED
Boli_vallecula_TR85716_c0_g1_i1	0	0	99.4	99.8	127	0	112	112	0	0	0	0	0	0	0	143	0	140	0	141	0	139	0	157	0	162	0	0	66.1	164	0	164	0	0	DEEP_CONSERVATION	BIOTA_CONSERVED
Boli_vallecula_TR15183_c1_g1_i1	0	0	75.1	0	0	0	0	0	0	0	0	0	0	0	0	0	0	0	0	0	0	0	0	0	0	0	0	0	0	0	0	165	0	0	DEEP_CONSERVATION	BIOTA_CONSERVED
Boli_vallecula_TR21351_c0_g2_i1	0	0	67.4	59.3	94	0	92.8	92.8	54	0	0	0	0	0	0	112	0	0	0	107	0	0	0	107	0	107	0	0	0	155	0	165	0	0	DEEP_CONSERVATION	BIOTA_CONSERVED
Boli_vallecula_TR24759_c1_g2_i5	0	0	87	0	0	0	0	0	0	0	0	0	0	0	0	0	0	0	0	0	0	0	0	0	0	0	0	0	0	199	0	165	0	0	DEEP_CONSERVATION	BIOTA_CONSERVED
Boli_vallecula_TR13925_c0_g1_i2	0	0	53.9	0	50.4	0	0	0	54	0	0	0	0	0	0	94.4	0	73.6	0	0	0	0	0	0	0	0	0	0	0	225	0	166	0	0	DEEP_CONSERVATION	BIOTA_CONSERVED
Boli_vallecula_TR19279_c0_g2_i2	0	0	112	109	153	0	0	0	0	0	0	0	0	0	0	132	0	186	0	142	0	171	0	151	0	153	0	0	0	170	0	166	0	0	DEEP_CONSERVATION	BIOTA_CONSERVED
Boli_vallecula_TR26261_c5_g1_i1	0	0	89.4	75.1	0	0	0	0	0	0	0	0	0	0	0	0	0	0	0	0	0	0	0	0	0	0	0	0	0	189	0	166	0	0	DEEP_CONSERVATION	BIOTA_CONSERVED
Boli_vallecula_TR57570_c0_g1_i2	0	0	124	119	129	0	0	0	0	0	0	0	0	0	0	159	0	157	0	145	0	142	0	141	0	175	0	0	0	361	0	166	0	0	DEEP_CONSERVATION	BIOTA_CONSERVED
Boli_vallecula_TR61581_c1_g1_i1	0	0	167	163	133	0	0	0	0	0	0	0	0	0	0	256	0	129	0	289	0	278	0	286	0	292	0	0	0	698	0	166	0	0	DEEP_CONSERVATION	BIOTA_CONSERVED
Boli_vallecula_TR61581_c1_g1_i2	0	0	167	162	133	0	0	0	0	0	0	0	0	0	0	218	0	128	0	241	0	229	0	239	0	243	0	0	0	599	0	166	0	0	DEEP_CONSERVATION	BIOTA_CONSERVED
Boli_vallecula_TR61581_c1_g1_i4	0	0	167	164	133	0	0	0	0	0	0	0	0	0	0	257	0	129	0	290	0	278	0	286	0	293	0	0	0	774	0	166	0	0	DEEP_CONSERVATION	BIOTA_CONSERVED
Boli_vallecula_TR61581_c1_g1_i5	0	0	167	160	133	0	0	0	0	0	0	0	0	0	0	220	0	129	0	239	0	228	0	239	0	243	0	0	0	598	0	166	0	0	DEEP_CONSERVATION	BIOTA_CONSERVED
Boli_vallecula_TR64623_c0_g1_i1	61.2	0	67.8	0	0	0	0	0	58	0	0	0	0	0	0	353	0	452	0	466	0	459	0	454	0	456	0	0	0	845	0	166	0	0	DEEP_CONSERVATION	BIOTA_CONSERVED
Boli_vallecula_TR70509_c0_g1_i1	0	0	80.1	0	83.6	0	0	0	0	0	0	0	0	0	0	0	0	0	0	0	0	105	0	0	0	0	0	0	75.3	95.6	0	166	0	0	DEEP_CONSERVATION	BIOTA_CONSERVED
Boli_vallecula_TR18284_c0_g2_i2	0	0	95.5	91.7	92.4	0	91.7	91.7	0	0	0	0	0	0	0	106	0	119	0	107	0	99.8	0	114	0	112	0	0	0	426	0	167	0	0	DEEP_CONSERVATION	BIOTA_CONSERVED
Boli_vallecula_TR23474_c0_g1_i3	0	0	60.1	0	0	0	0	0	0	0	0	0	0	0	0	1369	0	641	0	1776	0	832	0	1796	0	1810	0	0	0	1720	0	167	0	0	DEEP_CONSERVATION	BIOTA_CONSERVED
Boli_vallecula_TR56272_c0_g1_i1	0	0	0	206	218	0	237	237	0	0	0	0	0	0	0	322	0	94.7	0	359	0	348	0	363	0	357	0	0	61.6	876	0	167	0	0	DEEP_CONSERVATION	BIOTA_CONSERVED
Boli_vallecula_TR26330_c6_g5_i2	0	0	92.8	0	0	0	0	0	0	0	0	0	0	0	0	0	0	0	0	0	0	0	0	0	0	0	0	0	0	193	0	168	0	0	DEEP_CONSERVATION	BIOTA_CONSERVED
Boli_vallecula_TR26330_c6_g5_i8	0	0	92.8	0	0	0	0	0	0	0	0	0	0	0	0	0	0	0	0	0	0	0	0	0	0	0	0	0	0	193	0	168	0	0	DEEP_CONSERVATION	BIOTA_CONSERVED
Boli_vallecula_TR59313_c0_g1_i1	0	0	129	0	0	0	0	0	0	0	0	0	0	0	0	243	0	0	0	0	0	0	0	0	0	0	0	0	86.8	690	0	168	0	0	DEEP_CONSERVATION	BIOTA_CONSERVED
Boli_vallecula_TR59313_c0_g1_i2	0	0	129	0	0	0	0	0	0	0	0	0	0	0	0	244	0	0	0	0	0	0	0	0	0	0	0	0	0	690	0	168	0	0	DEEP_CONSERVATION	BIOTA_CONSERVED
Boli_vallecula_TR60944_c1_g1_i1	82	0	115	80.1	132	0	74.3	74.3	0	0	0	0	0	0	0	224	0	247	0	223	0	259	0	250	0	260	0	0	0	321	0	168	0	0	DEEP_CONSERVATION	BIOTA_CONSERVED
Boli_vallecula_TR60944_c1_g1_i2	82	73.9	115	80.5	132	0	77.4	77.4	0	0	0	0	0	73.9	0	223	0	248	0	219	0	259	0	249	0	259	0	0	0	321	0	168	0	0	DEEP_CONSERVATION	BIOTA_CONSERVED
Boli_vallecula_TR60944_c1_g1_i3	82	73.9	115	80.1	132	0	78.6	78.6	0	54.2	0	0	0	73.9	0	163	0	247	0	224	0	258	0	248	0	257	0	0	0	1511	0	168	0	0	DEEP_CONSERVATION	BIOTA_CONSERVED
Boli_vallecula_TR60944_c1_g1_i4	82	0	115	81.6	132	0	74.3	74.3	0	54.2	0	0	0	0	0	164	0	247	0	228	0	259	0	248	0	258	0	0	0	1511	0	168	0	0	DEEP_CONSERVATION	BIOTA_CONSERVED
Boli_vallecula_TR63117_c7_g1_i1	85.5	0	74.3	0	77	0	0	0	0	0	0	0	0	0	0	0	0	0	0	0	0	0	0	0	0	0	0	0	0	116	0	168	0	0	DEEP_CONSERVATION	BIOTA_CONSERVED
Boli_vallecula_TR16197_c0_g1_i1	0	0	0	55.1	0	0	0	0	0	0	0	0	0	0	0	172	0	204	0	192	0	0	0	206	0	206	0	0	62.5	604	0	169	0	0	DEEP_CONSERVATION	BIOTA_CONSERVED
Boli_vallecula_TR16197_c0_g2_i1	0	0	0	54.7	0	0	0	0	0	0	0	0	0	0	0	327	0	349	0	346	0	144	0	351	0	342	0	0	0	769	0	169	0	0	DEEP_CONSERVATION	BIOTA_CONSERVED
Boli_vallecula_TR16197_c0_g2_i2	0	0	0	54.7	0	0	0	0	0	0	0	0	0	0	0	330	0	352	0	350	0	145	0	354	0	345	0	0	0	769	0	169	0	0	DEEP_CONSERVATION	BIOTA_CONSERVED
Boli_vallecula_TR16197_c0_g2_i3	0	0	0	54.7	0	0	0	0	0	0	0	0	0	0	0	324	0	345	0	343	0	0	0	348	0	339	0	0	0	770	0	169	0	0	DEEP_CONSERVATION	BIOTA_CONSERVED
Boli_vallecula_TR18417_c0_g1_i1	61.2	61.6	85.9	84.3	124	0	112	112	0	0	0	0	0	61.6	0	132	0	131	0	132	0	132	0	132	0	132	0	0	90.9	312	0	169	0	0	DEEP_CONSERVATION	BIOTA_CONSERVED
Boli_vallecula_TR19106_c0_g1_i6	0	0	0	54.7	0	0	0	0	0	0	0	0	0	0	0	247	0	0	0	237	0	234	0	251	0	254	0	0	0	203	0	169	0	0	DEEP_CONSERVATION	BIOTA_CONSERVED
Boli_vallecula_TR22255_c3_g9_i18	0	0	152	0	164	0	0	0	0	0	0	0	0	0	0	106	0	0	0	0	0	0	0	94.4	0	0	0	0	0	235	0	170	0	0	DEEP_CONSERVATION	BIOTA_CONSERVED
Boli_vallecula_TR23558_c0_g1_i1	0	0	0	50.8	0	0	71.6	71.6	0	0	0	0	0	0	0	102	0	103	0	0	0	0	0	109	0	121	0	0	82.6	889	0	170	0	0	DEEP_CONSERVATION	BIOTA_CONSERVED
Boli_vallecula_TR23558_c0_g1_i2	0	0	0	50.8	0	0	71.6	71.6	0	0	0	0	0	0	0	102	0	103	0	0	0	0	0	109	0	121	0	0	0	499	0	170	0	0	DEEP_CONSERVATION	BIOTA_CONSERVED
Boli_vallecula_TR63869_c2_g1_i3	0	0	97.8	0	0	0	0	0	0	0	0	0	0	0	0	0	0	0	0	0	0	0	0	0	0	0	0	0	0	160	0	170	0	0	DEEP_CONSERVATION	BIOTA_CONSERVED
Boli_vallecula_TR64562_c3_g1_i3	99.8	0	99.8	0	90.1	0	0	0	0	0	0	0	0	0	0	0	0	0	0	0	0	0	0	0	0	0	0	0	0	491	0	59	0	55.5	DEEP_CONSERVATION	BIOTA_CONSERVED
Boli_vallecula_TR107734_c0_g1_i1	0	0	106	97.8	95.1	0	105	105	0	0	0	0	0	0	0	134	0	143	0	136	0	135	0	154	0	164	0	0	79.4	1846	0	171	0	0	DEEP_CONSERVATION	BIOTA_CONSERVED
Boli_vallecula_TR63452_c0_g1_i2	0	0	267	262	290	0	240	240	0	0	0	0	0	0	0	381	0	395	0	372	0	371	0	372	0	365	0	0	0	591	0	171	0	0	DEEP_CONSERVATION	BIOTA_CONSERVED
Boli_vallecula_TR14327_c0_g1_i2	0	0	53.5	0	0	0	0	0	0	0	0	0	0	0	0	82.4	0	97.8	0	85.5	0	0	0	73.2	0	71.6	0	0	0	333	0	172	0	0	DEEP_CONSERVATION	BIOTA_CONSERVED
Boli_vallecula_TR33752_c0_g1_i1	98.2	0	91.3	0	75.9	0	0	0	0	0	0	0	0	0	0	0	0	0	0	0	0	0	0	0	0	0	0	0	90.9	234	0	65.2	0	53.8	DEEP_CONSERVATION	BIOTA_CONSERVED
Boli_vallecula_TR22808_c0_g1_i1	62.4	62.4	87.8	85.5	125	0	113	113	0	0	0	0	0	62.4	0	132	0	132	0	130	0	130	0	130	0	130	0	0	80.3	395	0	173	0	0	DEEP_CONSERVATION	BIOTA_CONSERVED
Boli_vallecula_TR22808_c0_g2_i1	62.4	62.4	87.8	85.5	125	0	113	113	0	0	0	0	0	62.4	0	132	0	132	0	130	0	130	0	130	0	130	0	0	95.5	424	0	173	0	0	DEEP_CONSERVATION	BIOTA_CONSERVED
Boli_vallecula_TR25513_c0_g1_i7	0	0	94.4	98.2	99.8	0	97.1	97.1	0	0	0	0	0	0	0	145	0	142	0	134	0	146	0	139	0	137	0	0	0	978	0	173	0	0	DEEP_CONSERVATION	BIOTA_CONSERVED
Boli_vallecula_TR26261_c6_g2_i1	0	0	133	124	0	0	0	0	0	0	0	0	0	0	0	0	0	0	0	0	0	0	0	0	0	0	0	0	0	172	0	173	0	0	DEEP_CONSERVATION	BIOTA_CONSERVED
Boli_vallecula_TR26261_c6_g2_i15	0	0	129	0	0	0	0	0	0	0	0	0	0	0	0	0	0	0	0	0	0	0	0	0	0	0	0	0	0	161	0	173	0	0	DEEP_CONSERVATION	BIOTA_CONSERVED
Boli_vallecula_TR61678_c0_g1_i3	0	0	55.5	51.2	0	0	0	0	0	0	0	0	0	0	0	112	0	67.4	0	117	0	0	0	124	0	130	0	0	0	145	0	173	0	0	DEEP_CONSERVATION	BIOTA_CONSERVED
Boli_vallecula_TR25431_c0_g4_i9	74.7	0	97.1	0	0	0	0	0	0	0	0	0	0	0	0	89.7	0	103	0	97.8	0	98.6	0	94.7	0	105	0	0	0	619	0	174	0	0	DEEP_CONSERVATION	BIOTA_CONSERVED
Boli_vallecula_TR42497_c0_g1_i1	0	0	65.5	0	101	0	0	0	0	0	0	0	0	0	0	68.6	0	230	0	256	0	270	0	255	0	275	0	0	0	461	0	174	0	0	DEEP_CONSERVATION	BIOTA_CONSERVED
Boli_vallecula_TR24165_c1_g3_i17	90.9	0	72.4	0	90.9	0	0	0	0	0	0	0	0	0	0	0	0	0	0	0	0	0	0	0	0	0	0	0	0	121	0	0	0	87.2	DEEP_CONSERVATION	BIOTA_CONSERVED
Boli_vallecula_TR5844_c0_g2_i1	0	0	53.9	0	0	0	0	0	0	0	0	0	0	0	0	0	0	0	0	0	0	0	0	0	0	0	0	0	0	286	0	0	0	87.2	DEEP_CONSERVATION	BIOTA_CONSERVED
Boli_vallecula_TR14327_c0_g1_i1	0	0	53.5	0	0	0	0	0	0	0	0	0	0	0	0	84.3	0	102	0	87.4	0	0	0	73.2	0	73.9	0	0	0	387	0	176	0	0	DEEP_CONSERVATION	BIOTA_CONSERVED
Boli_vallecula_TR63452_c0_g1_i4	0	0	375	369	402	0	321	321	0	0	0	0	0	0	0	534	0	548	0	540	0	540	0	540	0	539	0	0	0	829	0	176	0	0	DEEP_CONSERVATION	BIOTA_CONSERVED
Boli_vallecula_TR63869_c2_g1_i4	0	0	97.1	0	0	0	0	0	0	0	0	0	0	0	0	0	0	0	0	0	0	0	0	0	0	0	0	0	0	160	0	176	0	0	DEEP_CONSERVATION	BIOTA_CONSERVED
Boli_vallecula_TR26330_c6_g5_i7	0	0	85.5	0	0	0	0	0	0	0	0	0	0	0	0	0	0	0	0	0	0	0	0	0	0	0	0	0	0	188	0	177	0	0	DEEP_CONSERVATION	BIOTA_CONSERVED
Boli_vallecula_TR92265_c0_g1_i1	0	0	81.3	60.1	86.3	0	66.2	66.2	0	0	0	0	0	0	0	108	0	115	0	120	0	115	0	125	0	126	0	0	0	175	0	177	0	0	DEEP_CONSERVATION	BIOTA_CONSERVED
Boli_vallecula_TR23147_c1_g4_i1	0	0	400	0	0	0	0	0	0	0	0	0	0	0	0	0	0	0	0	0	0	454	0	0	0	0	0	0	0	420	0	178	0	0	DEEP_CONSERVATION	BIOTA_CONSERVED
Boli_vallecula_TR26261_c6_g2_i12	0	0	136	62.4	0	0	0	0	0	0	0	0	0	0	0	0	0	0	0	0	0	0	0	0	0	0	0	0	0	157	0	178	0	0	DEEP_CONSERVATION	BIOTA_CONSERVED
Boli_vallecula_TR26261_c6_g2_i6	0	0	132	125	0	0	0	0	0	0	0	0	0	0	0	0	0	0	0	0	0	0	0	0	0	0	0	0	0	157	0	178	0	0	DEEP_CONSERVATION	BIOTA_CONSERVED
Boli_vallecula_TR58148_c0_g2_i1	99.8	0	86.7	0	129	0	111	111	0	0	0	0	0	0	0	124	0	119	0	80.5	0	0	0	123	0	125	0	0	0	550	0	178	0	0	DEEP_CONSERVATION	BIOTA_CONSERVED
Boli_vallecula_TR139298_c0_g1_i1	0	0	51.2	0	0	0	0	0	0	0	0	0	0	0	0	0	0	0	0	0	0	0	0	0	0	0	0	0	50.1	199	0	179	0	0	DEEP_CONSERVATION	BIOTA_CONSERVED
Boli_vallecula_TR17375_c0_g1_i4	0	0	68.6	0	75.1	0	0	0	0	0	0	0	0	0	0	0	0	0	0	0	0	0	0	0	0	0	0	0	0	252	0	179	0	0	DEEP_CONSERVATION	BIOTA_CONSERVED
Boli_vallecula_TR19237_c0_g1_i1	0	0	63.9	0	82.8	0	0	0	0	0	0	0	0	0	0	129	0	0	0	116	0	103	0	153	0	154	0	0	79.4	1969	0	179	0	0	DEEP_CONSERVATION	BIOTA_CONSERVED
Boli_vallecula_TR25549_c0_g1_i1	99	0	83.2	0	125	0	0	0	71.9	0	0	0	0	0	0	0	0	0	0	0	0	0	0	0	0	0	0	0	92.3	829	0	75.3	0	51.9	DEEP_CONSERVATION	BIOTA_CONSERVED
Boli_vallecula_TR21751_c2_g2_i3	54.7	0	0	50.4	73.2	0	0	0	56	0	0	0	0	0	0	0	0	0	0	55.8	0	0	0	0	0	0	0	0	0	205	0	180	0	0	DEEP_CONSERVATION	BIOTA_CONSERVED
Boli_vallecula_TR57388_c1_g1_i1	0	0	83.2	0	0	0	0	0	0	0	0	0	0	0	0	81.6	0	0	0	90.1	0	94.4	0	0	0	82.8	0	0	0	220	0	180	0	0	DEEP_CONSERVATION	BIOTA_CONSERVED
Boli_vallecula_TR63430_c1_g2_i2	98.6	0	95.1	0	75.9	0	0	0	0	0	0	0	0	0	0	0	0	0	0	0	0	0	0	0	0	0	0	0	0	354	0	70.7	0	54.7	DEEP_CONSERVATION	BIOTA_CONSERVED
Boli_vallecula_TR100720_c0_g1_i1	0	0	52	0	132	0	112	112	0	0	0	0	0	0	0	105	0	126	0	122	0	108	0	114	0	116	0	0	50.1	244	0	181	0	0	DEEP_CONSERVATION	BIOTA_CONSERVED
Boli_vallecula_TR138624_c0_g1_i1	0	0	64.7	62.4	0	0	0	0	0	0	0	0	0	0	0	135	0	134	0	140	0	132	0	138	0	138	0	0	0	188	0	181	0	0	DEEP_CONSERVATION	BIOTA_CONSERVED
Boli_vallecula_TR15985_c0_g1_i1	0	0	50.1	0	0	0	0	0	0	0	0	0	0	0	0	0	0	0	0	0	0	0	0	0	0	0	0	0	181	151	0	181	0	0	DEEP_CONSERVATION	BIOTA_CONSERVED
Boli_vallecula_TR915_c1_g1_i1	107	0	132	111	143	0	0	0	52	0	0	0	0	0	0	126	0	0	0	0	0	0	0	173	0	0	0	0	0	304	0	0	0	90.9	DEEP_CONSERVATION	BIOTA_CONSERVED
Boli_vallecula_TR18942_c2_g1_i2	0	0	57	98.2	0	0	0	0	0	0	0	0	0	0	0	0	0	0	0	0	0	0	0	0	0	0	0	0	0	156	0	182	0	0	DEEP_CONSERVATION	BIOTA_CONSERVED
Boli_vallecula_TR22335_c0_g1_i1	0	0	126	128	114	0	93.6	93.6	0	0	0	0	0	0	0	142	0	171	0	165	0	169	0	173	0	168	0	0	65.7	715	0	182	0	0	DEEP_CONSERVATION	BIOTA_CONSERVED
Boli_vallecula_TR22335_c0_g1_i2	0	0	126	128	114	0	93.6	93.6	0	0	0	0	0	0	0	142	0	171	0	165	0	169	0	173	0	168	0	0	0	674	0	182	0	0	DEEP_CONSERVATION	BIOTA_CONSERVED
Boli_vallecula_TR62964_c1_g1_i2	0	0	64.3	0	61.2	0	0	0	0	0	0	0	0	0	0	143	0	155	0	160	0	160	0	155	0	160	0	0	0	481	0	182	0	0	DEEP_CONSERVATION	BIOTA_CONSERVED
Boli_vallecula_TR62168_c2_g3_i1	68.2	0	91.7	0	95.9	0	0	0	50.1	0	0	0	0	0	0	0	0	0	0	0	0	0	0	0	0	0	0	0	0	80.3	0	58.8	0	62.5	DEEP_CONSERVATION	BIOTA_CONSERVED
Boli_vallecula_TR131224_c0_g1_i1	0	0	50.1	0	50.1	0	0	0	0	0	0	0	0	0	0	0	0	0	0	0	0	0	0	0	0	0	0	0	98.7	201	0	184	0	0	DEEP_CONSERVATION	BIOTA_CONSERVED
Boli_vallecula_TR57383_c0_g2_i1	0	50.4	0	150	0	0	0	0	0	0	0	0	0	50.4	0	267	0	490	0	501	0	494	0	477	0	479	0	0	86.3	1184	0	184	0	0	DEEP_CONSERVATION	BIOTA_CONSERVED
Boli_vallecula_TR26123_c0_g1_i7	0	0	88.2	93.6	0	0	0	0	0	0	0	0	0	0	0	0	0	0	0	0	0	0	0	0	0	0	0	0	0	0	0	185	0	0	DEEP_CONSERVATION	BIOTA_CONSERVED
Boli_vallecula_TR26568_c0_g1_i1	0	0	141	141	137	0	141	141	0	0	0	0	0	0	0	151	0	152	0	157	0	157	0	163	0	163	0	0	257	257	0	185	0	0	DEEP_CONSERVATION	BIOTA_CONSERVED
Boli_vallecula_TR60593_c0_g1_i2	0	0	56.6	0	0	0	77	77	0	0	0	0	0	0	0	120	0	132	0	131	0	133	0	137	0	138	0	0	0	89.5	0	185	0	0	DEEP_CONSERVATION	BIOTA_CONSERVED
Boli_vallecula_TR24165_c1_g3_i6	62.4	0	181	0	0	0	0	0	0	0	0	0	0	0	0	0	0	0	0	0	0	0	0	83.2	0	0	0	0	0	374	0	67.5	0	58.8	DEEP_CONSERVATION	BIOTA_CONSERVED
Boli_vallecula_TR63430_c1_g2_i1	99	0	54.7	0	81.3	0	0	0	0	0	0	0	0	0	0	54.3	0	0	0	0	0	0	0	0	0	0	0	0	0	279	0	75.8	0	54.7	DEEP_CONSERVATION	BIOTA_CONSERVED
Boli_vallecula_TR72307_c0_g1_i1	99.8	0	98.6	0	99.8	0	0	0	52	0	0	0	0	0	0	0	0	0	0	0	0	0	0	0	0	0	0	0	81.3	151	0	59.7	0	62.9	DEEP_CONSERVATION	BIOTA_CONSERVED
Boli_vallecula_TR3639_c0_g1_i1	90.1	0	92.8	0	99.4	0	0	0	50.1	0	0	0	0	0	0	0	0	0	0	0	0	0	0	0	0	0	0	0	98.2	192	0	85.4	0	50.1	DEEP_CONSERVATION	BIOTA_CONSERVED
Boli_vallecula_TR69916_c0_g1_i1	0	0	93.6	74.3	0	0	0	0	0	0	50.1	0	0	0	0	121	0	112	0	112	0	122	0	153	0	122	0	0	99.6	263	0	186	0	0	DEEP_CONSERVATION	BIOTA_CONSERVED
Boli_vallecula_TR23147_c1_g3_i1	0	0	392	90.1	0	0	0	0	0	0	0	0	0	0	0	0	0	0	0	482	0	0	0	0	0	0	0	0	0	345	0	187	0	0	DEEP_CONSERVATION	BIOTA_CONSERVED
Boli_vallecula_TR23474_c0_g1_i1	0	0	60.1	0	0	0	0	0	0	0	0	0	0	0	0	1302	0	635	0	1968	0	827	0	1706	0	1864	0	0	95	2120	0	187	0	0	DEEP_CONSERVATION	BIOTA_CONSERVED
Boli_vallecula_TR51790_c0_g1_i1	82.8	0	98.6	0	99.8	0	0	0	0	0	0	0	0	0	0	0	0	0	0	0	0	0	0	0	0	0	0	0	95.9	182	0	85.8	0	50.6	DEEP_CONSERVATION	BIOTA_CONSERVED
Boli_vallecula_TR64295_c0_g1_i2	0	0	62	0	0	0	77.4	77.4	0	0	0	0	0	0	0	0	0	203	0	0	0	122	0	160	0	0	0	0	0	883	0	187	0	0	DEEP_CONSERVATION	BIOTA_CONSERVED
Boli_vallecula_TR63215_c2_g1_i1	62.8	0	61.6	0	62.8	0	0	0	61.9	0	0	0	0	0	0	0	0	0	0	0	0	0	0	0	0	0	0	0	0	169	0	51.5	0	68	DEEP_CONSERVATION	BIOTA_CONSERVED
Boli_vallecula_TR59951_c0_g2_i1	98.2	0	97.8	0	94	0	0	0	79.8	0	0	0	0	0	0	0	0	0	0	0	0	0	0	0	0	0	0	0	0	92.5	0	84	0	51.9	DEEP_CONSERVATION	BIOTA_CONSERVED
Boli_vallecula_TR10658_c0_g1_i1	0	0	107	102	80.9	0	0	0	0	0	0	0	0	0	0	0	0	135	0	93.6	0	132	0	103	0	106	0	0	88.6	572	0	188	0	0	DEEP_CONSERVATION	BIOTA_CONSERVED
Boli_vallecula_TR20153_c0_g1_i1	0	0	92.8	0	0	0	0	0	0	0	0	0	0	0	0	0	0	0	0	0	0	0	0	0	0	0	0	0	63.4	277	0	188	0	0	DEEP_CONSERVATION	BIOTA_CONSERVED
Boli_vallecula_TR26253_c1_g6_i1	0	0	183	180	172	0	0	0	0	0	0	0	0	0	0	250	0	289	0	298	0	0	0	0	0	209	0	0	0	405	0	188	0	0	DEEP_CONSERVATION	BIOTA_CONSERVED
Boli_vallecula_TR60456_c1_g3_i1	0	0	236	0	221	0	0	0	0	0	0	0	0	0	0	0	0	0	0	0	0	0	0	0	0	0	0	0	0	257	0	188	0	0	DEEP_CONSERVATION	BIOTA_CONSERVED
Boli_vallecula_TR60456_c1_g3_i4	0	0	332	62.8	302	0	0	0	0	0	0	0	0	0	0	325	0	0	0	0	0	0	0	0	0	0	0	0	0	199	0	188	0	0	DEEP_CONSERVATION	BIOTA_CONSERVED
Boli_vallecula_TR60456_c1_g3_i5	0	0	333	0	298	0	0	0	0	0	0	0	0	0	0	326	0	0	0	0	0	0	0	0	0	0	0	0	0	257	0	188	0	0	DEEP_CONSERVATION	BIOTA_CONSERVED
Boli_vallecula_TR62119_c1_g2_i1	0	0	117	0	0	0	0	0	0	0	0	0	0	0	0	112	0	61.2	0	0	0	0	0	0	0	71.2	0	0	0	1055	0	189	0	0	DEEP_CONSERVATION	BIOTA_CONSERVED
Boli_vallecula_TR62119_c1_g2_i2	0	0	117	0	0	0	0	0	0	0	0	0	0	0	0	112	0	61.2	0	0	0	0	0	0	0	71.2	0	0	0	1035	0	189	0	0	DEEP_CONSERVATION	BIOTA_CONSERVED
Boli_vallecula_TR63869_c2_g1_i8	0	0	90.9	127	0	0	0	0	0	0	0	0	0	0	0	0	0	0	0	0	0	0	0	0	0	0	0	0	0	175	0	189	0	0	DEEP_CONSERVATION	BIOTA_CONSERVED
Boli_vallecula_TR6903_c0_g2_i1	0	0	143	139	0	0	0	0	0	0	0	0	0	0	0	192	0	187	0	181	0	130	0	178	0	186	0	0	0	502	0	189	0	0	DEEP_CONSERVATION	BIOTA_CONSERVED
Boli_vallecula_TR61100_c0_g1_i2	0	0	813	826	755	0	0	0	0	0	0	0	0	0	0	1099	0	1105	0	1063	0	1212	0	1144	0	1145	0	0	0	1934	0	190	0	0	DEEP_CONSERVATION	BIOTA_CONSERVED
Boli_vallecula_TR18942_c2_g2_i1	0	0	154	60.1	0	0	0	0	0	0	0	0	0	0	0	0	0	0	0	0	0	0	0	0	0	0	0	0	0	173	0	191	0	0	DEEP_CONSERVATION	BIOTA_CONSERVED
Boli_vallecula_TR23909_c5_g5_i3	50.8	0	53.5	0	63.5	0	0	0	0	0	0	0	0	0	0	162	0	0	0	208	0	0	0	219	0	211	0	0	0	74.8	0	191	0	0	DEEP_CONSERVATION	BIOTA_CONSERVED
Boli_vallecula_TR55186_c0_g1_i1	0	0	260	109	0	0	0	0	0	0	0	0	0	0	0	419	0	446	0	416	0	357	0	373	0	379	0	0	71.6	620	0	191	0	0	DEEP_CONSERVATION	BIOTA_CONSERVED
Boli_vallecula_TR51790_c0_g2_i1	84.3	0	95.1	0	99.8	0	0	0	0	0	0	0	0	0	0	0	0	0	0	0	0	0	0	0	0	0	0	0	0	148	0	90.4	0	50.6	DEEP_CONSERVATION	BIOTA_CONSERVED
Boli_vallecula_TR51494_c0_g2_i1	50.1	0	54.7	0	0	0	0	0	0	0	0	0	0	0	0	129	0	97.8	0	140	0	0	0	139	0	139	0	0	96.4	211	0	192	0	0	DEEP_CONSERVATION	BIOTA_CONSERVED
Boli_vallecula_TR24769_c1_g1_i5	0	0	58.2	0	68.2	0	0	0	0	0	0	0	0	0	0	0	0	0	0	0	0	0	0	0	0	0	0	0	0	858	0	0	0	96.4	DEEP_CONSERVATION	BIOTA_CONSERVED
Boli_vallecula_TR107954_c0_g1_i1	0	0	52.4	0	0	0	0	0	0	0	0	0	0	0	0	0	0	0	0	0	0	0	0	0	0	0	0	0	97.7	522	0	193	0	0	DEEP_CONSERVATION	BIOTA_CONSERVED
Boli_vallecula_TR24063_c0_g1_i5	0	0	0	50.4	1231	0	1295	1295	61.9	0	0	0	0	0	0	2345	0	2183	0	2432	0	2205	0	2405	0	2410	0	0	0	3037	0	193	0	0	DEEP_CONSERVATION	BIOTA_CONSERVED
Boli_vallecula_TR24374_c1_g3_i1	0	0	80.5	80.1	0	0	0	0	0	0	0	0	0	0	0	153	0	0	0	164	0	0	0	171	0	168	0	0	0	79	0	193	0	0	DEEP_CONSERVATION	BIOTA_CONSERVED
Boli_vallecula_TR65091_c1_g3_i4	0	81.6	0	72.8	0	0	0	0	0	0	0	0	0	81.6	0	994	0	1123	0	0	0	904	0	902	0	903	0	0	0	3958	0	193	0	0	DEEP_CONSERVATION	BIOTA_CONSERVED
Boli_vallecula_TR58848_c0_g1_i1	0	0	0	66.2	674	0	0	0	0	0	0	0	0	0	0	1229	0	1271	0	1310	0	1310	0	1268	0	1286	0	0	72.1	1585	0	0	0	96.8	DEEP_CONSERVATION	BIOTA_CONSERVED
Boli_vallecula_TR23881_c0_g1_i1	52.8	0	55.8	0	52.4	0	0	0	0	0	0	0	0	0	0	0	0	0	0	0	0	183	0	175	0	0	0	0	68.9	367	0	194	0	0	DEEP_CONSERVATION	BIOTA_CONSERVED
Boli_vallecula_TR61694_c0_g1_i5	0	0	79.3	97.4	0	0	0	0	0	0	0	0	0	0	0	0	0	0	0	0	0	0	0	0	0	0	0	0	0	128	0	194	0	0	DEEP_CONSERVATION	BIOTA_CONSERVED
Boli_vallecula_TR19579_c2_g1_i3	98.6	0	99	0	97.4	0	0	0	0	0	0	0	0	0	0	0	0	0	0	0	0	0	0	0	0	0	0	0	0	214	0	94.1	0	50.1	DEEP_CONSERVATION	BIOTA_CONSERVED
Boli_vallecula_TR24428_c3_g1_i1	98.2	0	99.8	0	99.4	0	0	0	0	0	0	0	0	0	0	0	0	0	0	0	0	0	0	0	0	0	0	0	0	261	0	92.4	0	51	DEEP_CONSERVATION	BIOTA_CONSERVED
Boli_vallecula_TR60871_c1_g1_i1	0	0	55.8	0	153	0	0	0	0	0	0	0	0	0	0	0	0	0	0	0	0	0	0	0	0	0	0	0	0	263	0	195	0	0	DEEP_CONSERVATION	BIOTA_CONSERVED
Boli_vallecula_TR24944_c2_g4_i1	0	0	65.9	0	0	0	0	0	0	0	0	0	0	0	0	0	0	0	0	0	0	0	0	0	0	0	0	0	0	155	0	196	0	0	DEEP_CONSERVATION	BIOTA_CONSERVED
Boli_vallecula_TR40126_c0_g1_i1	0	0	79.7	0	0	0	0	0	0	0	0	0	0	0	0	0	0	0	0	0	0	0	0	0	0	0	0	0	93.6	215	0	197	0	0	DEEP_CONSERVATION	BIOTA_CONSERVED
Boli_vallecula_TR59825_c1_g1_i2	0	0	93.6	0	0	0	64.3	64.3	0	0	0	0	0	0	0	81.6	0	77	0	79	0	0	0	0	0	178	0	0	0	762	0	197	0	0	DEEP_CONSERVATION	BIOTA_CONSERVED
Boli_vallecula_TR111080_c0_g1_i1	0	0	52.8	0	79.3	0	0	0	0	0	0	0	0	0	0	89.4	0	0	0	0	0	0	0	0	0	91.3	0	0	68.4	535	0	0	0	99.1	DEEP_CONSERVATION	BIOTA_CONSERVED
Boli_vallecula_TR10437_c0_g1_i1	0	0	96.7	0	94	0	0	0	0	0	0	0	0	0	0	0	0	0	0	0	0	0	0	0	0	0	0	0	93.6	498	0	199	0	0	DEEP_CONSERVATION	BIOTA_CONSERVED
Boli_vallecula_TR16291_c0_g1_i2	0	0	124	0	140	0	65.9	65.9	0	0	0	0	0	0	0	0	0	0	0	0	0	0	0	0	0	114	0	0	0	220	0	199	0	0	DEEP_CONSERVATION	BIOTA_CONSERVED
Boli_vallecula_TR60717_c0_g1_i2	0	0	0	110	90.9	0	108	108	0	0	0	0	0	0	0	318	0	322	0	301	0	310	0	326	0	323	0	0	0	0	0	199	0	0	DEEP_CONSERVATION	BIOTA_CONSERVED
Boli_vallecula_TR61153_c0_g1_i1	77	0	85.5	0	85.1	0	0	0	0	0	0	0	0	0	0	0	0	0	0	0	0	0	0	0	0	0	0	0	0	766	0	0	0	99.6	DEEP_CONSERVATION	BIOTA_CONSERVED
Boli_vallecula_TR20859_c1_g1_i1	0	0	58.5	0	59.7	0	0	0	0	0	0	0	0	0	0	0	0	0	0	0	0	0	0	0	0	0	0	0	0	453	0	0	0	100	DEEP_CONSERVATION	BIOTA_CONSERVED
Boli_vallecula_TR20859_c1_g1_i5	0	0	58.5	0	59.7	0	0	0	60	0	0	0	0	0	0	0	0	0	0	0	0	0	0	0	0	0	0	0	0	461	0	0	0	100	DEEP_CONSERVATION	BIOTA_CONSERVED
Boli_vallecula_TR55470_c0_g1_i1	85.5	144	74.3	0	293	0	88.2	88.2	99.6	0	0	0	0	144	0	0	0	0	0	0	0	0	0	0	0	0	0	0	97.2	323	0	200	0	0	DEEP_CONSERVATION	BIOTA_CONSERVED
Boli_vallecula_TR60686_c0_g2_i1	107	0	113	0	63.9	0	0	0	0	0	0	0	0	0	0	297	0	351	0	371	0	355	0	379	0	383	0	0	0	392	0	200	0	0	DEEP_CONSERVATION	BIOTA_CONSERVED
Boli_vallecula_TR63452_c0_g1_i1	0	0	421	417	446	0	367	367	0	0	0	0	0	0	0	636	0	650	0	634	0	645	0	630	0	636	0	0	80	1021	0	200	0	0	DEEP_CONSERVATION	BIOTA_CONSERVED
Boli_vallecula_TR63452_c0_g1_i3	0	0	419	414	444	0	363	363	0	0	0	0	0	0	0	634	0	647	0	630	0	646	0	629	0	635	0	0	0	1017	0	200	0	0	DEEP_CONSERVATION	BIOTA_CONSERVED
Boli_vallecula_TR63452_c0_g1_i5	0	0	419	414	444	0	363	363	0	0	0	0	0	0	0	634	0	647	0	630	0	646	0	629	0	635	0	0	0	1014	0	200	0	0	DEEP_CONSERVATION	BIOTA_CONSERVED
Boli_vallecula_TR87636_c0_g1_i1	68.9	144	60.8	134	331	0	146	146	58	0	0	0	0	144	0	149	0	150	0	149	0	149	0	148	0	155	0	0	51.9	222	0	200	0	0	DEEP_CONSERVATION	BIOTA_CONSERVED
Boli_vallecula_TR108666_c0_g1_i1	0	0	99	0	154	0	0	0	0	0	0	0	0	0	0	0	0	0	0	0	0	0	0	0	0	0	0	0	55.1	406	0	63.8	0	68.4	DEEP_CONSERVATION	BIOTA_CONSERVED
Boli_vallecula_TR18942_c2_g1_i3	0	0	175	124	0	0	0	0	0	0	0	0	0	0	0	0	0	0	0	0	0	0	0	0	0	0	0	0	0	152	0	201	0	0	DEEP_CONSERVATION	BIOTA_CONSERVED
Boli_vallecula_TR18942_c2_g1_i1	0	0	57	100	0	0	0	0	0	0	0	0	0	0	0	0	0	0	0	0	0	0	0	0	0	0	0	0	0	154	0	202	0	0	DEEP_CONSERVATION	BIOTA_CONSERVED
Boli_vallecula_TR26330_c6_g6_i3	0	0	90.9	0	0	0	0	0	0	0	0	0	0	0	0	0	0	0	0	0	0	0	0	0	0	0	0	0	0	206	0	202	0	0	DEEP_CONSERVATION	BIOTA_CONSERVED
Boli_vallecula_TR71001_c0_g1_i1	152	153	134	135	159	0	163	163	0	0	0	0	0	153	0	186	0	188	0	163	0	189	0	169	0	171	0	0	97.3	450	0	202	0	0	DEEP_CONSERVATION	BIOTA_CONSERVED
Boli_vallecula_TR80861_c0_g1_i1	0	0	50.1	52	0	0	0	0	0	0	0	0	0	0	0	62.8	0	0	0	65.9	0	64.3	0	65.9	0	65.9	0	0	73	68.4	0	68.4	0	67	DEEP_CONSERVATION	BIOTA_CONSERVED
Boli_vallecula_TR130733_c0_g1_i1	0	0	102	0	0	0	0	0	0	0	0	0	0	0	0	0	0	337	0	0	0	299	0	0	0	0	0	0	73	396	0	203	0	0	DEEP_CONSERVATION	BIOTA_CONSERVED
Boli_vallecula_TR19400_c0_g1_i1	55.5	0	59.3	0	0	0	0	0	0	0	0	0	0	0	0	186	0	354	0	428	0	400	0	400	0	412	0	0	50.6	1284	0	204	0	0	DEEP_CONSERVATION	BIOTA_CONSERVED
Boli_vallecula_TR24393_c0_g1_i1	0	0	97.4	0	65.9	0	0	0	0	0	0	0	0	0	0	0	0	0	0	0	0	0	0	0	0	0	0	0	50.6	719	0	204	0	0	DEEP_CONSERVATION	BIOTA_CONSERVED
Boli_vallecula_TR51994_c0_g1_i1	0	0	91.7	0	130	0	0	0	0	0	0	0	0	0	0	0	0	0	0	0	0	0	0	0	0	0	0	0	1005	1263	0	204	0	0	DEEP_CONSERVATION	BIOTA_CONSERVED
Boli_vallecula_TR64608_c1_g6_i2	0	0	52.8	0	0	0	0	0	0	0	0	0	0	0	0	0	0	0	0	68.9	0	74.7	0	88.2	0	82.8	0	0	0	690	0	0	0	102	DEEP_CONSERVATION	BIOTA_CONSERVED
Boli_vallecula_TR64608_c1_g6_i3	0	0	98.6	0	0	0	0	0	0	0	0	0	0	0	0	0	0	0	0	53.9	0	72	0	74.3	0	69.7	0	0	0	416	0	0	0	102	DEEP_CONSERVATION	BIOTA_CONSERVED
Boli_vallecula_TR148427_c0_g1_i1	0	0	119	0	191	0	0	0	56	0	0	0	0	0	0	0	0	187	0	252	0	253	0	253	0	254	0	0	87.7	297	0	205	0	0	DEEP_CONSERVATION	BIOTA_CONSERVED
Boli_vallecula_TR18323_c0_g1_i3	50.1	0	57.8	0	0	0	0	0	0	0	0	0	0	0	0	0	0	0	0	0	0	0	0	0	0	0	0	0	0	693	0	205	0	0	DEEP_CONSERVATION	BIOTA_CONSERVED
Boli_vallecula_TR18323_c0_g1_i4	50.1	0	57.8	0	0	0	0	0	0	0	0	0	0	0	0	0	0	0	0	0	0	0	0	0	0	0	0	0	0	693	0	205	0	0	DEEP_CONSERVATION	BIOTA_CONSERVED
Boli_vallecula_TR18323_c0_g1_i8	0	0	57.8	0	0	0	0	0	0	0	0	0	0	0	0	308	0	315	0	255	0	261	0	312	0	309	0	0	0	638	0	205	0	0	DEEP_CONSERVATION	BIOTA_CONSERVED
Boli_vallecula_TR25353_c3_g2_i6	0	0	57.8	0	0	0	0	0	0	0	0	0	0	0	0	0	0	0	0	0	0	0	0	0	0	0	0	0	0	273	0	205	0	0	DEEP_CONSERVATION	BIOTA_CONSERVED
Boli_vallecula_TR104007_c0_g1_i1	0	0	660	658	87.4	0	0	0	0	0	0	0	0	0	0	0	0	0	0	0	0	0	0	0	0	0	0	0	0	1268	0	0	0	103	DEEP_CONSERVATION	BIOTA_CONSERVED
Boli_vallecula_TR43690_c0_g1_i1	0	0	52.4	0	90.5	0	69.7	69.7	0	0	0	0	0	0	0	76.3	0	0	0	0	0	0	0	0	0	0	0	0	63.4	736	0	206	0	0	DEEP_CONSERVATION	BIOTA_CONSERVED
Boli_vallecula_TR43690_c0_g2_i1	0	0	52.4	0	90.5	0	69.7	69.7	0	0	0	0	0	0	0	76.3	0	0	0	0	0	0	0	0	0	0	0	0	539	736	0	206	0	0	DEEP_CONSERVATION	BIOTA_CONSERVED
Boli_vallecula_TR43690_c0_g3_i1	0	0	52.4	0	90.5	0	68.2	68.2	0	0	0	0	0	0	0	76.3	0	0	0	0	0	0	0	0	0	0	0	0	87.2	438	0	206	0	0	DEEP_CONSERVATION	BIOTA_CONSERVED
Boli_vallecula_TR64877_c0_g1_i3	0	0	0	69.3	0	0	0	0	0	0	0	0	0	0	0	272	0	0	0	0	0	0	0	0	0	0	0	0	0	0	0	207	0	0	DEEP_CONSERVATION	BIOTA_CONSERVED
Boli_vallecula_TR23646_c0_g1_i8	0	0	92.8	0	0	0	0	0	54	0	0	0	0	0	0	0	0	0	0	0	0	0	0	0	0	0	0	0	0	182	0	208	0	0	DEEP_CONSERVATION	BIOTA_CONSERVED
Boli_vallecula_TR64910_c0_g1_i1	0	0	57	0	0	0	0	0	0	0	0	0	0	0	0	0	0	0	0	0	0	0	0	0	0	0	0	0	0	319	0	0	0	104	DEEP_CONSERVATION	BIOTA_CONSERVED
Boli_vallecula_TR8029_c0_g1_i1	0	0	0	112	127	0	110	110	0	0	0	0	0	0	0	163	0	127	0	186	0	172	0	168	0	171	0	0	73	315	0	208	0	0	DEEP_CONSERVATION	BIOTA_CONSERVED
Boli_vallecula_TR88925_c0_g1_i1	0	0	0	158	108	0	0	0	0	0	50.1	0	0	0	0	284	0	272	0	271	0	282	0	293	0	377	0	0	0	585	0	208	0	0	DEEP_CONSERVATION	BIOTA_CONSERVED
Boli_vallecula_TR26330_c6_g6_i1	0	0	91.7	96.3	0	0	0	0	0	0	0	0	0	0	0	0	0	0	0	0	0	0	0	0	0	0	0	0	0	239	0	209	0	0	DEEP_CONSERVATION	BIOTA_CONSERVED
Boli_vallecula_TR26330_c6_g6_i10	0	0	87.8	0	0	0	0	0	0	0	0	0	0	0	0	0	0	0	0	0	0	0	0	0	0	0	0	0	0	239	0	209	0	0	DEEP_CONSERVATION	BIOTA_CONSERVED
Boli_vallecula_TR57430_c0_g1_i5	0	0	0	59.7	0	0	0	0	0	0	0	0	0	0	0	561	0	0	0	629	0	609	0	551	0	601	0	0	0	1229	0	62	0	73.5	DEEP_CONSERVATION	BIOTA_CONSERVED
Boli_vallecula_TR57430_c0_g1_i6	0	0	0	59.7	0	0	0	0	0	0	0	0	0	0	0	556	0	616	0	620	0	608	0	553	0	589	0	0	0	1229	0	62	0	73.5	DEEP_CONSERVATION	BIOTA_CONSERVED
Boli_vallecula_TR109884_c0_g1_i1	0	0	137	0	181	0	0	0	0	0	0	0	0	0	0	0	0	0	0	0	0	0	0	0	0	0	0	0	153	2652	0	210	0	0	DEEP_CONSERVATION	BIOTA_CONSERVED
Boli_vallecula_TR20957_c0_g1_i1	0	0	0	106	0	0	588	588	0	0	0	0	0	0	0	410	0	1093	0	1145	0	1035	0	1085	0	1083	0	0	99.1	1794	0	210	0	0	DEEP_CONSERVATION	BIOTA_CONSERVED
Boli_vallecula_TR20957_c0_g1_i2	0	0	0	106	0	0	588	588	0	0	0	0	0	0	0	410	0	1093	0	1145	0	1035	0	1085	0	1083	0	0	0	1794	0	210	0	0	DEEP_CONSERVATION	BIOTA_CONSERVED
Boli_vallecula_TR44358_c1_g1_i1	0	0	120	120	92	0	0	0	0	0	0	0	0	0	0	194	0	209	0	211	0	180	0	205	0	206	0	0	0	495	0	210	0	0	DEEP_CONSERVATION	BIOTA_CONSERVED
Boli_vallecula_TR59111_c0_g1_i1	69.7	0	77	0	0	0	0	0	0	0	0	0	0	0	0	211	0	197	0	0	0	199	0	204	0	210	0	0	92.7	1350	0	210	0	0	DEEP_CONSERVATION	BIOTA_CONSERVED
Boli_vallecula_TR59111_c0_g1_i2	69.7	0	77	0	0	0	0	0	0	0	0	0	0	0	0	211	0	197	0	0	0	199	0	204	0	210	0	0	0	1350	0	210	0	0	DEEP_CONSERVATION	BIOTA_CONSERVED
Boli_vallecula_TR59111_c0_g1_i3	69.7	0	77	0	0	0	0	0	0	0	0	0	0	0	0	211	0	197	0	0	0	199	0	204	0	210	0	0	0	1350	0	210	0	0	DEEP_CONSERVATION	BIOTA_CONSERVED
Boli_vallecula_TR61682_c0_g2_i6	0	0	83.6	66.2	0	0	0	0	0	0	0	0	0	0	0	0	0	0	0	0	0	0	0	0	0	0	0	0	0	306	0	210	0	0	DEEP_CONSERVATION	BIOTA_CONSERVED
Boli_vallecula_TR63574_c0_g1_i4	0	0	97.4	0	0	0	0	0	0	0	0	0	0	0	0	0	0	0	0	0	0	0	0	154	0	0	0	0	0	352	0	210	0	0	DEEP_CONSERVATION	BIOTA_CONSERVED
Boli_vallecula_TR19579_c2_g1_i1	179	0	98.2	0	91.7	0	0	0	0	0	0	0	0	0	0	0	0	0	0	0	0	0	0	0	0	0	0	0	0	246	0	100	0	55.1	DEEP_CONSERVATION	BIOTA_CONSERVED
Boli_vallecula_TR21005_c0_g1_i1	0	0	86.7	0	123	0	0	0	0	0	0	0	0	0	0	566	0	429	0	0	0	617	0	610	0	612	0	0	99.6	222	0	211	0	0	DEEP_CONSERVATION	BIOTA_CONSERVED
Boli_vallecula_TR21524_c0_g1_i1	68.2	0	162	0	77	0	0	0	0	0	0	0	0	0	0	0	0	0	0	0	0	0	0	0	0	0	0	0	55.1	1523	0	211	0	0	DEEP_CONSERVATION	BIOTA_CONSERVED
Boli_vallecula_TR23547_c0_g2_i1	53.9	0	57	0	0	0	0	0	0	0	0	0	0	0	0	0	0	0	0	0	0	0	0	58.2	0	0	0	0	0	767	0	211	0	0	DEEP_CONSERVATION	BIOTA_CONSERVED
Boli_vallecula_TR54958_c0_g1_i1	0	0	132	128	0	0	0	0	0	0	0	0	0	0	0	177	0	176	0	173	0	118	0	171	0	175	0	0	0	370	0	211	0	0	DEEP_CONSERVATION	BIOTA_CONSERVED
Boli_vallecula_TR54958_c0_g1_i2	0	0	141	138	117	0	0	0	0	0	0	0	0	0	0	183	0	188	0	177	0	117	0	177	0	183	0	0	0	462	0	211	0	0	DEEP_CONSERVATION	BIOTA_CONSERVED
Boli_vallecula_TR61678_c0_g1_i1	0	0	59.7	55.5	0	0	0	0	0	0	0	0	0	0	0	170	0	66.2	0	176	0	62.8	0	182	0	181	0	0	97.3	289	0	211	0	0	DEEP_CONSERVATION	BIOTA_CONSERVED
Boli_vallecula_TR13481_c0_g1_i1	78.6	0	227	0	82.8	0	0	0	0	0	0	0	0	0	0	0	0	0	0	0	0	0	0	0	0	0	0	0	97.7	438	0	212	0	0	DEEP_CONSERVATION	BIOTA_CONSERVED
Boli_vallecula_TR20375_c0_g1_i3	0	0	122	0	151	0	0	0	0	0	0	0	0	0	0	0	0	0	0	0	0	0	0	0	0	0	0	0	0	614	0	212	0	0	DEEP_CONSERVATION	BIOTA_CONSERVED
Boli_vallecula_TR65652_c1_g1_i7	57	0	57.4	0	56.6	0	0	0	0	0	0	0	0	0	0	0	0	0	0	0	0	0	0	0	0	0	0	0	0	1484	0	212	0	0	DEEP_CONSERVATION	BIOTA_CONSERVED
Boli_vallecula_TR120154_c0_g1_i1	0	0	131	125	154	0	0	0	0	0	0	0	0	0	0	129	0	0	0	0	0	0	0	196	0	192	0	0	58.8	1483	0	213	0	0	DEEP_CONSERVATION	BIOTA_CONSERVED
Boli_vallecula_TR130504_c0_g1_i1	0	0	95.5	0	0	0	0	0	0	0	0	0	0	0	0	0	0	0	0	0	0	0	0	0	0	0	0	0	0	239	0	213	0	0	DEEP_CONSERVATION	BIOTA_CONSERVED
Boli_vallecula_TR19400_c0_g1_i2	55.5	0	59.3	0	0	0	0	0	0	0	0	0	0	0	0	495	0	528	0	680	0	587	0	643	0	660	0	0	0	1010	0	213	0	0	DEEP_CONSERVATION	BIOTA_CONSERVED
Boli_vallecula_TR22255_c3_g9_i6	0	0	154	0	195	0	0	0	0	0	0	0	0	0	0	78.6	0	0	0	0	0	0	0	0	0	0	0	0	0	294	0	213	0	0	DEEP_CONSERVATION	BIOTA_CONSERVED
Boli_vallecula_TR61496_c0_g1_i1	73.6	0	76.3	0	0	0	0	0	0	0	0	0	0	0	0	439	0	591	0	589	0	604	0	0	0	538	0	0	85.4	1460	0	213	0	0	DEEP_CONSERVATION	BIOTA_CONSERVED
Boli_vallecula_TR61496_c0_g1_i2	73.6	0	76.3	0	0	0	0	0	0	0	0	0	0	0	0	469	0	634	0	630	0	644	0	558	0	573	0	0	0	1460	0	213	0	0	DEEP_CONSERVATION	BIOTA_CONSERVED
Boli_vallecula_TR61496_c0_g1_i3	73.6	0	76.3	0	0	0	0	0	0	0	0	0	0	0	0	405	0	591	0	589	0	604	0	525	0	538	0	0	0	1460	0	213	0	0	DEEP_CONSERVATION	BIOTA_CONSERVED
Boli_vallecula_TR61496_c0_g1_i4	73.6	0	76.3	0	0	0	0	0	0	0	0	0	0	0	0	0	0	0	0	0	0	0	0	0	0	0	0	0	0	1021	0	213	0	0	DEEP_CONSERVATION	BIOTA_CONSERVED
Boli_vallecula_TR61496_c0_g1_i5	73.6	0	76.3	0	0	0	0	0	0	0	0	0	0	0	0	0	0	0	0	0	0	0	0	0	0	0	0	0	0	1021	0	213	0	0	DEEP_CONSERVATION	BIOTA_CONSERVED
Boli_vallecula_TR24974_c0_g1_i1	0	0	790	789	738	0	0	0	0	0	0	0	0	0	0	970	0	961	0	904	0	994	0	971	0	980	0	0	58.8	1939	0	215	0	0	DEEP_CONSERVATION	BIOTA_CONSERVED
Boli_vallecula_TR24974_c0_g1_i2	0	0	791	790	737	0	0	0	0	0	0	0	0	0	0	970	0	961	0	903	0	993	0	970	0	978	0	0	0	1872	0	215	0	0	DEEP_CONSERVATION	BIOTA_CONSERVED
Boli_vallecula_TR57570_c0_g1_i1	0	0	144	137	145	0	0	0	0	0	0	0	0	0	0	204	0	209	0	191	0	207	0	183	0	237	0	0	96.8	466	0	215	0	0	DEEP_CONSERVATION	BIOTA_CONSERVED
Boli_vallecula_TR57870_c0_g1_i1	0	0	711	651	638	0	628	628	0	0	0	0	0	0	0	1012	0	1060	0	1037	0	1057	0	1033	0	1044	0	0	67	1986	0	215	0	0	DEEP_CONSERVATION	BIOTA_CONSERVED
Boli_vallecula_TR59084_c0_g1_i1	0	0	79.7	84	0	0	94.7	94.7	0	0	0	0	0	0	0	153	0	157	0	156	0	164	0	162	0	164	0	0	61.1	649	0	215	0	0	DEEP_CONSERVATION	BIOTA_CONSERVED
Boli_vallecula_TR59907_c0_g1_i2	0	0	150	137	151	0	0	0	0	0	0	0	0	0	0	187	0	194	0	180	0	0	0	193	0	192	0	0	0	313	0	215	0	0	DEEP_CONSERVATION	BIOTA_CONSERVED
Boli_vallecula_TR65037_c2_g1_i5	0	0	0	56.2	0	0	61.6	61.6	0	0	0	0	0	0	0	654	0	687	0	695	0	702	0	675	0	680	0	0	0	1039	0	215	0	0	DEEP_CONSERVATION	BIOTA_CONSERVED
Boli_vallecula_TR59498_c1_g1_i1	0	0	95.1	71.2	0	0	0	0	0	0	0	0	0	0	0	0	0	0	0	0	0	0	0	0	0	0	0	0	83.5	540	0	61.6	0	77	DEEP_CONSERVATION	BIOTA_CONSERVED
Boli_vallecula_TR25272_c5_g1_i5	0	0	62.4	0	51.6	0	213	213	634	157	0	0	0	0	0	96.7	0	0	0	0	0	0	0	0	0	0	0	0	0	369	0	216	0	0	DEEP_CONSERVATION	BIOTA_CONSERVED
Boli_vallecula_TR55709_c0_g1_i1	0	0	180	172	194	0	183	183	0	0	0	0	0	0	0	232	0	237	0	0	0	237	0	225	0	229	0	0	96.4	737	0	216	0	0	DEEP_CONSERVATION	BIOTA_CONSERVED
Boli_vallecula_TR60382_c2_g1_i2	0	0	159	153	163	0	152	152	60	0	0	0	0	0	0	176	0	170	0	174	0	175	0	175	0	175	0	0	0	241	0	216	0	0	DEEP_CONSERVATION	BIOTA_CONSERVED
Boli_vallecula_TR58728_c0_g1_i5	0	0	0	102	0	0	0	0	0	0	0	0	0	0	0	0	0	233	0	245	0	251	0	235	0	233	0	0	0	480	0	217	0	0	DEEP_CONSERVATION	BIOTA_CONSERVED
Boli_vallecula_TR63957_c5_g9_i2	0	0	0	96.7	0	0	0	0	0	0	0	0	0	0	0	0	0	127	0	159	0	184	0	181	0	177	0	0	0	408	0	217	0	0	DEEP_CONSERVATION	BIOTA_CONSERVED
Boli_vallecula_TR40869_c0_g1_i1	0	0	0	160	0	0	0	0	0	0	0	0	0	0	0	495	0	160	0	553	0	331	0	557	0	570	0	0	70.7	907	0	218	0	0	DEEP_CONSERVATION	BIOTA_CONSERVED
Boli_vallecula_TR76562_c0_g1_i1	0	0	72	69.3	70.9	0	68.2	68.2	0	0	0	0	0	0	0	99.4	0	124	0	88.2	0	85.5	0	115	0	119	0	0	0	438	0	65.2	0	76.7	DEEP_CONSERVATION	BIOTA_CONSERVED
Boli_vallecula_TR18598_c0_g1_i2	0	0	129	131	106	0	119	119	0	0	0	0	0	0	0	150	0	0	0	144	0	132	0	136	0	134	0	0	0	340	0	219	0	0	DEEP_CONSERVATION	BIOTA_CONSERVED
Boli_vallecula_TR19725_c0_g2_i1	0	0	62.8	0	0	0	64.7	64.7	0	0	0	0	0	0	0	0	0	0	0	0	0	0	0	0	0	0	0	0	68.4	472	0	219	0	0	DEEP_CONSERVATION	BIOTA_CONSERVED
Boli_vallecula_TR63095_c1_g1_i1	0	0	310	323	341	0	310	310	0	0	0	0	0	0	0	475	0	426	0	478	0	469	0	464	0	464	0	0	58.8	793	0	219	0	0	DEEP_CONSERVATION	BIOTA_CONSERVED
Boli_vallecula_TR64262_c0_g3_i2	0	0	0	58.2	241	0	92	92	0	0	0	0	0	0	0	306	0	283	0	313	0	320	0	302	0	305	0	0	0	457	0	220	0	0	DEEP_CONSERVATION	BIOTA_CONSERVED
Boli_vallecula_TR22857_c0_g1_i1	0	0	0	79.3	0	0	0	0	0	0	0	0	0	0	0	0	0	0	0	182	0	162	0	184	0	180	0	0	82.2	542	0	221	0	0	DEEP_CONSERVATION	BIOTA_CONSERVED
Boli_vallecula_TR22857_c0_g1_i4	0	0	0	79.3	0	0	0	0	0	0	0	0	0	0	0	0	0	0	0	182	0	162	0	184	0	180	0	0	0	542	0	221	0	0	DEEP_CONSERVATION	BIOTA_CONSERVED
Boli_vallecula_TR25319_c0_g1_i14	68.6	0	75.1	53.5	72.4	0	0	0	0	0	0	0	0	0	0	0	0	278	0	0	0	0	0	0	0	0	0	0	0	199	0	221	0	0	DEEP_CONSERVATION	BIOTA_CONSERVED
Boli_vallecula_TR63117_c6_g1_i3	97.1	0	99.4	0	99.8	0	0	0	0	0	0	0	0	0	0	0	0	83.6	0	0	0	87.8	0	74.3	0	76.6	0	0	0	203	0	221	0	0	DEEP_CONSERVATION	BIOTA_CONSERVED
Boli_vallecula_TR18724_c0_g1_i2	0	0	0	77	99.4	0	91.3	91.3	0	0	0	0	0	0	0	149	0	166	0	158	0	158	0	160	0	162	0	0	0	443	0	222	0	0	DEEP_CONSERVATION	BIOTA_CONSERVED
Boli_vallecula_TR19785_c0_g1_i2	0	0	64.7	0	0	0	0	0	0	0	0	0	0	0	0	395	0	503	0	471	0	437	0	399	0	428	0	0	0	1432	0	222	0	0	DEEP_CONSERVATION	BIOTA_CONSERVED
Boli_vallecula_TR22857_c0_g1_i2	0	0	0	79.7	0	0	0	0	0	0	0	0	0	0	0	0	0	0	0	181	0	163	0	183	0	179	0	0	0	611	0	222	0	0	DEEP_CONSERVATION	BIOTA_CONSERVED
Boli_vallecula_TR22857_c0_g1_i3	0	0	0	79.7	0	0	0	0	0	0	0	0	0	0	0	0	0	0	0	181	0	163	0	183	0	179	0	0	0	611	0	222	0	0	DEEP_CONSERVATION	BIOTA_CONSERVED
Boli_vallecula_TR63095_c1_g1_i2	0	0	314	322	340	0	313	313	0	0	0	0	0	0	0	474	0	426	0	480	0	472	0	467	0	467	0	0	0	787	0	222	0	0	DEEP_CONSERVATION	BIOTA_CONSERVED
Boli_vallecula_TR57199_c0_g1_i3	93.6	0	99	0	99	0	0	0	0	0	0	0	0	0	0	0	0	50.1	0	0	0	52.8	0	50.1	0	0	0	0	0	555	0	97.7	0	62.5	DEEP_CONSERVATION	BIOTA_CONSERVED
Boli_vallecula_TR63567_c0_g1_i1	0	0	419	415	518	0	0	0	0	0	0	0	0	0	0	602	0	674	0	662	0	669	0	652	0	645	0	0	84.9	903	0	223	0	0	DEEP_CONSERVATION	BIOTA_CONSERVED
Boli_vallecula_TR63567_c0_g1_i3	0	0	430	426	528	0	0	0	0	0	0	0	0	0	0	613	0	684	0	673	0	681	0	663	0	657	0	0	0	1503	0	223	0	0	DEEP_CONSERVATION	BIOTA_CONSERVED
Boli_vallecula_TR63117_c5_g1_i1	99	0	93.6	0	99.4	0	0	0	58	0	0	0	0	0	0	0	0	0	0	0	0	0	0	0	0	0	0	0	0	1568	0	116	0	53.7	DEEP_CONSERVATION	BIOTA_CONSERVED
Boli_vallecula_TR26101_c0_g1_i2	76.3	0	90.5	0	84	0	0	0	0	0	0	0	0	0	0	0	0	0	0	213	0	0	0	201	0	200	0	0	0	725	0	224	0	0	DEEP_CONSERVATION	BIOTA_CONSERVED
Boli_vallecula_TR63227_c0_g1_i1	63.2	0	74.7	0	172	0	138	138	0	0	0	0	0	0	0	224	0	193	0	124	0	253	0	201	0	199	0	0	60.6	1008	0	224	0	0	DEEP_CONSERVATION	BIOTA_CONSERVED
Boli_vallecula_TR63227_c0_g1_i2	63.2	0	74.7	0	172	0	138	138	0	0	0	0	0	0	0	224	0	193	0	124	0	253	0	201	0	199	0	0	0	1008	0	224	0	0	DEEP_CONSERVATION	BIOTA_CONSERVED
Boli_vallecula_TR18724_c0_g1_i1	0	0	0	78.2	99.4	0	90.9	90.9	0	0	0	0	0	0	0	153	0	170	0	162	0	161	0	163	0	165	0	0	248	442	0	225	0	0	DEEP_CONSERVATION	BIOTA_CONSERVED
Boli_vallecula_TR21646_c0_g1_i4	0	0	79.3	77.8	0	0	0	0	0	0	0	0	0	0	0	160	0	163	0	167	0	160	0	161	0	164	0	0	0	327	0	225	0	0	DEEP_CONSERVATION	BIOTA_CONSERVED
Boli_vallecula_TR25431_c0_g4_i3	74.7	0	97.1	0	0	0	0	0	0	0	0	0	0	0	0	110	0	115	0	120	0	121	0	112	0	125	0	0	0	917	0	225	0	0	DEEP_CONSERVATION	BIOTA_CONSERVED
Boli_vallecula_TR26261_c6_g2_i11	0	0	170	159	0	0	0	0	0	0	0	0	0	0	0	0	0	0	0	0	0	0	0	0	0	0	0	0	0	184	0	225	0	0	DEEP_CONSERVATION	BIOTA_CONSERVED
Boli_vallecula_TR26261_c6_g2_i8	0	0	181	171	0	0	0	0	0	0	0	0	0	0	0	0	0	0	0	0	0	0	0	0	0	0	0	0	0	184	0	225	0	0	DEEP_CONSERVATION	BIOTA_CONSERVED
Boli_vallecula_TR107954_c0_g2_i1	0	0	52.4	0	0	0	0	0	0	0	0	0	0	0	0	0	0	0	0	0	0	0	0	0	0	0	0	0	68	691	0	226	0	0	DEEP_CONSERVATION	BIOTA_CONSERVED
Boli_vallecula_TR64786_c2_g2_i1	0	0	0	71.2	125	0	0	0	0	0	0	0	0	0	0	196	0	188	0	206	0	201	0	191	0	193	0	0	0	498	0	226	0	0	DEEP_CONSERVATION	BIOTA_CONSERVED
Boli_vallecula_TR22374_c0_g3_i3	77.8	0	65.9	0	0	0	0	0	0	0	0	0	0	0	0	0	0	0	0	0	0	0	0	0	0	0	0	0	0	726	0	88.6	0	68.9	DEEP_CONSERVATION	BIOTA_CONSERVED
Boli_vallecula_TR26261_c6_g3_i4	0	0	88.6	0	0	0	0	0	56	0	0	0	0	0	0	0	0	0	0	0	0	0	0	0	0	0	0	0	0	487	0	227	0	0	DEEP_CONSERVATION	BIOTA_CONSERVED
Boli_vallecula_TR48106_c0_g1_i1	97.8	0	97.8	0	0	0	0	0	0	0	0	0	0	0	0	447	0	321	0	633	0	342	0	629	0	467	0	0	71.2	1570	0	227	0	0	DEEP_CONSERVATION	BIOTA_CONSERVED
Boli_vallecula_TR60192_c0_g1_i1	0	0	84	0	99	0	0	0	0	0	0	0	0	0	0	0	0	0	0	0	0	0	0	0	0	0	0	0	163	1772	0	85.4	0	71	DEEP_CONSERVATION	BIOTA_CONSERVED
Boli_vallecula_TR125000_c0_g1_i1	0	0	132	108	0	0	0	0	0	0	91.7	0	0	0	0	144	0	151	0	127	0	123	0	132	0	132	0	0	80.3	1316	0	228	0	0	DEEP_CONSERVATION	BIOTA_CONSERVED
Boli_vallecula_TR18724_c0_g1_i3	0	0	0	79	98.2	0	93.2	93.2	0	0	0	0	0	0	0	152	0	171	0	165	0	164	0	168	0	171	0	0	0	701	0	228	0	0	DEEP_CONSERVATION	BIOTA_CONSERVED
Boli_vallecula_TR25053_c1_g3_i1	0	0	89.7	50.4	0	0	0	0	0	0	0	0	0	0	0	0	0	0	0	0	0	0	0	0	0	0	0	0	0	445	0	228	0	0	DEEP_CONSERVATION	BIOTA_CONSERVED
Boli_vallecula_TR25456_c1_g4_i3	0	0	239	0	276	0	0	0	0	0	0	0	0	0	0	0	0	0	0	0	0	0	0	0	0	0	0	0	0	800	0	228	0	0	DEEP_CONSERVATION	BIOTA_CONSERVED
Boli_vallecula_TR59498_c1_g1_i2	0	0	95.1	68.2	0	0	0	0	0	0	0	0	0	0	0	0	0	0	0	0	0	0	0	0	0	0	0	0	0	411	0	61.6	0	83.2	DEEP_CONSERVATION	BIOTA_CONSERVED
Boli_vallecula_TR64216_c2_g1_i1	99.4	0	99	0	99.8	0	0	0	0	0	0	0	0	0	0	0	0	0	0	0	0	0	0	0	0	0	0	0	0	829	0	88.4	0	69.8	DEEP_CONSERVATION	BIOTA_CONSERVED
Boli_vallecula_TR42208_c0_g1_i1	0	0	61.2	58.2	57.4	0	50.8	50.8	0	0	0	0	0	0	0	64.7	0	60.8	0	65.9	0	62.8	0	74.3	0	89.4	0	0	92.7	124	0	71.6	0	78.5	DEEP_CONSERVATION	BIOTA_CONSERVED
Boli_vallecula_TR125480_c0_g1_i1	0	61.2	128	129	0	0	0	0	0	0	0	0	0	61.2	0	196	0	195	0	201	0	193	0	204	0	208	0	0	95.9	434	0	229	0	0	DEEP_CONSERVATION	BIOTA_CONSERVED
Boli_vallecula_TR23183_c2_g1_i1	0	0	71.2	0	0	0	0	0	0	0	0	0	0	0	0	201	0	0	0	225	0	224	0	216	0	216	0	0	0	2858	0	229	0	0	DEEP_CONSERVATION	BIOTA_CONSERVED
Boli_vallecula_TR56610_c0_g2_i2	0	0	68.6	70.1	66.2	0	52	52	0	0	0	0	0	0	0	139	0	144	0	153	0	150	0	147	0	149	0	0	0	392	0	230	0	0	DEEP_CONSERVATION	BIOTA_CONSERVED
Boli_vallecula_TR65095_c1_g1_i1	0	0	0	65.1	0	0	0	0	0	0	0	0	0	0	0	0	0	0	0	622	0	0	0	0	0	557	0	0	0	972	0	230	0	0	DEEP_CONSERVATION	BIOTA_CONSERVED
Boli_vallecula_TR21118_c0_g1_i1	99.8	0	99.8	0	99.8	0	0	0	89.7	0	0	0	0	0	0	0	0	0	0	0	0	0	0	0	0	0	0	0	58.3	216	0	85.8	0	72.5	DEEP_CONSERVATION	BIOTA_CONSERVED
Boli_vallecula_TR137819_c0_g1_i1	54.7	0	65.5	0	74.7	0	0	0	0	0	0	0	0	0	0	179	0	140	0	196	0	203	0	137	0	139	0	0	84.9	406	0	231	0	0	DEEP_CONSERVATION	BIOTA_CONSERVED
Boli_vallecula_TR55395_c0_g1_i1	51.2	0	0	51.2	0	0	0	0	0	0	0	0	0	0	0	187	0	0	0	213	0	204	0	192	0	200	0	0	89	686	0	231	0	0	DEEP_CONSERVATION	BIOTA_CONSERVED
Boli_vallecula_TR58284_c0_g2_i1	58.5	0	65.1	0	144	0	130	130	0	0	0	0	0	0	0	156	0	153	0	165	0	152	0	152	0	154	0	0	0	528	0	231	0	0	DEEP_CONSERVATION	BIOTA_CONSERVED
Boli_vallecula_TR62832_c2_g2_i1	0	0	305	298	300	0	0	0	0	0	0	0	0	0	0	455	0	498	0	506	0	503	0	499	0	521	0	0	0	555	0	231	0	0	DEEP_CONSERVATION	BIOTA_CONSERVED
Boli_vallecula_TR14156_c0_g1_i1	0	0	78.6	0	78.2	0	68.6	68.6	0	0	0	0	0	0	0	301	0	69.3	0	65.5	0	64.7	0	131	0	0	0	0	803	803	0	232	0	0	DEEP_CONSERVATION	BIOTA_CONSERVED
Boli_vallecula_TR22099_c1_g1_i1	0	0	0	59.3	0	0	0	0	0	0	0	0	0	0	0	98.6	0	112	0	125	0	129	0	119	0	118	0	0	0	222	0	0	0	116	DEEP_CONSERVATION	BIOTA_CONSERVED
Boli_vallecula_TR22593_c0_g1_i1	0	0	0	88.6	110	0	0	0	0	0	0	0	0	0	0	154	0	158	0	169	0	174	0	168	0	168	0	0	55.1	681	0	0	0	116	DEEP_CONSERVATION	BIOTA_CONSERVED
Boli_vallecula_TR23646_c0_g1_i6	0	0	145	108	0	0	0	0	54	0	0	0	0	0	0	0	0	0	0	0	0	0	0	0	0	0	0	0	0	116	0	232	0	0	DEEP_CONSERVATION	BIOTA_CONSERVED
Boli_vallecula_TR56011_c0_g1_i1	0	0	0	52.8	0	0	0	0	0	0	0	0	0	0	0	142	0	0	0	280	0	0	0	0	0	0	0	0	74.8	988	0	0	0	116	DEEP_CONSERVATION	BIOTA_CONSERVED
Boli_vallecula_TR61414_c0_g1_i1	0	0	0	256	216	0	0	0	0	0	0	0	0	0	0	567	0	656	0	604	0	610	0	634	0	630	0	0	66.1	1272	0	232	0	0	DEEP_CONSERVATION	BIOTA_CONSERVED
Boli_vallecula_TR61905_c0_g2_i2	0	0	0	70.9	0	0	68.2	68.2	0	0	0	0	0	0	0	138	0	139	0	145	0	135	0	128	0	127	0	0	0	268	0	232	0	0	DEEP_CONSERVATION	BIOTA_CONSERVED
Boli_vallecula_TR65603_c1_g1_i1	91.7	0	99.4	99	94	0	62.8	62.8	0	0	0	0	0	0	0	267	0	246	0	303	0	305	0	303	0	303	0	0	0	715	0	232	0	0	DEEP_CONSERVATION	BIOTA_CONSERVED
Boli_vallecula_TR12533_c0_g1_i1	0	0	0	79	0	0	0	0	0	0	0	0	0	0	0	154	0	0	0	157	0	171	0	157	0	149	0	0	90.9	590	0	233	0	0	DEEP_CONSERVATION	BIOTA_CONSERVED
Boli_vallecula_TR26217_c4_g7_i8	0	0	0	52	0	0	0	0	0	0	0	0	0	0	0	0	0	0	0	0	0	0	0	0	0	0	0	0	0	171	0	233	0	0	DEEP_CONSERVATION	BIOTA_CONSERVED
Boli_vallecula_TR4615_c0_g1_i1	0	0	274	263	0	0	283	283	0	0	0	0	0	0	0	346	0	365	0	0	0	0	0	0	0	0	0	0	0	709	0	233	0	0	DEEP_CONSERVATION	BIOTA_CONSERVED
Boli_vallecula_TR4615_c0_g2_i1	0	0	273	261	0	0	283	283	0	0	0	0	0	0	0	345	0	365	0	0	0	0	0	0	0	0	0	0	0	705	0	233	0	0	DEEP_CONSERVATION	BIOTA_CONSERVED
Boli_vallecula_TR16137_c0_g1_i2	0	0	0	59.3	83.6	0	0	0	0	0	0	0	0	0	0	174	0	190	0	207	0	185	0	192	0	187	0	0	0	213	0	234	0	0	DEEP_CONSERVATION	BIOTA_CONSERVED
Boli_vallecula_TR19920_c0_g1_i3	0	0	0	107	0	0	112	112	0	0	0	0	0	0	0	192	0	179	0	202	0	196	0	198	0	202	0	0	0	397	0	234	0	0	DEEP_CONSERVATION	BIOTA_CONSERVED
Boli_vallecula_TR22255_c3_g9_i7	0	0	152	0	211	0	0	0	0	0	0	0	0	0	0	152	0	0	0	0	0	0	0	158	0	0	0	0	0	305	0	236	0	0	DEEP_CONSERVATION	BIOTA_CONSERVED
Boli_vallecula_TR24324_c0_g1_i5	0	0	164	0	155	0	0	0	0	0	0	0	0	0	0	0	0	0	0	0	0	0	0	0	0	0	0	0	0	199	0	237	0	0	DEEP_CONSERVATION	BIOTA_CONSERVED
Boli_vallecula_TR59946_c0_g1_i1	99	0	99.8	0	57.4	0	0	0	0	0	0	0	0	0	0	247	0	187	0	221	0	239	0	241	0	238	0	0	94.1	1556	0	237	0	0	DEEP_CONSERVATION	BIOTA_CONSERVED
Boli_vallecula_TR59946_c0_g1_i2	98.6	0	122	0	86.7	0	0	0	0	0	0	0	0	0	0	250	0	325	0	204	0	233	0	241	0	236	0	0	0	1355	0	237	0	0	DEEP_CONSERVATION	BIOTA_CONSERVED
Boli_vallecula_TR59946_c0_g1_i3	98.6	0	122	0	86.7	0	0	0	0	0	0	0	0	0	0	250	0	325	0	204	0	233	0	241	0	236	0	0	0	1010	0	237	0	0	DEEP_CONSERVATION	BIOTA_CONSERVED
Boli_vallecula_TR59946_c0_g1_i4	99	0	99.8	0	57.4	0	0	0	0	0	0	0	0	0	0	247	0	187	0	221	0	239	0	241	0	238	0	0	0	1556	0	237	0	0	DEEP_CONSERVATION	BIOTA_CONSERVED
Boli_vallecula_TR59946_c0_g1_i5	98.6	0	122	0	86.7	0	0	0	0	0	0	0	0	0	0	250	0	325	0	204	0	233	0	241	0	236	0	0	0	1619	0	237	0	0	DEEP_CONSERVATION	BIOTA_CONSERVED
Boli_vallecula_TR63171_c4_g5_i1	0	0	587	596	0	0	0	0	0	0	0	0	0	0	0	1051	0	1068	0	238	0	972	0	863	0	875	0	0	0	342	0	237	0	0	DEEP_CONSERVATION	BIOTA_CONSERVED
Boli_vallecula_TR63821_c2_g1_i1	0	0	707	716	674	0	646	646	0	0	0	0	0	0	0	0	0	830	0	1113	0	1098	0	0	0	0	0	0	0	123	0	237	0	0	DEEP_CONSERVATION	BIOTA_CONSERVED
Boli_vallecula_TR63821_c2_g1_i2	0	0	707	721	674	0	646	646	0	0	0	0	0	0	0	929	0	938	0	1113	0	1098	0	917	0	924	0	0	0	1079	0	237	0	0	DEEP_CONSERVATION	BIOTA_CONSERVED
Boli_vallecula_TR19279_c0_g2_i1	0	0	262	271	322	0	0	0	0	0	0	0	0	0	0	320	0	263	0	142	0	372	0	353	0	358	0	0	0	558	0	239	0	0	DEEP_CONSERVATION	BIOTA_CONSERVED
Boli_vallecula_TR65604_c0_g2_i4	0	0	50.1	0	0	0	0	0	0	0	0	0	0	0	0	0	0	0	0	0	0	0	0	0	0	0	0	0	0	714	0	239	0	0	DEEP_CONSERVATION	BIOTA_CONSERVED
Boli_vallecula_TR65604_c0_g2_i5	96.3	0	103	0	0	0	0	0	0	0	0	0	0	0	0	0	0	0	0	0	0	0	0	0	0	0	0	0	0	709	0	239	0	0	DEEP_CONSERVATION	BIOTA_CONSERVED
Boli_vallecula_TR61682_c0_g2_i4	0	0	66.2	0	59.3	0	0	0	0	0	0	0	0	0	0	0	0	0	0	0	0	0	0	0	0	0	0	0	0	164	0	0	0	120	DEEP_CONSERVATION	BIOTA_CONSERVED
Boli_vallecula_TR58632_c0_g1_i1	0	0	61.6	61.6	55.8	0	0	0	0	0	0	0	0	0	0	0	0	263	0	81.6	0	285	0	264	0	271	0	0	78.5	306	0	241	0	0	DEEP_CONSERVATION	BIOTA_CONSERVED
Boli_vallecula_TR65508_c0_g1_i1	0	79.7	0	130	0	0	0	0	0	0	0	0	0	79.7	0	1191	0	801	0	1219	0	1176	0	1204	0	1214	0	0	96.8	5430	0	96.8	0	72.5	DEEP_CONSERVATION	BIOTA_CONSERVED
Boli_vallecula_TR52428_c1_g1_i1	64.7	0	71.2	0	50.1	0	0	0	0	0	0	0	0	0	0	558	0	0	0	0	0	478	0	489	0	598	0	0	0	0	0	242	0	0	DEEP_CONSERVATION	BIOTA_CONSERVED
Boli_vallecula_TR59353_c0_g1_i3	0	0	0	58.5	0	0	0	0	0	0	0	0	0	0	0	678	0	778	0	938	0	0	0	936	0	934	0	0	0	0	0	242	0	0	DEEP_CONSERVATION	BIOTA_CONSERVED
Boli_vallecula_TR59353_c0_g1_i6	0	0	0	58.5	0	0	0	0	0	0	0	0	0	0	0	678	0	780	0	941	0	0	0	940	0	937	0	0	0	1079	0	242	0	0	DEEP_CONSERVATION	BIOTA_CONSERVED
Boli_vallecula_TR59353_c0_g1_i9	0	0	0	58.5	0	0	0	0	0	0	0	0	0	0	0	678	0	778	0	938	0	0	0	936	0	934	0	0	0	142	0	242	0	0	DEEP_CONSERVATION	BIOTA_CONSERVED
Boli_vallecula_TR63782_c0_g1_i1	0	0	0	82	0	0	0	0	0	0	0	0	0	0	0	795	0	702	0	953	0	926	0	845	0	860	0	0	68	1886	0	242	0	0	DEEP_CONSERVATION	BIOTA_CONSERVED
Boli_vallecula_TR141967_c0_g1_i1	68.2	0	80.1	0	67.8	0	0	0	0	0	0	0	0	0	0	0	0	0	0	0	0	0	0	0	0	0	0	0	0	160	0	59.3	0	91.4	DEEP_CONSERVATION	BIOTA_CONSERVED
Boli_vallecula_TR24165_c1_g3_i21	90.9	0	72.4	0	90.9	0	0	0	0	0	0	0	0	0	0	0	0	0	0	0	0	0	0	0	0	0	0	0	0	121	0	68	0	87.2	DEEP_CONSERVATION	BIOTA_CONSERVED
Boli_vallecula_TR21229_c0_g1_i2	0	0	57.8	0	0	0	0	0	0	0	0	0	0	0	0	259	0	274	0	286	0	293	0	254	0	257	0	0	0	904	0	243	0	0	DEEP_CONSERVATION	BIOTA_CONSERVED
Boli_vallecula_TR21528_c0_g1_i1	92	0	89.7	0	97.1	0	0	0	0	0	0	0	0	0	0	267	0	676	0	462	0	313	0	450	0	0	0	0	67.5	1875	0	243	0	0	DEEP_CONSERVATION	BIOTA_CONSERVED
Boli_vallecula_TR131591_c0_g1_i1	0	0	58.2	0	0	0	0	0	0	0	0	0	0	0	0	0	0	0	0	0	0	0	0	0	0	55.5	0	0	0	400	0	69.3	0	87.2	DEEP_CONSERVATION	BIOTA_CONSERVED
Boli_vallecula_TR60884_c4_g2_i2	0	0	60.5	0	0	0	0	0	0	0	0	0	0	0	0	0	0	0	0	0	0	0	0	0	0	0	0	0	0	342	0	244	0	0	DEEP_CONSERVATION	BIOTA_CONSERVED
Boli_vallecula_TR65481_c2_g1_i2	0	0	85.5	85.1	178	0	192	192	0	0	0	0	0	0	0	226	0	225	0	224	0	224	0	224	0	224	0	0	0	348	0	244	0	0	DEEP_CONSERVATION	BIOTA_CONSERVED
Boli_vallecula_TR38810_c0_g1_i1	0	0	77.4	71.6	67.8	0	0	0	0	0	0	0	0	0	0	71.6	0	80.9	0	74.3	0	78.2	0	84	0	90.1	0	0	51.3	371	0	86.3	0	79	DEEP_CONSERVATION	BIOTA_CONSERVED
Boli_vallecula_TR21365_c6_g6_i2	72.4	0	72	0	67.4	0	0	0	0	0	0	0	0	0	0	0	0	354	0	0	0	0	0	0	0	0	0	0	0	794	0	245	0	0	DEEP_CONSERVATION	BIOTA_CONSERVED
Boli_vallecula_TR21365_c6_g6_i3	72.4	0	72	0	67.4	0	0	0	0	0	0	0	0	0	0	0	0	354	0	0	0	0	0	0	0	0	0	0	0	794	0	245	0	0	DEEP_CONSERVATION	BIOTA_CONSERVED
Boli_vallecula_TR59353_c0_g1_i7	0	0	0	58.2	0	0	62	62	0	0	0	0	0	0	0	0	0	0	0	0	0	0	0	124	0	79.3	0	0	0	1231	0	245	0	0	DEEP_CONSERVATION	BIOTA_CONSERVED
Boli_vallecula_TR59353_c0_g1_i8	0	0	0	58.2	0	0	62	62	0	0	0	0	0	0	0	0	0	0	0	0	0	0	0	124	0	0	0	0	0	142	0	245	0	0	DEEP_CONSERVATION	BIOTA_CONSERVED
Boli_vallecula_TR32422_c0_g1_i1	0	0	92.8	92	0	0	0	0	0	0	0	0	0	0	0	133	0	147	0	0	0	125	0	0	0	0	0	0	99.6	120	0	119	0	63.2	DEEP_CONSERVATION	BIOTA_CONSERVED
Boli_vallecula_TR140866_c0_g1_i1	0	0	0	99	0	0	0	0	0	0	0	0	0	0	0	374	0	392	0	412	0	392	0	397	0	396	0	0	0	593	0	246	0	0	DEEP_CONSERVATION	BIOTA_CONSERVED
Boli_vallecula_TR24055_c2_g2_i3	0	0	0	55.1	0	0	52.4	52.4	0	0	0	0	0	0	0	0	0	0	0	0	0	0	0	0	0	0	0	0	0	185	0	81.7	0	82.2	DEEP_CONSERVATION	BIOTA_CONSERVED
Boli_vallecula_TR26441_c0_g1_i1	50.1	0	0	51.6	134	0	127	127	0	0	0	0	0	0	0	197	0	201	0	0	0	116	0	197	0	198	0	0	228	1340	0	247	0	0	DEEP_CONSERVATION	BIOTA_CONSERVED
Boli_vallecula_TR64921_c1_g1_i3	0	0	0	60.5	0	0	0	0	0	0	0	0	0	0	0	0	0	0	0	0	0	0	0	0	0	0	0	0	0	3086	0	247	0	0	DEEP_CONSERVATION	BIOTA_CONSERVED
Boli_vallecula_TR63843_c1_g4_i1	60.8	0	67.4	0	64.3	0	0	0	0	0	0	0	0	0	0	0	0	0	0	0	0	0	0	0	0	0	0	0	0	0	0	90.9	0	78.1	DEEP_CONSERVATION	BIOTA_CONSERVED
Boli_vallecula_TR63843_c1_g4_i2	78.2	0	80.9	0	79	0	0	0	0	0	0	0	0	0	0	0	0	0	0	0	0	0	0	0	0	0	0	0	0	0	0	90.9	0	78.1	DEEP_CONSERVATION	BIOTA_CONSERVED
Boli_vallecula_TR61344_c0_g1_i3	166	167	108	107	162	0	150	150	0	0	0	0	0	167	0	184	0	0	0	204	0	198	0	201	0	209	0	0	0	314	0	248	0	0	DEEP_CONSERVATION	BIOTA_CONSERVED
Boli_vallecula_TR98451_c0_g1_i1	0	0	84	0	0	0	0	0	0	0	0	0	0	0	0	0	0	0	0	0	0	0	0	0	0	0	0	0	0	215	0	249	0	0	DEEP_CONSERVATION	BIOTA_CONSERVED
Boli_vallecula_TR21544_c0_g1_i2	67.4	0	79.7	0	81.6	0	0	0	79.8	0	0	0	0	0	0	0	0	0	0	0	0	0	0	0	0	0	0	0	0	0	0	250	0	0	DEEP_CONSERVATION	BIOTA_CONSERVED
Boli_vallecula_TR59599_c0_g1_i1	0	0	126	125	127	0	95.5	95.5	0	0	0	0	0	0	0	168	0	166	0	186	0	192	0	186	0	187	0	0	98.2	437	0	250	0	0	DEEP_CONSERVATION	BIOTA_CONSERVED
Boli_vallecula_TR60882_c0_g1_i2	0	0	0	59.3	0	0	53.5	53.5	0	0	0	0	0	0	0	168	0	187	0	175	0	164	0	185	0	182	0	0	0	542	0	250	0	0	DEEP_CONSERVATION	BIOTA_CONSERVED
Boli_vallecula_TR60882_c0_g1_i3	0	0	0	59.3	0	0	53.5	53.5	0	0	0	0	0	0	0	168	0	187	0	175	0	164	0	185	0	182	0	0	0	542	0	250	0	0	DEEP_CONSERVATION	BIOTA_CONSERVED
Boli_vallecula_TR65095_c1_g1_i2	0	0	0	65.5	0	0	0	0	0	0	0	0	0	0	0	0	0	0	0	612	0	0	0	0	0	562	0	0	0	1006	0	250	0	0	DEEP_CONSERVATION	BIOTA_CONSERVED
Boli_vallecula_TR65095_c1_g1_i3	0	0	0	65.5	0	0	0	0	0	0	0	0	0	0	0	0	0	0	0	641	0	0	0	0	0	574	0	0	0	1586	0	250	0	0	DEEP_CONSERVATION	BIOTA_CONSERVED
Boli_vallecula_TR18733_c0_g1_i1	69.3	0	75.5	0	69.7	0	0	0	54	0	0	0	0	0	0	105	0	127	0	132	0	128	0	127	0	126	0	0	89.5	436	0	251	0	0	DEEP_CONSERVATION	BIOTA_CONSERVED
Boli_vallecula_TR58134_c0_g1_i1	0	0	281	274	0	0	0	0	0	0	0	0	0	0	0	385	0	293	0	432	0	441	0	425	0	433	0	0	97.7	110	0	251	0	0	DEEP_CONSERVATION	BIOTA_CONSERVED
Boli_vallecula_TR25272_c5_g1_i10	0	0	62.4	0	224	0	160	160	553	166	0	0	0	0	0	97.4	0	0	0	0	0	0	0	0	0	0	0	0	0	299	0	253	0	0	DEEP_CONSERVATION	BIOTA_CONSERVED
Boli_vallecula_TR26261_c4_g2_i1	0	0	82	105	0	0	0	0	0	0	0	0	0	0	0	0	0	0	0	0	0	0	0	0	0	0	0	0	0	167	0	253	0	0	DEEP_CONSERVATION	BIOTA_CONSERVED
Boli_vallecula_TR59722_c0_g3_i1	0	0	78.6	72.4	80.1	0	0	0	0	0	0	0	0	0	0	158	0	388	0	340	0	350	0	148	0	279	0	0	0	1201	0	253	0	0	DEEP_CONSERVATION	BIOTA_CONSERVED
Boli_vallecula_TR59722_c0_g3_i2	0	0	78.6	72.4	80.1	0	0	0	0	0	0	0	0	0	0	281	0	340	0	301	0	315	0	148	0	287	0	0	0	1113	0	253	0	0	DEEP_CONSERVATION	BIOTA_CONSERVED
Boli_vallecula_TR61840_c0_g1_i3	0	0	0	118	289	0	268	268	0	0	0	0	0	0	0	361	0	376	0	370	0	348	0	377	0	384	0	0	0	392	0	254	0	0	DEEP_CONSERVATION	BIOTA_CONSERVED
Boli_vallecula_TR65593_c1_g1_i1	0	0	557	560	559	0	514	514	65.9	0	0	0	0	0	0	900	0	929	0	930	0	57	0	928	0	931	0	0	0	1404	0	255	0	0	DEEP_CONSERVATION	BIOTA_CONSERVED
Boli_vallecula_TR65593_c1_g1_i3	0	0	557	560	559	0	514	514	65.9	0	0	0	0	0	0	900	0	929	0	930	0	57	0	928	0	931	0	0	0	1404	0	255	0	0	DEEP_CONSERVATION	BIOTA_CONSERVED
Boli_vallecula_TR65593_c1_g1_i4	0	0	557	561	559	0	514	514	65.9	0	0	0	0	0	0	902	0	931	0	931	0	58.2	0	930	0	932	0	0	0	1380	0	255	0	0	DEEP_CONSERVATION	BIOTA_CONSERVED
Boli_vallecula_TR25501_c2_g1_i1	0	0	0	68.9	0	0	72.4	72.4	0	0	0	0	0	0	0	845	0	749	0	922	0	870	0	824	0	827	0	0	0	1569	0	256	0	0	DEEP_CONSERVATION	BIOTA_CONSERVED
Boli_vallecula_TR25501_c2_g1_i2	0	0	0	68.9	0	0	72.4	72.4	0	0	0	0	0	0	0	845	0	749	0	924	0	871	0	823	0	826	0	0	0	1646	0	256	0	0	DEEP_CONSERVATION	BIOTA_CONSERVED
Boli_vallecula_TR25850_c0_g1_i4	51.2	0	54.7	0	127	0	0	0	52	0	0	0	0	0	0	500	0	532	0	566	0	583	0	587	0	591	0	0	0	537	0	256	0	0	DEEP_CONSERVATION	BIOTA_CONSERVED
Boli_vallecula_TR61067_c0_g1_i2	0	0	0	105	103	0	67.8	67.8	0	0	0	0	0	0	0	0	0	291	0	302	0	292	0	311	0	313	0	0	0	473	0	256	0	0	DEEP_CONSERVATION	BIOTA_CONSERVED
Boli_vallecula_TR64585_c0_g1_i1	0	0	73.2	0	0	0	0	0	0	0	0	0	0	0	0	0	0	777	0	0	0	253	0	273	0	0	0	0	97.3	3582	0	256	0	0	DEEP_CONSERVATION	BIOTA_CONSERVED
Boli_vallecula_TR21755_c0_g1_i2	0	0	227	227	0	0	0	0	0	0	0	0	0	0	0	301	0	329	0	335	0	319	0	0	0	0	0	0	0	709	0	259	0	0	DEEP_CONSERVATION	BIOTA_CONSERVED
Boli_vallecula_TR21755_c0_g1_i4	0	0	201	201	0	0	0	0	0	0	0	0	0	0	0	257	0	260	0	279	0	266	0	0	0	0	0	0	0	471	0	259	0	0	DEEP_CONSERVATION	BIOTA_CONSERVED
Boli_vallecula_TR22911_c1_g1_i2	0	0	174	0	0	0	0	0	0	0	0	0	0	0	0	226	0	308	0	279	0	291	0	277	0	299	0	0	0	502	0	259	0	0	DEEP_CONSERVATION	BIOTA_CONSERVED
Boli_vallecula_TR25134_c1_g2_i15	0	0	105	0	0	0	0	0	0	0	0	0	0	0	0	149	0	172	0	140	0	0	0	160	0	0	0	0	0	336	0	259	0	0	DEEP_CONSERVATION	BIOTA_CONSERVED
Boli_vallecula_TR25134_c1_g2_i6	0	0	105	0	0	0	0	0	0	0	0	0	0	0	0	149	0	172	0	141	0	0	0	161	0	0	0	0	0	333	0	259	0	0	DEEP_CONSERVATION	BIOTA_CONSERVED
Boli_vallecula_TR61270_c0_g1_i1	0	0	134	132	0	0	0	0	0	0	0	0	0	0	0	190	0	191	0	196	0	186	0	191	0	187	0	0	204	591	0	259	0	0	DEEP_CONSERVATION	BIOTA_CONSERVED
Boli_vallecula_TR61270_c0_g1_i3	0	0	134	132	0	0	0	0	0	0	0	0	0	0	0	190	0	191	0	196	0	186	0	192	0	187	0	0	0	248	0	259	0	0	DEEP_CONSERVATION	BIOTA_CONSERVED
Boli_vallecula_TR61270_c0_g1_i4	0	0	134	132	0	0	0	0	0	0	0	0	0	0	0	190	0	191	0	196	0	186	0	191	0	187	0	0	0	248	0	259	0	0	DEEP_CONSERVATION	BIOTA_CONSERVED
Boli_vallecula_TR61809_c0_g1_i1	93.6	0	97.1	0	61.6	0	0	0	0	0	0	0	0	0	0	431	0	565	0	505	0	529	0	742	0	723	0	0	0	1488	0	259	0	0	DEEP_CONSERVATION	BIOTA_CONSERVED
Boli_vallecula_TR25134_c1_g2_i12	0	0	105	0	0	0	0	0	0	0	0	0	0	0	0	147	0	0	0	0	0	0	0	0	0	0	0	0	0	334	0	260	0	0	DEEP_CONSERVATION	BIOTA_CONSERVED
Boli_vallecula_TR64245_c4_g1_i1	99.8	0	99.4	0	99.8	0	0	0	0	0	0	0	0	0	0	0	0	0	0	0	0	0	0	0	0	0	0	0	0	296	0	0	0	130	DEEP_CONSERVATION	BIOTA_CONSERVED
Boli_vallecula_TR19175_c0_g1_i2	0	0	212	0	207	0	0	0	65.9	0	0	0	0	0	0	0	0	0	0	0	0	0	0	0	0	0	0	0	0	556	0	261	0	0	DEEP_CONSERVATION	BIOTA_CONSERVED
Boli_vallecula_TR60593_c0_g1_i1	0	0	73.9	70.9	0	0	98.2	98.2	0	0	0	0	0	0	0	166	0	161	0	177	0	177	0	184	0	186	0	0	64.3	997	0	261	0	0	DEEP_CONSERVATION	BIOTA_CONSERVED
Boli_vallecula_TR62823_c1_g1_i1	63.2	0	65.9	0	67.4	0	0	0	56	0	0	0	0	0	0	122	0	160	0	168	0	0	0	124	0	0	0	0	84.9	783	0	261	0	0	DEEP_CONSERVATION	BIOTA_CONSERVED
Boli_vallecula_TR17837_c0_g1_i2	96.7	0	93.2	0	82.4	0	0	0	0	0	0	0	0	0	0	0	0	0	0	0	0	0	0	0	0	0	0	0	0	98.7	0	104	0	79	DEEP_CONSERVATION	BIOTA_CONSERVED
Boli_vallecula_TR18223_c0_g1_i1	0	0	0	61.2	0	0	0	0	0	0	0	0	0	0	0	175	0	180	0	177	0	172	0	175	0	180	0	0	67	435	0	262	0	0	DEEP_CONSERVATION	BIOTA_CONSERVED
Boli_vallecula_TR25134_c1_g2_i14	0	0	105	0	0	0	0	0	0	0	0	0	0	0	0	147	0	145	0	139	0	0	0	154	0	0	0	0	0	339	0	263	0	0	DEEP_CONSERVATION	BIOTA_CONSERVED
Boli_vallecula_TR25134_c1_g2_i8	0	0	105	0	0	0	0	0	0	0	0	0	0	0	0	147	0	154	0	139	0	0	0	155	0	0	0	0	0	339	0	263	0	0	DEEP_CONSERVATION	BIOTA_CONSERVED
Boli_vallecula_TR57437_c0_g1_i1	91.7	0	62.8	0	0	0	0	0	0	0	0	0	0	0	0	121	0	572	0	0	0	627	0	684	0	672	0	0	125	1550	0	266	0	0	DEEP_CONSERVATION	BIOTA_CONSERVED
Boli_vallecula_TR57437_c0_g1_i2	91.7	0	62.8	0	0	0	0	0	0	0	0	0	0	0	0	121	0	587	0	0	0	638	0	683	0	671	0	0	0	2045	0	266	0	0	DEEP_CONSERVATION	BIOTA_CONSERVED
Boli_vallecula_TR64608_c2_g1_i9	122	0	82.8	0	0	0	0	0	0	0	0	0	0	0	0	0	0	0	0	0	0	0	0	0	0	0	0	0	0	162	0	144	0	61.1	DEEP_CONSERVATION	BIOTA_CONSERVED
Boli_vallecula_TR24488_c1_g1_i1	0	0	250	206	292	0	0	0	0	0	0	0	0	0	0	0	0	0	0	0	0	0	0	0	0	0	0	0	0	718	0	267	0	0	DEEP_CONSERVATION	BIOTA_CONSERVED
Boli_vallecula_TR64877_c0_g1_i2	0	0	0	69.3	0	0	0	0	0	0	0	0	0	0	0	272	0	543	0	0	0	0	0	0	0	0	0	0	0	54.7	0	268	0	0	DEEP_CONSERVATION	BIOTA_CONSERVED
Boli_vallecula_TR62727_c0_g1_i2	0	0	101	0	144	0	118	118	0	0	0	0	0	0	0	187	0	197	0	197	0	195	0	191	0	195	0	0	0	369	0	269	0	0	DEEP_CONSERVATION	BIOTA_CONSERVED
Boli_vallecula_TR21544_c0_g1_i1	67.4	0	78.6	0	82	0	0	0	79.8	0	0	0	0	0	0	1089	0	1015	0	1615	0	1607	0	1584	0	1597	0	0	51.9	3066	0	270	0	0	DEEP_CONSERVATION	BIOTA_CONSERVED
Boli_vallecula_TR23239_c4_g1_i3	0	0	0	61.2	67.4	0	0	0	0	0	0	0	0	0	0	289	0	129	0	0	0	356	0	108	0	110	0	0	0	686	0	0	0	135	DEEP_CONSERVATION	BIOTA_CONSERVED
Boli_vallecula_TR23826_c3_g4_i1	0	0	58.2	57	0	0	0	0	0	0	0	0	0	0	0	180	0	169	0	0	0	171	0	156	0	157	0	0	0	162	0	270	0	0	DEEP_CONSERVATION	BIOTA_CONSERVED
[truncated: 260,118+ more rows]
