# Supplementary material for: A de novo reference transcriptome for Bolitoglossa vallecula, an Andean mountain salamander in Colombia
Source: Data Brief. 2020 Feb 11;29:105256. doi: 10.1016/j.dib.2020.105256 (PMC7038590; doi:10.1016/j.dib.2020.105256)
Supplement: Supp table 7 — Transcripts that have TPM support ≥ 0.95 and homology with named human genes. [file mmc8.xlsx]

## Sheet: vallecula_human_genename
transcript_id	Gene symbol
TR61079_c0_g1_i1	AAAS
TR23836_c0_g1_i2	AACS
TR23994_c0_g1_i1	AADAC
TR63407_c1_g2_i1	AADAC
TR58995_c0_g1_i1	AADAT
TR24671_c0_g1_i1	AAGAB
TR24671_c0_g1_i2	AAGAB
TR61270_c0_g1_i1	AAMDC
TR61270_c0_g1_i4	AAMDC
TR24460_c3_g1_i4	AAMP
TR57040_c0_g2_i2	AAR2
TR22395_c0_g1_i1	AARS
TR22395_c0_g1_i2	AARS
TR64151_c0_g1_i2	AARS2
TR60009_c0_g2_i1	AASDH
TR59989_c0_g1_i3	AASDHPPT
TR26061_c0_g1_i1	AASS
TR26061_c0_g1_i2	AASS
TR26061_c0_g1_i3	AASS
TR53780_c0_g1_i1	AATF
TR64966_c0_g1_i2	AATK
TR23299_c0_g1_i1	ABCA1
TR64757_c2_g1_i5	ABCB1
TR22769_c1_g1_i2	ABCB10
TR22769_c1_g1_i3	ABCB10
TR64757_c2_g1_i6	ABCB5
TR65635_c0_g1_i3	ABCB5
TR24627_c0_g1_i3	ABCB6
TR61292_c0_g1_i1	ABCB7
TR25220_c0_g1_i1	ABCB8
TR25220_c0_g1_i2	ABCB8
TR65088_c0_g1_i1	ABCB9
TR64983_c0_g1_i1	ABCC1
TR25045_c2_g1_i1	ABCC10
TR25045_c2_g1_i3	ABCC10
TR64745_c0_g1_i1	ABCC5
TR64745_c0_g1_i2	ABCC5
TR24857_c0_g1_i1	ABCC9
TR24857_c0_g1_i2	ABCC9
TR25704_c1_g1_i1	ABCD1
TR25112_c1_g1_i1	ABCD3
TR25112_c1_g1_i3	ABCD3
TR25112_c1_g1_i4	ABCD3
TR51785_c0_g1_i1	ABCE1
TR22574_c0_g1_i1	ABCF1
TR23777_c2_g2_i1	ABCF2
TR23777_c2_g2_i2	ABCF2
TR20957_c0_g1_i1	ABCF3
TR25616_c0_g1_i1	ABHD1
TR20069_c0_g1_i2	ABHD10
TR23089_c2_g1_i2	ABHD11
TR24028_c0_g1_i2	ABHD12
TR17187_c0_g1_i1	ABHD12B
TR19096_c1_g1_i3	ABHD13
TR65222_c0_g1_i1	ABHD14B
TR61330_c1_g1_i1	ABHD16A
TR19834_c0_g1_i1	ABHD17A
TR23853_c0_g2_i1	ABHD17C
TR59650_c0_g1_i1	ABHD17C
TR62885_c0_g1_i1	ABHD18
TR62098_c0_g1_i1	ABHD2
TR62098_c0_g1_i3	ABHD2
TR62131_c0_g1_i2	ABHD4
TR20014_c0_g1_i1	ABHD5
TR62131_c0_g1_i1	ABHD5
TR61160_c0_g1_i1	ABI1
TR61160_c0_g1_i10	ABI1
TR61160_c0_g1_i2	ABI1
TR22212_c0_g1_i2	ABI2
TR59720_c0_g1_i1	ABL2
TR24060_c0_g1_i1	ABLIM1
TR24060_c0_g1_i11	ABLIM1
TR62345_c1_g1_i2	ABLIM3
TR64774_c0_g1_i3	ABRA
TR64774_c0_g1_i4	ABRA
TR17698_c0_g1_i1	ABRACL
TR63389_c5_g4_i2	ABT1
TR61273_c0_g1_i1	ACAA1
TR23879_c0_g1_i1	ACAA2
TR23879_c0_g1_i2	ACAA2
TR24555_c0_g1_i1	ACAD10
TR64148_c0_g1_i1	ACAD11
TR22302_c0_g1_i1	ACAD9
TR19441_c0_g2_i1	ACADL
TR22029_c2_g1_i1	ACADM
TR22029_c2_g1_i2	ACADM
TR22029_c2_g1_i6	ACADM
TR22029_c2_g1_i7	ACADM
TR63567_c0_g1_i3	ACADS
TR23416_c0_g1_i1	ACADSB
TR25930_c0_g1_i1	ACADVL
TR22994_c4_g2_i1	ACAT1
TR20271_c0_g1_i1	ACAT2
TR22671_c7_g1_i1	ACBD3
TR22969_c0_g1_i2	ACBD5
TR18429_c1_g1_i2	ACBD6
TR25543_c3_g1_i1	ACCS
TR25242_c0_g1_i1	ACE
TR24119_c0_g1_i3	ACER1
TR63847_c0_g1_i1	ACER3
TR63847_c0_g1_i3	ACER3
TR22438_c2_g1_i8	ACIN1
TR61249_c0_g1_i1	ACKR3
TR57515_c0_g1_i1	ACLY
TR57515_c0_g1_i2	ACLY
TR59918_c0_g1_i1	ACO2
TR64874_c0_g2_i3	ACOD1
TR63966_c0_g1_i1	ACOT12
TR15613_c0_g1_i1	ACOT13
TR61797_c2_g1_i2	ACOT2
TR61797_c2_g1_i4	ACOT2
TR21197_c0_g1_i1	ACOT7
TR21197_c0_g1_i2	ACOT7
TR63861_c0_g1_i3	ACOT8
TR64258_c0_g1_i2	ACOX1
TR64258_c0_g1_i3	ACOX1
TR64449_c0_g2_i1	ACOX2
TR61754_c0_g1_i1	ACOX3
TR58728_c0_g1_i1	ACP1
TR58728_c0_g1_i3	ACP1
TR25240_c0_g1_i1	ACP2
TR25240_c0_g1_i2	ACP2
TR25240_c0_g1_i5	ACP2
TR63671_c0_g1_i3	ACP5
TR25325_c2_g3_i1	ACP6
TR61415_c0_g2_i1	ACP7
TR61415_c0_g2_i2	ACP7
TR63081_c0_g1_i1	ACPP
TR63670_c0_g1_i1	ACSBG1
TR63670_c0_g1_i2	ACSBG1
TR18604_c0_g1_i2	ACSBG2
TR60972_c0_g1_i1	ACSL1
TR59351_c1_g1_i1	ACSL4
TR65644_c1_g1_i1	ACSL4
TR23439_c0_g1_i2	ACSM4
TR23439_c0_g1_i4	ACSM4
TR63821_c2_g1_i2	ACSS1
TR65248_c0_g3_i4	ACSS1
TR65248_c0_g3_i5	ACSS1
TR61100_c0_g1_i2	ACSS2
TR24668_c1_g1_i1	ACSS3
TR24004_c1_g3_i1	ACTA2
TR24004_c1_g5_i1	ACTA2
TR60821_c1_g1_i1	ACTG1
TR24004_c1_g2_i2	ACTG2
TR19880_c0_g1_i1	ACTL6A
TR64193_c0_g1_i1	ACTN1
TR64193_c0_g1_i4	ACTN1
TR64193_c0_g1_i5	ACTN1
TR64193_c0_g1_i7	ACTN1
TR24829_c1_g3_i1	ACTN2
TR24884_c0_g2_i1	ACTN4
TR23908_c0_g1_i1	ACTR1B
TR23908_c0_g1_i2	ACTR1B
TR65435_c0_g1_i1	ACTR1B
TR65435_c0_g1_i2	ACTR1B
TR25035_c3_g2_i1	ACTR2
TR25035_c3_g2_i2	ACTR2
TR65057_c1_g1_i1	ACTR2
TR21161_c0_g1_i1	ACTR3
TR17666_c1_g1_i1	ACTR6
TR60669_c1_g1_i2	ACTR8
TR60821_c1_g1_i2	ACTRT3
TR16253_c0_g2_i1	ACVR1
TR17068_c0_g1_i1	ACVR1B
TR630_c0_g1_i1	ACVR1B
TR61549_c0_g1_i2	ACVR2B
TR62548_c2_g1_i2	ACVRL1
TR61505_c0_g1_i1	ACY3
TR24389_c1_g1_i3	ACYP2
TR22184_c0_g1_i1	ADA
TR19180_c0_g1_i1	ADAM10
TR21663_c0_g2_i1	ADAM17
TR24585_c0_g3_i2	ADAMTS1
TR62524_c1_g1_i1	ADAMTS2
TR26089_c0_g3_i1	ADAMTS5
TR24800_c0_g1_i1	ADAMTSL3
TR63341_c2_g1_i3	ADAP1
TR62995_c2_g1_i1	ADAR
TR62995_c2_g1_i3	ADAR
TR62995_c2_g1_i4	ADAR
TR61115_c0_g1_i1	ADAT2
TR61907_c0_g2_i1	ADCK5
TR25216_c0_g1_i2	ADCY2
TR25216_c0_g1_i3	ADCY2
TR65058_c3_g1_i2	ADCY3
TR62651_c0_g1_i3	ADD1
TR62651_c0_g1_i5	ADD1
TR62651_c0_g1_i6	ADD1
TR22388_c0_g1_i1	ADGRA3
TR64120_c0_g1_i1	ADGRG2
TR63455_c2_g4_i3	ADGRG6
TR26339_c0_g1_i1	ADGRL4
TR18375_c0_g1_i2	ADH1B
TR22805_c0_g1_i1	ADH1B
TR20459_c0_g1_i1	ADH4
TR23408_c0_g1_i1	ADH4
TR64250_c0_g1_i1	ADHFE1
TR64250_c0_g1_i2	ADHFE1
TR58401_c0_g1_i1	ADI1
TR58401_c0_g1_i2	ADI1
TR58401_c0_g1_i3	ADI1
TR53687_c0_g1_i1	ADIPOQ
TR25695_c0_g1_i2	ADIPOR1
TR25695_c0_g2_i1	ADIPOR2
TR25695_c0_g2_i3	ADIPOR2
TR60303_c0_g1_i1	ADK
TR60303_c0_g1_i2	ADK
TR21546_c2_g1_i1	ADNP
TR21546_c2_g1_i2	ADNP
TR20813_c0_g1_i1	ADO
TR63501_c0_g1_i7	ADPRH
TR63501_c0_g1_i8	ADPRH
TR25942_c0_g1_i1	ADPRHL1
TR64976_c0_g1_i1	ADPRHL2
TR20631_c2_g1_i1	ADRA2B
TR57806_c1_g1_i1	ADRB2
TR64446_c1_g1_i1	ADRB2
TR56049_c0_g1_i1	ADRM1
TR22955_c4_g1_i1	ADSL
TR22748_c0_g1_i1	ADSSL1
TR50342_c0_g1_i1	ADSSL1
TR51024_c0_g1_i1	ADSSL1
TR65450_c0_g1_i1	AEBP1
TR65450_c0_g1_i2	AEBP1
TR65450_c0_g1_i4	AEBP1
TR21461_c0_g1_i2	AEBP2
TR61854_c0_g1_i1	AES
TR61854_c0_g1_i4	AES
TR61854_c0_g1_i5	AES
TR21931_c0_g1_i1	AFAP1L2
TR20740_c0_g1_i2	AFDN
TR17977_c0_g1_i1	AFG3L2
TR60667_c0_g1_i1	AFG3L2
TR22812_c0_g1_i5	AFTPH
TR62710_c0_g1_i1	AGA
TR24567_c3_g1_i2	AGAP1
TR61621_c1_g1_i1	AGBL5
TR61478_c0_g1_i1	AGFG1
TR61478_c0_g1_i2	AGFG1
TR18522_c0_g1_i1	AGFG2
TR22994_c2_g1_i4	AGK
TR23209_c0_g1_i5	AGL
TR23209_c0_g1_i6	AGL
TR63630_c4_g2_i1	AGMAT
TR63630_c4_g2_i4	AGMAT
TR57456_c1_g2_i1	AGO4
TR58129_c0_g1_i1	AGPAT2
TR63453_c0_g2_i1	AGPAT3
TR63453_c0_g2_i2	AGPAT3
TR63453_c0_g2_i5	AGPAT3
TR62079_c0_g1_i1	AGPS
TR14778_c0_g1_i1	AGR3
TR19399_c0_g1_i1	AGR3
TR26415_c0_g1_i1	AGRN
TR26415_c0_g1_i3	AGRN
TR62396_c0_g1_i2	AGTR1
TR22715_c0_g1_i1	AGTRAP
TR24400_c1_g1_i1	AGXT2
TR61723_c0_g1_i1	AHCTF1
TR24329_c0_g2_i2	AHCY
TR24329_c0_g2_i3	AHCY
TR62340_c1_g1_i1	AHCYL1
TR26048_c0_g1_i2	AHR
TR64694_c1_g2_i1	AHR
TR60248_c0_g1_i1	AHSA1
TR59796_c0_g1_i1	AIDA
TR65565_c1_g2_i2	AIF1L
TR65565_c1_g2_i6	AIF1L
TR23887_c0_g1_i2	AIFM2
TR23887_c0_g1_i3	AIFM2
TR20101_c0_g1_i1	AIFM3
TR64800_c0_g1_i2	AIM1
TR25327_c0_g1_i2	AIM1L
TR64430_c9_g1_i1	AIMP1
TR18905_c0_g1_i1	AIMP2
TR21050_c0_g1_i3	AIPL1
TR63257_c1_g2_i1	AK1
TR63257_c1_g2_i12	AK1
TR20408_c0_g1_i1	AK2
TR20408_c0_g1_i2	AK2
TR59603_c0_g1_i1	AK3
TR64050_c0_g1_i1	AK3
TR59603_c0_g1_i2	AK4
TR55350_c0_g1_i2	AK6
TR22653_c0_g1_i1	AKAP1
TR65367_c0_g2_i2	AKAP2
TR65027_c0_g1_i1	AKAP6
TR61060_c0_g1_i1	AKAP8
TR19335_c0_g1_i1	AKAP8L
TR65491_c0_g1_i1	AKAP9
TR58073_c0_g1_i1	AKIRIN1
TR59424_c0_g1_i1	AKIRIN2
TR59424_c0_g2_i1	AKIRIN2
TR62356_c0_g1_i1	AKR1A1
TR62356_c0_g1_i2	AKR1A1
TR62562_c1_g1_i1	AKR1B10
TR62562_c1_g1_i2	AKR1B10
TR64902_c4_g1_i4	AKR1C2
TR64902_c4_g1_i10	AKR1C3
TR64902_c4_g1_i2	AKR1C3
TR59656_c0_g1_i1	AKR1C4
TR65330_c0_g1_i2	AKR7A3
TR65330_c0_g1_i5	AKR7A3
TR59076_c0_g1_i4	AKT2
TR64347_c4_g1_i1	AKTIP
TR64347_c4_g1_i3	AKTIP
TR63574_c1_g5_i1	ALAD
TR63574_c1_g5_i4	ALAD
TR60344_c2_g1_i4	ALAS1
TR64569_c0_g2_i1	ALAS1
TR64569_c0_g2_i2	ALAS1
TR64569_c0_g2_i3	ALAS1
TR60552_c1_g3_i2	ALDH18A1
TR25285_c0_g1_i2	ALDH1A1
TR60456_c1_g1_i1	ALDH1A2
TR63733_c5_g1_i1	ALDH1A2
TR24068_c0_g2_i1	ALDH1L1
TR24068_c0_g2_i2	ALDH1L1
TR63512_c0_g1_i2	ALDH1L1
TR63512_c0_g1_i3	ALDH1L1
TR18237_c0_g1_i1	ALDH3B1
TR64283_c1_g1_i2	ALDH3B1
TR64283_c1_g1_i6	ALDH3B1
TR65593_c1_g1_i1	ALDH4A1
TR65593_c1_g1_i3	ALDH4A1
TR65593_c1_g1_i4	ALDH4A1
TR63037_c0_g2_i1	ALDH5A1
TR22704_c3_g1_i1	ALDH6A1
TR61541_c0_g1_i1	ALDH7A1
TR17369_c0_g1_i1	ALDH9A1
TR24488_c1_g1_i2	ALDOA
TR25456_c1_g4_i1	ALDOA
TR25456_c1_g4_i2	ALDOA
TR64214_c0_g1_i1	ALG10
TR22498_c0_g1_i1	ALG11
TR21920_c0_g1_i1	ALG13
TR21920_c0_g1_i3	ALG13
TR21920_c0_g1_i4	ALG13
TR21920_c0_g1_i5	ALG13
TR19784_c0_g1_i1	ALG14
TR56084_c0_g1_i2	ALG1L2
TR55390_c0_g1_i1	ALG2
TR59830_c3_g2_i1	ALG3
TR59830_c3_g2_i3	ALG3
TR57112_c0_g1_i1	ALG5
TR59478_c0_g1_i1	ALG9
TR64416_c0_g1_i1	ALKBH3
TR64416_c0_g1_i2	ALKBH3
TR50508_c0_g2_i1	ALKBH4
TR26033_c0_g1_i1	ALKBH5
TR23226_c0_g1_i1	ALKBH6
TR4187_c0_g1_i1	ALKBH7
TR21455_c0_g2_i1	ALKBH8
TR62039_c0_g1_i1	ALLC
TR62039_c0_g1_i3	ALLC
TR63023_c1_g1_i1	ALOX15B
TR64025_c1_g1_i1	ALOX5
TR26258_c1_g1_i1	ALOX5AP
TR63249_c3_g1_i1	ALPL
TR64441_c0_g1_i1	ALS2
TR61153_c0_g1_i2	ALYREF
TR61153_c0_g1_i3	ALYREF
TR61153_c0_g1_i5	ALYREF
TR63386_c0_g1_i1	AMACR
TR12520_c0_g3_i1	AMBRA1
TR58503_c0_g1_i1	AMBRA1
TR18591_c0_g1_i1	AMD1
TR19835_c0_g2_i5	AMDHD2
TR23536_c0_g1_i2	AMFR
TR23536_c0_g1_i3	AMFR
TR58534_c0_g1_i1	AMMECR1
TR57808_c0_g1_i2	AMMECR1L
TR63303_c0_g1_i1	AMN1
TR65045_c0_g1_i4	AMOTL1
TR63273_c0_g1_i1	AMOTL2
TR24782_c0_g1_i1	AMPD1
TR25402_c0_g1_i1	AMPD3
TR25467_c0_g1_i1	AMT
TR63210_c0_g1_i1	ANAPC1
TR50801_c0_g1_i2	ANAPC10
TR20067_c1_g1_i1	ANAPC11
TR20067_c1_g1_i2	ANAPC11
TR53602_c0_g1_i1	ANAPC15
TR53602_c0_g1_i3	ANAPC15
TR61129_c0_g1_i1	ANAPC4
TR60561_c0_g1_i1	ANAPC5
TR62948_c0_g1_i1	ANAPC7
TR21811_c3_g2_i2	ANGEL1
TR19443_c1_g1_i4	ANGEL2
TR62454_c0_g1_i1	ANGPT1
TR19577_c0_g1_i1	ANGPTL1
TR65360_c0_g1_i1	ANGPTL2
TR25148_c0_g1_i1	ANGPTL7
TR25148_c0_g1_i2	ANGPTL7
TR63597_c0_g1_i1	ANKDD1A
TR25037_c0_g1_i1	ANKFY1
TR62428_c0_g1_i1	ANKH
TR20561_c0_g1_i1	ANKHD1-EIF4EBP3
TR25651_c0_g1_i2	ANKLE2
TR25651_c0_g1_i3	ANKLE2
TR60373_c0_g1_i1	ANKMY2
TR10916_c0_g2_i1	ANKRD1
TR61524_c1_g1_i1	ANKRD10
TR61524_c1_g1_i3	ANKRD10
TR61524_c1_g3_i4	ANKRD10
TR14795_c1_g1_i1	ANKRD12
TR64321_c0_g1_i2	ANKRD13A
TR62510_c0_g1_i1	ANKRD13B
TR62510_c0_g1_i2	ANKRD13B
TR60989_c0_g1_i1	ANKRD13C
TR62693_c4_g1_i1	ANKRD27
TR60733_c0_g1_i2	ANKRD28
TR24693_c0_g1_i2	ANKRD39
TR23228_c7_g5_i4	ANKRD46
TR22711_c0_g1_i1	ANKRD50
TR64943_c0_g1_i1	ANKRD50
TR61605_c0_g1_i1	ANKRD54
TR23812_c4_g1_i1	ANKRD9
TR25862_c0_g1_i1	ANLN
TR24733_c0_g1_i1	ANO10
TR26262_c0_g1_i2	ANO6
TR63266_c1_g1_i1	ANOS1
TR62998_c1_g1_i3	ANP32A
TR62998_c1_g1_i4	ANP32A
TR22185_c0_g1_i4	ANP32E
TR64903_c3_g2_i1	ANP32E
TR25057_c1_g1_i1	ANPEP
TR21100_c0_g2_i1	ANXA1
TR59855_c0_g1_i1	ANXA1
TR64342_c0_g3_i1	ANXA1
TR25454_c0_g2_i1	ANXA11
TR22834_c0_g2_i3	ANXA2
TR22834_c0_g2_i4	ANXA2
TR62116_c1_g2_i1	ANXA4
TR62116_c1_g2_i4	ANXA4
TR62751_c1_g1_i1	ANXA5
TR62018_c1_g1_i1	ANXA6
TR62018_c1_g1_i2	ANXA6
TR21794_c0_g2_i1	ANXA7
TR21794_c0_g2_i2	ANXA7
TR26316_c0_g7_i1	AOC3
TR65577_c4_g1_i2	AOC3
TR26314_c1_g2_i1	AOX1
TR19054_c0_g1_i1	AP1AR
TR19054_c0_g1_i2	AP1AR
TR23847_c0_g1_i1	AP1B1
TR23553_c0_g1_i1	AP1G2
TR23553_c0_g1_i2	AP1G2
TR59395_c0_g1_i2	AP1G2
TR22773_c6_g3_i1	AP1M1
TR22773_c6_g3_i2	AP1M1
TR22930_c2_g1_i2	AP1S1
TR64226_c0_g1_i1	AP1S3
TR64226_c0_g1_i3	AP1S3
TR20998_c0_g1_i1	AP2A1
TR18134_c0_g1_i1	AP2B1
TR22773_c6_g1_i1	AP2M1
TR22773_c6_g1_i2	AP2M1
TR60309_c0_g1_i1	AP2S1
TR64122_c0_g2_i1	AP3B1
TR64122_c0_g2_i2	AP3B1
TR64122_c0_g2_i3	AP3B1
TR64475_c0_g3_i1	AP3B2
TR19957_c0_g1_i1	AP3M1
TR58508_c0_g1_i3	AP3M2
TR60519_c0_g1_i1	AP3S1
TR23393_c2_g1_i1	AP4B1
TR23393_c2_g1_i2	AP4B1
TR23393_c2_g1_i4	AP4B1
TR11065_c0_g1_i1	AP4M1
TR11065_c0_g2_i1	AP4M1
TR23895_c0_g2_i3	AP4S1
TR62389_c0_g2_i1	AP5M1
TR62389_c0_g2_i3	AP5M1
TR22456_c0_g1_i1	AP5Z1
TR59661_c0_g1_i1	APBA3
TR63790_c0_g1_i1	APBB1
TR58080_c0_g1_i1	APBB1IP
TR20366_c0_g3_i1	APC
TR63476_c0_g1_i1	APCDD1
TR65024_c0_g1_i1	APCDD1
TR25531_c0_g1_i1	APEH
TR25531_c0_g1_i2	APEH
TR61579_c0_g3_i1	APEX1
TR61579_c0_g3_i2	APEX1
TR24798_c0_g2_i1	APEX2
TR21478_c0_g1_i1	APH1A
TR26204_c0_g1_i1	APH1A
TR59560_c1_g2_i1	APH1A
TR59457_c0_g1_i1	API5
TR64785_c0_g1_i1	APIP
TR64785_c0_g1_i2	APIP
TR59006_c2_g1_i1	APITD1-CORT
TR57813_c1_g1_i1	APLNR
TR24461_c2_g1_i1	APLP2
TR24461_c2_g1_i2	APLP2
TR24461_c2_g1_i3	APLP2
TR65545_c0_g1_i2	APMAP
TR61672_c1_g1_i1	APOBEC2
TR63903_c4_g1_i3	APOO
TR63903_c4_g1_i4	APOO
TR63903_c4_g1_i5	APOO
TR59629_c0_g1_i1	APOOL
TR59267_c0_g1_i1	APOPT1
TR63245_c0_g1_i1	APP
TR63245_c0_g1_i2	APP
TR63245_c0_g1_i4	APP
TR63591_c0_g2_i1	APPBP2
TR24995_c0_g1_i1	APPL1
TR24995_c0_g1_i2	APPL1
TR25640_c0_g1_i1	APPL2
TR19020_c0_g1_i1	APRT
TR19020_c0_g1_i2	APRT
TR19484_c0_g1_i1	APTX
TR64884_c1_g2_i1	AQP1
TR60048_c0_g3_i1	AQP12B
TR25507_c2_g1_i1	AQP9
TR25507_c2_g1_i4	AQP9
TR64530_c1_g1_i1	AQP9
TR25816_c0_g1_i2	AQR
TR25129_c0_g1_i5	ARAF
TR25821_c0_g1_i2	ARAP1
TR25821_c0_g1_i4	ARAP1
TR64037_c0_g1_i1	ARAP3
TR24320_c0_g2_i1	ARCN1
TR17138_c0_g2_i1	AREL1
TR13844_c0_g1_i1	ARF1
TR56200_c0_g1_i1	ARF1
TR62288_c1_g1_i4	ARF3
TR20562_c0_g1_i1	ARF4
TR62288_c1_g1_i1	ARF6
TR62288_c1_g1_i2	ARF6
TR62288_c1_g1_i3	ARF6
TR25790_c0_g1_i1	ARFGAP1
TR23673_c0_g1_i2	ARFGAP2
TR23673_c0_g1_i4	ARFGAP2
TR23203_c0_g1_i1	ARFGAP3
TR23203_c0_g1_i2	ARFGAP3
TR61190_c0_g1_i1	ARFGEF1
TR62384_c1_g2_i1	ARFGEF2
TR65208_c2_g2_i1	ARFIP1
TR65208_c2_g2_i2	ARFIP1
TR21157_c0_g1_i1	ARG1
TR23397_c0_g1_i2	ARGLU1
TR63494_c0_g2_i5	ARHGAP1
TR17307_c0_g1_i2	ARHGAP12
TR17307_c1_g1_i1	ARHGAP12
TR63608_c0_g1_i1	ARHGAP17
TR63608_c0_g1_i2	ARHGAP17
TR22846_c0_g1_i1	ARHGAP18
TR15886_c0_g1_i1	ARHGAP19
TR25247_c0_g1_i1	ARHGAP24
TR20391_c0_g1_i2	ARHGAP26
TR64294_c0_g1_i2	ARHGAP27
TR64294_c0_g1_i5	ARHGAP27
TR63465_c0_g1_i1	ARHGAP28
TR18764_c1_g1_i1	ARHGAP32
TR59357_c0_g1_i1	ARHGAP4
TR24662_c0_g1_i2	ARHGAP5
TR64501_c0_g1_i1	ARHGAP6
TR22693_c0_g1_i1	ARHGDIA
TR22693_c0_g1_i2	ARHGDIA
TR22693_c0_g1_i3	ARHGDIA
TR25744_c2_g10_i1	ARHGDIA
TR25744_c2_g10_i2	ARHGDIA
TR65404_c0_g1_i3	ARHGEF10L
TR25432_c0_g1_i6	ARHGEF12
TR22143_c0_g1_i1	ARHGEF19
TR62934_c0_g1_i1	ARHGEF25
TR62934_c0_g1_i3	ARHGEF25
TR62843_c0_g1_i1	ARHGEF26
TR25898_c1_g1_i2	ARHGEF3
TR25898_c1_g1_i5	ARHGEF3
TR25734_c0_g1_i9	ARHGEF4
TR63276_c0_g1_i1	ARHGEF40
TR25438_c0_g1_i1	ARHGEF5
TR22486_c2_g1_i3	ARHGEF6
TR22622_c0_g1_i1	ARID1A
TR62615_c0_g1_i1	ARID1B
TR62615_c0_g1_i2	ARID1B
TR58453_c0_g1_i1	ARID2
TR61189_c0_g1_i2	ARID4A
TR13626_c0_g2_i1	ARIH1
TR17674_c0_g1_i1	ARL1
TR17674_c0_g1_i2	ARL1
TR22279_c0_g1_i1	ARL11
TR61161_c0_g1_i2	ARL13B
TR61751_c0_g1_i1	ARL14
TR61751_c0_g1_i2	ARL14
TR61532_c0_g1_i1	ARL14EP
TR61532_c0_g2_i1	ARL14EP
TR61532_c0_g2_i2	ARL14EP
TR20630_c0_g1_i1	ARL2
TR21533_c0_g1_i1	ARL2
TR24529_c0_g1_i1	ARL2BP
TR25555_c0_g1_i1	ARL4A
TR65165_c0_g1_i1	ARL4A
TR65165_c0_g1_i3	ARL4A
TR61916_c0_g1_i1	ARL4D
TR58514_c0_g1_i1	ARL5B
TR24034_c2_g1_i1	ARL5C
TR19730_c0_g2_i1	ARL6
TR63888_c1_g2_i1	ARL6IP1
TR19505_c0_g1_i1	ARL6IP4
TR14725_c0_g1_i1	ARL6IP5
TR26389_c2_g1_i1	ARL6IP5
TR24026_c0_g1_i1	ARL8A
TR24692_c0_g1_i1	ARL8A
TR25562_c0_g1_i1	ARL9
TR63962_c0_g1_i1	ARMC1
TR63962_c0_g1_i2	ARMC1
TR58838_c0_g1_i1	ARMC7
TR20460_c0_g1_i4	ARMC8
TR20460_c0_g1_i6	ARMC8
TR59801_c1_g1_i1	ARMC9
TR20601_c0_g1_i1	ARMT1
TR15748_c0_g1_i1	ARPC1A
TR25495_c1_g1_i10	ARPC1A
TR25495_c1_g1_i12	ARPC1A
TR23551_c0_g1_i1	ARPC2
TR23551_c0_g1_i3	ARPC2
TR18791_c0_g1_i2	ARPC3
TR18254_c0_g1_i1	ARPC4
TR14653_c0_g1_i1	ARPC5L
TR58902_c0_g1_i3	ARPC5L
TR24836_c3_g3_i3	ARRDC2
TR60174_c0_g2_i2	ARRDC2
TR59557_c0_g1_i1	ARSA
TR22911_c1_g1_i2	ARSB
TR22911_c2_g2_i1	ARSB
TR24399_c2_g1_i4	ARSE
TR26142_c0_g1_i1	ARSJ
TR23772_c1_g1_i1	ARSK
TR60216_c0_g1_i2	ARV1
TR63651_c1_g1_i1	ASAH1
TR63651_c1_g1_i3	ASAH1
TR63651_c1_g1_i5	ASAH1
TR63651_c1_g1_i6	ASAH1
TR59511_c0_g1_i2	ASAP2
TR62981_c0_g1_i1	ASB12
TR24130_c0_g2_i1	ASB14
TR64286_c0_g1_i1	ASB2
TR23035_c3_g7_i3	ASB3
TR58100_c0_g1_i1	ASB6
TR23976_c3_g3_i2	ASB8
TR19326_c0_g2_i4	ASCC1
TR19326_c0_g2_i5	ASCC1
TR64917_c0_g1_i1	ASCC2
TR60245_c0_g1_i2	ASCC3
TR23133_c0_g1_i1	ASF1A
TR59415_c0_g1_i1	ASH1L
TR59657_c0_g1_i1	ASH2L
TR59657_c0_g1_i2	ASH2L
TR22461_c0_g1_i1	ASL
TR60939_c0_g1_i1	ASMTL
TR56284_c0_g2_i1	ASNA1
TR26093_c0_g3_i1	ASPH
TR26199_c0_g1_i1	ASPH
TR20858_c0_g1_i2	ASPHD2
TR19949_c0_g2_i1	ASPSCR1
TR58439_c0_g1_i3	ASS1
TR19913_c0_g1_i1	ASXL1
TR22194_c0_g1_i1	ATAD1
TR22194_c0_g1_i2	ATAD1
TR22105_c0_g1_i1	ATAD2
TR64135_c0_g1_i1	ATAD3A
TR25274_c0_g3_i6	ATE1
TR63157_c0_g1_i1	ATF1
TR64911_c0_g1_i1	ATF6
TR63450_c0_g1_i3	ATF7IP
TR46904_c0_g1_i1	ATG101
TR60455_c0_g3_i1	ATG12
TR23696_c5_g1_i3	ATG13
TR23696_c5_g1_i5	ATG13
TR23696_c5_g1_i8	ATG13
TR59075_c0_g1_i2	ATG14
TR18645_c0_g1_i1	ATG16L1
TR18645_c0_g1_i2	ATG16L1
TR21177_c0_g1_i1	ATG2A
TR21177_c0_g1_i3	ATG2A
TR64534_c0_g1_i1	ATG2B
TR18436_c0_g1_i1	ATG3
TR18436_c0_g1_i2	ATG3
TR19633_c0_g1_i1	ATG4A
TR65341_c3_g1_i1	ATG4B
TR65341_c3_g2_i1	ATG4B
TR26325_c0_g1_i1	ATG4D
TR18122_c0_g1_i3	ATG5
TR22439_c0_g2_i1	ATG7
TR59941_c0_g1_i1	ATIC
TR56383_c0_g1_i1	ATL2
TR65187_c0_g2_i2	ATL3
TR61124_c0_g1_i1	ATMIN
TR21503_c0_g2_i1	ATN1
TR18856_c0_g1_i1	ATOX1
TR60466_c0_g1_i2	ATP13A1
TR64038_c4_g2_i1	ATP1A1
TR64038_c4_g2_i2	ATP1A1
TR63651_c2_g1_i2	ATP1A4
TR18916_c0_g1_i1	ATP1B3
TR19533_c1_g1_i2	ATP23
TR63909_c2_g3_i2	ATP2A1
TR26449_c1_g2_i2	ATP2A2
TR57697_c0_g1_i1	ATP2A2
TR57697_c0_g1_i2	ATP2A2
TR63646_c0_g2_i1	ATP2B1
TR63646_c0_g2_i3	ATP2B1
TR58563_c0_g1_i2	ATP2C1
TR61433_c0_g1_i1	ATP5A1
TR61069_c1_g1_i3	ATP5B
TR61069_c1_g1_i4	ATP5B
TR61069_c1_g1_i7	ATP5B
TR17653_c0_g2_i1	ATP5C1
TR17653_c0_g4_i1	ATP5C1
TR15520_c0_g1_i1	ATP5D
TR57799_c0_g1_i1	ATP5F1
TR25396_c2_g2_i1	ATP5G3
TR25396_c2_g2_i3	ATP5G3
TR59774_c0_g1_i1	ATP5G3
TR59774_c0_g1_i2	ATP5G3
TR59774_c0_g1_i3	ATP5G3
TR60045_c0_g5_i1	ATP5H
TR63360_c7_g1_i4	ATP5J
TR16618_c0_g1_i1	ATP5J2
TR18801_c0_g1_i1	ATP5J2-PTCD1
TR63122_c0_g2_i1	ATP5L
TR63122_c0_g1_i1	ATP5L2
TR63122_c0_g1_i4	ATP5L2
TR64225_c6_g3_i1	ATP5O
TR25905_c0_g1_i2	ATP5S
TR25888_c1_g2_i1	ATP6
TR22476_c0_g1_i2	ATP6AP1
TR63541_c0_g1_i1	ATP6AP2
TR14274_c0_g1_i1	ATP6V0A1
TR61013_c0_g1_i1	ATP6V0A1
TR61013_c0_g1_i2	ATP6V0A1
TR26159_c0_g1_i1	ATP6V0B
TR25339_c0_g1_i1	ATP6V0C
TR18940_c0_g1_i1	ATP6V0D1
TR61003_c0_g1_i1	ATP6V0D1
TR16510_c0_g1_i1	ATP6V0E2
TR62834_c0_g1_i1	ATP6V0E2
TR60227_c0_g1_i1	ATP6V1A
TR60873_c0_g2_i2	ATP6V1A
TR60150_c0_g1_i1	ATP6V1B1
TR60150_c0_g1_i2	ATP6V1B1
TR61229_c0_g1_i1	ATP6V1B1
TR22674_c1_g1_i1	ATP6V1C1
TR21151_c0_g1_i1	ATP6V1D
TR25373_c2_g1_i1	ATP6V1F
TR20110_c0_g1_i1	ATP6V1G1
TR58581_c0_g1_i1	ATP6V1G3
TR56401_c0_g1_i2	ATP6V1H
TR25406_c0_g1_i1	ATP7B
TR24051_c1_g1_i1	ATP9A
TR64644_c0_g1_i1	ATPAF1
TR65595_c0_g1_i1	ATPAF2
TR25191_c0_g1_i1	ATRNL1
TR24278_c0_g1_i4	ATRX
TR59520_c0_g1_i1	ATXN10
TR61025_c0_g1_i1	ATXN2L
TR56118_c0_g1_i1	ATXN3
TR21185_c0_g1_i1	ATXN7
TR18804_c0_g1_i1	ATXN7L2
TR24834_c0_g1_i1	ATXN7L3
TR59744_c0_g1_i1	AUH
TR22968_c0_g1_i1	AUP1
TR58779_c0_g1_i1	AURKA
TR22508_c0_g1_i1	AURKB
TR22508_c0_g1_i2	AURKB
TR62240_c1_g1_i1	AVIL
TR59649_c0_g1_i1	AZI2
TR19568_c0_g1_i3	AZIN1
TR22145_c1_g1_i1	B3GALNT2
TR23049_c9_g1_i1	B3GALT6
TR21839_c0_g1_i2	B3GNTL1
TR63534_c0_g1_i1	B4GALT1
TR63534_c0_g1_i2	B4GALT1
TR19369_c0_g1_i2	B4GALT3
TR22753_c0_g1_i1	B4GALT3
TR62218_c0_g1_i1	B4GALT4
TR62218_c0_g1_i2	B4GALT4
TR64619_c1_g1_i1	B4GALT6
TR56376_c0_g1_i1	B4GAT1
TR64408_c3_g1_i3	B9D2
TR24476_c0_g1_i2	BAAT
TR26000_c1_g1_i1	BAAT
TR26000_c1_g1_i9	BAAT
TR25269_c1_g1_i1	BABAM1
TR25269_c1_g1_i2	BABAM1
TR65124_c0_g2_i3	BACE2
TR58408_c0_g1_i2	BAG1
TR63140_c0_g2_i2	BAG3
TR63140_c0_g2_i3	BAG3
TR63140_c0_g2_i4	BAG3
TR65213_c0_g1_i2	BAIAP2
TR58968_c1_g1_i1	BAK1
TR56132_c0_g1_i1	BAMBI
TR56035_c0_g1_i2	BANF1
TR64924_c1_g1_i1	BANF1
TR22231_c0_g3_i1	BAX
TR60836_c0_g1_i1	BAZ1A
TR14513_c0_g1_i1	BAZ1B
TR25588_c0_g1_i1	BBS1
TR18123_c0_g1_i1	BBS4
TR24250_c0_g1_i1	BBS5
TR22590_c0_g1_i1	BBS7
TR23526_c0_g1_i2	BBS9
TR24739_c0_g1_i4	BCAP29
TR24739_c0_g1_i5	BCAP29
TR58477_c0_g1_i1	BCAP31
TR64099_c0_g3_i1	BCAR1
TR63042_c0_g2_i1	BCAR3
TR56036_c0_g1_i1	BCAS2
TR56036_c0_g1_i2	BCAS2
TR59036_c0_g1_i1	BCAS3
TR25276_c0_g2_i1	BCAT1
TR65469_c1_g1_i1	BCAT1
TR18275_c1_g1_i1	BCCIP
TR18275_c1_g1_i2	BCCIP
TR65373_c0_g2_i1	BCHE
TR65373_c0_g2_i2	BCHE
TR25161_c0_g1_i1	BCKDHA
TR59544_c0_g1_i1	BCKDHB
TR59544_c0_g1_i2	BCKDHB
TR23972_c0_g1_i1	BCKDK
TR23972_c0_g1_i2	BCKDK
TR23972_c0_g1_i7	BCKDK
TR20736_c1_g1_i4	BCL11A
TR20736_c1_g1_i5	BCL11A
TR16397_c1_g1_i1	BCL2
TR57342_c0_g1_i1	BCL2L1
TR57342_c0_g1_i2	BCL2L1
TR24189_c0_g1_i1	BCL2L13
TR24189_c0_g1_i2	BCL2L13
TR24189_c0_g1_i3	BCL2L13
TR23228_c8_g2_i8	BCL2L2
TR23228_c8_g2_i9	BCL2L2
TR65048_c0_g1_i1	BCL2L2-PABPN1
TR65048_c0_g1_i2	BCL2L2-PABPN1
TR17234_c0_g1_i4	BCL7B
TR24453_c6_g1_i1	BCL7C
TR21215_c0_g1_i1	BCL9
TR21215_c0_g1_i2	BCL9
TR60722_c0_g1_i1	BCL9L
TR60722_c0_g2_i1	BCL9L
TR60832_c0_g2_i1	BCLAF1
TR19829_c0_g1_i1	BCORL1
TR58831_c2_g1_i1	BCS1L
TR17884_c0_g1_i1	BDH1
TR21958_c0_g2_i1	BDH1
TR61583_c0_g1_i1	BDH2
TR57939_c0_g1_i1	BECN1
TR22228_c0_g1_i1	BEND7
TR14429_c0_g1_i1	BET1
TR25914_c0_g1_i1	BET1L
TR25914_c0_g1_i2	BET1L
TR21464_c0_g1_i2	BHLHE40
TR21464_c0_g1_i4	BHLHE40
TR26092_c0_g1_i1	BHMT2
TR23688_c0_g1_i1	BICD2
TR63951_c0_g1_i1	BICD2
TR63951_c0_g1_i2	BICD2
TR25777_c1_g4_i1	BIN1
TR64905_c3_g3_i1	BIN3
TR64905_c3_g3_i2	BIN3
TR25593_c0_g3_i1	BIRC3
TR25593_c0_g3_i4	BIRC3
TR59093_c0_g1_i1	BIRC5
TR59143_c0_g1_i1	BIRC6
TR20555_c0_g1_i2	BIVM-ERCC5
TR50845_c0_g1_i1	BLCAP
TR60490_c0_g1_i1	BLM
TR58305_c0_g1_i1	BLMH
TR61262_c0_g1_i1	BLOC1S1
TR61262_c0_g1_i2	BLOC1S1
TR61262_c0_g1_i3	BLOC1S1
TR17725_c0_g2_i1	BLOC1S2
TR17725_c0_g2_i2	BLOC1S2
TR61750_c0_g1_i1	BLOC1S4
TR61750_c0_g1_i2	BLOC1S4
TR65584_c0_g1_i1	BLOC1S5
TR21079_c0_g1_i2	BLOC1S6
TR22268_c1_g1_i2	BLVRA
TR61740_c0_g1_i1	BLVRA
TR63649_c0_g3_i2	BLVRB
TR63649_c0_g3_i3	BLVRB
TR25490_c0_g1_i1	BLZF1
TR25490_c0_g1_i2	BLZF1
TR17571_c0_g1_i2	BMI1
TR57734_c0_g1_i1	BMP4
TR57734_c0_g1_i2	BMP4
TR57734_c0_g1_i3	BMP4
TR58910_c0_g1_i1	BMP5
TR21024_c0_g2_i1	BMPR2
TR63233_c2_g1_i1	BMS1
TR63233_c2_g1_i3	BMS1
TR58168_c0_g1_i1	BMT2
TR60355_c0_g2_i1	BNC1
TR23762_c0_g3_i2	BNIP1
TR64924_c2_g2_i4	BNIP3
TR26364_c0_g1_i1	BNIP3L
TR64924_c2_g2_i3	BNIP3L
TR64924_c2_g2_i5	BNIP3L
TR59728_c0_g1_i1	BOC
TR58855_c0_g3_i2	BOD1
TR64604_c5_g1_i6	BOK
TR19927_c0_g1_i2	BOLA1
TR23558_c0_g1_i1	BOLA2
TR23558_c0_g1_i2	BOLA2
TR57564_c0_g1_i1	BOLA3
TR21754_c0_g2_i1	BOP1
TR61308_c0_g1_i4	BORCS5
TR61308_c0_g1_i5	BORCS5
TR22389_c0_g1_i1	BORCS6
TR54556_c0_g1_i1	BORCS7
TR23065_c0_g1_i1	BORCS8
TR23934_c2_g1_i1	BPGM
TR21288_c0_g2_i1	BPI
TR62964_c1_g1_i1	BPNT1
TR26300_c0_g1_i1	BPTF
TR22198_c0_g1_i1	BRAF
TR22198_c0_g1_i2	BRAF
TR56802_c0_g1_i1	BRAP
TR64406_c1_g1_i3	BRCA1
TR22324_c0_g2_i1	BRCC3
TR22324_c0_g2_i2	BRCC3
TR56097_c0_g1_i1	BRD1
TR23321_c0_g1_i3	BRD2
TR23321_c0_g1_i4	BRD2
TR25308_c1_g1_i1	BRD4
TR25308_c1_g1_i2	BRD4
TR17690_c0_g1_i1	BRD7
TR22551_c0_g1_i2	BRD8
TR63278_c0_g1_i1	BRD9
TR22265_c1_g2_i1	BRE
TR14297_c0_g1_i1	BRF1
TR59179_c0_g1_i1	BRI3BP
TR60434_c0_g1_i1	BRIX1
TR60614_c0_g1_i2	BRK1
TR59768_c0_g1_i1	BRMS1
TR64589_c0_g1_i1	BROX
TR64589_c0_g1_i2	BROX
TR64589_c0_g1_i3	BROX
TR60071_c0_g1_i2	BRPF1
TR60071_c1_g1_i1	BRPF1
TR62164_c1_g1_i1	BRPF3
TR57296_c0_g1_i5	BSCL2
TR57296_c0_g1_i6	BSCL2
TR61146_c0_g1_i1	BSDC1
TR59575_c0_g1_i1	BSG
TR22221_c0_g1_i1	BTAF1
TR22221_c0_g1_i4	BTAF1
TR25886_c0_g1_i1	BTBD1
TR24064_c0_g1_i1	BTBD10
TR22109_c0_g1_i2	BTBD9
TR20505_c0_g1_i1	BTF3
TR20505_c0_g1_i3	BTF3
TR25110_c0_g2_i3	BTF3
TR23050_c1_g2_i2	BTG1
TR63837_c1_g1_i1	BTG1
TR20206_c0_g1_i1	BUB3
TR61946_c1_g1_i1	BUD23
TR16207_c0_g1_i2	BUD31
TR16207_c0_g1_i3	BUD31
TR58314_c0_g1_i1	BVES
TR21986_c0_g1_i2	BYSL
TR16982_c0_g1_i1	BZW1
TR60234_c0_g1_i1	C10orf11
TR21903_c0_g1_i1	C10orf76
TR21903_c0_g1_i2	C10orf76
TR21516_c0_g1_i1	C11orf58
TR21516_c0_g1_i2	C11orf58
TR63025_c5_g1_i2	C11orf68
TR24632_c0_g1_i1	C11orf96
TR24632_c0_g1_i3	C11orf96
TR62754_c0_g1_i1	C12orf10
TR62754_c0_g1_i2	C12orf10
TR60694_c0_g1_i3	C12orf29
TR58719_c0_g1_i1	C12orf4
TR61185_c0_g1_i1	C12orf49
TR51892_c0_g1_i1	C12orf57
TR23400_c0_g1_i2	C12orf65
TR20902_c0_g1_i1	C12orf66
TR22037_c0_g1_i1	C14orf119
TR64936_c0_g1_i1	C14orf159
TR59213_c0_g1_i1	C14orf166
TR92506_c0_g1_i1	C14orf28
TR63293_c0_g1_i1	C14orf93
TR64599_c0_g2_i4	C15orf38-AP3S2
TR20648_c0_g1_i1	C15orf40
TR64786_c2_g4_i3	C15orf57
TR56650_c0_g1_i1	C15orf61
TR59591_c0_g1_i1	C16orf52
TR23120_c0_g1_i1	C16orf58
TR23120_c0_g1_i2	C16orf58
TR22180_c0_g1_i1	C16orf62
TR58994_c0_g1_i1	C16orf70
TR60735_c0_g1_i1	C16orf72
TR60735_c0_g1_i2	C16orf72
TR60735_c0_g1_i3	C16orf72
TR19741_c0_g1_i3	C16orf87
TR25355_c0_g2_i1	C17orf62
TR60371_c0_g1_i1	C17orf67
TR63269_c0_g1_i1	C18orf8
TR65624_c2_g2_i2	C19orf43
TR65624_c2_g2_i7	C19orf43
TR60019_c0_g1_i6	C19orf47
TR62633_c3_g1_i1	C19orf54
TR22414_c0_g1_i1	C19orf66
TR63965_c1_g4_i1	C1D
TR63965_c1_g4_i2	C1D
TR23555_c1_g1_i2	C1GALT1
TR59803_c0_g1_i1	C1GALT1C1L
TR59698_c0_g1_i1	C1orf123
TR60388_c0_g1_i4	C1orf198
TR59967_c0_g1_i2	C1orf21
TR59967_c0_g1_i5	C1orf21
TR21442_c0_g1_i1	C1orf27
TR23228_c3_g1_i1	C1orf35
TR17176_c0_g1_i1	C1orf43
TR21213_c0_g1_i2	C1orf50
TR21213_c0_g1_i3	C1orf50
TR21043_c1_g1_i1	C1orf52
TR26101_c0_g1_i2	C1QA
TR65017_c0_g2_i1	C1QB
TR62473_c0_g1_i1	C1QBP
TR24371_c0_g1_i3	C1QTNF1
TR55656_c0_g1_i1	C1QTNF7
TR23542_c0_g1_i1	C1R
TR63667_c2_g1_i2	C1S
TR57252_c0_g1_i1	C2
TR20549_c0_g1_i1	C20orf24
TR65041_c4_g1_i2	C20orf27
TR60875_c0_g1_i4	C21orf59
TR24570_c1_g1_i2	C2orf40
TR21145_c0_g2_i1	C2orf42
TR57747_c0_g1_i1	C2orf76
TR57747_c0_g1_i2	C2orf76
TR64668_c0_g1_i1	C2orf81
TR61730_c0_g2_i1	C3orf33
TR20564_c1_g1_i2	C3orf38
TR58745_c0_g1_i1	C3orf58
TR18187_c0_g1_i1	C3orf70
TR57732_c0_g1_i2	C4orf32
TR58290_c0_g1_i1	C4orf33
TR58290_c0_g1_i2	C4orf33
TR62469_c0_g1_i1	C5orf22
TR58585_c0_g1_i1	C5orf24
TR57503_c0_g1_i1	C5orf30
TR60705_c0_g1_i1	C6orf106
TR60705_c0_g2_i1	C6orf106
TR16288_c0_g1_i1	C6orf120
TR58273_c0_g1_i1	C6orf136
TR60488_c0_g1_i1	C6orf62
TR64361_c0_g1_i1	C7
TR120427_c0_g1_i1	C7orf25
TR19569_c0_g1_i1	C7orf26
TR63795_c0_g1_i1	C7orf50
TR65120_c4_g1_i1	C7orf57
TR61798_c0_g1_i2	C8orf37
TR61798_c0_g1_i3	C8orf37
TR63364_c0_g2_i2	C8orf4
TR63364_c0_g2_i4	C8orf4
TR58944_c0_g1_i2	C8orf82
TR58944_c0_g1_i5	C8orf82
TR21648_c0_g1_i4	C9orf3
TR21648_c0_g1_i5	C9orf3
TR62543_c1_g2_i1	C9orf69
TR20275_c0_g1_i2	C9orf85
TR25116_c1_g1_i10	CA1
TR25116_c1_g1_i11	CA13
TR25693_c0_g1_i2	CA5A
TR25693_c0_g1_i6	CA5A
TR64246_c0_g1_i1	CA7
TR23074_c0_g1_i4	CAAP1
TR62683_c1_g1_i1	CAB39
TR62683_c1_g1_i2	CAB39
TR64527_c0_g1_i1	CABIN1
TR20356_c0_g1_i1	CABLES2
TR24943_c0_g3_i1	CACHD1
TR63639_c0_g1_i1	CACNG1
TR59003_c0_g1_i1	CACNG6
TR25128_c0_g1_i1	CACTIN
TR63060_c0_g1_i3	CACUL1
TR63526_c0_g1_i2	CACYBP
TR63526_c0_g1_i3	CACYBP
TR63526_c0_g1_i6	CACYBP
TR64813_c0_g1_i1	CAD
TR18298_c0_g1_i1	CALCRL
TR63272_c0_g1_i2	CALD1
TR23359_c0_g1_i1	CALHM2
TR16302_c0_g1_i1	CALM2
TR23195_c0_g1_i1	CALM2
TR62195_c4_g2_i1	CALM2
TR18498_c0_g1_i1	CALML4
TR18498_c0_g1_i2	CALML4
TR63256_c2_g3_i1	CALR3
TR63256_c2_g3_i2	CALR3
TR64131_c4_g1_i4	CALU
TR22345_c0_g1_i3	CAMK1
TR61043_c0_g1_i2	CAMK2D
TR64104_c2_g1_i6	CAMK2G
TR26329_c0_g1_i1	CAMKK2
TR64864_c0_g1_i2	CAMLG
TR64864_c0_g1_i3	CAMLG
TR19634_c0_g1_i1	CAMSAP1
TR58064_c3_g3_i1	CAMTA2
TR22980_c0_g1_i1	CAND2
TR22980_c0_g2_i1	CAND2
TR21801_c0_g1_i2	CANT1
TR13922_c1_g1_i1	CANX
TR25194_c0_g1_i1	CAP1
TR25194_c0_g1_i2	CAP1
TR62458_c0_g2_i1	CAPG
TR19559_c0_g1_i1	CAPN1
TR65099_c3_g1_i1	CAPN1
TR62277_c0_g1_i1	CAPN10
TR26296_c1_g1_i4	CAPN2
TR26296_c1_g1_i7	CAPN2
TR65337_c0_g1_i4	CAPN3
TR64913_c0_g1_i1	CAPN5
TR23787_c0_g1_i1	CAPN7
TR22536_c0_g1_i1	CAPNS1
TR59667_c0_g1_i1	CAPNS1
TR59944_c0_g2_i1	CAPRIN1
TR59944_c0_g2_i2	CAPRIN1
TR59944_c0_g2_i3	CAPRIN1
TR59944_c0_g2_i5	CAPRIN1
TR59944_c0_g2_i6	CAPRIN1
TR54876_c0_g1_i1	CAPSL
TR20119_c0_g1_i1	CAPZA1
TR21160_c1_g2_i1	CAPZA1
TR16501_c0_g1_i1	CAPZB
TR16501_c0_g1_i2	CAPZB
TR18822_c0_g1_i1	CARD9
TR15939_c0_g1_i1	CARM1
TR15939_c0_g1_i2	CARM1
TR60000_c0_g1_i1	CARNMT1
TR59529_c0_g1_i2	CARS
TR59529_c0_g1_i4	CARS
TR23024_c0_g1_i1	CARS2
TR16090_c1_g1_i1	CASC3
TR64535_c0_g1_i1	CASD1
TR23993_c0_g1_i1	CASK
TR58404_c0_g1_i1	CASP10
TR58404_c0_g1_i2	CASP10
TR61813_c0_g1_i1	CASP2
TR62930_c3_g1_i2	CASP3
TR63692_c0_g2_i1	CASP6
TR20500_c0_g1_i1	CASP9
TR20327_c1_g1_i1	CASQ2
TR24362_c2_g2_i1	CASQ2
TR24362_c2_g2_i2	CASQ2
TR24362_c2_g2_i4	CASQ2
TR24238_c0_g1_i1	CASTOR2
TR24238_c0_g1_i2	CASTOR2
TR24423_c0_g1_i3	CASTOR2
TR24162_c0_g1_i1	CASZ1
TR25130_c2_g1_i3	CAT
TR25130_c2_g1_i6	CAT
TR64740_c0_g1_i2	CAV1
TR64740_c0_g1_i4	CAV1
TR24651_c0_g1_i1	CAV2
TR24651_c0_g1_i3	CAV2
TR23603_c0_g1_i1	CAV3
TR23603_c0_g1_i2	CAV3
TR23603_c0_g1_i3	CAV3
TR23603_c0_g1_i4	CAV3
TR17027_c0_g1_i1	CBLL1
TR17027_c0_g1_i2	CBLL1
TR25394_c0_g2_i1	CBR1
TR25394_c0_g2_i3	CBR1
TR25394_c0_g2_i4	CBR1
TR25433_c1_g1_i3	CBR1
TR25433_c1_g2_i1	CBR1
TR65176_c0_g3_i3	CBS
TR65176_c0_g3_i4	CBS
TR65176_c0_g3_i7	CBS
TR19289_c0_g1_i1	CBWD1
TR61894_c0_g1_i1	CBX2
TR19584_c0_g1_i1	CBX3
TR19584_c0_g1_i2	CBX3
TR19584_c0_g1_i3	CBX3
TR19584_c0_g1_i4	CBX3
TR60856_c0_g1_i1	CBX5
TR60856_c0_g1_i2	CBX5
TR59345_c0_g1_i1	CBX7
TR19706_c0_g1_i1	CBX8
TR20670_c0_g1_i1	CBY1
TR59364_c0_g1_i1	CC2D1A
TR65049_c1_g1_i2	CC2D1B
TR23591_c0_g2_i2	CCAR1
TR23591_c0_g2_i4	CCAR1
TR18852_c0_g1_i1	CCBE1
TR58297_c0_g1_i1	CCDC113
TR61152_c0_g1_i1	CCDC12
TR63238_c0_g1_i1	CCDC124
TR19161_c0_g1_i1	CCDC126
TR16203_c0_g1_i1	CCDC127
TR12750_c0_g1_i1	CCDC130
TR65127_c0_g1_i1	CCDC134
TR65127_c0_g1_i2	CCDC134
TR23394_c0_g1_i1	CCDC174
TR21339_c0_g1_i1	CCDC186
TR21611_c0_g2_i4	CCDC22
TR21611_c0_g2_i5	CCDC22
TR23751_c0_g1_i1	CCDC25
TR21759_c0_g1_i2	CCDC43
TR19444_c0_g1_i1	CCDC47
TR19444_c0_g1_i2	CCDC47
TR22351_c0_g1_i2	CCDC51
TR9525_c0_g2_i1	CCDC58
TR58006_c0_g1_i2	CCDC6
TR26418_c4_g2_i2	CCDC69
TR25716_c0_g4_i1	CCDC71
TR26050_c0_g1_i1	CCDC80
TR26050_c0_g1_i2	CCDC80
TR18637_c0_g1_i1	CCDC85A
TR59869_c0_g1_i1	CCDC85A
TR20166_c0_g1_i2	CCDC86
TR23351_c0_g1_i1	CCDC90B
TR23351_c0_g1_i2	CCDC90B
TR15160_c0_g1_i1	CCDC91
TR16345_c0_g1_i1	CCDC92
TR24904_c0_g1_i2	CCDC94
TR17225_c0_g1_i4	CCDC97
TR59806_c0_g1_i1	CCM2
TR60747_c0_g1_i1	CCNA2
TR106629_c0_g1_i2	CCNB1
TR60185_c0_g1_i1	CCNB1
TR62755_c0_g1_i1	CCNB3
TR23036_c0_g1_i2	CCNC
TR23644_c0_g1_i1	CCND1
TR23371_c0_g1_i1	CCND2
TR22863_c2_g1_i2	CCNE1
TR24170_c0_g1_i1	CCNF
TR18867_c0_g1_i1	CCNG1
TR18867_c0_g1_i2	CCNG1
TR60504_c0_g1_i1	CCNH
TR20728_c0_g1_i1	CCNI2
TR20728_c0_g1_i2	CCNI2
TR18870_c0_g1_i1	CCNJ
TR22728_c1_g1_i2	CCNK
TR22728_c1_g1_i3	CCNK
TR22728_c1_g1_i4	CCNK
TR22728_c1_g1_i5	CCNK
TR56829_c0_g1_i2	CCNL1
TR60998_c0_g1_i3	CCNL2
TR22816_c0_g1_i1	CCNT1
TR22816_c0_g1_i2	CCNT1
TR21620_c0_g1_i6	CCNT2
TR21620_c0_g1_i8	CCNT2
TR60827_c0_g1_i3	CCNY
TR61531_c0_g1_i1	CCNYL1
TR59360_c0_g1_i1	CCPG1
TR56032_c0_g2_i1	CCS
TR17691_c0_g1_i1	CCT2
TR57352_c0_g1_i1	CCT3
TR120272_c0_g1_i1	CCT4
TR13905_c0_g1_i1	CCT5
TR19217_c0_g1_i1	CCT6B
TR18208_c0_g1_i1	CCT7
TR16028_c0_g1_i2	CCT8
TR16028_c0_g1_i3	CCT8
TR57264_c0_g1_i1	CCZ1B
TR61691_c0_g1_i3	CD109
TR65008_c0_g1_i1	CD151
TR65008_c0_g1_i2	CD151
TR25566_c1_g1_i1	CD276
TR25889_c2_g1_i1	CD2AP
TR63971_c0_g1_i4	CD2BP2
TR63971_c0_g1_i5	CD2BP2
TR24840_c0_g1_i1	CD79A
TR64504_c0_g1_i1	CD81
TR64504_c0_g1_i4	CD81
TR64504_c0_g1_i6	CD81
TR65655_c0_g1_i1	CD82
TR20523_c0_g3_i1	CD9
TR20523_c0_g3_i2	CD9
TR23462_c0_g1_i1	CDAN1
TR60720_c0_g1_i1	CDC123
TR24489_c0_g2_i1	CDC14A
TR58975_c0_g1_i3	CDC16
TR18205_c0_g1_i1	CDC20
TR58813_c0_g1_i3	CDC23
TR19290_c0_g1_i1	CDC25A
TR24912_c1_g2_i1	CDC25B
TR56578_c0_g1_i1	CDC26
TR58740_c0_g1_i1	CDC27
TR21971_c0_g1_i1	CDC34
TR21971_c0_g1_i2	CDC34
TR59208_c0_g1_i1	CDC34
TR24087_c1_g1_i1	CDC37
TR24087_c1_g1_i2	CDC37
TR24087_c1_g1_i3	CDC37
TR24087_c1_g1_i4	CDC37
TR25714_c1_g1_i2	CDC42
TR24951_c0_g1_i1	CDC42BPA
TR23496_c0_g1_i1	CDC42BPB
TR19075_c0_g1_i1	CDC42EP2
TR63297_c0_g1_i4	CDC42EP3
TR25859_c0_g8_i2	CDC42EP4
TR25829_c1_g1_i5	CDC42SE1
TR25829_c1_g1_i6	CDC42SE1
TR25829_c1_g1_i7	CDC42SE1
TR61113_c0_g1_i1	CDC45
TR60844_c0_g1_i1	CDC5L
TR21737_c0_g1_i1	CDC6
TR62306_c0_g1_i1	CDC7
TR62306_c0_g1_i2	CDC7
TR60287_c0_g1_i1	CDC73
TR62044_c1_g1_i1	CDCA7
TR63726_c0_g3_i1	CDH11
TR22367_c0_g1_i1	CDH13
TR64878_c0_g1_i1	CDH15
TR63726_c1_g1_i1	CDH19
TR63038_c0_g1_i1	CDH2
TR25134_c1_g1_i2	CDH3
TR25134_c1_g1_i3	CDH3
TR60631_c0_g1_i1	CDH3
TR61301_c0_g1_i1	CDH5
TR55564_c0_g1_i1	CDIPT
TR60091_c0_g1_i1	CDK10
TR62212_c2_g2_i1	CDK11B
TR62212_c2_g2_i3	CDK11B
TR58721_c0_g1_i1	CDK12
TR58721_c0_g1_i2	CDK12
TR24674_c0_g2_i2	CDK13
TR24674_c0_g2_i5	CDK13
TR23102_c0_g1_i3	CDK14
TR59095_c0_g3_i1	CDK17
TR64478_c1_g1_i1	CDK17
TR60040_c0_g2_i1	CDK19
TR65123_c8_g1_i1	CDK2
TR57909_c0_g1_i2	CDK20
TR59385_c0_g1_i1	CDK2AP1
TR59449_c1_g1_i1	CDK2AP1
TR59449_c1_g1_i3	CDK2AP1
TR59385_c0_g1_i3	CDK2AP2
TR24347_c0_g1_i1	CDK5
TR23826_c2_g1_i2	CDK5RAP1
TR59662_c0_g1_i1	CDK5RAP3
TR23346_c0_g1_i2	CDK6
TR51106_c0_g1_i1	CDK7
TR20791_c0_g1_i2	CDK9
TR20791_c0_g1_i3	CDK9
TR25436_c0_g1_i4	CDKL1
TR87271_c0_g1_i1	CDKN2AIPNL
TR20921_c0_g2_i2	CDKN2C
TR10995_c0_g1_i1	CDKN2D
TR21605_c0_g1_i1	CDO1
TR24531_c1_g1_i1	CDON
TR24531_c1_g1_i2	CDON
TR16474_c0_g1_i2	CDPF1
TR23198_c1_g1_i2	CDS2
TR59467_c0_g1_i1	CDV3
TR59467_c0_g1_i2	CDV3
TR59467_c0_g1_i3	CDV3
TR23812_c5_g3_i1	CEBPA
TR19753_c0_g1_i1	CEBPB
TR18888_c0_g1_i1	CEBPG
TR24274_c0_g1_i1	CEBPZ
TR20316_c0_g1_i2	CELF1
TR20316_c0_g1_i4	CELF1
TR20316_c0_g1_i8	CELF1
TR64944_c1_g1_i1	CEMIP
TR16272_c0_g1_i1	CENPK
TR63990_c0_g1_i1	CENPV
TR63990_c0_g1_i3	CENPV
TR63183_c0_g1_i1	CEP104
TR22056_c0_g1_i1	CEP120
TR24513_c0_g1_i1	CEP131
TR24513_c0_g1_i3	CEP131
TR60092_c0_g1_i1	CEP85
TR62523_c0_g1_i1	CEP89
TR22048_c0_g1_i2	CERK
TR18838_c0_g1_i3	CERS2
TR24183_c1_g1_i2	CERS2
TR65155_c0_g1_i6	CERS4
TR19321_c0_g1_i1	CERS5
TR137619_c0_g1_i1	CETN3
TR16174_c0_g3_i1	CETN3
TR23232_c0_g1_i1	CETP
TR23232_c0_g1_i2	CETP
TR9417_c0_g1_i1	CFAP20
TR51932_c0_g1_i1	CFDP1
TR17873_c0_g1_i1	CFL2
TR20062_c0_g1_i1	CFL2
TR60461_c0_g2_i1	CFL2
TR60461_c0_g2_i3	CFL2
TR26158_c0_g1_i1	CGNL1
TR22913_c0_g1_i1	CHAF1B
TR15658_c0_g2_i1	CHAMP1
TR62971_c0_g1_i1	CHCHD10
TR19612_c0_g1_i1	CHCHD2
TR60903_c0_g1_i2	CHCHD4
TR22617_c0_g1_i2	CHCHD6
TR58216_c1_g1_i3	CHCHD7
TR20148_c0_g1_i1	CHD1L
TR20365_c1_g1_i1	CHD2
TR62171_c0_g1_i1	CHD2
TR21032_c0_g3_i1	CHD3
TR19847_c0_g1_i1	CHD4
TR58652_c1_g3_i1	CHD7
TR59117_c1_g1_i2	CHD8
TR60510_c0_g1_i1	CHD9
TR25259_c0_g1_i1	CHDH
TR20488_c0_g1_i1	CHEK1
TR21528_c0_g1_i4	CHERP
TR21528_c0_g1_i6	CHERP
TR21856_c0_g1_i2	CHFR
TR24033_c0_g1_i2	CHIA
TR24033_c0_g1_i3	CHIA
TR18585_c1_g1_i1	CHIC1
TR18585_c1_g1_i3	CHIC1
TR21318_c0_g1_i1	CHID1
TR62195_c4_g5_i1	CHKA
TR62195_c4_g5_i2	CHKA
TR65654_c0_g1_i1	CHL1
TR63193_c0_g1_i1	CHM
TR63193_c0_g1_i2	CHM
TR25592_c0_g1_i2	CHMP1A
TR58010_c0_g1_i1	CHMP1A
TR63637_c0_g1_i1	CHMP2A
TR60605_c0_g1_i1	CHMP2B
TR23270_c3_g1_i1	CHMP3
TR55653_c0_g1_i1	CHMP4C
TR63356_c0_g1_i1	CHMP4C
TR63356_c0_g1_i2	CHMP4C
TR16436_c0_g1_i1	CHMP5
TR62747_c0_g1_i1	CHMP6
TR64674_c0_g1_i1	CHMP7
TR64674_c0_g1_i3	CHMP7
TR62814_c0_g1_i1	CHN1
TR61228_c0_g1_i2	CHORDC1
TR24199_c0_g1_i1	CHP2
TR24199_c0_g1_i2	CHP2
TR64770_c0_g1_i1	CHP2
TR63803_c1_g1_i2	CHPF
TR64181_c1_g1_i1	CHPF
TR60620_c0_g1_i1	CHPT1
TR18733_c0_g1_i1	CHRAC1
TR22659_c0_g1_i2	CHRND
TR23773_c0_g1_i1	CHRND
TR60648_c0_g1_i3	CHRNE
TR14705_c0_g1_i1	CHST12
TR60001_c0_g1_i1	CHST14
TR24445_c0_g1_i1	CHST7
TR23700_c0_g1_i1	CHTF18
TR23909_c5_g5_i1	CHTOP
TR62640_c4_g2_i1	CHURC1
TR62640_c4_g2_i4	CHURC1-FNTB
TR55661_c0_g1_i2	CIAO1
TR22098_c0_g1_i2	CIAPIN1
TR65196_c0_g1_i1	CIB1
TR19012_c0_g1_i2	CIDEA
TR65025_c0_g1_i1	CILP
TR65126_c1_g1_i1	CIR1
TR65126_c1_g1_i2	CIR1
TR21959_c6_g1_i1	CIRBP
TR21959_c6_g1_i4	CIRBP
TR64287_c5_g5_i3	CIRBP
TR55341_c0_g1_i1	CISD1
TR23670_c0_g1_i2	CISD2
TR17534_c0_g1_i1	CISH
TR61048_c0_g1_i1	CITED2
TR23391_c0_g1_i1	CKAP5
TR23391_c0_g1_i2	CKAP5
TR59166_c0_g1_i2	CKB
TR63542_c3_g1_i4	CKB
TR24188_c0_g1_i2	CKMT1B
TR16148_c0_g1_i1	CKS1B
TR17096_c0_g1_i1	CKS1B
TR19875_c0_g1_i1	CLASP1
TR18114_c0_g1_i4	CLASRP
TR24077_c0_g1_i1	CLCN3
TR24077_c0_g1_i3	CLCN3
TR64110_c0_g1_i1	CLCN4
TR21939_c0_g1_i1	CLCN5
TR23943_c0_g1_i1	CLCN7
TR18642_c0_g1_i1	CLDN12
TR21943_c0_g1_i3	CLDN6
TR21649_c1_g1_i3	CLEC16A
TR62676_c0_g1_i1	CLEC19A
TR62676_c0_g1_i2	CLEC19A
TR63606_c0_g1_i1	CLEC3B
TR23334_c8_g1_i1	CLIC1
TR20729_c0_g1_i1	CLIC5
TR25709_c1_g1_i1	CLIC5
TR25709_c1_g1_i3	CLIC5
TR63248_c0_g3_i5	CLIC5
TR63377_c0_g1_i1	CLINT1
TR26040_c1_g1_i1	CLIP1
TR26040_c1_g3_i1	CLIP1
TR26040_c1_g3_i2	CLIP1
TR63490_c0_g1_i1	CLIP2
TR62281_c0_g2_i6	CLK2
TR62281_c0_g2_i7	CLK2
TR25134_c0_g1_i1	CLK3
TR25134_c0_g1_i2	CLK3
TR25911_c0_g2_i1	CLN3
TR25911_c0_g2_i3	CLN3
TR61656_c0_g1_i1	CLN5
TR17199_c0_g1_i2	CLN6
TR59342_c0_g1_i2	CLNS1A
TR59342_c0_g1_i3	CLNS1A
TR24680_c1_g1_i1	CLP1
TR63404_c0_g1_i1	CLPB
TR52432_c0_g1_i2	CLPP
TR52432_c0_g1_i3	CLPP
TR52432_c0_g1_i4	CLPP
TR51588_c0_g1_i1	CLPTM1
TR61023_c0_g1_i1	CLPTM1L
TR23710_c0_g1_i1	CLPX
TR23710_c0_g1_i3	CLPX
TR22945_c0_g1_i1	CLSTN2
TR22945_c0_g1_i3	CLSTN2
TR18768_c0_g1_i2	CLTA
TR18768_c0_g1_i3	CLTA
TR65140_c0_g1_i2	CLTA
TR65140_c0_g1_i3	CLTA
TR61957_c0_g1_i1	CLTC
TR61957_c2_g1_i1	CLTC
TR24826_c0_g1_i1	CLUH
TR53306_c0_g1_i1	CLYBL
TR58730_c0_g1_i1	CMBL
TR16449_c0_g1_i3	CMC1
TR24709_c0_g1_i1	CMIP
TR24709_c0_g1_i2	CMIP
TR63069_c0_g1_i1	CMKLR1
TR63069_c0_g1_i2	CMKLR1
TR62551_c0_g2_i1	CMPK1
TR18728_c0_g1_i1	CMSS1
TR22728_c2_g3_i1	CMTR1
TR61417_c0_g1_i1	CMTR2
TR61417_c0_g1_i2	CMTR2
TR64810_c1_g1_i2	CMYA5
TR19766_c0_g1_i1	CNBP
TR19766_c0_g1_i2	CNBP
TR19766_c0_g1_i4	CNBP
TR19766_c0_g1_i5	CNBP
TR23013_c0_g1_i1	CNDP2
TR11911_c0_g1_i1	CNIH3
TR11911_c0_g2_i1	CNIH3
TR18644_c0_g2_i1	CNIH4
TR62513_c0_g1_i1	CNKSR2
TR14398_c0_g1_i1	CNMD
TR24249_c0_g1_i1	CNN1
TR65271_c0_g1_i3	CNN1
TR65512_c0_g1_i1	CNN1
TR65512_c0_g1_i2	CNN1
TR65512_c0_g1_i3	CNN1
TR16221_c0_g1_i1	CNNM2
TR19930_c0_g1_i3	CNOT1
TR61297_c0_g1_i2	CNOT10
TR20373_c0_g1_i1	CNOT11
TR18193_c0_g1_i1	CNOT2
TR20917_c0_g1_i2	CNOT4
TR20917_c0_g1_i5	CNOT4
TR58183_c0_g1_i1	CNOT7
TR57031_c0_g2_i1	CNOT8
TR18924_c0_g1_i1	CNOT9
TR62896_c1_g1_i1	CNPPD1
TR62896_c1_g1_i2	CNPPD1
TR62896_c1_g1_i4	CNPPD1
TR59330_c0_g2_i2	CNPY2
TR59330_c0_g2_i3	CNPY2
TR25352_c0_g2_i1	CNPY3
TR25352_c0_g2_i2	CNPY3
TR25352_c0_g2_i3	CNPY3
TR62081_c0_g1_i1	CNPY4
TR64450_c0_g1_i1	CNTN1
TR19609_c0_g1_i1	COA3
TR61448_c0_g1_i2	COA7
TR62223_c0_g1_i4	COASY
TR62831_c1_g1_i3	COBL
TR61150_c0_g1_i2	COG1
TR22034_c3_g3_i1	COG2
TR59935_c0_g1_i2	COG3
TR23963_c0_g2_i1	COG4
TR20698_c0_g1_i1	COG5
TR61154_c0_g1_i1	COG6
TR63453_c3_g1_i1	COG7
TR23527_c0_g1_i1	COG8
TR23527_c0_g1_i2	COG8
TR63246_c0_g1_i1	COIL
TR62919_c4_g1_i2	COL11A1
TR62919_c4_g1_i5	COL11A1
TR25795_c0_g1_i14	COL12A1
TR65104_c1_g2_i2	COL18A1
TR25702_c3_g1_i1	COL1A1
TR26216_c1_g1_i1	COL1A1
TR24107_c1_g1_i1	COL1A2
TR24107_c1_g1_i2	COL1A2
TR24837_c0_g1_i12	COL23A1
TR65383_c0_g1_i2	COL4A2
TR64051_c0_g1_i1	COL4A3BP
TR64559_c0_g1_i2	COL4A5
TR62919_c4_g1_i4	COL5A1
TR64620_c0_g1_i2	COL5A2
TR64620_c0_g1_i4	COL5A2
TR65648_c0_g1_i1	COL6A1
TR65648_c0_g1_i3	COL6A1
TR25968_c0_g1_i1	COL6A2
TR25968_c0_g1_i2	COL6A2
TR25968_c0_g1_i3	COL6A2
TR25968_c0_g1_i4	COL6A2
TR19313_c0_g1_i1	COL6A3
TR65379_c0_g1_i1	COL6A3
TR64013_c0_g1_i2	COLEC12
TR60578_c0_g2_i1	COLGALT1
TR63374_c0_g1_i1	COLGALT2
TR63374_c0_g1_i2	COLGALT2
TR22363_c6_g1_i1	COMMD1
TR22363_c6_g1_i2	COMMD1
TR22363_c6_g1_i3	COMMD1
TR20880_c0_g1_i3	COMMD10
TR23228_c8_g2_i11	COMMD2
TR23228_c8_g2_i13	COMMD2
TR23228_c8_g2_i4	COMMD2
TR58194_c0_g1_i1	COMMD3
TR23859_c0_g1_i1	COMMD4
TR62174_c0_g1_i1	COMMD5
TR58701_c0_g1_i1	COMMD6
TR55985_c1_g1_i1	COMMD7
TR22348_c0_g1_i1	COMMD9
TR22348_c0_g1_i2	COMMD9
TR25103_c1_g2_i1	COMT
TR25103_c1_g2_i3	COMT
TR25915_c1_g1_i1	COMT
TR25915_c1_g1_i3	COMT
TR63412_c0_g1_i1	COPA
TR61235_c0_g1_i1	COPB1
TR61235_c0_g1_i2	COPB1
TR22574_c1_g1_i1	COPB2
TR65725_c0_g1_i1	COPE
TR22655_c0_g1_i1	COPG2
TR23517_c0_g1_i1	COPG2
TR23517_c0_g1_i2	COPG2
TR18003_c0_g1_i1	COPS2
TR18003_c0_g1_i2	COPS2
TR22531_c0_g2_i2	COPS3
TR16516_c0_g1_i1	COPS4
TR60119_c0_g1_i1	COPS5
TR21891_c0_g1_i1	COPS6
TR63531_c2_g3_i2	COPS7A
TR63531_c2_g3_i4	COPS7A
TR22975_c0_g1_i1	COPZ1
TR22975_c0_g1_i2	COPZ1
TR62275_c0_g1_i2	COPZ1
TR62275_c0_g1_i3	COPZ1
TR20235_c0_g1_i3	COQ10B
TR21122_c0_g1_i1	COQ10B
TR61775_c0_g1_i1	COQ10B
TR59114_c0_g1_i1	COQ2
TR61619_c0_g1_i1	COQ3
TR24036_c3_g2_i2	COQ4
TR56241_c0_g1_i1	COQ5
TR21217_c0_g1_i1	COQ6
TR21217_c0_g1_i2	COQ6
TR58492_c0_g1_i1	COQ7
TR64542_c0_g1_i1	COQ8A
TR64542_c0_g1_i4	COQ8A
TR24822_c7_g1_i1	COQ8B
TR63281_c1_g1_i2	COQ9
TR63281_c1_g1_i5	COQ9
TR63281_c1_g1_i6	COQ9
TR24062_c0_g1_i1	CORO1A
TR22009_c1_g1_i1	CORO1B
TR22009_c1_g1_i2	CORO1B
TR25310_c0_g1_i1	CORO1B
TR64516_c0_g1_i1	CORO2B
TR64516_c0_g1_i2	CORO2B
TR62061_c0_g2_i1	CORO6
TR62061_c0_g2_i3	CORO6
TR26121_c0_g1_i1	COTL1
TR25888_c1_g3_i1	COX1
TR20872_c0_g1_i1	COX10
TR25513_c0_g1_i3	COX11
TR25513_c0_g1_i6	COX11
TR62038_c0_g2_i1	COX15
TR61824_c0_g2_i4	COX16
TR22381_c0_g1_i2	COX18
TR22381_c0_g1_i4	COX18
TR24551_c0_g1_i1	COX19
TR24551_c0_g1_i2	COX19
TR24551_c0_g1_i4	COX19
TR66768_c0_g1_i1	COX2
TR25888_c1_g1_i1	COX3
TR21309_c0_g1_i2	COX4I2
TR25085_c2_g1_i3	COX4I2
TR20421_c0_g1_i1	COX5A
TR17379_c0_g2_i1	COX5B
TR21645_c0_g1_i2	COX6A1
TR50697_c0_g1_i3	COX6A1
TR17657_c0_g1_i1	COX6B1
TR19941_c0_g1_i1	COX7A2
TR23667_c0_g1_i3	COX7B2
TR17453_c0_g2_i1	COX7C
TR26344_c1_g1_i3	CP
TR21154_c0_g1_i4	CPA3
TR64505_c1_g1_i2	CPA3
TR64505_c1_g1_i4	CPA3
TR23294_c0_g1_i1	CPD
TR56043_c0_g2_i1	CPEB1
TR60073_c0_g1_i2	CPEB2
TR60073_c0_g1_i3	CPEB2
TR22587_c0_g1_i1	CPEB3
TR22104_c0_g1_i1	CPEB4
TR21414_c0_g2_i3	CPM
TR19815_c0_g1_i2	CPNE1
TR62351_c1_g2_i1	CPNE1
TR62351_c1_g2_i2	CPNE1
TR25308_c2_g2_i1	CPNE7
TR63108_c0_g1_i1	CPOX
TR22632_c0_g1_i2	CPPED1
TR14611_c0_g1_i1	CPSF1
TR15806_c0_g1_i1	CPSF2
TR55460_c0_g1_i2	CPSF4
TR55460_c0_g2_i1	CPSF4
TR23525_c0_g1_i1	CPSF6
TR23525_c0_g1_i3	CPSF6
TR22677_c0_g1_i1	CPT1A
TR22677_c0_g1_i2	CPT1B
TR23470_c0_g1_i2	CPT1B
TR23992_c0_g1_i1	CPT2
TR63292_c0_g1_i1	CPTP
TR17559_c0_g1_i4	CPVL
TR64892_c0_g2_i2	CPXM1
TR64451_c0_g1_i2	CPZ
TR26271_c0_g1_i1	CRABP2
TR26271_c0_g1_i9	CRABP2
TR24459_c0_g1_i1	CRAT
TR63845_c0_g1_i1	CRAT
TR25718_c1_g1_i4	CRBN
TR21731_c0_g1_i1	CRCP
TR20920_c0_g1_i2	CREB1
TR64319_c1_g1_i1	CREB1
TR64319_c1_g1_i2	CREB1
TR26241_c0_g1_i1	CREB3L2
TR65072_c0_g1_i3	CREBBP
TR59092_c0_g1_i1	CREBL2
TR24041_c0_g1_i1	CREG1
TR20885_c0_g1_i1	CREG2
TR24040_c0_g1_i1	CRELD1
TR21554_c0_g1_i2	CRELD2
TR122603_c0_g1_i1	CREM
TR63431_c2_g2_i1	CRIM1
TR21198_c0_g1_i2	CRIP2
TR26170_c3_g1_i1	CRIP3
TR22550_c1_g1_i1	CRIPT
TR23721_c0_g1_i1	CRISPLD1
TR21702_c0_g1_i1	CRK
TR23612_c0_g1_i2	CRK
TR61618_c0_g1_i1	CRK
TR24264_c1_g2_i2	CRLF3
TR24264_c1_g2_i3	CRLF3
TR59084_c0_g1_i2	CRLS1
TR59084_c0_g1_i3	CRLS1
TR65326_c1_g1_i1	CRMP1
TR22889_c1_g9_i1	CRNKL1
TR64380_c1_g1_i3	CROT
TR61384_c0_g1_i2	CRTAP
TR24269_c0_g1_i3	CRY2
TR22093_c0_g2_i1	CRYAA
TR20507_c0_g1_i1	CRYL1
TR21569_c1_g1_i2	CRYM
TR59408_c0_g1_i1	CRYZ
TR18847_c0_g1_i3	CS
TR64299_c0_g1_i2	CSDC2
TR64299_c0_g1_i3	CSDC2
TR22453_c1_g1_i1	CSDE1
TR22453_c1_g1_i2	CSDE1
TR22453_c1_g1_i4	CSDE1
TR22453_c1_g1_i5	CSDE1
TR22453_c1_g1_i6	CSDE1
TR62901_c0_g1_i1	CSE1L
TR62681_c0_g1_i1	CSGALNACT2
TR62887_c0_g1_i1	CSK
TR62887_c0_g1_i2	CSK
TR62977_c0_g1_i2	CSNK1A1L
TR62977_c0_g1_i5	CSNK1A1L
TR60637_c1_g1_i1	CSNK1D
TR60637_c1_g1_i2	CSNK1D
TR61036_c0_g1_i1	CSNK1D
TR61036_c0_g1_i2	CSNK1D
TR25054_c0_g1_i1	CSNK1G2
TR25054_c0_g1_i2	CSNK1G2
TR58463_c0_g2_i1	CSNK1G3
TR18316_c0_g2_i1	CSNK2A1
TR60378_c0_g1_i4	CSNK2A1
TR20481_c0_g1_i1	CSNK2A2
TR57307_c0_g2_i1	CSNK2B
TR60059_c1_g1_i1	CSPP1
TR20995_c0_g1_i1	CSRP1
TR20995_c0_g1_i2	CSRP1
TR59842_c0_g1_i1	CSRP1
TR63825_c0_g1_i1	CSRP1
TR63825_c0_g1_i2	CSRP1
TR63825_c0_g1_i3	CSRP3
TR16273_c0_g1_i1	CST7
TR4122_c0_g1_i1	CSTB
TR11148_c0_g1_i1	CSTF2
TR11328_c0_g1_i1	CSTF2T
TR59401_c0_g1_i1	CSTF3
TR20494_c1_g1_i2	CTBP1
TR20494_c1_g1_i3	CTBP1
TR65250_c2_g2_i1	CTBP1
TR61902_c0_g1_i1	CTBS
TR61902_c0_g1_i3	CTBS
TR21514_c0_g1_i1	CTCF
TR21514_c0_g1_i2	CTCF
TR58446_c0_g1_i1	CTDNEP1
TR61712_c0_g1_i1	CTDP1
TR26148_c1_g1_i1	CTDSP1
TR26148_c1_g1_i2	CTDSP1
TR65417_c0_g1_i1	CTDSP1
TR19691_c0_g1_i1	CTDSPL2
TR19691_c0_g1_i2	CTDSPL2
TR17328_c0_g1_i2	CTGF
TR65115_c0_g1_i2	CTGF
TR63452_c0_g1_i1	CTH
TR63452_c0_g1_i3	CTH
TR63452_c0_g1_i4	CTH
TR63452_c0_g1_i5	CTH
TR64580_c0_g1_i2	CTHRC1
TR22240_c0_g1_i1	CTNNA1
TR60936_c0_g1_i1	CTNNA1
TR60936_c0_g1_i2	CTNNA1
TR21172_c0_g1_i2	CTNNAL1
TR17930_c0_g1_i1	CTNNB1
TR64598_c0_g1_i1	CTNNBIP1
TR64598_c0_g1_i2	CTNNBIP1
TR21690_c0_g1_i1	CTNNBL1
TR61454_c0_g1_i2	CTNND1
TR61454_c0_g1_i7	CTNND1
TR61630_c2_g1_i2	CTPS1
TR61630_c2_g1_i3	CTPS1
TR62865_c1_g2_i1	CTR9
TR61494_c0_g1_i1	CTSA
TR61494_c0_g1_i3	CTSA
TR61494_c0_g1_i4	CTSA
TR63579_c1_g1_i1	CTSB
TR65118_c0_g2_i1	CTSC
TR19860_c0_g1_i1	CTSD
TR23101_c1_g1_i1	CTSH
TR60121_c0_g2_i1	CTSL
TR60121_c0_g2_i2	CTSL
TR60121_c0_g2_i3	CTSL
TR61246_c0_g1_i1	CTSO
TR22126_c0_g2_i1	CTSS
TR23000_c1_g1_i1	CTSZ
TR26037_c0_g1_i3	CTTN
TR64401_c6_g1_i1	CTTN
TR23379_c0_g2_i1	CTTNBP2NL
TR20986_c0_g1_i1	CTU1
TR23702_c0_g1_i1	CTU2
TR19394_c0_g1_i1	CUEDC1
TR64712_c1_g1_i4	CUEDC2
TR20464_c0_g2_i3	CUL1
TR50355_c0_g1_i1	CUL2
TR13321_c0_g1_i1	CUL3
TR22731_c0_g1_i1	CUL4B
TR60480_c0_g1_i1	CUL4B
TR59530_c0_g2_i1	CUL5
TR65058_c2_g1_i4	CUL9
TR62571_c0_g2_i1	CUTA
TR62571_c0_g2_i2	CUTA
TR59643_c0_g1_i1	CUTC
TR23278_c0_g1_i1	CUX1
TR57138_c0_g1_i1	CWC15
TR61500_c0_g1_i1	CWC25
TR51038_c0_g1_i1	CWC27
TR19812_c0_g1_i1	CWF19L1
TR62622_c0_g1_i1	CWF19L2
TR26022_c0_g1_i3	CWH43
TR65363_c0_g1_i1	CXCL12
TR25166_c1_g1_i1	CXCL14
TR56728_c0_g1_i1	CXCR4
TR58049_c0_g1_i2	CXorf23
TR62820_c0_g1_i1	CXorf38
TR22850_c0_g1_i1	CXorf40A
TR23342_c0_g1_i2	CXorf56
TR56972_c0_g1_i1	CXXC1
TR26240_c0_g1_i2	CYB561
TR60105_c3_g1_i1	CYB561D1
TR61378_c0_g1_i1	CYB561D2
TR57722_c0_g1_i1	CYB5A
TR59105_c0_g1_i1	CYB5A
TR59105_c0_g1_i2	CYB5A
TR24891_c0_g1_i1	CYB5D2
TR60675_c0_g1_i1	CYB5R3
TR63213_c2_g2_i4	CYBA
TR24718_c0_g1_i1	CYBRD1
TR18582_c0_g1_i1	CYC1
TR57153_c0_g1_i1	CYCS
TR57153_c0_g1_i2	CYCS
TR24018_c0_g1_i1	CYFIP1
TR24018_c0_g1_i2	CYFIP1
TR62890_c3_g7_i1	CYP1A1
TR62890_c3_g7_i4	CYP1A1
TR26308_c0_g1_i6	CYP1B1
TR62871_c3_g1_i1	CYP20A1
TR62871_c3_g2_i1	CYP20A1
TR63296_c1_g1_i1	CYP26B1
TR24838_c3_g16_i4	CYP2A13
TR64363_c0_g1_i5	CYP2B6
TR24272_c0_g1_i1	CYP2C9
TR25139_c1_g1_i15	CYP2D6
TR25139_c1_g1_i18	CYP2D6
TR25139_c1_g1_i8	CYP2D6
TR25619_c0_g1_i12	CYP2D6
TR25619_c0_g1_i6	CYP2D6
TR25619_c0_g1_i7	CYP2D6
TR65557_c1_g3_i2	CYP2J2
TR25558_c0_g1_i1	CYP3A4
TR25558_c0_g1_i15	CYP3A4
TR25558_c0_g1_i4	CYP3A4
TR26197_c4_g1_i2	CYP3A4
TR25558_c0_g1_i7	CYP3A5
TR59304_c0_g1_i2	CYP46A1
TR62805_c0_g1_i1	CYP46A1
TR63916_c5_g2_i1	CYP4B1
TR65410_c1_g1_i2	CYP4B1
TR65410_c1_g1_i3	CYP4B1
TR25586_c0_g1_i8	CYP4F22
TR65425_c0_g1_i1	CYP4V2
TR65425_c0_g1_i2	CYP4V2
TR65425_c0_g1_i3	CYP4V2
TR64491_c0_g1_i2	CYR61
TR64955_c0_g1_i4	CYR61
TR65091_c1_g1_i2	CYR61
TR23841_c0_g1_i4	CYTH1
TR24299_c1_g1_i1	CYTH1
TR24299_c1_g1_i3	CYTH1
TR42305_c0_g2_i1	CYTL1
TR24608_c1_g3_i1	D2HGDH
TR26013_c0_g2_i1	DAB2
TR61242_c0_g1_i2	DAB2IP
TR24521_c0_g2_i6	DACH2
TR25509_c0_g1_i1	DACT1
TR16789_c0_g1_i1	DACT2
TR25695_c1_g1_i1	DAD1
TR24345_c0_g1_i1	DAG1
TR24345_c0_g1_i2	DAG1
TR62897_c0_g1_i1	DAGLB
TR23941_c0_g1_i1	DAO
TR23941_c0_g1_i2	DAO
TR63915_c0_g1_i1	DAP3
TR61707_c0_g1_i1	DARS
TR23475_c0_g2_i1	DARS2
TR21444_c0_g1_i1	DAXX
TR18147_c0_g1_i1	DAZAP2
TR18705_c0_g1_i1	DBI
TR18842_c0_g1_i1	DBI
TR21828_c0_g1_i1	DBN1
TR21828_c0_g1_i2	DBN1
TR25675_c0_g1_i1	DBNL
TR61213_c1_g1_i1	DBR1
TR17286_c0_g1_i1	DBT
TR13280_c0_g1_i1	DCAF10
TR64058_c0_g1_i1	DCAF11
TR64058_c0_g1_i2	DCAF11
TR64058_c0_g1_i3	DCAF11
TR25035_c1_g1_i1	DCAF12
TR21951_c0_g1_i1	DCAF13
TR58387_c0_g1_i1	DCAF15
TR23379_c0_g1_i2	DCAF17
TR63359_c0_g1_i1	DCAF4
TR63965_c2_g1_i3	DCAF5
TR59729_c0_g1_i3	DCAF6
TR59729_c0_g1_i4	DCAF6
TR18217_c0_g1_i1	DCAF7
TR22411_c0_g1_i1	DCAF8L2
TR14238_c0_g2_i1	DCK
TR25181_c0_g1_i3	DCLK2
TR61566_c0_g1_i2	DCLRE1B
TR63880_c0_g1_i1	DCN
TR65012_c0_g1_i1	DCN
TR18571_c0_g1_i1	DCP1B
TR21011_c0_g1_i2	DCP2
TR25443_c0_g1_i1	DCPS
TR25443_c0_g1_i2	DCPS
TR62659_c0_g1_i1	DCT
TR48847_c0_g2_i1	DCTD
TR24903_c0_g1_i2	DCTN1
TR24903_c0_g1_i3	DCTN1
TR24903_c0_g1_i4	DCTN1
TR59056_c0_g1_i1	DCTN2
TR59056_c0_g1_i2	DCTN2
TR59056_c0_g1_i3	DCTN2
TR23429_c0_g1_i1	DCTN3
TR52775_c0_g1_i2	DCTN4
TR22895_c0_g1_i2	DCTN5
TR14488_c0_g1_i1	DCTN6
TR63282_c0_g1_i1	DCTPP1
TR23177_c2_g1_i2	DCUN1D1
[truncated: 7,353 more rows]
