# Supplementary material for: A de novo reference transcriptome for Bolitoglossa vallecula, an Andean mountain salamander in Colombia
Source: Data Brief. 2020 Feb 11;29:105256. doi: 10.1016/j.dib.2020.105256 (PMC7038590; doi:10.1016/j.dib.2020.105256)
Supplement: Supp table 8 — Transcripts that have homology with B. ramosi, TPM support ≥ 0.95 in skin tissue, and homology with named human genes. [file mmc9.xlsx]

## Sheet: skin_ramosi_vallecula
vallecula	TPM_skin	ramosi	TPM_skin
AAAS	4.84	AAAS	4.89
ABCB10	2.89	ABCB10	3.9
ABCB10	3.34	ABCB10	3.9
ABCB8	1.05	ABCB8	2.69
ABCC5	10.61	ABCC5	7.37
ABCE1	26.81	ABCE1	14.71
ABCF2	7.58	ABCF2	14.71
ABCF2	26.81	ABCF2	14.71
ABHD10	7.58	ABHD10	14.71
ABHD4	2.61	ABHD4	4.48
ACAD9	2.24	ACAD9	5.67
ACADM	0.98	ACADM	1.85
ACER1	3.92	ACER1	5.38
ACIN1	5.39	ACIN1	5.38
ACOT6	5.43	ACOT6	3.69
ACOT6	2.42	ACOT6	1.12
ACOT7	4.24	ACOT7	1.12
ACOT7	2.68	ACOT7	1.33
ACOT8	2.52	ACOT8	2.09
ACOX1	0.99	ACOX1	2.09
ACOX1	17.47	ACOX1	1.63
ACP2	2.52	ACP2	2.09
ACPP	0.99	ACPP	2.09
ACPP	17.47	ACPP	1.63
ACSL4	4.33	ACSL4	4.28
ACSM3	1.41	ACSM3	4.28
ACSM3	2.36	ACSM3	4.28
ACSS2	2.02	ACSS2	0.98
ACTB	58.44	ACTB	39.4
ACTC1	12.85	ACTC1	87.61
ACTC1	72.77	ACTC1	87.61
ACTN2	4.86	ACTN2	2.83
ACTN3	4.81	ACTN3	2.15
ACTR1A	6.23	ACTR1A	4.33
ACTR1A	2.7	ACTR1A	2.15
ACTR1A	4.81	ACTR1A	2.15
ACTR2	6.68	ACTR2	14.72
ACTR3	5.32	ACTR3	1.92
ACTR3B	6.9	ACTR3B	1.92
ACTR5	6.68	ACTR5	14.72
ACTR8	5.32	ACTR8	1.92
ACTRT3	6.9	ACTRT3	1.92
ACVR1	5.32	ACVR1	1.92
ACVR1B	6.9	ACVR1B	1.92
ACVR1B	2.09	ACVR1B	1.44
ADAP1	1.67	ADAP1	1.49
ADAP2	1.67	ADAP2	1.49
ADH4	2.14	ADH4	0.98
ADH5	9.3	ADH5	2.48
AEBP1	4.44	AEBP1	0.96
AEN	1.23	AEN	2.52
AFDN	1.08	AFDN	23.56
AFDN	36.19	AFDN	23.56
AGFG2	46.17	AGFG2	6.27
AGMAT	2.49	AGMAT	1.78
AGMAT	13.16	AGMAT	11.91
AIFM1	17.91	AIFM1	8.76
AIFM2	1.12	AIFM2	8.76
AIFM2	37.13	AIFM2	33.85
AIMP2	19.16	AIMP2	14
AJUBA	3.81	AJUBA	14
AK1	8.53	AK1	14
AK1	4.19	AK1	14
AK2	14.27	AK2	10.88
AK5	1.12	AK5	8.76
AK5	16.82	AK5	1.37
AKR1A1	43.5	AKR1A1	22.78
AKR1B1	13.4	AKR1B1	11.91
AKR1B1	21.87	AKR1B1	15.12
AKR1C1	2.71	AKR1C1	3.42
AKR1C1	10.79	AKR1C1	3.42
AKR1C2	1.84	AKR1C2	1.93
AKR1C3	3.43	AKR1C3	4.19
AKR1C4	2.77	AKR1C4	3.75
ALDH1A2	5.19	ALDH1A2	3.5
ALDH1B1	13.78	ALDH1B1	4.27
ALDH1L1	4.99	ALDH1L1	7.45
ALDH1L2	12.47	ALDH1L2	7.45
ALDH3B2	11.42	ALDH3B2	7.72
ALDH3B2	7.33	ALDH3B2	7.72
ALDH7A1	5.29	ALDH7A1	0.98
ALDH9A1	11.42	ALDH9A1	7.72
ALG11	7.33	ALG11	7.72
ALG12	11.42	ALG12	7.72
ALG14	7.33	ALG14	7.72
ALG3	11.42	ALG3	7.72
ALG5	7.33	ALG5	7.72
ALKBH5	9.49	ALKBH5	9.6
ALOX12	1.7	ALOX12	9.6
ALOX15B	2.48	ALOX15B	17.25
ALOX5AP	7.35	ALOX5AP	17.25
AMD1	2.61	AMD1	17.25
AMMECR1L	1.85	AMMECR1L	1.14
AMOTL1	3.24	AMOTL1	1.14
AMOTL1	2.56	AMOTL1	2.69
AMOTL1	1.47	AMOTL1	2.69
ANAPC16	3.78	ANAPC16	9.97
ANAPC2	3.32	ANAPC2	9.97
ANAPC2	6.78	ANAPC2	9.97
ANAPC4	5.17	ANAPC4	9.97
ANKHD1-EIF4EBP3	3.78	ANKHD1-EIF4EBP3	9.97
ANKLE2	3.32	ANKLE2	9.97
ANKLE2	6.78	ANKLE2	9.97
ANKMY2	5.17	ANKMY2	9.97
ANKRD1	5.79	ANKRD1	1.5
ANO1	8.03	ANO1	2.08
ANXA1	4.88	ANXA1	5.51
ANXA11	4.88	ANXA11	5.51
ANXA4	2.31	ANXA4	6.42
ANXA5	17.61	ANXA5	6.42
ANXA6	2.31	ANXA6	6.42
ANXA7	17.61	ANXA7	6.42
AOC2	2.31	AOC2	6.42
AOX1	17.61	AOX1	6.42
AP1AR	2.31	AP1AR	3.94
AP1G1	8.25	AP1G1	3.94
AP1G1	9.09	AP1G1	3.94
AP1G1	6.1	AP1G1	3.94
AP1G1	6.63	AP1G1	2.97
AP1G2	4.81	AP1G2	2.97
AP1G2	12.59	AP1G2	2.97
AP1G2	121.54	AP1G2	45.82
AP1G2	28.88	AP1G2	12.57
AP1M1	121.54	AP1M1	45.82
AP1M1	1022.82	AP1M1	12.57
AP1M2	788.07	AP1M2	12.57
AP1M2	9.07	AP1M2	7.72
AP1S1	28.88	AP1S1	12.57
AP1S1	121.54	AP1S1	45.82
AP1S2	9.07	AP1S2	7.72
AP1S2	1022.82	AP1S2	12.57
AP2A1	788.07	AP2A1	12.57
AP2A2	28.88	AP2A2	12.57
AP2A2	4.63	AP2A2	3.41
AP2S1	4.63	AP2S1	3.41
AP3B1	174.7	AP3B1	12.22
AP3B2	58	AP3B2	268.41
AP3B2	9.88	AP3B2	12.22
AP3M1	32.73	AP3M1	12.22
AP3M2	25.6	AP3M2	12.22
AP3S1	58	AP3S1	268.41
AP3S2	9.88	AP3S2	12.22
AP4B1	58	AP4B1	268.41
AP4B1	9.88	AP4B1	12.22
AP4B1	174.7	AP4B1	12.22
AP5M1	6.82	AP5M1	7.72
AP5M1	9.07	AP5M1	7.72
APCDD1	4.84	APCDD1	7.72
APCDD1	3.69	APCDD1	7.72
APEX1	6.82	APEX1	7.72
APEX1	9.07	APEX1	7.72
APH1A	4.84	APH1A	7.72
APH1A	3.69	APH1A	7.72
API5	21.11	API5	8.1
APIP	90.41	APIP	92.38
APITD1-CORT	90.41	APITD1-CORT	92.38
APTX	4.93	APTX	11.21
AQP2	6.24	AQP2	7.24
AQP2	788.07	AQP2	12.57
AQP2	7.22	AQP2	3.56
AQP4	3.95	AQP4	4.77
AQP5	5.88	AQP5	4.77
ARCN1	6.57	ARCN1	1.07
ARF6	1.14	ARF6	1.22
ARFGAP2	1.47	ARFGAP2	1.23
ARHGAP1	11.46	ARHGAP1	1.59
ARHGAP24	11.63	ARHGAP24	8.61
ARHGAP24	4.05	ARHGAP24	1.88
ARHGAP8	5.06	ARHGAP8	3.05
ARPC1A	2.91	ARPC1A	5.04
ARPC4	13.2	ARPC4	2.65
ARPC4-TTLL3	6.23	ARPC4-TTLL3	2.65
ARPIN	2.91	ARPIN	5.04
ARRDC2	13.2	ARRDC2	2.65
ARRDC2	6.23	ARRDC2	2.65
ARRDC3	2.11	ARRDC3	7.09
ARRDC3	14.66	ARRDC3	7.09
ASAP2	2.16	ASAP2	21.48
ASAP2	5.06	ASAP2	21.48
ASCC2	63.7	ASCC2	2.81
ASL	9.23	ASL	1.61
ASNA1	36.19	ASNA1	23.56
ATAD2B	2.16	ATAD2B	21.48
ATAD2B	5.06	ATAD2B	21.48
ATG4B	8.81	ATG4B	15.02
ATP11A	2.97	ATP11A	2.1
ATP13A4	2.76	ATP13A4	2.08
ATP1A3	5.3	ATP1A3	1.44
ATP2A1	126.43	ATP2A1	54.09
ATP2A2	126.43	ATP2A2	54.09
ATP2C1	126.43	ATP2C1	54.09
ATP2C2	30.93	ATP2C2	25.07
ATP2C2	4.11	ATP2C2	20.95
ATP4A	30.93	ATP4A	25.07
ATP5A1	4.11	ATP5A1	20.95
ATP5J2-PTCD1	4.15	ATP5J2-PTCD1	66.21
ATP5L	2.17	ATP5L	66.21
ATP5S	45.85	ATP5S	66.21
ATP6	14.43	ATP6	41.48
ATP6V1C1	47.73	ATP6V1C1	28.48
ATP6V1C1	4.92	ATP6V1C1	3.52
ATP6V1C2	2.68	ATP6V1C2	3.52
ATP6V1C2	8.98	ATP6V1C2	8.71
ATP9B	1.78	ATP9B	1.24
BABAM1	9.07	BABAM1	72.47
BAG1	9.07	BAG1	72.47
BAG3	9.07	BAG3	72.47
BAIAP2L1	21.91	BAIAP2L1	33.45
BAIAP2L1	8.04	BAIAP2L1	2.73
BAIAP2L1	5.44	BAIAP2L1	23.14
BANF1	9.8	BANF1	23.14
BAP1	5.44	BAP1	23.14
BAP1	9.8	BAP1	23.14
BAP1	2.74	BAP1	2.16
BAZ1A	3.3	BAZ1A	2.16
BAZ1B	2	BAZ1B	1.11
BBS4	2.18	BBS4	1.11
BCAP29	1.15	BCAP29	2.65
BCL2L1	1.58	BCL2L1	0.95
BCL2L13	2.17	BCL2L13	0.95
BCL7C	8.05	BCL7C	4.77
BCL7C	6.1	BCL7C	4.77
BCR	4.74	BCR	2.01
BDH1	3.15	BDH1	3.07
BET1L	3.15	BET1L	3.07
BIRC2	1.29	BIRC2	1.37
BIRC5	1.16	BIRC5	3.88
BIRC5	7.25	BIRC5	1.07
BIVM-ERCC5	12.47	BIVM-ERCC5	1.07
BLMH	13.28	BLMH	1.07
BLOC1S4	9.64	BLOC1S4	1.07
BNIP1	8.72	BNIP1	3.17
BNIP3	7.43	BNIP3	0.95
BNIP3	4.33	BNIP3	0.95
BNIP3L	1.86	BNIP3L	0.95
BNIP3L	14.09	BNIP3L	1.91
BORCS6	150.8	BORCS6	11.92
BPHL	150.8	BPHL	11.92
BRI3BP	41.36	BRI3BP	55.86
BRK1	136.66	BRK1	55.86
BRMS1	1.78	BRMS1	2.47
BRMS1L	1.07	BRMS1L	2.47
BTBD10	3.86	BTBD10	1.3
BTBD9	9.86	BTBD9	8.26
BTBD9	5.67	BTBD9	51.57
BTBD9	2.04	BTBD9	51.57
BTG1	5.67	BTG1	51.57
BTG2	2.04	BTG2	51.57
BUD31	17.5	BUD31	7.39
C11orf54	3.92	C11orf54	1.6
C11orf54	2.11	C11orf54	1.6
C11orf58	19.09	C11orf58	1.85
C15orf38-AP3S2	1.35	C15orf38-AP3S2	1.08
C15orf40	33.02	C15orf40	39.59
C15orf57	2.11	C15orf57	39.59
C15orf57	17.13	C15orf57	39.59
C16orf52	3.07	C16orf52	1.02
C16orf62	19.77	C16orf62	1.02
C19orf66	33.02	C19orf66	39.59
C1GALT1	2.11	C1GALT1	39.59
C1GALT1C1	17.13	C1GALT1C1	39.59
C1GALT1C1L	0.98	C1GALT1C1L	14.45
C1orf27	20.01	C1orf27	14.45
C2orf76	3.25	C2orf76	2.07
C2orf76	9.21	C2orf76	2.76
C3orf33	9.21	C3orf33	2.76
C3orf33	16.59	C3orf33	15.64
C3orf38	19.46	C3orf38	2.76
C3orf58	18.08	C3orf58	4.35
C4orf32	1.97	C4orf32	4.35
C4orf33	63.26	C4orf33	23.82
C5orf24	58.32	C5orf24	23.82
C5orf51	63.26	C5orf51	23.82
C6orf106	58.32	C6orf106	23.82
C6orf120	63.26	C6orf120	23.82
C6orf136	58.32	C6orf136	23.82
C6orf62	10.73	C6orf62	13.37
C7	1.29	C7	58.89
C7orf25	50.93	C7orf25	58.89
C7orf57	10.73	C7orf57	13.37
C8orf37	1.29	C8orf37	58.89
C8orf37	50.93	C8orf37	58.89
C9orf64	10.73	C9orf64	13.37
CA1	1.29	CA1	58.89
CA13	4.1	CA13	58.89
CA2	44.4	CA2	48.05
CACHD1	4.94	CACHD1	2.99
CACNA2D1	4.38	CACNA2D1	2.99
CACNA2D1	9.56	CACNA2D1	11.59
CACNA2D1	120.8	CACNA2D1	11.59
CACYBP	10.82	CACYBP	4.69
CACYBP	50.91	CACYBP	17.39
CALM1	119.33	CALM1	19.07
CAMK2G	3.04	CAMK2G	3.78
CAMLG	50.91	CAMLG	17.39
CAMSAP1	3.04	CAMSAP1	3.78
CAMSAP2	2.21	CAMSAP2	3.78
CANT1	10.45	CANT1	2.03
CANT1	6.8	CANT1	2.03
CANX	10.3	CANX	2.03
CAP1	2.48	CAP1	2.03
CAP1	10.45	CAP1	2.03
CAPG	6.8	CAPG	2.03
CAPN1	10.3	CAPN1	2.03
CAPN1	2.48	CAPN1	2.03
CAPN10	50.91	CAPN10	17.39
CAPN5	3.04	CAPN5	3.78
CAPN5	2.21	CAPN5	3.78
CAPZA2	22.92	CAPZA2	68.55
CAPZA2	21.05	CAPZA2	68.55
CARMIL1	22.92	CARMIL1	68.55
CARS	21.05	CARS	68.55
CASK	4.38	CASK	4.43
CASP3	3.34	CASP3	4.43
CASP3	48.5	CASP3	7.88
CASP6	0.98	CASP6	7.88
CASP6	49.83	CASP6	7.59
CASP7	24.91	CASP7	6.37
CBR1	11.47	CBR1	2.28
CBR1	1.53	CBR1	1.13
CBS	3.75	CBS	1.92
CBWD3	11.03	CBWD3	20.6
CBX5	22.11	CBX5	23.15
CCDC124	2.88	CCDC124	2.78
CCND1	3.58	CCND1	2.3
CCNG2	1.22	CCNG2	1.37
CCNH	11.5	CCNH	9.85
CCNK	1.02	CCNK	6.83
CDC37	2.01	CDC37	1.07
CDC37	53.16	CDC37	8.23
CDC42SE2	1.38	CDC42SE2	1.43
CDH13	3.18	CDH13	1.43
CDK1	1.38	CDK1	1.43
CDK12	14.2	CDK12	1.09
CDK13	2.2	CDK13	1.09
CDK19	2.67	CDK19	26.95
CDK2AP1	1.73	CDK2AP1	5.72
CDK2AP2	1.57	CDK2AP2	5.72
CDK8	3.59	CDK8	3.77
CDKAL1	3.58	CDKAL1	3.77
CDKN2D	3.59	CDKN2D	3.77
CDNF	3.58	CDNF	3.77
CDNF	1.53	CDNF	3.77
CERS6	1.88	CERS6	7.85
CETN1	0.95	CETN1	7.85
CETN3	12.24	CETN3	5.9
CFDP1	2.68	CFDP1	2.23
CFI	6.7	CFI	2.23
CFI	2.23	CFI	2.23
CFL1	2.37	CFL1	1
CFL1	2.2	CFL1	2.03
CFL2	5.47	CFL2	2.24
CFL2	1.21	CFL2	2.24
CHAC1	3.56	CHAC1	3.7
CHCHD10	3.08	CHCHD10	3.7
CHD4	9.3	CHD4	1.71
CHMP4B	5.38	CHMP4B	2.97
CHMP4B	4.97	CHMP4B	2.27
CHMP4C	4.97	CHMP4C	2.27
CHPF	1.52	CHPF	2.5
CHPF	2.77	CHPF	2.5
CHPF2	5.33	CHPF2	2.47
CHST14	24.9	CHST14	111.86
CIR1	4.86	CIR1	2.05
CIRBP	2.51	CIRBP	9.87
CISD1	6.18	CISD1	9.87
CISD1	11.25	CISD1	4.97
CKAP5	2.51	CKAP5	9.87
CKB	6.18	CKB	9.87
CKS2	4.97	CKS2	2.27
CLDN1	1.59	CLDN1	2.27
CLDN1	24.9	CLDN1	111.86
CLK2	9.71	CLK2	5.25
CLTC	3.04	CLTC	1.17
CNKSR2	4.18	CNKSR2	16.89
CNKSR3	3.35	CNKSR3	16.89
CNOT3	14.53	CNOT3	8.38
CNPPD1	2.43	CNPPD1	2.1
CNPPD1	3.57	CNPPD1	2.1
CNPY2	3.36	CNPY2	2.1
CNPY2	4.1	CNPY2	1.4
COL4A6	60.74	COL4A6	27.08
COL4A6	2.66	COL4A6	27.08
COL5A2	1.43	COL5A2	27.08
COMT	235.6	COMT	440.79
COPA	1.17	COPA	1.39
COPB2	114.77	COPB2	46.65
COPE	77.69	COPE	7.73
COPG1	3.33	COPG1	1.84
COPS2	5.95	COPS2	7.73
COPS2	2.37	COPS2	7.73
COPS4	77.69	COPS4	7.73
COPS4	5.95	COPS4	7.73
COPS5	2.37	COPS5	7.73
COPS7B	5.95	COPS7B	7.73
COPS7B	2.37	COPS7B	7.73
COPS8	61.56	COPS8	1.39
COPZ1	1.17	COPZ1	1.39
COPZ2	77.69	COPZ2	7.73
COQ10B	37.79	COQ10B	25.07
COQ7	132.48	COQ7	31.46
COQ9	19.93	COQ9	31.46
COQ9	8.27	COQ9	5.99
COQ9	18.45	COQ9	5.99
CORO1B	4.39	CORO1B	1.47
CORO1B	4.23	CORO1B	1.47
CORO1B	3.11	CORO1B	1.47
CORO1C	8.24	CORO1C	1.47
CORO1C	4.39	CORO1C	1.47
CORO2B	4.23	CORO2B	1.47
CORO2B	3.11	CORO2B	1.47
COTL1	8.24	COTL1	1.47
COX1	5.61	COX1	3.06
COX15	1.93	COX15	3.06
COX16	1.32	COX16	4.79
COX16	6.12	COX16	4.79
COX18	1.32	COX18	4.79
COX18	6.12	COX18	4.79
COX2	1.23	COX2	1.44
COX3	1.27	COX3	1.44
COX5A	1.23	COX5A	1.44
COX7A2	1.27	COX7A2	1.44
CPA3	12.46	CPA3	1.44
CPA3	1.43	CPA3	1.44
CPB1	12.46	CPB1	1.44
CPEB3	1.43	CPEB3	1.44
CPNE1	13.38	CPNE1	16.07
CPNE3	20.81	CPNE3	7.99
CPNE7	2.98	CPNE7	3.06
CPOX	3	CPOX	3.06
CPPED1	2.98	CPPED1	3.06
CPPED1	3	CPPED1	3.06
CPQ	1.25	CPQ	3.53
CPT1A	5.43	CPT1A	15
CPVL	1.77	CPVL	15
CPXM1	11.36	CPXM1	15
CRABP1	15.32	CRABP1	1.38
CRABP2	6.39	CRABP2	1.45
CRABP2	4.17	CRABP2	1.45
CRAT	1.48	CRAT	1.45
CRAT	1.09	CRAT	1.45
CRISPLD1	11.58	CRISPLD1	6.63
CRK	5.41	CRK	6.63
CRLS1	2.36	CRLS1	4.83
CRLS1	1.38	CRLS1	4.83
CRYL1	7.02	CRYL1	3.61
CRYL1	2.49	CRYL1	3.61
CSNK1D	1.15	CSNK1D	11.59
CSNK1E	0.95	CSNK1E	6.33
CSNK2B	4.18	CSNK2B	3.27
CST7	6.41	CST7	4.15
CSTF2T	4.18	CSTF2T	3.27
CTBS	6.41	CTBS	4.15
CTDNEP1	15.09	CTDNEP1	13.51
CTDP1	4.79	CTDP1	6.52
CTDSPL2	1.9	CTDSPL2	6.52
CTDSPL2	2.17	CTDSPL2	3.58
CTH	50.42	CTH	57.7
CTNNA1	49.72	CTNNA1	57.7
CTNNA1	27.97	CTNNA1	57.7
CTSC	7.45	CTSC	3.85
CTSL	27.97	CTSL	57.7
CTTN	2.74	CTTN	1.42
CTU2	2.87	CTU2	1.42
CUL1	10.54	CUL1	4.55
CUL9	2.07	CUL9	3.47
CWF19L1	209.14	CWF19L1	225.17
CXCL12	86.8	CXCL12	424.74
CXorf23	2.28	CXorf23	1.47
CXorf38	7.16	CXorf38	11.41
CXorf56	19.22	CXorf56	52.78
CYB561	41.68	CYB561	6.47
CYB5A	4.3	CYB5A	6.47
CYB5R3	209.14	CYB5R3	225.17
CYBB	1.12	CYBB	1.42
CYBB	1.46	CYBB	1.42
CYHR1	2.28	CYHR1	1.47
CYP26B1	7.16	CYP26B1	11.41
CYP26C1	19.22	CYP26C1	52.78
CYP2D6	41.68	CYP2D6	6.47
CYP2D6	4.3	CYP2D6	6.47
CYP2J2	2.28	CYP2J2	1.47
CYP3A4	7.16	CYP3A4	11.41
CYP3A4	19.22	CYP3A4	52.78
CYP3A5	41.68	CYP3A5	6.47
CYP3A5	4.3	CYP3A5	6.47
CYTB	209.14	CYTB	225.17
DAP3	9.34	DAP3	19.7
DAP3	33.75	DAP3	19.7
DBI	25.58	DBI	13.29
DBP	1.77	DBP	1.91
DBT	8.28	DBT	13.29
DCAF12	25.58	DCAF12	13.29
DCAF7	5.46	DCAF7	5.46
DCAF8	2.28	DCAF8	5.46
DCT	3.41	DCT	6.29
DCTN3	3.41	DCTN3	6.29
DCUN1D4	2.26	DCUN1D4	3.97
DDI1	1.3	DDI1	3.97
DDI2	17.79	DDI2	5.75
DDT	17.79	DDT	5.75
DDX17	2.71	DDX17	1.74
DDX18	1.45	DDX18	4.75
DDX18	11.06	DDX18	4.75
DDX39B	2.35	DDX39B	4.43
DDX39B	1.39	DDX39B	2.31
DDX51	2	DDX51	1.2
DDX56	2.39	DDX56	1.2
DDX6	1.99	DDX6	1.2
DEPDC7	1.7	DEPDC7	1.4
DERA	11.08	DERA	1.94
DERA	2.26	DERA	1.94
DHCR7	4.58	DHCR7	2.02
DHPS	2.71	DHPS	1.74
DHPS	1.02	DHPS	1.74
DHRS13	1.45	DHRS13	4.75
DHRS13	11.06	DHRS13	4.75
DHX32	1.29	DHX32	10.09
DIMT1	6.15	DIMT1	1.14
DKK1	1.12	DKK1	1.11
DKK4	1.69	DKK4	1.11
DLL1	3.9	DLL1	2.07
DLL1	1.94	DLL1	8.58
DMAP1	5.53	DMAP1	2.44
DMBT1	1.85	DMBT1	2.44
DNAAF5	1.3	DNAAF5	34.08
DNAJA1	3.34	DNAJA1	2.38
DNAJA1	4.12	DNAJA1	2.38
DNAJA4	3.55	DNAJA4	1.4
DNAJB5	2.01	DNAJB5	7.04
DNAJB6	1.4	DNAJB6	7.04
DNAJB6	1.91	DNAJB6	7.04
DNAJB9	1.94	DNAJB9	8.58
DNAJC11	7	DNAJC11	8.58
DNAJC16	1.29	DNAJC16	8.58
DNMT1	1.59	DNMT1	1.17
DPAGT1	1.95	DPAGT1	2.49
DPEP2	2.51	DPEP2	2.49
DPH5	5.01	DPH5	5.21
DPP4	2.87	DPP4	26.96
DPT	1.29	DPT	2.66
DPYS	5.1	DPYS	2.66
DPYSL2	7.14	DPYSL2	2.66
DRAP1	10.48	DRAP1	4.75
DRG1	7.49	DRG1	3.09
DRG2	10.48	DRG2	4.75
DRG2	7.49	DRG2	3.09
DRG2	34.86	DRG2	6.69
DSTYK	34.86	DSTYK	6.69
DSTYK	3.51	DSTYK	10.67
DTNBP1	3.51	DTNBP1	10.67
DTX2	3.51	DTX2	10.67
DUOX2	13.41	DUOX2	19.23
DUS3L	8.19	DUS3L	2.63
DUSP10	8.19	DUSP10	2.63
DUSP11	3.24	DUSP11	1.17
DUSP13	4.09	DUSP13	2.28
DUSP13	3.48	DUSP13	2.28
DUSP9	3.94	DUSP9	1.17
DYNC1I1	271.06	DYNC1I1	60.42
DYNC1I2	7.9	DYNC1I2	4.84
DYNC1LI1	271.06	DYNC1LI1	60.42
DYNC1LI2	7.9	DYNC1LI2	4.84
DYNLRB1	108.05	DYNLRB1	89.26
DYNLRB1	74.21	DYNLRB1	39.67
DYNLRB2	74.21	DYNLRB2	39.67
DYRK3	5.13	DYRK3	6.66
DYRK3	1.86	DYRK3	6.66
E2F1	18.1	E2F1	8.12
ECH1	2.34	ECH1	9.84
ECI1	15.02	ECI1	24.73
ECI1	1.99	ECI1	24.73
ECI2	3.68	ECI2	1.18
EEF1A1	2.34	EEF1A1	9.84
EEF1A1	15.02	EEF1A1	24.73
EEF1A2	1.99	EEF1A2	24.73
EEF1A2	3.68	EEF1A2	1.18
EEF1B2	1.45	EEF1B2	1.18
EEF1G	1.67	EEF1G	1.08
EEF2K	1.53	EEF2K	1.08
EEF2K	1.97	EEF2K	1.36
EFNA1	1.1	EFNA1	1.04
EFTUD2	1.1	EFTUD2	1.04
EI24	1.1	EI24	1.04
EIF2AK1	3.91	EIF2AK1	6.95
EIF2B2	5.62	EIF2B2	2.9
EIF2B4	1.65	EIF2B4	22.76
EIF2S1	7.35	EIF2S1	22.76
EIF3K	1.27	EIF3K	1.04
EIF3L	2.07	EIF3L	1.04
EIF4G1	2.77	EIF4G1	1.01
EMC2	15.11	EMC2	10.66
EMC3	28.34	EMC3	20.47
EME1	1.3	EME1	2.5
EMG1	1.48	EMG1	2.5
ENY2	1.28	ENY2	1.56
ENY2	4.85	ENY2	1.56
EPB41L3	1.98	EPB41L3	35.37
EPHA1	11.4	EPHA1	35.37
ERBIN	7.53	ERBIN	1.6
ERBIN	1.49	ERBIN	1.86
ERCC1	2.08	ERCC1	1.86
ERCC3	7.53	ERCC3	1.6
ERLIN2	11.98	ERLIN2	2.63
ERP29	6.46	ERP29	3.31
ETFRF1	3.33	ETFRF1	1.84
ETS2	40.96	ETS2	2.51
ETV3	1.21	ETV3	1.43
EVPL	2.04	EVPL	1.36
EWSR1	3.85	EWSR1	1.36
EXO1	1.68	EXO1	1.36
EXOC2	7.31	EXOC2	9.07
EXOC3	9.87	EXOC3	1.71
EXOC4	2.9	EXOC4	1.79
EXOC5	1.53	EXOC5	1.79
EXOSC1	3.99	EXOSC1	4.21
EXOSC6	1.06	EXOSC6	1.26
FAAH	9.38	FAAH	5.04
FABP1	6.77	FABP1	5.04
FABP7	13.1	FABP7	5.04
FAF1	6.77	FAF1	5.04
FAM117B	41.71	FAM117B	61.5
FAM120B	1.13	FAM120B	1.55
FAM120B	1.77	FAM120B	1.55
FAM136A	1.07	FAM136A	1.55
FAM162A	37.46	FAM162A	14.68
FAM167A	10.63	FAM167A	75.43
FAM172A	6.4	FAM172A	3.26
FAM172A	1.59	FAM172A	3.26
FAM173B	1.91	FAM173B	1.67
FAM175B	7.96	FAM175B	1.72
FAM177A1	2.14	FAM177A1	1.72
FAM208A	7.96	FAM208A	1.72
FAM20B	2.14	FAM20B	1.72
FAM210B	16.57	FAM210B	94.12
FAM222A	1.63	FAM222A	9.99
FAM3A	16.57	FAM3A	94.12
FAM3B	2.38	FAM3B	9.99
FAM46A	5.67	FAM46A	1.08
FAM46C	15.31	FAM46C	11.21
FAM46D	2.53	FAM46D	13.28
FAM50A	4.38	FAM50A	2.78
FAM50B	6.02	FAM50B	10.24
FAM53A	14.76	FAM53A	10.24
FAM53A	16.43	FAM53A	10.24
FAM53A	108.43	FAM53A	38.06
FAM76A	6.02	FAM76A	10.24
FAM76A	14.76	FAM76A	10.24
FAM76A	16.43	FAM76A	10.24
FAM76B	30.21	FAM76B	10.24
FAM76B	108.43	FAM76B	38.06
FAM98A	2.69	FAM98A	1.23
FAM98B	1.1	FAM98B	1.23
FAR1	4.49	FAR1	1.23
FAR2	2.69	FAR2	1.23
FAR2	1.1	FAR2	1.23
FARP1	10.63	FARP1	75.43
FARP2	232.31	FARP2	107.13
FARSA	1.17	FARSA	107.13
FAXDC2	114.94	FAXDC2	100.78
FAXDC2	14.45	FAXDC2	100.78
FAXDC2	96.25	FAXDC2	57.23
FBL	136.96	FBL	132.65
FBLIM1	5.01	FBLIM1	132.65
FBP1	245.5	FBP1	19.46
FBP1	7.2	FBP1	1.27
FBXL14	339.75	FBXL14	50.02
FBXL3	10.82	FBXL3	2.27
FBXO25	3876.76	FBXO25	3.78
FBXO28	32.72	FBXO28	8.55
FBXO30	5.63	FBXO30	2.92
FBXO31	3.95	FBXO31	2.92
FBXO32	3.52	FBXO32	10
FBXO4	18.78	FBXO4	6.13
FBXO46	24.65	FBXO46	2.17
FBXO46	6.2	FBXO46	4.44
FBXO9	24.65	FBXO9	2.17
FBXO9	104.53	FBXO9	102.51
FCHSD1	1.21	FCHSD1	5.84
FDFT1	11	FDFT1	5.84
FDFT1	15.2	FDFT1	5.84
FDFT1	1.21	FDFT1	5.84
FDX1	15.2	FDX1	5.84
FEM1A	40.49	FEM1A	33.27
FEM1B	40.49	FEM1B	33.27
FEM1C	50.86	FEM1C	18.82
FEN1	41.94	FEN1	45.46
FERMT1	142.69	FERMT1	34.78
FERMT1	1.53	FERMT1	6.14
FERMT1	33.98	FERMT1	6.14
FERMT2	3.48	FERMT2	1.68
FIBCD1	2.76	FIBCD1	2.2
FIP1L1	3.16	FIP1L1	2.76
FIS1	2.76	FIS1	2.2
FKBP15	2.61	FKBP15	12.38
FLII	3.22	FLII	3.81
FLNA	3.37	FLNA	2.18
FLNB	6.41	FLNB	3.72
FLNB	2	FLNB	3.72
FLNB	1.52	FLNB	1.02
FLNC	1.23	FLNC	0.95
FMO1	7.49	FMO1	6.15
FMO2	6.46	FMO2	6.29
FMO2	6.39	FMO2	2.42
FN1	14.24	FN1	1.3
FOXI1	1.47	FOXI1	4.72
FOXI2	9.76	FOXI2	1.16
FOXK1	8.78	FOXK1	2.16
FOXK1	0.98	FOXK1	1.94
FOXK2	3.87	FOXK2	5.7
FOXK2	0.98	FOXK2	1.94
FOXK2	4.48	FOXK2	2.85
FOXO4	5.7	FOXO4	2.85
FRRS1	86.98	FRRS1	2.12
FTH1P18	4.78	FTH1P18	7.46
FTHL17	1.04	FTHL17	2.96
FURIN	2.36	FURIN	1.64
FUT5	1.58	FUT5	1.64
FUT5	1.14	FUT5	1.64
FZD1	1.16	FZD1	0.96
FZR1	1.92	FZR1	1.37
FZR1	2.78	FZR1	1.76
GAA	3.09	GAA	1.76
GAA	6.24	GAA	5.79
GABARAP	2.35	GABARAP	5.79
GABARAPL2	8.44	GABARAPL2	5.68
GADD45A	10.26	GADD45A	29.59
GALK2	6.17	GALK2	29.59
GALM	3.5	GALM	29.59
GALNT6	3.46	GALNT6	16.51
GALT	1.86	GALT	16.51
GALT	3.31	GALT	16.51
GAPVD1	2.66	GAPVD1	4.59
GARS	1.07	GARS	1.54
GAS6	1.47	GAS6	1.54
GAS8	0.96	GAS8	1.54
GBA2	3.66	GBA2	2.71
GBA2	4.27	GBA2	3.42
GBE1	6.86	GBE1	4.23
GBP7	5.03	GBP7	2.39
GCLC	2.19	GCLC	1.62
GCSH	1.36	GCSH	3.36
GDPD2	59.18	GDPD2	35.23
GFPT2	12.03	GFPT2	4.41
GFPT2	46.83	GFPT2	160.63
GGCX	48.68	GGCX	160.63
GHR	32.85	GHR	4.51
GID4	47.12	GID4	4.51
GINS2	2.37	GINS2	15.92
GIPC1	23.19	GIPC1	15.92
GIPC1	7.74	GIPC1	10.92
GJA1	10.98	GJA1	10.92
GJB6	6.39	GJB6	18.72
GJB6	4.93	GJB6	18.72
GK2	5.31	GK2	3.26
GK2	3.97	GK2	3.26
GK2	4.67	GK2	1.39
GLCE	6.49	GLCE	5.99
GLE1	2.77	GLE1	1.01
GLO1	4.76	GLO1	8.01
GLRX	1.83	GLRX	8.01
GLRX2	23.03	GLRX2	1.04
GLRX5	2.84	GLRX5	1.04
GLUL	2.45	GLUL	0.97
GMPR	5.01	GMPR	0.97
GMPS	3.42	GMPS	0.95
GNA11	1.2	GNA11	0.95
GNA14	7.33	GNA14	4.11
GNA15	1.51	GNA15	4.11
GNB1	1.23	GNB1	2.52
GNB1	4.6	GNB1	2.59
GNB2	2.63	GNB2	2.59
GNB2	6.12	GNB2	1.16
GNB4	2.06	GNB4	1.2
GNB4	8.5	GNB4	2.25
GNB4	8.08	GNB4	8.01
GNG2	3.77	GNG2	1.32
GNPDA1	7.51	GNPDA1	5.78
GNPDA1	2.58	GNPDA1	5.42
GNPDA1	4.93	GNPDA1	5.42
GNS	84.35	GNS	16.29
GOPC	202.11	GOPC	25.97
GORASP1	202.11	GORASP1	25.97
GORASP2	7.31	GORASP2	3.65
GORASP2	4.96	GORASP2	3.65
GOSR1	2.37	GOSR1	3.65
GOSR1	7.31	GOSR1	3.65
GOSR1	4.96	GOSR1	3.65
GPAT3	2.28	GPAT3	1.33
GPAT4	1.73	GPAT4	1.33
GPAT4	2.34	GPAT4	1.33
GPC4	3.55	GPC4	5.51
GPC6	1.6	GPC6	5.51
GPD1L	5.77	GPD1L	9.67
GPHN	1.31	GPHN	9.67
GPS1	5.06	GPS1	3.72
GPT	10.52	GPT	10.64
GPT2	7.8	GPT2	4.72
GRAP2	7.69	GRAP2	2.57
GRAP2	4.26	GRAP2	2.57
GRK5	16.72	GRK5	8.47
GRK6	43.12	GRK6	8.47
GRK6	43.99	GRK6	8.47
GRK6	5.75	GRK6	9.96
GRN	7.02	GRN	9.96
GRWD1	1.68	GRWD1	1.14
GSK3A	1.08	GSK3A	3.64
GSKIP	1.29	GSKIP	3.64
GSN	4.09	GSN	3.64
GSTM3	1.79	GSTM3	2.26
GSTM4	2.48	GSTM4	1.98
GSTM4	2.43	GSTM4	1.98
GSTM4	8.18	GSTM4	8.84
GSTM5	4.59	GSTM5	19.02
GSTM5	1.27	GSTM5	19.02
GSTO1	5.55	GSTO1	19.02
GSTO1	8.18	GSTO1	8.84
GSTO2	4.59	GSTO2	19.02
GSTO2	1.27	GSTO2	19.02
GSTO2	5.55	GSTO2	19.02
GSTP1	6.36	GSTP1	8.9
GSTP1	19.04	GSTP1	8.9
GSTT1	4.94	GSTT1	1.48
GTF2E2	4.94	GTF2E2	1.48
GTF2F1	4.94	GTF2F1	1.48
GTPBP4	9.87	GTPBP4	13.88
GUSB	22.78	GUSB	120.65
GYG1	97.81	GYG1	120.65
GYG1	3.84	GYG1	2.91
GYG2	2.25	GYG2	2.91
GYG2	4.52	GYG2	2.91
GYS1	3.98	GYS1	2.91
GYS2	17.46	GYS2	1.39
H1FX	4.35	H1FX	1.39
H2AFY	2.47	H2AFY	1.02
H3F3B	2.45	H3F3B	3.22
HACD1	1.29	HACD1	1.32
HACD2	3.66	HACD2	1.12
HACL1	1.7	HACL1	1.03
HAGH	9.65	HAGH	3.89
HARS2	3.99	HARS2	12.06
HARS2	2.74	HARS2	1.61
HBS1L	5.52	HBS1L	1.97
HDAC1	1.29	HDAC1	16.15
HDAC11	25.12	HDAC11	16.15
HDAC2	11.91	HDAC2	11.94
HEATR1	1.61	HEATR1	1.12
HEATR3	2.57	HEATR3	1.34
HEXB	31.24	HEXB	28.31
HEXIM2	3.41	HEXIM2	1.96
HGD	5.28	HGD	2.51
HGD	1.14	HGD	1.03
HIBADH	14.86	HIBADH	7.33
HIBADH	3.54	HIBADH	7.33
HIST1H2AC	5.28	HIST1H2AC	2.51
HIST1H2AE	1.14	HIST1H2AE	1.03
HIST1H2AK	2.48	HIST1H2AK	1.2
HIST1H2AL	2.68	HIST1H2AL	44.05
HIST1H2AL	20.07	HIST1H2AL	44.05
HIST1H2BD	2.33	HIST1H2BD	44.05
HIST1H2BG	6.23	HIST1H2BG	8.11
HIST2H3C	51.07	HIST2H3C	76.1
HK2	51.07	HK2	76.1
HMGCL	1.76	HMGCL	4.47
HMGCL	2.08	HMGCL	4.47
HMGCLL1	37.29	HMGCLL1	4.47
HNRNPD	1.07	HNRNPD	1.2
HNRNPH1	2.86	HNRNPH1	5.17
HNRNPK	9.51	HNRNPK	5.17
HNRNPL	3.59	HNRNPL	5.17
HNRNPLL	1.25	HNRNPLL	5.17
HNRNPLL	17.35	HNRNPLL	16.59
HNRNPM	7.07	HNRNPM	16.59
HNRNPM	3.58	HNRNPM	1.97
HNRNPUL1	4.95	HNRNPUL1	1
HNRNPUL2	3.97	HNRNPUL2	3.26
HOMER2	3.46	HOMER2	1.95
HOXA5	7.33	HOXA5	4.7
HOXA5	8.38	HOXA5	4.7
HP1BP3	1.01	HP1BP3	0.95
HRASLS2	3.28	HRASLS2	1.92
HSD11B1	2.18	HSD11B1	1.85
HSD17B12	70.73	HSD17B12	41.69
HSD17B6	28.75	HSD17B6	23.33
HSF2	5.13	HSF2	6.66
HSP90AB1	1.86	HSP90AB1	6.66
HSP90B1	4.25	HSP90B1	4.74
HSPB7	1.05	HSPB7	3.88
HSPB7	3.73	HSPB7	3.88
HSPE1-MOB4	2.5	HSPE1-MOB4	1.96
HSPE1-MOB4	5.28	HSPE1-MOB4	1.52
HTRA3	1.41	HTRA3	1.15
HTT	3.39	HTT	1.15
HYAL2	2.64	HYAL2	2.32
HYKK	1.29	HYKK	2.32
IAH1	2.96	IAH1	1.37
IDS	2.55	IDS	1.78
IFFO2	1.62	IFFO2	2.16
IFRD1	3.46	IFRD1	1.89
IFT22	2.57	IFT22	1.66
IFT46	7.21	IFT46	5.55
IFT80	7.21	IFT80	5.55
IL6ST	2.6	IL6ST	4.54
IL6ST	6.92	IL6ST	13.96
ILF3	2.74	ILF3	2.75
ILK	4.33	ILK	2.75
IMP3	2.85	IMP3	3
ING3	1.71	ING3	3.56
INO80	1.71	INO80	3.56
INPP5A	6.01	INPP5A	8.94
INPP5A	2.53	INPP5A	1.09
INTS13	1.03	INTS13	6.22
INTS4	3.56	INTS4	6.22
INTS6	1.29	INTS6	6.22
INTS6L	2.63	INTS6L	6.22
INTS7	1.64	INTS7	9.77
IPO4	1.83	IPO4	23.06
IPO5	6.27	IPO5	23.06
IPP	6.77	IPP	3.88
IPP	2.8	IPP	3.88
IPP	4.11	IPP	3.88
IQCJ-SCHIP1	10	IQCJ-SCHIP1	5.44
IQGAP1	1.01	IQGAP1	5.44
IREB2	3.15	IREB2	2.01
IREB2	1.41	IREB2	2.01
IRF2	7.44	IRF2	1.13
IRF2	10.75	IRF2	6.43
IRX3	3.99	IRX3	40.84
ISCA1	6.47	ISCA1	3.04
ITFG1	7.32	ITFG1	3.13
ITGAV	1.91	ITGAV	1.13
ITGB5	6.94	ITGB5	5.03
ITGB5	4.41	ITGB5	2.52
ITGB5	3.94	ITGB5	2.77
ITGB6	32.28	ITGB6	20.05
ITGB6	6.83	ITGB6	11.46
ITGBL1	5.25	ITGBL1	3.21
ITLN2	5.68	ITLN2	5.48
ITLN2	6.58	ITLN2	5.48
ITLN2	8.32	ITLN2	3.58
ITPKA	5.49	ITPKA	1.11
ITPKA	3.66	ITPKA	1.11
ITPKC	2.2	ITPKC	2.38
ITPKC	10.79	ITPKC	2.38
ITPR1	2.5	ITPR1	2.38
ITSN2	1.79	ITSN2	24.5
IWS1	13.46	IWS1	43.96
JAG1	3.65	JAG1	24.5
JAG1	340.63	JAG1	8.63
JAG2	13.46	JAG2	43.96
JAGN1	3.65	JAGN1	24.5
JAK2	340.63	JAK2	8.63
JAM3	89.66	JAM3	24.5
JARID2	12.66	JARID2	3.83
JMJD4	13.46	JMJD4	43.96
JMJD4	3.65	JMJD4	24.5
JMJD6	340.63	JMJD6	8.63
KANK1	13.46	KANK1	43.96
KANSL3	3.65	KANSL3	24.5
KANSL3	340.63	KANSL3	8.63
KARS	24.99	KARS	11.9
KATNBL1	2.3	KATNBL1	2.21
KAZALD1	4.16	KAZALD1	2.21
KBTBD2	9.62	KBTBD2	8.89
KBTBD2	10.39	KBTBD2	8.89
KCMF1	1.49	KCMF1	8.89
KCNB2	9.62	KCNB2	8.89
KCNK1	10.39	KCNK1	8.89
KCTD5	3.5	KCTD5	1.1
KDM4A	5.7	KDM4A	5.75
KDM5C	2.19	KDM5C	1.07
KDM6B	6.68	KDM6B	8.9
KEAP1	1.66	KEAP1	2.44
KIAA0232	1.14	KIAA0232	2.44
KIAA1109	5.07	KIAA1109	1.26
KIAA1109	9.84	KIAA1109	3.75
KIF21B	5.15	KIF21B	16.42
KIF2C	1.14	KIF2C	4.72
KIFC1	13.18	KIFC1	15.03
KIFC3	16.13	KIFC3	15.03
KIFC3	2.12	KIFC3	15.03
KLC1	2.49	KLC1	15.03
KLC3	5.74	KLC3	2.14
KLHL36	5.11	KLHL36	2.64
KLHL36	69.96	KLHL36	25.6
KMT2C	6.31	KMT2C	4.96
KREMEN2	2.72	KREMEN2	6.5
KRIT1	5.38	KRIT1	6.5
KRT15	2.25	KRT15	4.05
KRT15	1.94	KRT15	4.9
KRT16	6.13	KRT16	4.9
KRT6A	1.23	KRT6A	3.23
KRT6B	3.75	KRT6B	3.23
KRT6B	3.28	KRT6B	3.23
KRT6C	1.9	KRT6C	2.49
KRT6C	1.31	KRT6C	2.49
LAMA2	3.89	LAMA2	5.3
LAMB1	2.63	LAMB1	1.45
LAMTOR3	117.27	LAMTOR3	40.12
LANCL1	13.33	LANCL1	27.16
LANCL1	17.37	LANCL1	27.16
LAP3	235.22	LAP3	369.36
LAPTM4A	9.12	LAPTM4A	1.65
LASP1	101.71	LASP1	1.65
LASP1	6.01	LASP1	8.94
LBH	1	LBH	5.18
LEO1	3.29	LEO1	1.53
LEO1	2.84	LEO1	2.91
LEPROT	2.33	LEPROT	2.91
LEPROTL1	4.92	LEPROTL1	1.01
LETM1	2.93	LETM1	24.67
LETM1	3.02	LETM1	24.67
LETM2	6.56	LETM2	12.05
LETM2	32.48	LETM2	24.67
LGALS1	6.64	LGALS1	5.15
LGALSL	6.64	LGALSL	5.15
LGALSL	54.25	LGALSL	56.63
LGALSL	1.03	LGALSL	56.63
LGMN	43.48	LGMN	56.63
LGMN	54.25	LGMN	56.63
LGR4	1.03	LGR4	56.63
LGR4	43.48	LGR4	56.63
LIMK1	6.46	LIMK1	8.75
LLGL1	15.07	LLGL1	13.73
LMBR1	11.81	LMBR1	13.73
LMBR1	3.84	LMBR1	2.64
LMBR1L	3.46	LMBR1L	2.64
LMBRD1	9.84	LMBRD1	10.47
LMOD3	6.42	LMOD3	8.8
LNX2	5.01	LNX2	8.8
LOC101929950	4.46	LOC101929950	1.82
LOC101930123	65.7	LOC101930123	2.87
LOC102725117	1.12	LOC102725117	3.85
LOC102725117	5.9	LOC102725117	3.85
LOC102725138	1.94	LOC102725138	3.85
LOC107987373	3.18	LOC107987373	1.03
LOC107987373	1.43	LOC107987373	1.03
LOC400927-CSNK1E	1.58	LOC400927-CSNK1E	1.03
LONP1	1.12	LONP1	3.85
LONP2	5.9	LONP2	3.85
LOXL2	262.41	LOXL2	3.26
LOXL2	15.91	LOXL2	3.26
LOXL3	14.9	LOXL3	3.26
LOXL3	7.56	LOXL3	3.26
LOXL3	262.41	LOXL3	3.26
LOXL3	15.91	LOXL3	3.26
LOXL4	14.9	LOXL4	3.26
LOXL4	7.56	LOXL4	3.26
LPIN1	7.09	LPIN1	2.57
LRIG1	19.5	LRIG1	9.9
LRP4	3.48	LRP4	12.72
LRP4	38.85	LRP4	12.72
LRPAP1	8.7	LRPAP1	5.41
LRPPRC	4.21	LRPPRC	5.41
LRRC8A	10.66	LRRC8A	2.48
LSM3	7.21	LSM3	5.55
LUC7L	13.45	LUC7L	11.19
LUC7L2	15.02	LUC7L2	11.19
LUC7L2	17.43	LUC7L2	11.19
LUC7L2	35.94	LUC7L2	11.62
LUC7L3	13.45	LUC7L3	11.19
LUM	15.02	LUM	11.19
LURAP1L	17.43	LURAP1L	11.19
LYAR	35.94	LYAR	11.62
LYPLA1	1.27	LYPLA1	27
LYPLA2	7.68	LYPLA2	27
LYSMD2	1.27	LYSMD2	27
LYSMD3	7.68	LYSMD3	27
LYZ	2.95	LYZ	1.66
LZIC	2.95	LZIC	1.66
LZTR1	2.95	LZTR1	1.66
MAIP1	12.15	MAIP1	6.47
MAN2B1	4.49	MAN2B1	3.57
MAN2B1	3.36	MAN2B1	1.83
MANBA	1.01	MANBA	1.83
MANF	3.25	MANF	1.83
MAP2K1	7.15	MAP2K1	3
MAP2K5	2.52	MAP2K5	1.34
MAP3K7	14.85	MAP3K7	3.92
MAP3K7	1.69	MAP3K7	1.76
MAP3K7CL	2.61	MAP3K7CL	1.64
MAP4K5	1.19	MAP4K5	1.64
MAPK3	0.96	MAPK3	1.83
MAPK3	1.74	MAPK3	1.98
MAPKAPK3	12.68	MAPKAPK3	2.9
MAPKAPK5	6.43	MAPKAPK5	3.44
MAPKAPK5	0.96	MAPKAPK5	3.44
2017-03-05	12.89	2017-03-05	9.86
MAT1A	4.36	MAT1A	6.65
MAT2B	8.9	MAT2B	5.92
MBNL2	1.45	MBNL2	2.05
MCFD2	11.86	MCFD2	1.74
MCRS1	1.78	MCRS1	0.97
ME3	13.99	ME3	5.25
ME3	2.43	ME3	1.31
MED20	1.06	MED20	1.18
MED26	1.06	MED26	1.18
MED7	13.22	MED7	7.03
MEDAG	6.71	MEDAG	5.62
MELK	8.57	MELK	1.32
MELK	13.22	MELK	7.03
MEST	6.71	MEST	5.62
METRNL	8.57	METRNL	1.32
METTL22	13.22	METTL22	7.03
METTL26	6.71	METTL26	5.62
METTL6	1.81	METTL6	2.07
METTL9	7.87	METTL9	20.77
METTL9	20.93	METTL9	20.77
MFAP1	7.87	MFAP1	20.77
MFAP3	20.93	MFAP3	20.77
MFAP3L	6.33	MFAP3L	2.92
MFN2	1.48	MFN2	1.4
MFSD13A	1.69	MFSD13A	1.4
MFSD14A	2.06	MFSD14A	1.4
MFSD2A	5.12	MFSD2A	3.37
MFSD4B	2.97	MFSD4B	3.37
MFSD7	2.17	MFSD7	1.05
MGAM	5.12	MGAM	3.37
MGAT1	2.97	MGAT1	3.37
MGAT4A	4.11	MGAT4A	1.5
MIB2	1.15	MIB2	3.22
MICAL1	3.26	MICAL1	3.22
MICALL1	3.26	MICALL1	3.22
MINDY1	86.6	MINDY1	91.01
MINDY1	1.7	MINDY1	1.18
MIOS	74.75	MIOS	55.73
MIP	62.12	MIP	34.74
MIP	51.02	MIP	35.05
MIPEP	51.02	MIPEP	35.05
MKRN3	9.16	MKRN3	6.73
MLEC	3.86	MLEC	6.73
MLF1	6.05	MLF1	2.58
MLF2	4.46	MLF2	2.58
MLLT3	3.37	MLLT3	1.84
MLST8	1.79	MLST8	1.84
MMADHC	3.67	MMADHC	3.01
MMGT1	2.86	MMGT1	3.01
MMP13	9.49	MMP13	10.49
MMP14	1.32	MMP14	10.49
MMP14	11.03	MMP14	10.49
MMP8	21.51	MMP8	9.14
MMP9	1.04	MMP9	1.6
MMS19	1.53	MMS19	1.6
MNS1	1	MNS1	1.6
MOCS2	3.07	MOCS2	1.79
MON2	7.4	MON2	14.13
MORF4L1	2.91	MORF4L1	1.28
MORF4L1	5.32	MORF4L1	1.05
MPC2	10.53	MPC2	24.89
MPHOSPH10	13.85	MPHOSPH10	4.77
MPHOSPH10	6.56	MPHOSPH10	12.14
MPHOSPH10	2.19	MPHOSPH10	12.14
MPHOSPH8	8.03	MPHOSPH8	18.24
MPI	5.28	MPI	18.24
MPND	1.4	MPND	18.24
MPP1	3.43	MPP1	18.24
MPP1	1.4	MPP1	18.24
MPZ	75.36	MPZ	85.42
MPZL3	1.48	MPZL3	85.42
MRI1	1.05	MRI1	2.96
MRI1	4.11	MRI1	2.96
MRM1	8.19	MRM1	0.98
MRM3	4.18	MRM3	3.76
MROH1	0.99	MROH1	0.98
MRPL13	1.5	MRPL13	2.91
MRPL17	9.84	MRPL17	8.83
MRPL18	3.55	MRPL18	8.83
MRPL19	6.77	MRPL19	4.37
MRPL23	3.35	MRPL23	4.66
MRPL28	9.27	MRPL28	7.95
MRPL47	3.93	MRPL47	1.86
MRPS12	7.63	MRPS12	7.64
MRPS14	11.13	MRPS14	5.82
MRPS2	3.74	MRPS2	9.99
MRPS2	4.4	MRPS2	9.99
MRPS21	2.51	MRPS21	1.23
MRPS21	1.17	MRPS21	1.23
MRPS21	0.96	MRPS21	2.31
MSL3	2.98	MSL3	3.31
MSRB3	11.13	MSRB3	5.82
MST1	37.29	MST1	13.6
MST1	7.89	MST1	13.6
MTAP	15.21	MTAP	13.6
MTAP	37.29	MTAP	13.6
MTCH1	8.47	MTCH1	13.6
MTCH2	7.89	MTCH2	13.6
MTFMT	15.21	MTFMT	13.6
MTG2	11.13	MTG2	5.82
MTOR	2.98	MTOR	3.31
MTUS1	3.77	MTUS1	2.67
MXD1	6.2	MXD1	4.34
MXD3	130.67	MXD3	61.12
MYADM	5.44	MYADM	0.99
MYBBP1A	49.93	MYBBP1A	1.01
MYBPC1	1.44	MYBPC1	1.01
MYCBP	79.73	MYCBP	7.05
MYDGF	3.14	MYDGF	19.81
MYEF2	1.68	MYEF2	19.81
MYH1	20.75	MYH1	18.63
MYH11	5.41	MYH11	18.63
MYH2	16.59	MYH2	18.63
MYO1D	2.28	MYO1D	8.69
MYO1D	2.78	MYO1D	8.69
MYO1D	11.8	MYO1D	8.69
MYO1E	2.61	MYO1E	8.69
N6AMT1	2.17	N6AMT1	3.58
NAIF1	1.97	NAIF1	0.96
NAPEPLD	2.35	NAPEPLD	1.54
NCBP1	1.76	NCBP1	4.47
NCEH1	2.18	NCEH1	4.47
NCOA1	12.16	NCOA1	11.6
NCOA7	4.09	NCOA7	2.79
ND4	4.09	ND4	2.79
ND5	19.13	ND5	4.23
NDEL1	6.31	NDEL1	4.96
NDEL1	19.13	NDEL1	4.23
NDFIP1	6.31	NDFIP1	4.96
NDFIP1	19.13	NDFIP1	4.23
NDFIP2	1.3	NDFIP2	1.67
NDRG3	1.51	NDRG3	1.67
NDUFS6	15.24	NDUFS6	10.18
NDUFS8	1.66	NDUFS8	5.35
NDUFS8	1.48	NDUFS8	5.35
NEBL	632.42	NEBL	14.49
NEBL	27.79	NEBL	14.49
NECTIN1	7.99	NECTIN1	14.49
NEDD9	632.42	NEDD9	14.49
NEK2	27.79	NEK2	14.49
NELFA	7.99	NELFA	14.49
NFE2L2	1.19	NFE2L2	19.35
NFIL3	2.8	NFIL3	29.63
NFIL3	1.18	NFIL3	19.35
NFS1	8.6	NFS1	1.81
NFXL1	29.56	NFXL1	12.67
NFYB	102.56	NFYB	10.26
NFYC	14.16	NFYC	6.34
NGFR	3.79	NGFR	3.24
NHLRC2	4.19	NHLRC2	1.41
NID2	6.54	NID2	1.34
NIF3L1	1.31	NIF3L1	1.18
NIPA2	1.51	NIPA2	8.07
NIPAL1	18.54	NIPAL1	8.07
NIPSNAP1	1.21	NIPSNAP1	1.71
NIPSNAP2	2.47	NIPSNAP2	1.71
NIT2	2.47	NIT2	1.71
NME1-NME2	3.24	NME1-NME2	1.6
NMRAL1	1.92	NMRAL1	17.31
NOC3L	3.55	NOC3L	3.09
NOL12	1.92	NOL12	17.31
NOM1	22.75	NOM1	1.13
NOMO1	5.31	NOMO1	1.75
NOMO2	3.26	NOMO2	1.75
NOMO3	5.31	NOMO3	1.75
NOP14	3.26	NOP14	1.75
NOX3	49.58	NOX3	7.59
NPDC1	29.73	NPDC1	38.98
NPEPL1	13.28	NPEPL1	6.24
NPEPPS	22.35	NPEPPS	27.9
NPEPPS	14.57	NPEPPS	29.43
NPLOC4	10.93	NPLOC4	29.43
NPLOC4	13.28	NPLOC4	6.24
NPM1	22.35	NPM1	27.9
NPM1	14.57	NPM1	29.43
NPRL3	10.93	NPRL3	29.43
NPTN	13.28	NPTN	6.24
NPTN	22.35	NPTN	27.9
NPTX1	14.57	NPTX1	29.43
NPTX2	10.93	NPTX2	29.43
NPTXR	51.64	NPTXR	61.48
NR1D1	4.74	NR1D1	4.63
NR1D1	11.8	NR1D1	4.63
NRAS	4.07	NRAS	1.98
NRBP1	3.31	NRBP1	3.39
NRBP2	4.07	NRBP2	1.98
NRSN1	3.31	NRSN1	3.39
NUDT11	1.66	NUDT11	0.96
NUP43	1.82	NUP43	1.29
OAF	4.87	OAF	1.9
OCM	2.73	OCM	2.76
ODC1	5.24	ODC1	3.44
OFD1	1.31	OFD1	12.43
OGFOD2	4.56	OGFOD2	12.43
OGG1	6.01	OGG1	4.52
OGN	7.89	OGN	16.48
OGT	11.21	OGT	3.04
OSCP1	6.68	OSCP1	3.65
OSGIN2	103.96	OSGIN2	1.38
OSTC	2.95	OSTC	1.55
OSTF1	10.53	OSTF1	1.38
OTUD6A	7.87	OTUD6A	4.09
OTUD6B	32.41	OTUD6B	59.87
OTUD6B	7.87	OTUD6B	4.09
OXCT1	4.59	OXCT1	4.22
OXSR1	5.91	OXSR1	2.16
OXSR1	362.58	OXSR1	228.41
P2RX1	362.58	P2RX1	228.41
PAAF1	1.44	PAAF1	3.33
PABPC1	4.67	PABPC1	2.57
PABPC1	10.44	PABPC1	5.2
PABPC3	10.44	PABPC3	5.2
PABPC4	1.22	PABPC4	1.66
PACRGL	1.35	PACRGL	1.66
PACRGL	67.89	PACRGL	5.92
PALMD	1.96	PALMD	1.95
PAM	25.58	PAM	18.77
PAM	4.07	PAM	1.05
PAQR3	1.96	PAQR3	1.95
PAQR4	1.23	PAQR4	4.06
PARD3	1.23	PARD3	4.06
PATL1	1.96	PATL1	1.95
PATL1	25.58	PATL1	18.77
PBDC1	13.09	PBDC1	126.65
PBX1	1.23	PBX1	4.06
PCF11	3.27	PCF11	0.97
PCGF1	3.27	PCGF1	0.97
PCID2	117.27	PCID2	40.12
PCMT1	9.13	PCMT1	9.71
PCTP	33.56	PCTP	28.07
PCYOX1	10.04	PCYOX1	2.26
PDCD11	10.02	PDCD11	2.26
PDIA4	1.61	PDIA4	5.11
PDK1	4.44	PDK1	13.23
PDK1	4.02	PDK1	5.11
PDK2	6.17	PDK2	3.39
PDK3	1.68	PDK3	3.39
PDSS1	30.72	PDSS1	30.21
PDXDC1	1.13	PDXDC1	30.21
PEX19	6.5	PEX19	37.16
PEX3	27.65	PEX3	37.16
PEX5	6.5	PEX5	37.16
PEX7	27.65	PEX7	37.16
PFKFB2	11.85	PFKFB2	6.9
PFN1	22.41	PFN1	1.56
PGAM1	3.33	PGAM1	1.56
PGAM2	1.86	PGAM2	1.56
PGAM2	2.27	PGAM2	1.56
PGBD5	7.87	PGBD5	6.12
PGM5	24.81	PGM5	23.56
PGRMC2	3.02	PGRMC2	2.74
PHAX	60.4	PHAX	36.24
PHF19	1.55	PHF19	0.96
PHF2	1.19	PHF2	0.96
PHF23	4.25	PHF23	1.96
PHKB	3.83	PHKB	13.11
PHKB	12.15	PHKB	13.11
PHKG1	1.55	PHKG1	13.11
PHLDA1	50.65	PHLDA1	20.12
PHLPP1	3.18	PHLPP1	3.16
PHYH	30.73	PHYH	18.64
PHYH	3.13	PHYH	1.05
PI4KB	5.65	PI4KB	4.22
PIKFYVE	6.78	PIKFYVE	4.93
PIN1	4.57	PIN1	1.7
PIN4	1.13	PIN4	3.89
PIP4K2B	3.09	PIP4K2B	3.89
PIP4K2B	5.1	PIP4K2B	1.33
PIP4K2C	1.8	PIP4K2C	1.33
PKN1	14.62	PKN1	3.06
PKP2	2.53	PKP2	3.06
PKP3	6.11	PKP3	3.06
PLA2G15	12.1	PLA2G15	2.04
PLA2G16	3.03	PLA2G16	2.04
PLA2G16	16.94	PLA2G16	7.93
PLEKHF1	35.22	PLEKHF1	16.2
PLEKHJ1	2.56	PLEKHJ1	3.85
PLEKHO1	2.47	PLEKHO1	2
PLOD2	3.41	PLOD2	7.27
PLOD3	1.95	PLOD3	7.27
PLOD3	1.43	PLOD3	7.27
PLPBP	3.21	PLPBP	5.79
PLPP1	2.26	PLPP1	5.79
PLPP1	5.95	PLPP1	5.9
PLPP2	6.13	PLPP2	5.35
PLRG1	5.72	PLRG1	5.08
PLS3	4.52	PLS3	2.9
PLXNB3	3.81	PLXNB3	22.59
PNKD	11.55	PNKD	50.21
PNKD	38.54	PNKD	50.21
PNKP	12.87	PNKP	3.46
PNN	149.53	PNN	10.07
PNN	73.17	PNN	67.73
PNO1	832.91	PNO1	67.73
PNPT1	2.29	PNPT1	2.18
POC1B-GALNT4	1.43	POC1B-GALNT4	2.18
POLR1C	149.53	POLR1C	10.07
POLR1E	149.53	POLR1E	10.07
POLR2C	5.76	POLR2C	4
POLR2H	3.01	POLR2H	6.01
POLR2H	1.54	POLR2H	0.98
POLR2I	1.65	POLR2I	0.98
POLR2L	41.34	POLR2L	2.09
POLR3A	10.49	POLR3A	2.09
POLR3B	14	POLR3B	8
POLR3D	115.25	POLR3D	6.07
PPP1R10	11.88	PPP1R10	3.01
PPP1R12A	2.54	PPP1R12A	3.01
PPP1R15B	7.52	PPP1R15B	9.98
PPP2R2C	1.68	PPP2R2C	1.14
PPP2R2D	9.65	PPP2R2D	2.79
PPP2R2D	8.39	PPP2R2D	7.98
PPP2R2D	13.78	PPP2R2D	9.08
PPP2R5A	27.39	PPP2R5A	7.05
PPP2R5A	3.68	PPP2R5A	2.45
PPP2R5C	1.86	PPP2R5C	4.58
PPP2R5D	8.37	PPP2R5D	2.19
PPP2R5E	2.55	PPP2R5E	2.19
PPP2R5E	3.39	PPP2R5E	24.11
PPP3CC	1.1	PPP3CC	24.11
PPP4C	13.3	PPP4C	6.23
PPP4R1	12.75	PPP4R1	6.23
PPP4R1	34.47	PPP4R1	22.91
PPT1	25.36	PPT1	7.78
PPT2	49.2	PPT2	42.03
PQBP1	11.69	PQBP1	3.57
PQBP1	2.62	PQBP1	3.57
PRCC	11.69	PRCC	3.57
PRCP	2.62	PRCP	3.57
PRDM1	6.85	PRDM1	4.05
PRDM11	5.89	PRDM11	4.05
PRDX1	15.71	PRDX1	23.76
PRDX1	4.57	PRDX1	23.76
PRDX1	27.42	PRDX1	45.21
PRDX2	27.89	PRDX2	14.22
PRDX4	2.35	PRDX4	2.43
PRDX6	2.71	PRDX6	2.43
PRELID3A	16.88	PRELID3A	19.01
PRKAA1	5.61	PRKAA1	6.06
PRKCI	5.61	PRKCI	6.06
PRKCZ	5.07	PRKCZ	5.14
PRKCZ	4.12	PRKCZ	2.19
PRKCZ	3.21	PRKCZ	2.19
PRKD3	5.07	PRKD3	5.14
PRKRIP1	4.12	PRKRIP1	2.19
PRLR	3.21	PRLR	2.19
PRLR	5.29	PRLR	1.28
PRMT1	10.15	PRMT1	3.25
PRMT3	63.26	PRMT3	56.94
PRPF18	9.65	PRPF18	9.56
PRPF18	11.8	PRPF18	9.56
PRPF38A	3.74	PRPF38A	9.56
PRPF38A	4.06	PRPF38A	9.56
PRPF40A	5.64	PRPF40A	1.73
PRPF40A	24.49	PRPF40A	1.73
PRPF8	11.21	PRPF8	1.73
PRPS1	2.43	PRPS1	1.73
PRPS1	24.49	PRPS1	1.73
PRPS1	11.21	PRPS1	1.73
PRPS1L1	1.69	PRPS1L1	1.94
PRPS1L1	1.28	PRPS1L1	1.94
PRPS2	2.78	PRPS2	15.91
PRR5-ARHGAP8	34.55	PRR5-ARHGAP8	30.57
PRR5-ARHGAP8	6609.57	PRR5-ARHGAP8	23.77
PSENEN	8.57	PSENEN	2.82
PSENEN	2	PSENEN	4.78
PSENEN	3.92	PSENEN	4.78
PSMA1	1.54	PSMA1	4.78
PSMA6	2.9	PSMA6	1.83
PSMB10	2.59	PSMB10	1.83
PSMB2	2.44	PSMB2	1.83
PSMB3	3.5	PSMB3	1.83
PSMB9	6.56	PSMB9	6.38
PSMB9	4.1	PSMB9	6.38
PSMC1	3.1	PSMC1	1.43
PSMC4	2.28	PSMC4	1.43
PSMD11	6609.57	PSMD11	23.77
PSMD7	2.62	PSMD7	1.65
PSMD8	3876.76	PSMD8	3.78
PSPC1	57.01	PSPC1	8.81
PTBP1	237.03	PTBP1	272.38
PTBP2	85.36	PTBP2	603.68
PTBP3	142.34	PTBP3	187.01
PTCD3	2	PTCD3	31.11
PTGER3	25.85	PTGER3	31.11
PTGER4	10.96	PTGER4	31.11
PTGR1	70.5	PTGR1	228.89
PTGS2	22.94	PTGS2	2.34
PTHLH	2.15	PTHLH	2.71
PTHLH	3.06	PTHLH	7.88
PTHLH	9.7	PTHLH	2.71
PTP4A3	2.15	PTP4A3	2.71
PTPA	3.06	PTPA	7.88
PTPN11	3.39	PTPN11	2.71
PTPN11	1.55	PTPN11	2.71
PTPRK	3.59	PTPRK	2.31
PTTG1IP	3.59	PTTG1IP	2.31
PURB	12.72	PURB	4.24
PURG	23.67	PURG	3.13
PVALB	18.63	PVALB	3.49
PXK	12.72	PXK	4.24
PXK	18.63	PXK	3.49
PXN	18.63	PXN	3.49
PYCR2	18.63	PYCR2	3.49
PYGB	2.7	PYGB	0.96
PYGL	2.71	PYGL	7.53
PYGL	10.05	PYGL	3.4
PYGM	4.84	PYGM	4.22
PYGM	9.53	PYGM	7.51
PYROXD2	17.86	PYROXD2	14.82
QRICH1	1.56	QRICH1	0.97
QRICH1	4.26	QRICH1	1.93
R3HCC1L	3.5	R3HCC1L	1.93
R3HDM1	6.42	R3HDM1	1.93
RAB11A	7.51	RAB11A	16.98
RAB11B	8.4	RAB11B	1.89
RAB11B	6.77	RAB11B	1.87
RAB1A	3.92	RAB1A	1.74
RAB1B	4.14	RAB1B	1.74
RAB1B	3.92	RAB1B	1.74
RAB20	4.14	RAB20	1.74
RAB25	7.3	RAB25	1.46
RAB25	15.08	RAB25	12.27
RAB25	7.3	RAB25	12.27
RAB2A	12.22	RAB2A	4.58
RAB3B	2.4	RAB3B	1.19
RAB3D	1.56	RAB3D	0.99
RAB5A	12.59	RAB5A	6.94
RAB5C	1.08	RAB5C	2.98
RAB6B	1.08	RAB6B	2.98
RAB7A	6.64	RAB7A	2.42
RAB7B	10.41	RAB7B	1.41
RAB7B	6.24	RAB7B	3.69
RAB7B	6.64	RAB7B	2.42
RAB8A	10.41	RAB8A	1.41
RAB8A	6.24	RAB8A	3.69
RABIF	6.44	RABIF	1.03
RABL3	2.12	RABL3	1.03
RAC2	1.64	RAC2	2.01
RAC3	2.82	RAC3	3.62
RAC3	7.08	RAC3	5.21
RAD23A	34.4	RAD23A	1.04
RAD23B	1.02	RAD23B	1.04
RAD51	7.02	RAD51	1.04
RAF1	1.18	RAF1	2.78
RAF1	4.31	RAF1	2.78
RANGAP1	3.07	RANGAP1	17.97
RANGAP1	4.2	RANGAP1	17.97
RAP1A	3.96	RAP1A	4.59
RAP1A	4.87	RAP1A	4.59
RAP1B	2.55	RAP1B	17.97
RAP1B	1.53	RAP1B	17.97
RAP1B	3.07	RAP1B	17.97
RAPGEF3	4.2	RAPGEF3	17.97
RAPGEFL1	4.87	RAPGEFL1	4.59
RARA	75.62	RARA	81.83
RASA1	75.62	RASA1	81.83
RASSF3	6.01	RASSF3	9.54
RASSF3	5.63	RASSF3	1.26
RB1	3.21	RB1	50.14
RBBP7	19.6	RBBP7	35.5
RBBP7	1.68	RBBP7	35.5
RBM10	6.92	RBM10	3.09
RBM15B	122.84	RBM15B	55.61
RBM39	15.07	RBM39	13.73
RBM39	11.81	RBM39	13.73
RCAN1	14.07	RCAN1	6.48
RCAN1	3.33	RCAN1	6.48
RCBTB1	8.81	RCBTB1	6.48
RCC1	10.12	RCC1	6.48
RCC1	8.81	RCC1	6.48
RCC2	3	RCC2	0.97
RCC2	2.89	RCC2	0.97
RCL1	2.89	RCL1	0.97
RELA	57.51	RELA	11.18
RELA	1.09	RELA	13.14
RFWD2	4.74	RFWD2	3.21
RGMA	15.29	RGMA	15.5
RGMA	13.8	RGMA	15.5
RHBG	16.93	RHBG	7.38
RHCG	1.66	RHCG	1.49
RHCG	2.66	RHCG	1.49
RHOA	2.12	RHOA	2.74
RHOA	3.93	RHOA	2.43
RHOF	3.99	RHOF	2.94
RHOJ	1.81	RHOJ	2.94
RIC8B	13.79	RIC8B	1.64
RIF1	7.08	RIF1	1.64
RILPL2	9.24	RILPL2	1.64
RIPK2	4.73	RIPK2	47.01
RIPK4	3.37	RIPK4	47.01
RIPK4	45.22	RIPK4	47.01
RMDN1	4.73	RMDN1	47.01
RMI2	117	RMI2	38.8
RMND5A	5.02	RMND5A	1.3
RMND5A	1.9	RMND5A	1.3
RNASEH1	1.65	RNASEH1	1.14
RNASEK	3.84	RNASEK	1.14
RNF126	23.02	RNF126	4.56
RNF185	99.7	RNF185	1.78
RNF185	1.53	RNF185	1.78
RNF20	99.7	RNF20	1.78
RNF20	1.53	RNF20	1.78
RNF213	23.38	RNF213	2.62
RNF216	6.76	RNF216	23.56
RNF40	2.39	RNF40	11.91
RNF8	5	RNF8	2.51
RPE65	1.05	RPE65	6.67
RPEL1	13.34	RPEL1	6.67
RPL10	3.46	RPL10	1.04
RPL10L	3.46	RPL10L	1.04
RPL10L	4.97	RPL10L	1.04
RPL12	2.54	RPL12	1.32
RPL17	1.9	RPL17	3.78
RPL18	1.78	RPL18	1.51
RPL24	1.49	RPL24	1.51
RPL5	24.16	RPL5	27.25
RPL7	4.69	RPL7	2.55
RPL9	4.48	RPL9	4.04
RPN2	4.36	RPN2	7.33
RPN2	3.13	RPN2	1.65
RPS29	1.51	RPS29	1.48
RPS6KB1	1.01	RPS6KB1	2.38
RPS6KC1	5.41	RPS6KC1	3.53
RRAD	6.63	RRAD	1.95
RRAGC	11.37	RRAGC	1.39
RRAGD	3.46	RRAGD	7.84
RRAGD	1.07	RRAGD	7.84
RRS1	2.44	RRS1	3.05
RSL1D1	89.98	RSL1D1	50.64
RTN3	14.34	RTN3	32.36
RTN4	1.18	RTN4	4.33
RYBP	4.48	RYBP	3.35
S100P	74.03	S100P	1.13
SAMD8	1.34	SAMD8	2.05
SAYSD1	8.06	SAYSD1	2.27
SBDS	8.06	SBDS	2.27
SCRT2	28.26	SCRT2	3.84
SCRT2	17.12	SCRT2	3.84
SCYL3	29.36	SCYL3	16.13
SDCBP	6.1	SDCBP	2.16
SDF2L1	12.5	SDF2L1	9.18
SDHA	6.42	SDHA	9.18
SDHD	2.42	SDHD	6.94
SDR9C7	6.42	SDR9C7	9.18
SEC11A	2.42	SEC11A	6.94
SEC11A	12.5	SEC11A	9.18
SEC11C	12.36	SEC11C	1.42
SEC11C	2.27	SEC11C	1.42
SEC24A	9.64	SEC24A	1.2
SEC61B	10.48	SEC61B	10.01
SEC63	3.36	SEC63	10.01
SEMA4D	4.69	SEMA4D	1121.61
SEMA4D	148.09	SEMA4D	1121.61
SEMA4D	4.7	SEMA4D	1121.61
2017-09-07	3.04	2017-09-07	4.41
2017-09-07	2.09	2017-09-07	4.41
SERINC2	1.57	SERINC2	2.98
SERPINH1	1.44	SERPINH1	3.33
SESN1	126.17	SESN1	72.06
SESN1	9.71	SESN1	11.09
SESN3	37.57	SESN3	11.35
SET	7.45	SET	2.22
SET	5.32	SET	4.45
SETD6	3.22	SETD6	4.45
SF3A1	7.91	SF3A1	7.31
SF3B1	9.1	SF3B1	4.56
SF3B6	7.91	SF3B6	7.31
SFSWAP	1.03	SFSWAP	2.58
SGCA	1.95	SGCA	1.58
SGK2	128.49	SGK2	12.88
SGSH	1.84	SGSH	1.93
SGTA	201.43	SGTA	144.22
SH3BGR	4.48	SH3BGR	1.34
SH3BGR	17.67	SH3BGR	10.36
SH3BGRL	1.98	SH3BGRL	10.36
SH3BGRL	2.07	SH3BGRL	4.64
SH3BGRL2	17.52	SH3BGRL2	3.38
SH3D19	6.9	SH3D19	6.4
SH3GL1	6.9	SH3GL1	6.4
SH3RF2	6.9	SH3RF2	6.4
SH3RF2	17.02	SH3RF2	6.36
SHB	1.1	SHB	1.21
SIAE	11.57	SIAE	7.1
SIAH1	3.41	SIAH1	7.1
SIAH1	10.35	SIAH1	2.48
SIAH1	1.79	SIAH1	2.63
SIAH2	1.41	SIAH2	1.04
SIAH2	1.8	SIAH2	1.04
SIDT1	1.41	SIDT1	1.04
SIDT1	1.8	SIDT1	1.04
SIK1	1.41	SIK1	1.04
SIK2	1.8	SIK2	1.04
SKAP2	5.91	SKAP2	1.71
SKIV2L2	2	SKIV2L2	1.26
SKIV2L2	0.98	SKIV2L2	1.26
SKP1	2	SKP1	1.26
SLC15A2	84.35	SLC15A2	16.29
SLC19A2	11.73	SLC19A2	5.07
SLC19A3	3.87	SLC19A3	5.07
SLC1A4	38.16	SLC1A4	20.06
SLC1A5	29.74	SLC1A5	9.9
SLC20A2	2.11	SLC20A2	2.23
SLC25A10	9.75	SLC25A10	16.91
SLC25A13	9.16	SLC25A13	16.91
SLC25A14	9.33	SLC25A14	12.21
SLC25A17	5.09	SLC25A17	12.21
SLC25A22	15.85	SLC25A22	1.02
SLC2A14	20.08	SLC2A14	47.88
SLC2A3	4.74	SLC2A3	47.88
SLC2A4	5.23	SLC2A4	47.88
SLC2A9	20.08	SLC2A9	47.88
SLC35B3	2.04	SLC35B3	3.4
SLC35C1	3.98	SLC35C1	1.45
SLC37A2	3.98	SLC37A2	1.45
SLC38A9	16.18	SLC38A9	19.22
SLC41A2	16.75	SLC41A2	11.53
SLC43A1	17.52	SLC43A1	17.26
SLC43A2	17.91	SLC43A2	17.26
SLC43A2	3.79	SLC43A2	17.26
SLC43A2	17.52	SLC43A2	17.26
SLC45A4	17.91	SLC45A4	17.26
SLC47A1	3.79	SLC47A1	17.26
SLC47A1	72.43	SLC47A1	52.2
SLC4A1AP	1.02	SLC4A1AP	7.05
SLC4A1AP	12.77	SLC4A1AP	7.05
SLC50A1	4.62	SLC50A1	4.37
SLC5A12	1.66	SLC5A12	4.37
SLC5A5	4.19	SLC5A5	5.49
SLC5A5	8	SLC5A5	4.55
SLC5A8	8	SLC5A8	4.55
SLC5A8	4.78	SLC5A8	3.38
SLC6A15	2.63	SLC6A15	4
SLC6A17	6.99	SLC6A17	4
SLC7A10	6.62	SLC7A10	1.09
SLC7A3	11.64	SLC7A3	1.09
SLC7A3	3.3	SLC7A3	13.51
SLC7A5	7.71	SLC7A5	1.09
SLC7A7	6.62	SLC7A7	1.09
SLC7A8	11.64	SLC7A8	1.09
SLC7A8	3.3	SLC7A8	13.51
SLC9A3R2	15.3	SLC9A3R2	10.12
SLIRP	12.77	SLIRP	7.05
SLITRK6	235.4	SLITRK6	159.1
SLITRK6	8.08	SLITRK6	1.87
SLK	1.94	SLK	3.44
SLK	5.41	SLK	2.77
SMAD4	15.1	SMAD4	8.06
SMAD5	1.96	SMAD5	8.06
SMAD9	3.37	SMAD9	3.71
SMARCA2	1.57	SMARCA2	2.55
SMARCA4	10.73	SMARCA4	29.07
SMARCA4	12.94	SMARCA4	29.07
SMARCA4	11.94	SMARCA4	1.18
SMARCAD1	2.86	SMARCAD1	2.78
SMARCB1	5.59	SMARCB1	2.78
SMARCC2	14.29	SMARCC2	2.33
SMC3	28.63	SMC3	2.33
SMC4	14.29	SMC4	2.33
SMC4	28.63	SMC4	2.33
SMDT1	45.02	SMDT1	6.33
SMG6	2.19	SMG6	6.33
SMS	4.08	SMS	4.77
SMTNL2	1.05	SMTNL2	4.77
SMU1	2.85	SMU1	4.12
SNRNP35	2.32	SNRNP35	16.59
SNRNP40	1.94	SNRNP40	16.59
SNRPA	33.12	SNRPA	16.59
SNRPB2	9.56	SNRPB2	16.59
SNX1	1.39	SNX1	2.42
SNX16	4.08	SNX16	1.44
SNX16	11.17	SNX16	1.44
SNX30	12.33	SNX30	577.79
SOX12	1.88	SOX12	2.94
SPATA2	4.68	SPATA2	3.57
SPATA5	29.78	SPATA5	3.57
SPATA5	14.72	SPATA5	3.57
SPATA5L1	2.44	SPATA5L1	2.18
SPATS2	7.27	SPATS2	2.18
SPSB3	8.39	SPSB3	3.93
SPSB3	4.81	SPSB3	3.93
SPTAN1	23.98	SPTAN1	13.27
SPTAN1	15.62	SPTAN1	13.27
SPTBN1	1.8	SPTBN1	2.87
SPTBN2	1.12	SPTBN2	2.87
SPTSSA	6.45	SPTSSA	2.87
SRPRA	12.68	SRPRA	2.9
SRRM1	8.9	SRRM1	5.59
SRSF1	9.49	SRSF1	5.59
SRSF1	28.75	SRSF1	23.33
SRSF3	5.64	SRSF3	2.26
SRSF4	4.95	SRSF4	2.26
SRSF4	11.02	SRSF4	15.83
SRSF5	4.64	SRSF5	15.83
SRSF5	3.02	SRSF5	0.95
SRSF6	11.02	SRSF6	15.83
SRSF7	4.64	SRSF7	15.83
SRSF8	6.52	SRSF8	8.31
SRSF8	11.68	SRSF8	8.31
SRSF9	1.16	SRSF9	8.31
SSBP4	4.17	SSBP4	2.16
SSPN	15.73	SSPN	10.58
SSR1	12.72	SSR1	10.58
SSR1	6.14	SSR1	5.49
SSSCA1	1.01	SSSCA1	1.58
SSSCA1	18.98	SSSCA1	1.58
ST14	2.68	ST14	1.15
ST3GAL6	7.52	ST3GAL6	3.75
STAC3	8.08	STAC3	1.59
STAG1	5.81	STAG1	1.59
STARD3	2.68	STARD3	1.15
STARD3	2.67	STARD3	7.17
STARD3NL	11.5	STARD3NL	7.17
STIM1	6.7	STIM1	18.82
STIM1	9.89	STIM1	18.82
STIM2	1.98	STIM2	18.82
STK38L	6.65	STK38L	3.83
STK39	2.3	STK39	1.45
STK39	4.25	STK39	3.76
STOML1	3.91	STOML1	1.43
STOML3	3.91	STOML3	1.43
STOML3	1.87	STOML3	1.28
STON1	8.31	STON1	5.1
STON1	5.86	STON1	3.49
STON1-GTF2A1L	21.86	STON1-GTF2A1L	3.49
STRAP	32.49	STRAP	24.96
STT3B	1.97	STT3B	2.04
STT3B	1.56	STT3B	2.04
STT3B	4.99	STT3B	2.04
STX10	1.97	STX10	2.04
STX12	1.56	STX12	2.04
STX3	1.48	STX3	2.04
STX3	4.99	STX3	2.04
SUCLG1	1.36	SUCLG1	2.27
SUCLG2	2.63	SUCLG2	1.08
SUDS3	2.69	SUDS3	1.08
SUOX	5.1	SUOX	7.02
SUPT16H	1.76	SUPT16H	1.6
SUPT7L	6.14	SUPT7L	9.54
SURF1	3.17	SURF1	9.54
SURF2	1.92	SURF2	9.54
SYNRG	1.48	SYNRG	1.29
TAF1	5.99	TAF1	208.51
TAF10	174.81	TAF10	208.51
TAF1B	9.35	TAF1B	208.51
TAF7L	5.99	TAF7L	208.51
TAF9	174.81	TAF9	208.51
TAF9	9.35	TAF9	208.51
TAGLN	35.67	TAGLN	73.83
TAGLN	14.26	TAGLN	73.83
TAMM41	10.98	TAMM41	2.13
TANGO2	7.22	TANGO2	2.13
TANGO2	10.98	TANGO2	2.13
TARDBP	35.67	TARDBP	73.83
TATDN1	11.38	TATDN1	13.13
TATDN1	3.36	TATDN1	13.13
TAX1BP3	8.93	TAX1BP3	13.13
TAZ	6.07	TAZ	23.36
TBC1D10A	22.47	TBC1D10A	23.36
TBC1D10B	3.86	TBC1D10B	3.15
TBC1D2	1.45	TBC1D2	1.6
TBL2	10.5	TBL2	8.07
TBL3	7.14	TBL3	4.86
TBX3	4.13	TBX3	3.54
TC2N	12.45	TC2N	8.9
TCF25	7.49	TCF25	2.98
TDRD7	10.05	TDRD7	5.89
TECRL	11.49	TECRL	6.28
TELO2	94.85	TELO2	72.08
TESC	94.85	TESC	72.08
TFAP4	5.96	TFAP4	1.13
TFAP4	6	TFAP4	1.13
TFCP2	1.01	TFCP2	1.13
TFCP2L1	1.79	TFCP2L1	3.02
TFIP11	13.3	TFIP11	3.85
TGFA	9.31	TGFA	10.28
TGFB1	7.74	TGFB1	1.81
THNSL1	1.18	THNSL1	2.07
THOC1	5.77	THOC1	1.41
THOC7	3.96	THOC7	1.29
THOP1	3.96	THOP1	1.29
TIMM17A	0.99	TIMM17A	1.01
TIMM29	6	TIMM29	4.76
TIMM50	4.25	TIMM50	3.56
TIMMDC1	5.44	TIMMDC1	14.39
TIPIN	6.86	TIPIN	1.19
TLL1	1.68	TLL1	1.13
TLL1	1.33	TLL1	1.68
TLL2	13.23	TLL2	7.52
TM6SF1	1.16	TM6SF1	2.01
TM9SF1	2.7	TM9SF1	1.59
TM9SF1	1.58	TM9SF1	1.55
TM9SF2	1.92	TM9SF2	1.55
TM9SF2	33.89	TM9SF2	16.74
TMCC1	16.37	TMCC1	3.88
TMCC1	57.11	TMCC1	3.88
TMCO3	4.15	TMCO3	2.05
TMCO6	1.64	TMCO6	2.01
TMCO6	2.82	TMCO6	3.62
TMED2	4.47	TMED2	3.62
TMED3	1.64	TMED3	2.01
TMED3	2.82	TMED3	3.62
TMED7	7.52	TMED7	3.75
TMED7-TICAM2	12.38	TMED7-TICAM2	1.15
TMEM120B	35.76	TMEM120B	32.68
TMEM126A	2.66	TMEM126A	2.81
TMEM128	4.64	TMEM128	2.81
TMEM160	9.97	TMEM160	6.48
TMEM161B	9.83	TMEM161B	2.79
TMEM189	632.42	TMEM189	14.49
TMEM189-UBE2V1	7.99	TMEM189-UBE2V1	14.49
TMEM189-UBE2V1	5.96	TMEM189-UBE2V1	3.12
TMEM19	4.67	TMEM19	2.57
TMEM19	3.08	TMEM19	2.46
TMEM255A	2.82	TMEM255A	5.3
TMEM255A	4.18	TMEM255A	5.3
TMEM255B	1.87	TMEM255B	1.48
TMEM259	5.31	TMEM259	1.48
TMEM30A	2.86	TMEM30A	2.37
TMEM30A	5.28	TMEM30A	2.37
TMEM30B	2.08	TMEM30B	1.92
TMEM39A	12.84	TMEM39A	2.34
TMEM39B	5.88	TMEM39B	75.9
TMEM39B	5.58	TMEM39B	75.9
TMEM43	5.88	TMEM43	75.9
TMEM43	5.58	TMEM43	75.9
TMEM50A	3.97	TMEM50A	1.99
TMEM50A	5.7	TMEM50A	1.8
TMEM51	82.89	TMEM51	3.64
TMEM55A	1.47	TMEM55A	2.72
TMEM63A	1.17	TMEM63A	2.95
TMEM65	17.13	TMEM65	2.95
TMEM86A	1.19	TMEM86A	6.62
TMEM87A	1.63	TMEM87A	6.62
TMEM8B	1.86	TMEM8B	1.16
TMEM97	4.02	TMEM97	2.15
TMOD4	0.98	TMOD4	2.46
TMPRSS13	82.89	TMPRSS13	3.64
TMUB2	1.2	TMUB2	4.54
TMX4	4.02	TMX4	2.15
TNC	1.69	TNC	2.15
TNC	3.38	TNC	0.97
TNC	6.66	TNC	0.97
TNFAIP8	2.02	TNFAIP8	12.67
TNFAIP8	6.01	TNFAIP8	3.72
TNFAIP8	82.89	TNFAIP8	3.64
TNFAIP8L2	2.45	TNFAIP8L2	4.96
TNIK	1.06	TNIK	3.36
TNK2	4.45	TNK2	3.36
TNMD	9.46	TNMD	8.01
TNNI1	2.45	TNNI1	4.96
TNNI2	1.06	TNNI2	3.36
TNNI2	4.45	TNNI2	3.36
TNNI3	9.46	TNNI3	8.01
TNNT1	2.45	TNNT1	4.96
TNNT3	1.06	TNNT3	3.36
TNNT3	4.45	TNNT3	3.36
TNPO3	3.51	TNPO3	5.7
TNS3	2.66	TNS3	4.78
TOB1	5.62	TOB1	4.78
TOB2	1.17	TOB2	4.78
TOMM40L	4.03	TOMM40L	1.45
TOP1	1.52	TOP1	1.28
TOP2A	1	TOP2A	1.45
TOP2B	4.03	TOP2B	1.45
TOP3B	1.52	TOP3B	1.28
TOR1A	2.73	TOR1A	1.76
TOR1A	3.11	TOR1A	1.76
TOR1A	4.32	TOR1A	1.76
TOR1B	5.61	TOR1B	3.06
TP53I11	4.72	TP53I11	7.14
TP53I11	26.56	TP53I11	7.14
TP53I11	19.61	TP53I11	9.72
TP53INP1	19.61	TP53INP1	9.72
TPD52	0.97	TPD52	1.21
TPP1	11.56	TPP1	3.7
TPPP3	20.47	TPPP3	12.27
TPPP3	134.45	TPPP3	12.27
TPRA1	20.47	TPRA1	12.27
TPRG1	134.45	TPRG1	12.27
TPRG1	5.52	TPRG1	3.93
TPRG1L	3.3	TPRG1L	3.93
TPRG1L	5.52	TPRG1L	3.93
TPRKB	3.3	TPRKB	3.93
TPRKB	5.94	TPRKB	3.24
TRA2A	5.94	TRA2A	3.24
TRAK2	1.55	TRAK2	5.08
TRAPPC12	1.29	TRAPPC12	2.85
TRAPPC13	1.37	TRAPPC13	2.85
TRAPPC2L	1.44	TRAPPC2L	2.85
TRAPPC3	1.29	TRAPPC3	2.85
TRAPPC3L	1.37	TRAPPC3L	2.85
TRAPPC3L	1.44	TRAPPC3L	2.85
TRIB1	2.65	TRIB1	1.2
TRIB2	1.17	TRIB2	1.2
TRIM24	0.98	TRIM24	1.2
TRIM69	1	TRIM69	8.05
TRIM72	4.47	TRIM72	8.05
TRIP6	9.15	TRIP6	6.71
TRMT1L	9.15	TRMT1L	6.71
TRMT44	10.92	TRMT44	9.25
TRMT5	2.33	TRMT5	9.25
TSHZ3	6.01	TSHZ3	6.78
TSNAX	5.82	TSNAX	2.3
TSPAN14	3.4	TSPAN14	2.3
TSPAN17	21.9	TSPAN17	10.79
TSPAN17	5.68	TSPAN17	1.8
TSPAN5	3.04	TSPAN5	4.41
TSPO	34.95	TSPO	5.42
TST	3	TST	1.83
TUBB4B	86.43	TUBB4B	120.91
[truncated: 6,041 more rows]
